# Supplementary material for: Predicting Macrophage Spatial Localization from Single‐Cell Transcriptomes to Uncover Disease Mechanisms
Source: Adv Sci (Weinh). 2026 Feb 28;13(21):e10924. doi: 10.1002/advs.202410924 (PMC13073240; doi:10.1002/advs.202410924)
Supplement: Supplementary file 2 — Supplemental Table 1 [file ADVS-13-e10924-s005.xlsx]

## Sheet: Sheet1
Datasets	Organ	Species	Status	Cell number	Library preparation	Reference
Aachen_dataset	Kidney	Mouse	Healthy	7147	10x Single Cell v2	This paper
Bonn_dataset	Kidney	Mouse	Healthy	6158	10x Single Cell v3	This paper
Hamburg_dataset	Kidney	Mouse	Healthy	6961	10x Single Cell v3	This paper
Public_dataset	Kidney	Mouse	Healthy	6437	10x Single Cell v2	PMID: 31689386
NTN_dataset	Kidney	Mouse	cGN	5402	10x Single Cell v3	This paper
Human_dataset_Stewart	Kidney	Human	Healthy	7803	10x Single Cell v2	PMID: 31604275
Brain_dataset_Zeisel	Brain	Mouse	Healthy	5081	10x Single Cell v1	PMID: 30096314
Brain_dataset_Saunders	Brain	Mouse	Healthy	2125	Drop-seq protocol v3.1	PMID: 30096299
