# Supplementary material for: Predicting Macrophage Spatial Localization from Single‐Cell Transcriptomes to Uncover Disease Mechanisms
Source: Adv Sci (Weinh). 2026 Feb 28;13(21):e10924. doi: 10.1002/advs.202410924 (PMC13073240; doi:10.1002/advs.202410924)
Supplement: Supplementary file 3 — Supplemental Table 2 [file ADVS-13-e10924-s003.xlsx]

## Sheet: Sheet1
Gene	p_val	avg_log2FC	pct.1	pct.2	p_val_adj	cluster
Ccl4	0	4.19352	0.876	0.266	0	Macrophage_1
Atf3	0	3.5117	0.968	0.288	0	Macrophage_1
Ccl3	0	3.40876	0.917	0.267	0	Macrophage_1
Il1b	0	3.30605	0.938	0.278	0	Macrophage_1
Egr1	0	2.98062	0.922	0.247	0	Macrophage_1
Cxcl2	0	2.95424	0.803	0.176	0	Macrophage_1
C1qb	0	2.87721	0.998	0.243	0	Macrophage_1
C1qa	0	2.72547	0.995	0.242	0	Macrophage_1
H2-Eb1	0	2.63597	0.997	0.35	0	Macrophage_1
Fos	0	2.63292	0.946	0.359	0	Macrophage_1
Hmox1	0	2.62569	0.911	0.247	0	Macrophage_1
Apoe	0	2.62432	0.885	0.233	0	Macrophage_1
C1qc	0	2.54314	0.991	0.243	0	Macrophage_1
Cst3	0	2.5431	0.987	0.301	0	Macrophage_1
Cd74	0	2.47354	0.998	0.519	0	Macrophage_1
Cd14	0	2.46109	0.956	0.25	0	Macrophage_1
H2-Ab1	0	2.45502	0.995	0.359	0	Macrophage_1
H2-Aa	0	2.36812	0.996	0.444	0	Macrophage_1
Jun	0	2.36009	0.883	0.319	0	Macrophage_1
Mt1	0	2.25498	0.888	0.258	0	Macrophage_1
Dusp1	0	2.24596	0.905	0.328	0	Macrophage_1
Mafb	0	2.21833	0.904	0.245	0	Macrophage_1
Bag3	0	2.19031	0.907	0.285	0	Macrophage_1
Mmp13	0	2.16161	0.89	0.202	0	Macrophage_1
Zfp36	0	2.15905	0.904	0.319	0	Macrophage_1
Cd81	0	2.10222	0.984	0.295	0	Macrophage_1
Lyz2	0	2.01418	0.807	0.261	0	Macrophage_1
Hspa1a	0	1.9819	0.803	0.324	0	Macrophage_1
Cd83	0	1.92465	0.931	0.39	0	Macrophage_1
Mmp12	0	1.91432	0.747	0.169	0	Macrophage_1
Lilrb4a	0	1.89554	0.925	0.282	0	Macrophage_1
Wfdc17	0	1.87641	0.813	0.254	0	Macrophage_1
Nfkbiz	0	1.86972	0.896	0.283	0	Macrophage_1
Lilra5	0	1.84769	0.955	0.23	0	Macrophage_1
Rgs1	0	1.83824	0.669	0.266	0	Macrophage_1
Tmem176b	0	1.82102	0.968	0.289	0	Macrophage_1
Sat1	0	1.81264	0.88	0.328	0	Macrophage_1
Gadd45g	0	1.8067	0.759	0.263	0	Macrophage_1
Rhob	0	1.7923	0.903	0.333	0	Macrophage_1
Ctss	0	1.79122	0.984	0.337	0	Macrophage_1
Plau	0	1.75937	0.819	0.201	0	Macrophage_1
Fcer1g	0	1.7276	0.959	0.355	0	Macrophage_1
Ftl1	0	1.72198	0.928	0.348	0	Macrophage_1
C5ar1	0	1.71192	0.814	0.189	0	Macrophage_1
Lilr4b	0	1.71102	0.899	0.269	0	Macrophage_1
Mgl2	0	1.70761	0.884	0.224	0	Macrophage_1
Fth1	0	1.70562	0.905	0.397	0	Macrophage_1
Basp1	0	1.69493	0.905	0.234	0	Macrophage_1
Tnf	0	1.68721	0.851	0.292	0	Macrophage_1
Ctsb	0	1.672	0.93	0.31	0	Macrophage_1
Csf1r	0	1.63972	0.963	0.278	0	Macrophage_1
Ccl12	0	1.62267	0.726	0.18	0	Macrophage_1
Ccl2	0	1.61416	0.744	0.219	0	Macrophage_1
Klf4	0	1.61372	0.857	0.274	0	Macrophage_1
Ms4a7	0	1.58475	0.854	0.207	0	Macrophage_1
Slamf9	0	1.58228	0.937	0.246	0	Macrophage_1
Ier5	0	1.57852	0.883	0.369	0	Macrophage_1
Ubc	0	1.57692	0.83	0.35	0	Macrophage_1
Ubb	0	1.56506	0.805	0.374	0	Macrophage_1
H2-DMb1	0	1.56124	0.949	0.308	0	Macrophage_1
Trf	0	1.54233	0.93	0.277	0	Macrophage_1
Cxcl16	0	1.535	0.929	0.265	0	Macrophage_1
C3ar1	0	1.52903	0.866	0.21	0	Macrophage_1
Ctsc	0	1.50093	0.937	0.318	0	Macrophage_1
Btg2	0	1.48504	0.746	0.319	0	Macrophage_1
Tyrobp	0	1.48193	0.906	0.341	0	Macrophage_1
Psap	0	1.47786	0.948	0.319	0	Macrophage_1
Hpgd	0	1.46826	0.864	0.24	0	Macrophage_1
Ccrl2	0	1.4471	0.843	0.239	0	Macrophage_1
Glipr1	0	1.44326	0.848	0.282	0	Macrophage_1
Ch25h	0	1.43799	0.794	0.18	0	Macrophage_1
Fcgr3	0	1.43764	0.893	0.261	0	Macrophage_1
Hexb	0	1.42971	0.937	0.313	0	Macrophage_1
Plxdc2	0	1.42756	0.833	0.221	0	Macrophage_1
Cd72	0	1.42382	0.9	0.327	0	Macrophage_1
Creb5	0	1.38999	0.798	0.175	0	Macrophage_1
Tmem176a	0	1.37731	0.922	0.277	0	Macrophage_1
Lgmn	0	1.37273	0.926	0.285	0	Macrophage_1
Cybb	0	1.3565	0.922	0.337	0	Macrophage_1
Klf6	0	1.35498	0.726	0.331	0	Macrophage_1
Cd68	0	1.35457	0.931	0.283	0	Macrophage_1
Adgre1	0	1.35241	0.9	0.234	0	Macrophage_1
Scimp	0	1.34555	0.873	0.233	0	Macrophage_1
Unc93b1	0	1.33611	0.949	0.377	0	Macrophage_1
Hsph1	0	1.32828	0.754	0.3	0	Macrophage_1
Hsp90aa1	0	1.32288	0.755	0.344	0	Macrophage_1
Axl	0	1.30931	0.864	0.229	0	Macrophage_1
Zfand5	0	1.29772	0.861	0.333	0	Macrophage_1
Ptpro	0	1.29758	0.83	0.244	0	Macrophage_1
Hspa5	0	1.28524	0.793	0.338	0	Macrophage_1
Cfh	0	1.27591	0.825	0.219	0	Macrophage_1
Fcgr2b	0	1.26864	0.902	0.302	0	Macrophage_1
Cx3cr1	0	1.26585	0.854	0.24	0	Macrophage_1
Cd63	0	1.26258	0.74	0.187	0	Macrophage_1
Csf2ra	0	1.25794	0.893	0.292	0	Macrophage_1
Mrc1	0	1.25602	0.824	0.213	0	Macrophage_1
Hspa8	0	1.24392	0.771	0.38	0	Macrophage_1
Tgfbi	0	1.23811	0.886	0.262	0	Macrophage_1
Apobec1	0	1.22747	0.876	0.266	0	Macrophage_1
Ctsz	0	1.2164	0.915	0.369	0	Macrophage_1
Fcgr4	0	1.21147	0.833	0.216	0	Macrophage_1
Ly86	0	1.21085	0.927	0.39	0	Macrophage_1
Lacc1	0	1.1842	0.795	0.211	0	Macrophage_1
Itgb5	0	1.18296	0.793	0.202	0	Macrophage_1
Sap30	0	1.17806	0.77	0.255	0	Macrophage_1
Dab2	0	1.16233	0.771	0.21	0	Macrophage_1
Pf4	0	1.15813	0.621	0.114	0	Macrophage_1
Tanc2	0	1.15585	0.811	0.205	0	Macrophage_1
Il10ra	0	1.15494	0.901	0.363	0	Macrophage_1
Lair1	0	1.15159	0.827	0.224	0	Macrophage_1
Metrnl	0	1.14365	0.72	0.232	0	Macrophage_1
Sqstm1	0	1.14193	0.743	0.311	0	Macrophage_1
Alox5ap	0	1.14103	0.81	0.282	0	Macrophage_1
Ctsh	0	1.13596	0.869	0.364	0	Macrophage_1
Hpgds	0	1.126	0.751	0.189	0	Macrophage_1
Rtn4	0	1.12435	0.896	0.363	0	Macrophage_1
Serinc3	0	1.11474	0.877	0.408	0	Macrophage_1
Cttnbp2nl	0	1.11406	0.772	0.198	0	Macrophage_1
Ctsa	0	1.11297	0.89	0.356	0	Macrophage_1
Fcgrt	0	1.10889	0.806	0.228	0	Macrophage_1
Timp2	0	1.10852	0.771	0.232	0	Macrophage_1
Pld4	0	1.10561	0.901	0.34	0	Macrophage_1
St3gal6	0	1.10161	0.79	0.308	0	Macrophage_1
Tgfbr1	0	1.09459	0.81	0.256	0	Macrophage_1
Clic4	0	1.09192	0.844	0.31	0	Macrophage_1
Herpud1	0	1.08573	0.813	0.296	0	Macrophage_1
Spic	0	1.08342	0.745	0.157	0	Macrophage_1
P2ry6	0	1.08053	0.826	0.24	0	Macrophage_1
Ehd4	0	1.07814	0.848	0.31	0	Macrophage_1
Cebpa	0	1.07663	0.731	0.177	0	Macrophage_1
Aif1	0	1.07484	0.805	0.241	0	Macrophage_1
Pmp22	0	1.05746	0.683	0.13	0	Macrophage_1
Slc11a1	0	1.05165	0.797	0.225	0	Macrophage_1
Trim47	0	1.03623	0.71	0.146	0	Macrophage_1
Lrrc25	0	1.03176	0.833	0.253	0	Macrophage_1
Siglece	0	1.03027	0.782	0.202	0	Macrophage_1
Pea15a	0	1.03004	0.824	0.288	0	Macrophage_1
Mcl1	0	1.02491	0.803	0.335	0	Macrophage_1
Lpl	0	1.01592	0.769	0.198	0	Macrophage_1
Slco2b1	0	1.00648	0.763	0.187	0	Macrophage_1
Ckb	0	1.00279	0.88	0.317	0	Macrophage_1
Mpeg1	0	1.00006	0.861	0.283	0	Macrophage_1
Asph	0	0.995326	0.686	0.176	0	Macrophage_1
Rgs10	0	0.993626	0.765	0.295	0	Macrophage_1
App	0	0.980863	0.828	0.279	0	Macrophage_1
Rab3il1	0	0.979078	0.739	0.187	0	Macrophage_1
Lamp2	0	0.975557	0.78	0.291	0	Macrophage_1
Sirpa	0	0.97374	0.851	0.275	0	Macrophage_1
H2-DMa	0	0.972736	0.823	0.39	0	Macrophage_1
Pid1	0	0.970372	0.736	0.235	0	Macrophage_1
Arrb2	0	0.960036	0.848	0.323	0	Macrophage_1
Cd36	0	0.951295	0.776	0.217	0	Macrophage_1
Clec4b1	0	0.94868	0.74	0.208	0	Macrophage_1
Rab7b	0	0.931989	0.711	0.183	0	Macrophage_1
Itm2b	0	0.930537	0.843	0.398	0	Macrophage_1
Plbd1	0	0.927567	0.868	0.307	0	Macrophage_1
Hexa	0	0.907416	0.794	0.306	0	Macrophage_1
Itga9	0	0.907401	0.764	0.198	0	Macrophage_1
Fam129a	0	0.892392	0.835	0.306	0	Macrophage_1
Serpinb8	0	0.878586	0.729	0.171	0	Macrophage_1
Asah1	0	0.874234	0.818	0.295	0	Macrophage_1
Atp6v0c	0	0.866124	0.845	0.397	0	Macrophage_1
Ccl6	0	0.85645	0.584	0.175	0	Macrophage_1
Lst1	0	0.842541	0.684	0.236	0	Macrophage_1
Mtus1	0	0.834148	0.676	0.16	0	Macrophage_1
Cxcl1	0	0.809812	0.614	0.102	0	Macrophage_1
Cped1	0	0.67497	0.654	0.154	0	Macrophage_1
Plxna4	0	0.670909	0.722	0.164	0	Macrophage_1
Klhl13	0	0.585452	0.65	0.126	0	Macrophage_1
4933433G15Rik	0	0.516447	0.704	0.205	0	Macrophage_1
Kcnj9	0	0.438945	0.634	0.148	0	Macrophage_1
Zfhx3	7.12157e-307	0.913226	0.77	0.217	2.13647e-303	Macrophage_1
Fcgr1	2.17721e-306	0.885978	0.727	0.192	6.53163e-303	Macrophage_1
Cyfip1	5.78024e-305	0.870609	0.788	0.27	1.73407e-301	Macrophage_1
Cdkn1a	7.77178e-303	1.55093	0.694	0.206	2.33154e-299	Macrophage_1
Tlr2	4.69032e-302	0.939433	0.744	0.235	1.4071e-298	Macrophage_1
Egr2	5.74404e-300	0.88559	0.706	0.202	1.72321e-296	Macrophage_1
Arhgap22	4.41465e-299	0.896405	0.731	0.203	1.3244e-295	Macrophage_1
Tmcc3	7.54054e-299	0.918175	0.715	0.196	2.26216e-295	Macrophage_1
Cd86	1.04038e-295	0.99574	0.74	0.256	3.12113e-292	Macrophage_1
Abca9	6.15819e-293	0.918481	0.75	0.21	1.84746e-289	Macrophage_1
Stab1	1.03552e-292	0.949806	0.67	0.154	3.10655e-289	Macrophage_1
Tbxas1	7.93557e-292	0.749737	0.699	0.198	2.38067e-288	Macrophage_1
Pdgfb	2.93098e-288	0.973679	0.727	0.216	8.79295e-285	Macrophage_1
Ifitm3	1.26244e-287	0.687716	0.589	0.243	3.78732e-284	Macrophage_1
Gatm	1.7299e-286	0.937167	0.715	0.198	5.18969e-283	Macrophage_1
Rasl2-9	1.40426e-282	0.299685	0.668	0.191	4.21278e-279	Macrophage_1
Grn	4.86643e-282	0.80083	0.772	0.297	1.45993e-278	Macrophage_1
Gas6	1.1613e-280	0.718483	0.647	0.13	3.48389e-277	Macrophage_1
Rab20	2.21706e-279	0.93454	0.654	0.163	6.65117e-276	Macrophage_1
Phf11d	1.42706e-276	0.872032	0.666	0.169	4.28117e-273	Macrophage_1
Dnajb1	8.46307e-276	1.4715	0.664	0.299	2.53892e-272	Macrophage_1
Marcks	4.6419e-275	0.883887	0.761	0.282	1.39257e-271	Macrophage_1
Fhad1	1.75425e-273	0.551122	0.645	0.151	5.26275e-270	Macrophage_1
Ifitm2	1.85129e-271	0.677107	0.514	0.202	5.55386e-268	Macrophage_1
Hspb1	6.96559e-269	1.8026	0.692	0.261	2.08968e-265	Macrophage_1
Sdc3	1.48369e-268	0.865354	0.756	0.244	4.45107e-265	Macrophage_1
CAAA01147332.1	2.54178e-267	0.687935	0.856	0.415	7.62533e-264	Macrophage_1
Gpr31b	7.2742e-267	0.436999	0.61	0.115	2.18226e-263	Macrophage_1
Cep152	7.76673e-267	0.402107	0.623	0.181	2.33002e-263	Macrophage_1
Slc16a7	4.40277e-265	0.478861	0.647	0.182	1.32083e-261	Macrophage_1
Abca14	1.4825e-264	0.631143	0.645	0.127	4.44749e-261	Macrophage_1
Smagp	4.06463e-264	0.825373	0.703	0.211	1.21939e-260	Macrophage_1
Mtmr11	7.83887e-264	0.4246	0.587	0.078	2.35166e-260	Macrophage_1
Tmem106a	3.75341e-263	0.796701	0.671	0.183	1.12602e-259	Macrophage_1
Nes	4.81408e-263	0.756808	0.672	0.16	1.44422e-259	Macrophage_1
Zeb2	1.31911e-262	0.888826	0.711	0.306	3.95732e-259	Macrophage_1
Ier3	3.50997e-261	1.02523	0.666	0.203	1.05299e-257	Macrophage_1
Acvrl1	1.20479e-258	0.847765	0.677	0.183	3.61438e-255	Macrophage_1
Camk1	5.13747e-258	0.919858	0.689	0.176	1.54124e-254	Macrophage_1
Rnd3	2.3851e-257	0.557473	0.595	0.137	7.15529e-254	Macrophage_1
Dst	7.5389e-255	0.779374	0.718	0.202	2.26167e-251	Macrophage_1
Zmynd15	7.57527e-255	0.976964	0.67	0.168	2.27258e-251	Macrophage_1
Fosb	2.11337e-253	1.22654	0.572	0.25	6.3401e-250	Macrophage_1
Dclre1c	4.18132e-253	0.742239	0.721	0.235	1.25439e-249	Macrophage_1
Abhd12	7.2869e-252	0.833225	0.731	0.256	2.18607e-248	Macrophage_1
Tubb6	1.74386e-251	0.744174	0.638	0.186	5.23159e-248	Macrophage_1
Sdc4	1.24805e-249	0.915942	0.71	0.271	3.74416e-246	Macrophage_1
Myadm	4.22222e-247	0.721053	0.766	0.288	1.26667e-243	Macrophage_1
Lipa	6.78539e-246	0.788625	0.78	0.266	2.03562e-242	Macrophage_1
Mmp14	4.25977e-244	0.446189	0.597	0.138	1.27793e-240	Macrophage_1
Picalm	1.84433e-243	0.843436	0.681	0.283	5.533e-240	Macrophage_1
Spi1	3.02762e-243	0.790932	0.706	0.325	9.08285e-240	Macrophage_1
Rgl3	7.80639e-243	0.472928	0.621	0.123	2.34192e-239	Macrophage_1
Lamp1	3.03375e-242	0.769784	0.763	0.362	9.10125e-239	Macrophage_1
Abcc3	2.02982e-240	0.632731	0.657	0.156	6.08947e-237	Macrophage_1
F11r	2.73403e-240	0.752669	0.703	0.207	8.20208e-237	Macrophage_1
Errfi1	1.56154e-239	1.12682	0.712	0.23	4.68461e-236	Macrophage_1
Klra2	3.05568e-239	0.72234	0.627	0.184	9.16704e-236	Macrophage_1
E230013L22Rik	6.50947e-239	0.508127	0.644	0.199	1.95284e-235	Macrophage_1
Cdhr3	8.97565e-236	0.377165	0.559	0.096	2.6927e-232	Macrophage_1
Slamf7	3.48369e-235	0.77608	0.774	0.316	1.04511e-231	Macrophage_1
Gna12	5.50262e-235	0.798775	0.735	0.211	1.65079e-231	Macrophage_1
Tlr7	2.23104e-233	0.616146	0.648	0.201	6.69311e-230	Macrophage_1
Npc2	2.2643e-232	0.744955	0.718	0.38	6.7929e-229	Macrophage_1
Gm6377	2.80212e-230	0.827101	0.62	0.189	8.40637e-227	Macrophage_1
Cadm1	5.53726e-230	0.784194	0.629	0.168	1.66118e-226	Macrophage_1
Rin2	5.72252e-230	0.575501	0.683	0.2	1.71676e-226	Macrophage_1
Pltp	6.7892e-230	0.828105	0.684	0.225	2.03676e-226	Macrophage_1
Milr1	7.99275e-228	0.747054	0.637	0.185	2.39783e-224	Macrophage_1
Zfp704	9.18344e-228	0.660332	0.658	0.168	2.75503e-224	Macrophage_1
Marcksl1	1.3716e-227	0.970852	0.596	0.205	4.11479e-224	Macrophage_1
Fgd2	9.63417e-227	0.653391	0.691	0.266	2.89025e-223	Macrophage_1
Anln	1.36303e-226	0.318699	0.644	0.18	4.08909e-223	Macrophage_1
Oas2	3.96717e-226	0.575561	0.667	0.184	1.19015e-222	Macrophage_1
Gdf15	3.74303e-225	0.351196	0.487	0.127	1.12291e-221	Macrophage_1
Slc7a8	1.52542e-224	0.413043	0.615	0.162	4.57626e-221	Macrophage_1
Cd33	1.60373e-224	0.726035	0.668	0.201	4.81118e-221	Macrophage_1
Rasgef1b	2.39544e-224	0.803205	0.684	0.335	7.18632e-221	Macrophage_1
Rassf4	4.01184e-224	0.693412	0.692	0.263	1.20355e-220	Macrophage_1
Itgav	2.23943e-223	0.807778	0.753	0.282	6.7183e-220	Macrophage_1
Ophn1	3.45629e-223	0.682316	0.629	0.14	1.03689e-219	Macrophage_1
Rgs2	5.92245e-222	1.18705	0.682	0.304	1.77673e-218	Macrophage_1
Ptgs1	1.38383e-221	0.798115	0.647	0.174	4.1515e-218	Macrophage_1
Tspan4	9.12174e-220	0.615197	0.607	0.14	2.73652e-216	Macrophage_1
Enkur	7.236e-218	0.250412	0.606	0.204	2.1708e-214	Macrophage_1
Ccnd1	1.35413e-213	0.574396	0.631	0.221	4.06239e-210	Macrophage_1
Slc15a3	2.38119e-213	0.908337	0.627	0.181	7.14356e-210	Macrophage_1
Fyb	1.03268e-212	0.817748	0.723	0.364	3.09805e-209	Macrophage_1
Plek	4.77299e-212	0.728047	0.603	0.262	1.4319e-208	Macrophage_1
Adap2	5.55955e-211	0.741141	0.649	0.17	1.66786e-207	Macrophage_1
Phf11b	1.32768e-210	0.68643	0.7	0.296	3.98304e-207	Macrophage_1
Gm15523	5.69679e-210	0.627364	0.647	0.166	1.70904e-206	Macrophage_1
Pla2g7	9.86037e-210	0.644912	0.563	0.18	2.95811e-206	Macrophage_1
Rasa4	1.22792e-209	0.647677	0.696	0.228	3.68377e-206	Macrophage_1
Frmd4b	1.15195e-208	0.719558	0.669	0.219	3.45586e-205	Macrophage_1
Snx24	1.81162e-207	0.775825	0.636	0.159	5.43486e-204	Macrophage_1
Gnaq	8.81374e-207	0.650018	0.662	0.225	2.64412e-203	Macrophage_1
Dnaja1	2.21839e-206	1.06192	0.645	0.337	6.65518e-203	Macrophage_1
Scamp5	9.33991e-205	0.434405	0.618	0.172	2.80197e-201	Macrophage_1
Aoah	1.30576e-204	0.726179	0.648	0.191	3.91728e-201	Macrophage_1
Cd300ld	3.75443e-204	0.589544	0.607	0.182	1.12633e-200	Macrophage_1
Hlx	5.23348e-203	0.838738	0.619	0.159	1.57004e-199	Macrophage_1
Clec12a	1.045e-202	0.562354	0.57	0.217	3.13499e-199	Macrophage_1
Rnf150	1.31505e-202	0.535152	0.637	0.191	3.94515e-199	Macrophage_1
Stard9	1.32947e-202	0.703722	0.681	0.201	3.9884e-199	Macrophage_1
Dlc1	3.95658e-200	0.593426	0.621	0.161	1.18698e-196	Macrophage_1
Itga8	3.96382e-200	0.554226	0.611	0.14	1.18915e-196	Macrophage_1
Clec4a3	2.15464e-199	0.628158	0.645	0.204	6.46393e-196	Macrophage_1
Nlrp3	6.42448e-199	0.701513	0.529	0.132	1.92734e-195	Macrophage_1
Bst2	1.55578e-198	0.667096	0.621	0.321	4.66734e-195	Macrophage_1
Stard8	2.95928e-196	0.587674	0.632	0.173	8.87784e-193	Macrophage_1
Acvr1	3.67527e-196	0.447691	0.65	0.193	1.10258e-192	Macrophage_1
Acer3	3.00875e-195	0.648877	0.671	0.225	9.02625e-192	Macrophage_1
Psd3	7.15614e-195	0.527874	0.62	0.168	2.14684e-191	Macrophage_1
Ms4a14	3.34448e-194	0.506529	0.64	0.172	1.00334e-190	Macrophage_1
Nfam1	1.2667e-192	0.546029	0.598	0.23	3.80009e-189	Macrophage_1
Acsl1	1.08702e-191	0.748105	0.668	0.228	3.26107e-188	Macrophage_1
Cpeb3	3.94434e-191	0.369332	0.61	0.183	1.1833e-187	Macrophage_1
Plin2	9.37304e-190	0.710108	0.644	0.264	2.81191e-186	Macrophage_1
Tmx4	2.93313e-188	1.08249	0.625	0.244	8.79939e-185	Macrophage_1
Prpf40b	4.62365e-188	0.290637	0.547	0.196	1.38709e-184	Macrophage_1
Ptgs2	9.01173e-188	0.384758	0.402	0.122	2.70352e-184	Macrophage_1
Rnase4	3.23838e-187	0.814767	0.616	0.183	9.71515e-184	Macrophage_1
Pirb	1.49154e-186	0.546576	0.652	0.254	4.47462e-183	Macrophage_1
Asb2	7.92728e-186	0.61848	0.661	0.248	2.37818e-182	Macrophage_1
Man2b1	8.30511e-186	0.66632	0.749	0.352	2.49153e-182	Macrophage_1
Lpcat2	1.05583e-185	0.631702	0.631	0.233	3.16748e-182	Macrophage_1
Igsf6	1.14015e-183	0.605358	0.637	0.218	3.42044e-180	Macrophage_1
Ebi3	2.46073e-183	0.703392	0.642	0.212	7.38219e-180	Macrophage_1
Lpar6	2.34054e-181	0.704487	0.633	0.25	7.02163e-178	Macrophage_1
Trem2	4.88681e-181	0.691484	0.573	0.154	1.46604e-177	Macrophage_1
Gm26532	8.95295e-181	0.730013	0.607	0.201	2.68588e-177	Macrophage_1
Hspa1l	9.14606e-181	0.66518	0.617	0.185	2.74382e-177	Macrophage_1
Zfp691	4.81991e-180	0.522736	0.586	0.207	1.44597e-176	Macrophage_1
Pfkfb3	2.43052e-178	0.4592	0.603	0.224	7.29155e-175	Macrophage_1
Nfe2l2	2.67734e-178	0.782486	0.634	0.261	8.03203e-175	Macrophage_1
Hspe1	6.52002e-178	0.911141	0.658	0.387	1.95601e-174	Macrophage_1
Clec5a	8.86073e-178	0.68435	0.626	0.182	2.65822e-174	Macrophage_1
Ifi204	5.10929e-177	0.591813	0.551	0.176	1.53279e-173	Macrophage_1
Tgfb3	1.36225e-175	0.386581	0.54	0.146	4.08674e-172	Macrophage_1
Icosl	4.61826e-175	0.503786	0.66	0.273	1.38548e-171	Macrophage_1
Ptprm	3.58003e-174	0.349925	0.545	0.117	1.07401e-170	Macrophage_1
Ppt1	7.02581e-174	0.548459	0.519	0.242	2.10774e-170	Macrophage_1
Stk38l	6.45206e-173	0.482437	0.593	0.192	1.93562e-169	Macrophage_1
Abcd2	1.95179e-172	0.362356	0.608	0.178	5.85537e-169	Macrophage_1
Matn2	5.91829e-171	0.51266	0.623	0.17	1.77549e-167	Macrophage_1
Smpdl3b	4.42567e-170	0.639514	0.613	0.189	1.3277e-166	Macrophage_1
Ier2	4.70673e-170	1.04068	0.587	0.315	1.41202e-166	Macrophage_1
B3gnt8	1.82174e-169	0.519314	0.524	0.169	5.46523e-166	Macrophage_1
Gamt	2.83839e-169	0.375495	0.571	0.165	8.51516e-166	Macrophage_1
Jund	3.9121e-169	0.907182	0.684	0.4	1.17363e-165	Macrophage_1
Ptafr	8.61705e-169	0.588681	0.591	0.179	2.58511e-165	Macrophage_1
Ets2	3.4532e-167	0.587993	0.592	0.214	1.03596e-163	Macrophage_1
Ciita	6.72056e-167	0.524355	0.723	0.302	2.01617e-163	Macrophage_1
Dppa3	7.00568e-167	0.403159	0.569	0.145	2.1017e-163	Macrophage_1
Tbc1d9	1.02808e-166	0.486374	0.626	0.202	3.08423e-163	Macrophage_1
Ccl7	1.38267e-166	0.701455	0.6	0.194	4.14802e-163	Macrophage_1
Dok3	1.47447e-166	0.542998	0.574	0.276	4.42341e-163	Macrophage_1
Ctsl	1.50982e-166	0.741718	0.581	0.185	4.52947e-163	Macrophage_1
Mef2c	2.01953e-166	0.595555	0.639	0.346	6.0586e-163	Macrophage_1
Stap1	4.50194e-166	0.603157	0.681	0.357	1.35058e-162	Macrophage_1
3222401L13Rik	8.29223e-164	0.356108	0.584	0.163	2.48767e-160	Macrophage_1
Agmo	3.09566e-163	0.708656	0.569	0.12	9.28697e-160	Macrophage_1
Slc13a3	6.70305e-163	0.414216	0.569	0.146	2.01091e-159	Macrophage_1
Lifr	7.82899e-163	0.662609	0.621	0.189	2.3487e-159	Macrophage_1
Pros1	2.17931e-162	0.408283	0.582	0.171	6.53794e-159	Macrophage_1
Wwp1	1.43513e-161	0.463919	0.611	0.227	4.30538e-158	Macrophage_1
Neurl3	3.12361e-161	0.574711	0.639	0.294	9.37084e-158	Macrophage_1
Serpinf1	4.17412e-161	0.72005	0.572	0.155	1.25224e-157	Macrophage_1
Bcl2a1b	5.13799e-161	0.761541	0.583	0.285	1.5414e-157	Macrophage_1
Glcci1	7.49037e-161	0.432713	0.672	0.297	2.24711e-157	Macrophage_1
Pak1	1.97328e-160	0.513669	0.609	0.183	5.91983e-157	Macrophage_1
Cxcl10	5.49378e-160	0.642408	0.455	0.1	1.64813e-156	Macrophage_1
Dhrs3	7.91378e-160	0.718382	0.581	0.164	2.37413e-156	Macrophage_1
Msr1	1.66543e-159	0.464309	0.541	0.127	4.9963e-156	Macrophage_1
Igf2bp3	3.59964e-159	0.458249	0.522	0.137	1.07989e-155	Macrophage_1
Tpd52	5.45467e-159	0.573311	0.577	0.285	1.6364e-155	Macrophage_1
Hook3	1.46534e-158	0.471885	0.639	0.246	4.39603e-155	Macrophage_1
Oasl2	3.03658e-158	0.455596	0.531	0.163	9.10973e-155	Macrophage_1
Eps8	5.19392e-158	0.445929	0.596	0.207	1.55818e-154	Macrophage_1
Klf2	7.80267e-158	1.13044	0.608	0.341	2.3408e-154	Macrophage_1
Gsn	1.32607e-157	0.509298	0.628	0.265	3.9782e-154	Macrophage_1
Spred1	1.5869e-157	0.634837	0.6	0.171	4.76071e-154	Macrophage_1
Adam22	3.109e-156	0.365368	0.558	0.149	9.327e-153	Macrophage_1
Adrb1	6.9733e-155	0.505916	0.566	0.163	2.09199e-151	Macrophage_1
BC028528	9.67442e-155	0.547373	0.591	0.239	2.90233e-151	Macrophage_1
Wdfy3	5.60907e-154	0.569329	0.629	0.2	1.68272e-150	Macrophage_1
Ly96	1.88207e-153	0.578596	0.531	0.136	5.6462e-150	Macrophage_1
Ifrd1	2.76101e-153	0.763061	0.496	0.259	8.28304e-150	Macrophage_1
Gm10138	3.05731e-152	0.422049	0.528	0.208	9.17193e-149	Macrophage_1
Cd300a	3.762e-152	0.376522	0.5	0.187	1.1286e-148	Macrophage_1
Dse	9.90269e-152	0.514414	0.628	0.221	2.97081e-148	Macrophage_1
Hspa1b	2.52295e-151	0.91096	0.555	0.309	7.56885e-148	Macrophage_1
Cited2	4.67738e-151	1.14088	0.633	0.311	1.40321e-147	Macrophage_1
Pilra	1.05619e-150	0.406232	0.437	0.139	3.16858e-147	Macrophage_1
Col14a1	6.62627e-150	0.640048	0.578	0.157	1.98788e-146	Macrophage_1
Mertk	9.76816e-150	0.461367	0.564	0.142	2.93045e-146	Macrophage_1
Trip6	1.18707e-148	0.302738	0.494	0.105	3.56122e-145	Macrophage_1
Tmem119	4.42154e-147	0.701484	0.558	0.13	1.32646e-143	Macrophage_1
Tnfrsf11a	2.77578e-146	0.571862	0.626	0.198	8.32733e-143	Macrophage_1
Adrb2	5.28365e-146	0.88476	0.601	0.258	1.5851e-142	Macrophage_1
Tnfsf9	2.13103e-145	0.575247	0.521	0.126	6.39309e-142	Macrophage_1
Adam33	1.13532e-144	0.617732	0.544	0.105	3.40595e-141	Macrophage_1
Atf6	2.09442e-144	0.469517	0.629	0.256	6.28327e-141	Macrophage_1
Nlrc4	2.22553e-144	0.378978	0.618	0.274	6.67658e-141	Macrophage_1
Themis2	2.51153e-144	0.468141	0.588	0.259	7.53458e-141	Macrophage_1
Dusp6	3.39275e-144	0.710322	0.627	0.253	1.01783e-140	Macrophage_1
Adgrg6	7.31874e-144	0.362224	0.481	0.139	2.19562e-140	Macrophage_1
Lgals3bp	9.52345e-143	0.538784	0.63	0.235	2.85703e-139	Macrophage_1
Gab2	1.18714e-142	0.505035	0.635	0.209	3.56142e-139	Macrophage_1
Rtp4	1.75934e-139	0.450695	0.542	0.216	5.27802e-136	Macrophage_1
Havcr2	4.63437e-139	0.361927	0.443	0.171	1.39031e-135	Macrophage_1
Rrbp1	5.24348e-139	0.540299	0.603	0.345	1.57304e-135	Macrophage_1
Idua	5.35295e-139	0.275277	0.523	0.183	1.60589e-135	Macrophage_1
Itgax	5.36163e-139	0.34274	0.424	0.195	1.60849e-135	Macrophage_1
Tlr9	6.38056e-139	0.372855	0.641	0.247	1.91417e-135	Macrophage_1
Lix1l	6.54812e-139	0.31723	0.568	0.181	1.96444e-135	Macrophage_1
Pald1	2.10386e-137	0.406646	0.556	0.156	6.31158e-134	Macrophage_1
Mob3c	6.36987e-137	0.369594	0.533	0.2	1.91096e-133	Macrophage_1
Bmp2	2.43657e-136	0.745631	0.59	0.205	7.3097e-133	Macrophage_1
Clec4a2	3.84281e-136	0.698775	0.57	0.201	1.15284e-132	Macrophage_1
Ifih1	7.82892e-136	0.434792	0.566	0.205	2.34868e-132	Macrophage_1
Il1r2	3.97652e-135	0.254905	0.237	0.075	1.19296e-131	Macrophage_1
Hs3st3a1	4.65923e-135	0.586276	0.61	0.171	1.39777e-131	Macrophage_1
9130008F23Rik	1.32023e-134	0.28401	0.519	0.161	3.96069e-131	Macrophage_1
Lcp1	2.01837e-134	0.729283	0.617	0.391	6.05512e-131	Macrophage_1
Vcam1	2.21742e-134	0.622823	0.545	0.154	6.65225e-131	Macrophage_1
Ppp1r9a	8.85699e-134	0.469942	0.533	0.145	2.6571e-130	Macrophage_1
Ccl9	9.12085e-134	0.414118	0.393	0.13	2.73626e-130	Macrophage_1
A730061H03Rik	1.00404e-133	0.250798	0.601	0.272	3.01212e-130	Macrophage_1
Ccdc112	1.92851e-133	0.304442	0.531	0.172	5.78553e-130	Macrophage_1
Kitl	3.01653e-133	0.588153	0.565	0.15	9.0496e-130	Macrophage_1
Pmaip1	6.7918e-133	0.611982	0.553	0.291	2.03754e-129	Macrophage_1
Myh10	2.17149e-132	0.429207	0.564	0.133	6.51447e-129	Macrophage_1
Tsga10	1.27192e-131	0.268159	0.466	0.157	3.81577e-128	Macrophage_1
Mctp1	2.14063e-130	0.420081	0.531	0.163	6.42189e-127	Macrophage_1
Clec4a1	2.14889e-129	0.575315	0.524	0.186	6.44667e-126	Macrophage_1
Sult1a1	3.07873e-129	0.466558	0.543	0.135	9.23618e-126	Macrophage_1
Slc39a8	1.2701e-128	0.260983	0.492	0.165	3.81031e-125	Macrophage_1
Nlrp1b	3.51272e-127	0.366938	0.548	0.171	1.05382e-123	Macrophage_1
Blnk	1.10749e-126	0.440292	0.609	0.309	3.32247e-123	Macrophage_1
Malat1	3.01433e-125	0.70828	0.583	0.315	9.04299e-122	Macrophage_1
Ncf2	4.14268e-125	0.480246	0.518	0.266	1.2428e-121	Macrophage_1
Clec9a	2.26341e-124	0.273771	0.535	0.173	6.79022e-121	Macrophage_1
Runx1	2.32378e-123	0.789806	0.603	0.307	6.97133e-120	Macrophage_1
Nrros	1.32385e-122	0.481146	0.599	0.324	3.97154e-119	Macrophage_1
Dnase2a	3.87145e-122	0.37961	0.54	0.251	1.16144e-118	Macrophage_1
Fnbp1l	6.13462e-122	0.506572	0.602	0.188	1.84038e-118	Macrophage_1
Rcan1	6.25021e-121	0.281999	0.485	0.184	1.87506e-117	Macrophage_1
D1Ertd622e	1.33609e-119	0.469277	0.463	0.206	4.00826e-116	Macrophage_1
Ccdc106	1.85885e-118	0.406052	0.527	0.139	5.57655e-115	Macrophage_1
Tmod1	6.27596e-118	0.271916	0.539	0.162	1.88279e-114	Macrophage_1
Zfp703	1.02947e-117	0.644771	0.575	0.221	3.08841e-114	Macrophage_1
Lyn	1.10024e-117	0.456667	0.648	0.385	3.30071e-114	Macrophage_1
Ptchd1	2.96205e-117	0.518434	0.528	0.121	8.88615e-114	Macrophage_1
Anxa3	3.10523e-117	0.540544	0.556	0.16	9.3157e-114	Macrophage_1
Slc46a1	1.32206e-116	0.271311	0.467	0.127	3.96619e-113	Macrophage_1
Tceal8	1.53632e-116	0.553801	0.535	0.156	4.60896e-113	Macrophage_1
Phlda1	1.09278e-115	1.1809	0.517	0.194	3.27835e-112	Macrophage_1
Gm29340	1.78307e-115	0.656624	0.557	0.14	5.34922e-112	Macrophage_1
Cd93	2.79344e-115	0.539026	0.566	0.198	8.38031e-112	Macrophage_1
Clec2d	5.97464e-115	0.450568	0.606	0.333	1.79239e-111	Macrophage_1
Renbp	9.26871e-115	0.477638	0.559	0.198	2.78061e-111	Macrophage_1
Tmem140	7.20042e-114	0.324872	0.544	0.214	2.16012e-110	Macrophage_1
Wwc2	7.51204e-113	0.274605	0.52	0.17	2.25361e-109	Macrophage_1
Mapkapk2	3.67681e-111	0.37283	0.514	0.248	1.10304e-107	Macrophage_1
A4galt	4.8799e-111	0.472563	0.542	0.162	1.46397e-107	Macrophage_1
Tmem37	6.88343e-111	0.500416	0.465	0.142	2.06503e-107	Macrophage_1
Skil	2.22959e-110	0.579027	0.455	0.252	6.68878e-107	Macrophage_1
Fxyd2	4.87688e-110	0.953465	0.514	0.162	1.46306e-106	Macrophage_1
Garnl3	3.0195e-109	0.27549	0.505	0.155	9.05851e-106	Macrophage_1
Ptger4	3.15073e-109	0.376807	0.484	0.24	9.45218e-106	Macrophage_1
Slc29a3	8.65955e-109	0.544169	0.602	0.222	2.59787e-105	Macrophage_1
Kctd12	1.681e-108	0.566195	0.586	0.312	5.04301e-105	Macrophage_1
Etv6	1.71606e-108	0.393331	0.616	0.272	5.14817e-105	Macrophage_1
Galc	2.96999e-108	0.310755	0.557	0.221	8.90998e-105	Macrophage_1
Fggy	1.09902e-107	0.304318	0.542	0.172	3.29705e-104	Macrophage_1
4931406C07Rik	1.49816e-107	0.327367	0.492	0.156	4.49448e-104	Macrophage_1
Cdr2	5.41994e-107	0.631316	0.528	0.177	1.62598e-103	Macrophage_1
Hck	3.34342e-106	0.436781	0.522	0.255	1.00303e-102	Macrophage_1
Cdk6	1.35232e-105	0.650195	0.529	0.181	4.05695e-102	Macrophage_1
Mfsd12	2.01159e-105	0.312365	0.499	0.159	6.03477e-102	Macrophage_1
Fxyd5	2.07163e-105	0.562431	0.594	0.382	6.21488e-102	Macrophage_1
Jdp2	9.05451e-105	0.374063	0.485	0.174	2.71635e-101	Macrophage_1
Ms4a6d	4.03188e-104	0.29681	0.452	0.165	1.20957e-100	Macrophage_1
March1	2.87514e-103	0.313506	0.595	0.323	8.62543e-100	Macrophage_1
P2rx7	2.80621e-102	0.278406	0.556	0.251	8.41864e-99	Macrophage_1
Ifit2	5.8216e-102	0.392906	0.438	0.192	1.74648e-98	Macrophage_1
Txnip	6.73837e-102	0.747961	0.61	0.419	2.02151e-98	Macrophage_1
Myo5a	2.27804e-101	0.392663	0.594	0.268	6.83413e-98	Macrophage_1
Cndp2	4.83097e-101	0.416831	0.524	0.224	1.44929e-97	Macrophage_1
Mylip	9.28103e-101	0.375851	0.561	0.305	2.78431e-97	Macrophage_1
Gm4951	1.36666e-99	0.505493	0.506	0.152	4.09997e-96	Macrophage_1
Sgk1	1.9822e-99	0.509637	0.504	0.222	5.94661e-96	Macrophage_1
Slc15a4	8.39167e-99	0.309015	0.519	0.256	2.5175e-95	Macrophage_1
Nbeal1	2.43704e-97	0.39013	0.467	0.189	7.31113e-94	Macrophage_1
Vav3	4.92218e-97	0.290819	0.548	0.249	1.47665e-93	Macrophage_1
Chka	1.87473e-96	0.47159	0.523	0.223	5.6242e-93	Macrophage_1
Tlr13	1.3349e-94	0.309252	0.495	0.186	4.0047e-91	Macrophage_1
Tubb2a	5.50162e-93	0.597408	0.532	0.215	1.65049e-89	Macrophage_1
Dgkh	8.74341e-92	0.293466	0.495	0.18	2.62302e-88	Macrophage_1
Creg1	8.92978e-92	0.493598	0.521	0.254	2.67894e-88	Macrophage_1
Dusp16	1.16361e-90	0.354889	0.586	0.248	3.49082e-87	Macrophage_1
Nsun6	2.24278e-90	0.265352	0.475	0.197	6.72833e-87	Macrophage_1
Rhbdf1	4.10765e-90	0.420005	0.497	0.176	1.2323e-86	Macrophage_1
Ptms	3.1307e-88	0.409656	0.501	0.288	9.39209e-85	Macrophage_1
Cd180	3.61022e-88	0.276917	0.495	0.286	1.08307e-84	Macrophage_1
Krr1	3.84637e-88	0.543783	0.481	0.201	1.15391e-84	Macrophage_1
Clasp2	5.98508e-87	0.280869	0.529	0.216	1.79552e-83	Macrophage_1
Sirpb1a	7.17579e-87	0.4034	0.409	0.183	2.15274e-83	Macrophage_1
Cpd	1.17444e-86	0.305844	0.516	0.202	3.52331e-83	Macrophage_1
Ppp1r10	1.4025e-86	0.367157	0.465	0.252	4.2075e-83	Macrophage_1
Hfe	3.82586e-86	0.282759	0.434	0.154	1.14776e-82	Macrophage_1
Cxcl14	8.57905e-86	0.702463	0.514	0.131	2.57371e-82	Macrophage_1
Pomc	8.00167e-84	0.258962	0.474	0.182	2.4005e-80	Macrophage_1
Gpr183	9.64349e-84	0.429147	0.495	0.288	2.89305e-80	Macrophage_1
Igfbp4	4.85752e-83	0.300083	0.434	0.144	1.45726e-79	Macrophage_1
Tagap	1.67449e-82	0.680451	0.417	0.244	5.02346e-79	Macrophage_1
Myof	2.79765e-82	0.372424	0.558	0.194	8.39295e-79	Macrophage_1
Eng	1.35169e-81	0.39047	0.547	0.191	4.05506e-78	Macrophage_1
Lgals3	1.79212e-81	0.304306	0.443	0.247	5.37637e-78	Macrophage_1
Ptprj	1.48494e-79	0.363662	0.554	0.273	4.45483e-76	Macrophage_1
Cdk18	2.6622e-79	0.468851	0.53	0.162	7.9866e-76	Macrophage_1
Rsad2	5.95532e-79	0.2856	0.413	0.142	1.7866e-75	Macrophage_1
Sash1	1.22293e-77	0.45992	0.498	0.176	3.66879e-74	Macrophage_1
Serpine1	3.72799e-77	0.278137	0.397	0.144	1.1184e-73	Macrophage_1
Nfkbia	6.06868e-75	0.392087	0.351	0.265	1.82061e-71	Macrophage_1
Igf1	3.87239e-74	0.661764	0.468	0.145	1.16172e-70	Macrophage_1
Junb	5.34937e-74	0.812419	0.518	0.329	1.60481e-70	Macrophage_1
Socs3	1.64279e-73	0.958439	0.463	0.222	4.92836e-70	Macrophage_1
Pik3ap1	1.9431e-73	0.288683	0.613	0.328	5.8293e-70	Macrophage_1
Ccr5	2.31263e-73	0.434596	0.486	0.28	6.9379e-70	Macrophage_1
Gpr65	1.00357e-72	0.529865	0.476	0.225	3.0107e-69	Macrophage_1
Ramp1	1.79591e-72	0.271152	0.376	0.196	5.38774e-69	Macrophage_1
Ccdc88a	1.82222e-71	0.301755	0.469	0.202	5.46666e-68	Macrophage_1
Gm20481	3.6871e-71	0.271986	0.571	0.289	1.10613e-67	Macrophage_1
Bach1	7.05874e-71	0.275111	0.426	0.2	2.11762e-67	Macrophage_1
Comt	1.60056e-70	0.470101	0.465	0.226	4.80167e-67	Macrophage_1
Myo7a	8.62731e-70	0.335852	0.524	0.212	2.58819e-66	Macrophage_1
Id2	3.37845e-69	0.500914	0.413	0.256	1.01354e-65	Macrophage_1
Nfia	2.15881e-67	0.318167	0.493	0.172	6.47642e-64	Macrophage_1
Bend6	1.18502e-66	0.367004	0.534	0.187	3.55505e-63	Macrophage_1
Nhlrc3	8.22783e-66	0.410404	0.479	0.207	2.46835e-62	Macrophage_1
Nt5c2	1.07222e-65	0.25855	0.467	0.204	3.21665e-62	Macrophage_1
Akr1a1	2.72697e-65	0.330342	0.56	0.37	8.18092e-62	Macrophage_1
Lipe	7.26659e-65	0.342272	0.474	0.165	2.17998e-61	Macrophage_1
Il1rl2	9.41096e-64	0.261475	0.436	0.168	2.82329e-60	Macrophage_1
Ncln	3.24551e-61	0.270116	0.424	0.171	9.73654e-58	Macrophage_1
Pon3	1.09519e-60	0.3922	0.512	0.186	3.28557e-57	Macrophage_1
Gm16998	1.25126e-60	0.364474	0.495	0.18	3.75379e-57	Macrophage_1
Sdf2l1	1.47698e-57	0.351265	0.437	0.263	4.43095e-54	Macrophage_1
Tmem205	1.92491e-57	0.451894	0.472	0.15	5.77474e-54	Macrophage_1
Fam174a	4.44517e-57	0.412017	0.483	0.25	1.33355e-53	Macrophage_1
Nrp1	6.80762e-55	0.32505	0.455	0.215	2.04228e-51	Macrophage_1
Pik3c2a	9.27619e-55	0.26288	0.425	0.213	2.78286e-51	Macrophage_1
P3h3	1.25028e-54	0.267549	0.46	0.147	3.75085e-51	Macrophage_1
Rbm47	2.67485e-54	0.458781	0.414	0.134	8.02455e-51	Macrophage_1
Atox1	1.02833e-53	0.323489	0.517	0.36	3.08498e-50	Macrophage_1
P2rx4	2.4293e-53	0.258853	0.403	0.219	7.2879e-50	Macrophage_1
Rbpj	2.93994e-53	0.279152	0.484	0.309	8.81982e-50	Macrophage_1
Bcl2a1a	4.08037e-53	0.448082	0.372	0.104	1.22411e-49	Macrophage_1
Pld1	1.15404e-51	0.326248	0.499	0.182	3.46211e-48	Macrophage_1
Trib1	1.609e-51	0.349761	0.381	0.198	4.827e-48	Macrophage_1
Asgr2	3.78434e-50	0.302092	0.452	0.142	1.1353e-46	Macrophage_1
H1f0	5.06487e-50	0.437046	0.468	0.226	1.51946e-46	Macrophage_1
Ctbs	4.00081e-49	0.276127	0.477	0.204	1.20024e-45	Macrophage_1
Lap3	6.63479e-49	0.270905	0.459	0.205	1.99044e-45	Macrophage_1
E430024P14Rik	1.29219e-48	0.252085	0.424	0.238	3.87657e-45	Macrophage_1
Gm10382	1.68334e-48	0.47481	0.473	0.194	5.05003e-45	Macrophage_1
Gm20513	5.97086e-48	0.313032	0.429	0.158	1.79126e-44	Macrophage_1
Rac3	7.52522e-48	0.442902	0.444	0.143	2.25757e-44	Macrophage_1
Peli2	1.90422e-47	0.30137	0.479	0.173	5.71267e-44	Macrophage_1
Fmnl3	1.36625e-46	0.268708	0.508	0.24	4.09876e-43	Macrophage_1
Pou2f2	4.22402e-46	0.348093	0.447	0.299	1.26721e-42	Macrophage_1
Pnp	1.45016e-45	0.262166	0.449	0.265	4.35047e-42	Macrophage_1
Mid1ip1	5.04163e-45	0.364765	0.424	0.197	1.51249e-41	Macrophage_1
Syt11	1.19832e-44	0.296466	0.422	0.194	3.59495e-41	Macrophage_1
Syne1	2.80109e-43	0.271233	0.417	0.183	8.40328e-40	Macrophage_1
Wnk1	7.65789e-41	0.278226	0.418	0.323	2.29737e-37	Macrophage_1
Chst7	6.89159e-40	0.29076	0.459	0.179	2.06748e-36	Macrophage_1
Igfbp7	6.76608e-39	0.298688	0.422	0.14	2.02982e-35	Macrophage_1
Gm28707	6.91745e-39	0.300177	0.472	0.232	2.07523e-35	Macrophage_1
Bcl2l1	6.59484e-38	0.2836	0.401	0.204	1.97845e-34	Macrophage_1
Ppp1r15a	6.9075e-38	0.457017	0.427	0.307	2.07225e-34	Macrophage_1
Rraga	8.04914e-38	0.475258	0.421	0.232	2.41474e-34	Macrophage_1
Smox	1.09575e-37	0.37744	0.419	0.193	3.28726e-34	Macrophage_1
Ddit3	2.65114e-37	0.286336	0.338	0.217	7.95343e-34	Macrophage_1
Irf1	3.05837e-37	0.315032	0.433	0.312	9.17512e-34	Macrophage_1
Cpeb2	5.68113e-37	0.259209	0.345	0.149	1.70434e-33	Macrophage_1
Map3k8	1.2039e-36	0.381261	0.384	0.244	3.6117e-33	Macrophage_1
Hacd4	4.4813e-36	0.334337	0.456	0.188	1.34439e-32	Macrophage_1
Sowahc	6.18935e-33	0.410395	0.392	0.181	1.85681e-29	Macrophage_1
Acox3	1.97968e-32	0.435985	0.408	0.215	5.93903e-29	Macrophage_1
Enho	1.1756e-31	0.266587	0.432	0.113	3.52679e-28	Macrophage_1
Hsp90ab1	4.35054e-30	0.344343	0.499	0.389	1.30516e-26	Macrophage_1
Sept10	1.54237e-29	0.276515	0.4	0.154	4.6271e-26	Macrophage_1
Gm26520	2.30622e-29	0.257091	0.42	0.161	6.91866e-26	Macrophage_1
Tbc1d5	3.5427e-29	0.276418	0.438	0.233	1.06281e-25	Macrophage_1
Kcnj10	8.44694e-28	0.251794	0.424	0.131	2.53408e-24	Macrophage_1
Xbp1	4.849e-27	0.280871	0.362	0.261	1.4547e-23	Macrophage_1
Mt2	8.03808e-26	0.324234	0.437	0.184	2.41142e-22	Macrophage_1
Atpif1	8.94141e-24	0.265867	0.455	0.307	2.68242e-20	Macrophage_1
C2	9.00453e-24	0.322805	0.432	0.17	2.70136e-20	Macrophage_1
Gm26902	3.45712e-23	0.27341	0.454	0.153	1.03714e-19	Macrophage_1
Gas7	5.71437e-22	0.319409	0.42	0.173	1.71431e-18	Macrophage_1
Glul	2.13641e-20	0.363031	0.387	0.244	6.40923e-17	Macrophage_1
Olfml3	3.48218e-17	0.256757	0.365	0.137	1.04465e-13	Macrophage_1
Ang	3.92752e-15	0.383815	0.386	0.135	1.17825e-11	Macrophage_1
H3f3b	6.75323e-14	0.487388	0.466	0.383	2.02597e-10	Macrophage_1
Arrdc3	6.2529e-11	0.309058	0.387	0.22	1.87587e-07	Macrophage_1
Pmepa1	6.26394e-11	0.312359	0.35	0.204	1.87918e-07	Macrophage_1
Nucb2	1.50847e-08	0.312522	0.329	0.143	4.52542e-05	Macrophage_1
S100a1	1.34262e-07	0.280398	0.385	0.182	0.000402786	Macrophage_1
Neat1	3.34623e-07	0.332399	0.396	0.286	0.00100387	Macrophage_1
C1qb1	0	2.88595	0.999	0.256	0	Macrophage_2
C1qa1	0	2.82149	0.998	0.255	0	Macrophage_2
C1qc1	0	2.67966	0.995	0.255	0	Macrophage_2
H2-Eb11	0	2.54872	0.979	0.363	0	Macrophage_2
H2-Ab11	0	2.49134	0.98	0.372	0	Macrophage_2
Mmp121	0	2.46065	0.823	0.172	0	Macrophage_2
Psap1	0	2.34712	0.989	0.326	0	Macrophage_2
H2-Aa1	0	2.34031	0.978	0.455	0	Macrophage_2
Cd741	0	2.31765	0.976	0.529	0	Macrophage_2
Ctss1	0	2.20072	0.998	0.347	0	Macrophage_2
Wfdc171	0	2.18404	0.881	0.258	0	Macrophage_2
Fcer1g1	0	2.12454	0.986	0.363	0	Macrophage_2
Cd811	0	2.1237	0.986	0.306	0	Macrophage_2
Tmem176b1	0	2.08025	0.986	0.298	0	Macrophage_2
Ccl41	0	1.99015	0.836	0.28	0	Macrophage_2
Hexb1	0	1.96368	0.979	0.32	0	Macrophage_2
Ms4a71	0	1.90724	0.867	0.217	0	Macrophage_2
Adgre11	0	1.88737	0.939	0.242	0	Macrophage_2
Slamf91	0	1.87794	0.946	0.257	0	Macrophage_2
Ctsc1	0	1.83631	0.966	0.326	0	Macrophage_2
Cd721	0	1.82321	0.955	0.332	0	Macrophage_2
Tmem176a1	0	1.82157	0.95	0.286	0	Macrophage_2
Il1b1	0	1.74672	0.931	0.29	0	Macrophage_2
Tyrobp1	0	1.73697	0.944	0.347	0	Macrophage_2
Cxcl161	0	1.72143	0.961	0.273	0	Macrophage_2
Fth11	0	1.71052	0.933	0.403	0	Macrophage_2
Cst31	0	1.69626	0.954	0.316	0	Macrophage_2
Lgmn1	0	1.66709	0.947	0.294	0	Macrophage_2
Aif11	0	1.65859	0.914	0.24	0	Macrophage_2
Mpeg11	0	1.64613	0.945	0.286	0	Macrophage_2
Ftl11	0	1.63777	0.963	0.355	0	Macrophage_2
Cybb1	0	1.62748	0.965	0.344	0	Macrophage_2
Csf1r1	0	1.60189	0.958	0.29	0	Macrophage_2
Lst11	0	1.59101	0.785	0.235	0	Macrophage_2
Ly861	0	1.59094	0.975	0.395	0	Macrophage_2
Bag31	0	1.58343	0.943	0.292	0	Macrophage_2
C3ar11	0	1.58143	0.857	0.222	0	Macrophage_2
Unc93b11	0	1.57952	0.954	0.387	0	Macrophage_2
Tgfbr11	0	1.57266	0.84	0.263	0	Macrophage_2
Ctsb1	0	1.56564	0.91	0.323	0	Macrophage_2
Ccl31	0	1.56314	0.896	0.279	0	Macrophage_2
Lilra51	0	1.55216	0.933	0.244	0	Macrophage_2
Siglece1	0	1.5401	0.863	0.204	0	Macrophage_2
Plbd11	0	1.53251	0.932	0.31	0	Macrophage_2
Lpl1	0	1.52689	0.842	0.201	0	Macrophage_2
Tgfbi1	0	1.51375	0.925	0.269	0	Macrophage_2
Lyz21	0	1.50494	0.823	0.269	0	Macrophage_2
Clec4a21	0	1.50491	0.817	0.185	0	Macrophage_2
H2-DMb11	0	1.46505	0.923	0.321	0	Macrophage_2
Cd681	0	1.46377	0.908	0.296	0	Macrophage_2
Lrrc251	0	1.45054	0.883	0.258	0	Macrophage_2
Clec12a1	0	1.44777	0.828	0.2	0	Macrophage_2
Mmp131	0	1.44067	0.821	0.219	0	Macrophage_2
Mafb1	0	1.42102	0.867	0.26	0	Macrophage_2
Gadd45g1	0	1.39588	0.831	0.265	0	Macrophage_2
Ckb1	0	1.39439	0.942	0.321	0	Macrophage_2
Clec4b11	0	1.39436	0.83	0.209	0	Macrophage_2
Pld41	0	1.37576	0.928	0.347	0	Macrophage_2
Fcgr41	0	1.3696	0.852	0.224	0	Macrophage_2
Pea15a1	0	1.36214	0.955	0.285	0	Macrophage_2
Slc11a11	0	1.35766	0.836	0.231	0	Macrophage_2
Cd141	0	1.35652	0.912	0.266	0	Macrophage_2
Itga91	0	1.35497	0.849	0.2	0	Macrophage_2
Cx3cr11	0	1.35373	0.825	0.253	0	Macrophage_2
Ctsh1	0	1.33862	0.899	0.37	0	Macrophage_2
Mgl21	0	1.31878	0.841	0.239	0	Macrophage_2
Fcgr11	0	1.31274	0.826	0.192	0	Macrophage_2
Fcgr31	0	1.30688	0.922	0.269	0	Macrophage_2
Itm2b1	0	1.29814	0.917	0.398	0	Macrophage_2
Cadm11	0	1.29717	0.751	0.165	0	Macrophage_2
Apobec11	0	1.29631	0.863	0.278	0	Macrophage_2
Sirpb1a1	0	1.28966	0.743	0.156	0	Macrophage_2
Ctsz1	0	1.27695	0.87	0.383	0	Macrophage_2
Axl1	0	1.27569	0.851	0.241	0	Macrophage_2
Lair11	0	1.27084	0.823	0.235	0	Macrophage_2
Csf2ra1	0	1.25631	0.853	0.306	0	Macrophage_2
Fyb1	0	1.25119	0.79	0.365	0	Macrophage_2
Cd361	0	1.24944	0.835	0.221	0	Macrophage_2
F11r1	0	1.23342	0.832	0.203	0	Macrophage_2
P2ry61	0	1.22877	0.849	0.248	0	Macrophage_2
Glipr11	0	1.22305	0.815	0.294	0	Macrophage_2
Sirpa1	0	1.22171	0.872	0.283	0	Macrophage_2
Cd631	0	1.19655	0.711	0.199	0	Macrophage_2
Nes1	0	1.18892	0.77	0.16	0	Macrophage_2
Scimp1	0	1.18602	0.832	0.248	0	Macrophage_2
Lipa1	0	1.18394	0.832	0.27	0	Macrophage_2
Lilrb4a1	0	1.18084	0.82	0.302	0	Macrophage_2
App1	0	1.16578	0.89	0.282	0	Macrophage_2
Pirb1	0	1.15673	0.818	0.246	0	Macrophage_2
Lpcat21	0	1.15148	0.774	0.227	0	Macrophage_2
Klra21	0	1.14673	0.76	0.179	0	Macrophage_2
Man2b11	0	1.14052	0.864	0.349	0	Macrophage_2
Hexa1	0	1.13958	0.851	0.309	0	Macrophage_2
Fcgr2b1	0	1.13548	0.859	0.317	0	Macrophage_2
Trf1	0	1.12881	0.87	0.293	0	Macrophage_2
Grn1	0	1.11899	0.836	0.299	0	Macrophage_2
Ctsa1	0	1.11245	0.854	0.368	0	Macrophage_2
Asah11	0	1.11078	0.868	0.299	0	Macrophage_2
Gatm1	0	1.11039	0.777	0.201	0	Macrophage_2
Clic41	0	1.10597	0.866	0.317	0	Macrophage_2
Sdc31	0	1.10006	0.853	0.244	0	Macrophage_2
Spi11	0	1.09169	0.843	0.319	0	Macrophage_2
Lamp11	0	1.08767	0.874	0.359	0	Macrophage_2
Tbxas11	0	1.07657	0.808	0.196	0	Macrophage_2
Zmynd151	0	1.07625	0.762	0.168	0	Macrophage_2
Marcks1	0	1.06807	0.814	0.285	0	Macrophage_2
Timp21	0	1.06638	0.787	0.239	0	Macrophage_2
Ch25h1	0	1.06603	0.769	0.193	0	Macrophage_2
Ms4a6c	0	1.05019	0.753	0.229	0	Macrophage_2
Itgav1	0	1.04565	0.857	0.281	0	Macrophage_2
Lifr1	0	1.04537	0.768	0.183	0	Macrophage_2
Fgd21	0	1.04504	0.832	0.261	0	Macrophage_2
Arhgap221	0	1.03843	0.779	0.208	0	Macrophage_2
Fcgrt1	0	1.01158	0.78	0.24	0	Macrophage_2
Alox5ap1	0	1.00708	0.812	0.29	0	Macrophage_2
Plau1	0	1.00582	0.812	0.212	0	Macrophage_2
Hpgds1	0	0.968525	0.757	0.198	0	Macrophage_2
Fnbp1l1	0	0.943605	0.779	0.179	0	Macrophage_2
Bst21	0	0.941645	0.801	0.31	0	Macrophage_2
Cttnbp2nl1	0	0.93612	0.805	0.205	0	Macrophage_2
Ccl21	0	0.910668	0.825	0.221	0	Macrophage_2
Slco2b11	0	0.889589	0.789	0.195	0	Macrophage_2
Hspb11	0	0.881413	0.794	0.259	0	Macrophage_2
Dst1	0	0.85528	0.77	0.206	0	Macrophage_2
Matn21	0	0.84613	0.747	0.166	0	Macrophage_2
Cabp4	0	0.759763	0.804	0.144	0	Macrophage_2
Acvr11	0	0.644331	0.811	0.186	0	Macrophage_2
Ccl121	0	0.643739	0.699	0.191	0	Macrophage_2
Gbp2b	0	0.564825	0.799	0.159	0	Macrophage_2
Gm103821	0	0.531798	0.732	0.175	0	Macrophage_2
Ccl71	0	0.522632	0.755	0.187	0	Macrophage_2
St8sia6	0	0.503919	0.692	0.157	0	Macrophage_2
Siglec1	0	0.477259	0.733	0.133	0	Macrophage_2
Cxcl9	0	0.467853	0.551	0.097	0	Macrophage_2
Speg	0	0.437257	0.765	0.158	0	Macrophage_2
Ehf	0	0.367991	0.648	0.122	0	Macrophage_2
Fam167b	0	0.332638	0.706	0.098	0	Macrophage_2
Gm204811	0	0.322857	0.821	0.271	0	Macrophage_2
Spaca6	0	0.315265	0.753	0.188	0	Macrophage_2
Peak1os	0	0.312815	0.612	0.166	0	Macrophage_2
Gdf151	0	0.278029	0.618	0.121	0	Macrophage_2
Gm17690	0	0.260086	0.623	0.176	0	Macrophage_2
Rtn41	4.13019e-307	0.945147	0.861	0.375	1.23906e-303	Macrophage_2
Itgax1	1.96591e-305	1.28623	0.746	0.17	5.89772e-302	Macrophage_2
Fam129a1	4.31813e-305	1.05777	0.824	0.316	1.29544e-301	Macrophage_2
Lamp21	5.14842e-305	1.0128	0.819	0.295	1.54453e-301	Macrophage_2
Lilr4b1	1.17197e-304	0.968164	0.822	0.286	3.51591e-301	Macrophage_2
Tmx41	1.82874e-303	0.720357	0.764	0.238	5.48623e-300	Macrophage_2
Ccl61	6.46483e-303	1.07027	0.62	0.178	1.93945e-299	Macrophage_2
Hmox11	6.59038e-303	0.882763	0.855	0.264	1.97711e-299	Macrophage_2
Slc29a31	7.44235e-302	1.05217	0.783	0.212	2.2327e-298	Macrophage_2
Phf11b1	1.94772e-301	0.928772	0.789	0.294	5.84317e-298	Macrophage_2
Asb21	3.50932e-301	1.23506	0.751	0.247	1.0528e-297	Macrophage_2
Mt11	6.53228e-301	0.898294	0.793	0.277	1.95968e-297	Macrophage_2
Abca91	4.24865e-297	0.96923	0.767	0.217	1.27459e-293	Macrophage_2
H2-M2	2.10212e-292	0.643049	0.682	0.115	6.30637e-289	Macrophage_2
Chst71	3.35554e-292	0.40904	0.692	0.163	1.00666e-288	Macrophage_2
Ifit21	2.55469e-291	0.517999	0.693	0.173	7.66408e-288	Macrophage_2
Hck1	5.61097e-291	0.959853	0.746	0.24	1.68329e-287	Macrophage_2
Rgs101	6.66432e-291	1.0127	0.79	0.301	1.9993e-287	Macrophage_2
Ifi2041	2.08784e-290	0.655378	0.665	0.172	6.26352e-287	Macrophage_2
Cd300ld1	9.53008e-290	1.04909	0.685	0.182	2.85902e-286	Macrophage_2
E230013L22Rik1	1.78599e-289	0.465475	0.733	0.198	5.35798e-286	Macrophage_2
Creg11	1.34525e-287	0.934741	0.746	0.238	4.03575e-284	Macrophage_2
Rab3il11	4.07486e-287	0.908983	0.766	0.194	1.22246e-283	Macrophage_2
Plxdc21	5.11277e-287	0.83849	0.8	0.234	1.53383e-283	Macrophage_2
Hrh1	3.80869e-281	0.44455	0.699	0.155	1.14261e-277	Macrophage_2
Ccrl21	9.27129e-281	0.614856	0.732	0.259	2.78139e-277	Macrophage_2
Igsf61	1.01354e-279	0.885237	0.744	0.215	3.04063e-276	Macrophage_2
Slamf71	9.1634e-279	0.931703	0.795	0.322	2.74902e-275	Macrophage_2
Ifitm31	4.42629e-278	0.754114	0.624	0.245	1.32789e-274	Macrophage_2
Abhd121	8.62781e-278	1.00434	0.775	0.26	2.58834e-274	Macrophage_2
Myadm1	1.85801e-277	0.919588	0.79	0.294	5.57404e-274	Macrophage_2
Col14a11	2.73058e-277	0.783084	0.699	0.153	8.19174e-274	Macrophage_2
Basp11	1.59905e-274	1.02618	0.766	0.258	4.79714e-271	Macrophage_2
Ccdc141	3.07942e-272	0.271135	0.717	0.201	9.23827e-269	Macrophage_2
Pdgfb1	3.48695e-272	0.898678	0.749	0.223	1.04609e-268	Macrophage_2
Lacc11	7.04892e-272	1.00094	0.771	0.223	2.11468e-268	Macrophage_2
Aoah1	1.6093e-271	0.8913	0.732	0.191	4.8279e-268	Macrophage_2
Il10ra1	1.69353e-271	0.945514	0.849	0.377	5.08058e-268	Macrophage_2
Tgfb31	2.3128e-270	0.383432	0.633	0.144	6.9384e-267	Macrophage_2
Cfp	9.0861e-270	0.549155	0.533	0.122	2.72583e-266	Macrophage_2
Anln1	9.31545e-270	0.349934	0.714	0.181	2.79463e-266	Macrophage_2
Scamp51	2.02007e-269	0.379637	0.733	0.169	6.06021e-266	Macrophage_2
Lgals31	4.42379e-269	0.904244	0.663	0.231	1.32714e-265	Macrophage_2
Rrbp11	1.19053e-264	0.999159	0.736	0.338	3.5716e-261	Macrophage_2
Pltp1	4.85746e-259	0.850416	0.687	0.232	1.45724e-255	Macrophage_2
C5ar11	6.16342e-257	0.779265	0.658	0.214	1.84903e-253	Macrophage_2
Itgb51	1.90601e-255	1.08916	0.745	0.216	5.71803e-252	Macrophage_2
Mrc11	6.43716e-255	0.851159	0.784	0.227	1.93115e-251	Macrophage_2
Zfp719	1.80948e-253	0.425936	0.69	0.209	5.42844e-250	Macrophage_2
Sfxn5	6.11287e-253	0.262829	0.681	0.179	1.83386e-249	Macrophage_2
Creb51	4.47449e-250	1.02604	0.716	0.193	1.34235e-246	Macrophage_2
Atp6v0c1	8.95553e-250	0.786844	0.837	0.405	2.68666e-246	Macrophage_2
Cdk181	9.57832e-250	0.670078	0.693	0.153	2.8735e-246	Macrophage_2
Ifi30	3.42992e-249	0.82867	0.714	0.277	1.02897e-245	Macrophage_2
Wdfy31	5.51081e-248	0.814987	0.739	0.197	1.65324e-244	Macrophage_2
Ms4a141	3.48597e-246	0.587517	0.689	0.176	1.04579e-242	Macrophage_2
Zfp7041	7.62682e-246	0.667906	0.71	0.171	2.28805e-242	Macrophage_2
Clec4a31	2.17531e-245	1.1047	0.68	0.208	6.52592e-242	Macrophage_2
Lhpp	2.33233e-245	0.292269	0.658	0.167	6.99698e-242	Macrophage_2
Cpd1	3.26272e-244	0.73068	0.678	0.192	9.78815e-241	Macrophage_2
Hpgd1	1.56971e-242	0.873074	0.787	0.258	4.70913e-239	Macrophage_2
Dab21	4.50199e-239	0.828575	0.759	0.221	1.3506e-235	Macrophage_2
Zfp599	5.07848e-238	0.578242	0.679	0.176	1.52354e-234	Macrophage_2
Acvrl11	1.88905e-237	0.889265	0.664	0.193	5.66714e-234	Macrophage_2
Slc30a4	3.77561e-237	0.276273	0.559	0.149	1.13268e-233	Macrophage_2
Ccnd11	2.84789e-236	0.748601	0.747	0.217	8.54367e-233	Macrophage_2
Nlrp1b1	3.30755e-236	0.581856	0.694	0.164	9.92265e-233	Macrophage_2
Vcam11	3.69872e-236	0.744691	0.536	0.161	1.10961e-232	Macrophage_2
Serpine11	1.00319e-235	0.412841	0.672	0.124	3.00957e-232	Macrophage_2
Sowahc1	5.6377e-234	0.391973	0.583	0.168	1.69131e-230	Macrophage_2
Rnf1501	2.16817e-233	0.464662	0.723	0.191	6.50451e-230	Macrophage_2
Sap301	7.21817e-233	0.665623	0.742	0.266	2.16545e-229	Macrophage_2
Ctsl1	5.0242e-232	0.570878	0.606	0.189	1.50726e-228	Macrophage_2
Rab7b1	1.02996e-231	0.778734	0.693	0.194	3.08988e-228	Macrophage_2
Npc21	3.88971e-231	0.865809	0.756	0.382	1.16691e-227	Macrophage_2
Pfkfb31	6.51194e-231	0.65027	0.679	0.224	1.95358e-227	Macrophage_2
Irak3	1.02812e-230	0.438925	0.651	0.203	3.08435e-227	Macrophage_2
A4galt1	5.90432e-230	0.305916	0.71	0.153	1.7713e-226	Macrophage_2
Apoe1	8.68149e-230	1.59178	0.637	0.267	2.60445e-226	Macrophage_2
Zfp7031	1.42357e-228	0.490273	0.668	0.218	4.27071e-225	Macrophage_2
Dnase2a1	1.96733e-227	0.644397	0.668	0.244	5.90199e-224	Macrophage_2
Lyn1	1.27803e-225	0.856911	0.745	0.38	3.83409e-222	Macrophage_2
Plin21	3.49113e-225	0.659051	0.662	0.269	1.04734e-221	Macrophage_2
H2-DMa1	8.65163e-225	0.870091	0.786	0.401	2.59549e-221	Macrophage_2
Ptpro1	1.00978e-224	0.806029	0.745	0.262	3.02934e-221	Macrophage_2
Zfand51	4.82695e-224	0.729051	0.789	0.349	1.44808e-220	Macrophage_2
Gm2a	3.25827e-223	0.777589	0.662	0.278	9.77481e-220	Macrophage_2
Frmd4b1	3.65727e-223	0.856223	0.697	0.224	1.09718e-219	Macrophage_2
Tmem106a1	8.95498e-223	0.814269	0.674	0.191	2.6865e-219	Macrophage_2
Rassf41	2.96298e-220	0.822338	0.741	0.265	8.88894e-217	Macrophage_2
Oas21	4.51506e-220	0.536805	0.693	0.19	1.35452e-216	Macrophage_2
Atox11	8.01953e-220	0.877816	0.711	0.345	2.40586e-216	Macrophage_2
Zfhx31	3.16175e-219	0.918816	0.749	0.229	9.48524e-216	Macrophage_2
Eng1	5.10782e-219	0.730754	0.688	0.184	1.53235e-215	Macrophage_2
Ptafr1	9.05065e-218	0.781037	0.651	0.181	2.7152e-214	Macrophage_2
Serinc31	1.79084e-217	0.880633	0.796	0.423	5.37252e-214	Macrophage_2
Ier31	2.82307e-217	0.281727	0.462	0.23	8.4692e-214	Macrophage_2
Arhgef12	2.84487e-217	0.424491	0.674	0.217	8.5346e-214	Macrophage_2
Pde7b	7.73603e-217	0.260946	0.588	0.153	2.32081e-213	Macrophage_2
Rin21	9.07344e-217	0.394154	0.688	0.208	2.72203e-213	Macrophage_2
Gngt2	3.35672e-214	0.668769	0.555	0.211	1.00702e-210	Macrophage_2
Gm101381	1.31106e-213	0.296852	0.607	0.206	3.93318e-210	Macrophage_2
Hs3st3a11	7.72424e-211	0.709353	0.714	0.169	2.31727e-207	Macrophage_2
Abcc31	2.36113e-210	0.732207	0.682	0.162	7.08338e-207	Macrophage_2
Sat11	4.87595e-208	0.792212	0.707	0.353	1.46279e-204	Macrophage_2
Plxnc1	7.95815e-208	0.319252	0.596	0.203	2.38745e-204	Macrophage_2
Oasl21	8.05803e-208	0.691681	0.649	0.158	2.41741e-204	Macrophage_2
Tbc1d91	2.0469e-206	0.616443	0.677	0.205	6.14071e-203	Macrophage_2
Tanc21	2.77743e-206	0.898689	0.718	0.224	8.3323e-203	Macrophage_2
Atf31	7.2527e-206	0.777187	0.736	0.321	2.17581e-202	Macrophage_2
Ccl91	2.85071e-205	0.882874	0.515	0.123	8.55213e-202	Macrophage_2
Ptgs11	2.83766e-204	0.648012	0.712	0.176	8.51297e-201	Macrophage_2
Cd861	4.65374e-204	0.839143	0.726	0.265	1.39612e-200	Macrophage_2
Tlr91	5.11821e-204	0.56494	0.706	0.247	1.53546e-200	Macrophage_2
Dock4	1.0511e-202	0.485857	0.655	0.187	3.1533e-199	Macrophage_2
Pou2f21	7.4967e-201	0.812027	0.665	0.282	2.24901e-197	Macrophage_2
Gm49511	8.31631e-200	0.362117	0.608	0.148	2.49489e-196	Macrophage_2
Clec5a1	5.95984e-198	0.712742	0.677	0.184	1.78795e-194	Macrophage_2
Adam221	3.34547e-196	0.517205	0.626	0.15	1.00364e-192	Macrophage_2
Myof1	2.9878e-195	0.7532	0.674	0.19	8.9634e-192	Macrophage_2
Phf11d1	3.85837e-195	0.632281	0.652	0.179	1.15751e-191	Macrophage_2
Csf2rb2	1.34296e-194	0.372305	0.639	0.17	4.02888e-191	Macrophage_2
Camk11	5.30263e-194	0.793228	0.68	0.186	1.59079e-190	Macrophage_2
Ehd41	2.33566e-193	0.674127	0.732	0.329	7.00698e-190	Macrophage_2
Bend61	2.65944e-193	0.70043	0.684	0.179	7.97833e-190	Macrophage_2
Tlr21	3.75476e-192	0.779488	0.685	0.249	1.12643e-188	Macrophage_2
Tmcc31	1.54133e-191	0.879787	0.673	0.209	4.62398e-188	Macrophage_2
Tnf1	2.59434e-191	0.681369	0.703	0.314	7.78302e-188	Macrophage_2
Pilra1	6.10606e-190	1.09356	0.613	0.128	1.83182e-186	Macrophage_2
Tmem198b	7.04415e-189	0.324629	0.64	0.213	2.11324e-185	Macrophage_2
Galnt4	1.17972e-187	0.51597	0.651	0.202	3.53917e-184	Macrophage_2
Ppt11	4.02091e-186	0.660008	0.607	0.238	1.20627e-182	Macrophage_2
Smpdl3b1	5.29215e-186	0.726632	0.675	0.191	1.58765e-182	Macrophage_2
Ebi31	5.88838e-184	0.846071	0.648	0.219	1.76651e-180	Macrophage_2
Snx241	1.73419e-183	0.700819	0.667	0.164	5.20258e-180	Macrophage_2
Hspa51	2.97886e-183	0.812167	0.698	0.354	8.93658e-180	Macrophage_2
Acsl11	3.28777e-183	0.786951	0.685	0.234	9.86331e-180	Macrophage_2
Gsn1	3.96976e-183	0.672995	0.708	0.264	1.19093e-179	Macrophage_2
Slc15a31	2.10128e-182	0.668603	0.562	0.194	6.30383e-179	Macrophage_2
Icosl1	1.21187e-180	0.556833	0.709	0.275	3.6356e-177	Macrophage_2
Zeb21	1.94565e-179	0.820667	0.677	0.316	5.83696e-176	Macrophage_2
Cd1801	1.15954e-177	0.581579	0.613	0.279	3.47861e-174	Macrophage_2
Slc39a9	1.17254e-177	0.285498	0.651	0.237	3.51762e-174	Macrophage_2
Gab21	1.55195e-176	0.752804	0.671	0.213	4.65584e-173	Macrophage_2
Milr11	1.84364e-175	0.927648	0.636	0.192	5.53091e-172	Macrophage_2
Ccdc34	8.73315e-174	0.371507	0.617	0.217	2.61994e-170	Macrophage_2
Arrb21	9.73817e-174	0.77813	0.704	0.345	2.92145e-170	Macrophage_2
Clec9a1	4.34064e-173	0.562148	0.63	0.17	1.30219e-169	Macrophage_2
Bmf	8.28174e-173	0.324373	0.627	0.212	2.48452e-169	Macrophage_2
Inppl1	1.25259e-172	0.304427	0.637	0.212	3.75776e-169	Macrophage_2
Rbpj1	3.29676e-172	0.629906	0.708	0.292	9.89028e-169	Macrophage_2
Asph1	7.50489e-171	0.766022	0.583	0.194	2.25147e-167	Macrophage_2
Adgrg61	2.13875e-170	0.422653	0.533	0.14	6.41624e-167	Macrophage_2
Rtp41	9.02371e-170	0.55268	0.583	0.218	2.70711e-166	Macrophage_2
Sdf2l11	3.5549e-168	0.755121	0.651	0.246	1.06647e-164	Macrophage_2
Ciita1	1.11117e-167	0.638652	0.708	0.31	3.3335e-164	Macrophage_2
Hacd41	1.16089e-166	0.670826	0.641	0.175	3.48266e-163	Macrophage_2
Gstz1	1.44344e-166	0.269732	0.582	0.214	4.33031e-163	Macrophage_2
Dock1	2.94567e-166	0.594718	0.642	0.186	8.83701e-163	Macrophage_2
Abca141	1.453e-164	0.452575	0.652	0.135	4.359e-161	Macrophage_2
Pon31	1.33537e-162	0.554611	0.645	0.18	4.00612e-159	Macrophage_2
Stap11	3.88697e-162	0.605442	0.682	0.362	1.16609e-158	Macrophage_2
Neurl1a	1.06903e-161	0.340563	0.659	0.15	3.20708e-158	Macrophage_2
BC0285281	1.40171e-161	0.822184	0.645	0.24	4.20512e-158	Macrophage_2
Ncf21	5.36937e-161	0.660225	0.601	0.262	1.61081e-157	Macrophage_2
Cds1	3.91739e-160	0.500082	0.647	0.198	1.17522e-156	Macrophage_2
Bmp2k	4.07692e-159	0.565237	0.697	0.321	1.22308e-155	Macrophage_2
Slc16a71	1.11495e-158	0.487717	0.628	0.192	3.34485e-155	Macrophage_2
Cd300a1	6.55123e-157	0.750419	0.581	0.185	1.96537e-153	Macrophage_2
Entpd1	7.64512e-157	0.639836	0.635	0.201	2.29354e-153	Macrophage_2
Atf61	3.40943e-156	0.660354	0.695	0.256	1.02283e-152	Macrophage_2
Slfn5	9.21451e-156	0.359925	0.649	0.232	2.76435e-152	Macrophage_2
Xpnpep3	1.47646e-155	0.281815	0.587	0.238	4.42938e-152	Macrophage_2
Lcp11	8.11022e-155	0.771086	0.685	0.389	2.43307e-151	Macrophage_2
Serpinb81	1.31948e-154	0.448537	0.637	0.189	3.95844e-151	Macrophage_2
Nfam11	1.15547e-153	0.625016	0.633	0.234	3.46642e-150	Macrophage_2
Rcan11	3.98336e-153	0.345584	0.583	0.18	1.19501e-149	Macrophage_2
Gpr31b1	1.22545e-152	0.541907	0.533	0.13	3.67635e-149	Macrophage_2
St3gal61	4.64382e-151	0.707152	0.693	0.325	1.39315e-147	Macrophage_2
CAAA01147332.11	4.66076e-150	0.590834	0.829	0.425	1.39823e-146	Macrophage_2
Ptchd11	9.04178e-150	0.558971	0.606	0.121	2.71253e-146	Macrophage_2
Ptms1	2.45312e-149	0.605379	0.651	0.278	7.35936e-146	Macrophage_2
Stk38l1	3.7644e-149	0.410579	0.541	0.204	1.12932e-145	Macrophage_2
Tatdn3	4.94762e-149	0.354603	0.62	0.231	1.48428e-145	Macrophage_2
Pla2g71	6.07866e-149	0.712501	0.471	0.195	1.8236e-145	Macrophage_2
Cfh1	1.27407e-148	0.667943	0.71	0.239	3.8222e-145	Macrophage_2
Acer31	2.19002e-148	0.758315	0.652	0.234	6.57005e-145	Macrophage_2
March11	2.47938e-148	0.529176	0.658	0.322	7.43815e-145	Macrophage_2
Plxnb2	6.09028e-148	0.542913	0.604	0.2	1.82708e-144	Macrophage_2
Rasgef1b1	4.09403e-147	0.402372	0.632	0.345	1.22821e-143	Macrophage_2
Atpif11	8.02617e-147	0.686146	0.632	0.294	2.40785e-143	Macrophage_2
Nfkbiz1	2.28533e-144	0.5012	0.601	0.32	6.85598e-141	Macrophage_2
Pid11	1.98486e-143	0.71102	0.627	0.253	5.95457e-140	Macrophage_2
Cd831	2.29534e-143	0.690723	0.795	0.411	6.88603e-140	Macrophage_2
Fos1	1.30205e-142	0.65594	0.786	0.384	3.90616e-139	Macrophage_2
Itgam	1.182e-141	0.369035	0.48	0.164	3.546e-138	Macrophage_2
Dse1	7.51637e-141	0.562274	0.681	0.223	2.25491e-137	Macrophage_2
Trem21	2.0143e-137	0.263272	0.564	0.162	6.04291e-134	Macrophage_2
Rasa41	1.77381e-136	0.601392	0.67	0.239	5.32144e-133	Macrophage_2
Mmp141	2.10954e-136	0.559763	0.62	0.144	6.32861e-133	Macrophage_2
Cd331	1.08955e-135	0.549595	0.621	0.213	3.26865e-132	Macrophage_2
Fam214a	4.84326e-134	0.252077	0.586	0.252	1.45298e-130	Macrophage_2
F830016B08Rik	5.34683e-134	0.282245	0.511	0.147	1.60405e-130	Macrophage_2
Fam131a	5.82456e-134	0.279271	0.577	0.141	1.74737e-130	Macrophage_2
Slc39a13	1.23581e-133	0.327845	0.583	0.208	3.70744e-130	Macrophage_2
Dok31	6.2691e-133	0.62153	0.607	0.278	1.88073e-129	Macrophage_2
Plxna41	7.10218e-133	0.498249	0.614	0.183	2.13065e-129	Macrophage_2
Pik3ap11	3.08964e-132	0.54313	0.711	0.324	9.26893e-129	Macrophage_2
Itga81	6.68514e-132	0.727099	0.616	0.148	2.00554e-128	Macrophage_2
Ifitm21	6.84736e-132	0.3965	0.44	0.214	2.05421e-128	Macrophage_2
Spred11	8.17088e-132	0.525664	0.568	0.181	2.45126e-128	Macrophage_2
Clec4a11	1.01276e-129	1.0851	0.586	0.186	3.03828e-126	Macrophage_2
Smagp1	1.74164e-128	0.57035	0.611	0.228	5.22491e-125	Macrophage_2
Pnp1	5.13554e-128	0.370863	0.595	0.255	1.54066e-124	Macrophage_2
Comt1	1.84439e-127	0.587848	0.556	0.222	5.53318e-124	Macrophage_2
Vav31	2.46923e-126	0.499457	0.64	0.246	7.4077e-123	Macrophage_2
Ifi27l2a	2.99214e-126	0.619065	0.586	0.313	8.97641e-123	Macrophage_2
D1Ertd622e1	5.55011e-126	0.284954	0.414	0.215	1.66503e-122	Macrophage_2
Herpud11	6.09559e-124	0.596738	0.557	0.328	1.82868e-120	Macrophage_2
Kctd121	2.80241e-123	0.595505	0.649	0.311	8.40724e-120	Macrophage_2
Ctbs1	4.27494e-123	0.506701	0.596	0.198	1.28248e-119	Macrophage_2
Tpd521	4.96552e-123	0.574803	0.586	0.29	1.48965e-119	Macrophage_2
Dusp61	6.81671e-123	0.502141	0.601	0.262	2.04501e-119	Macrophage_2
Tpcn2	1.02998e-121	0.486782	0.562	0.164	3.08994e-118	Macrophage_2
Msr11	1.37e-121	0.265899	0.452	0.142	4.10999e-118	Macrophage_2
Efemp2	1.57663e-121	0.262903	0.605	0.152	4.7299e-118	Macrophage_2
Nfia1	2.77853e-121	0.347208	0.54	0.173	8.3356e-118	Macrophage_2
Tmem1191	3.69332e-121	0.95106	0.589	0.134	1.108e-117	Macrophage_2
Tmsb4x	1.25513e-120	0.735024	0.711	0.426	3.76538e-117	Macrophage_2
Cdk61	1.80036e-120	0.748515	0.557	0.185	5.40109e-117	Macrophage_2
Dusp11	4.4945e-120	0.490431	0.583	0.367	1.34835e-116	Macrophage_2
Dlc11	1.83041e-118	0.497299	0.591	0.171	5.49122e-115	Macrophage_2
Fggy1	2.1836e-118	0.278902	0.606	0.172	6.5508e-115	Macrophage_2
Hsp90b1	3.27204e-118	0.59937	0.65	0.389	9.81611e-115	Macrophage_2
Ms4a6d1	1.41567e-117	0.74198	0.477	0.168	4.24702e-114	Macrophage_2
Ulk4	1.98868e-117	0.260988	0.586	0.15	5.96603e-114	Macrophage_2
Nt5c21	1.88438e-116	0.454989	0.511	0.204	5.65314e-113	Macrophage_2
Kcnj2	2.28627e-116	0.352224	0.539	0.156	6.8588e-113	Macrophage_2
Mylip1	4.98067e-115	0.420698	0.599	0.306	1.4942e-111	Macrophage_2
Dclre1b	1.49378e-113	0.282221	0.467	0.164	4.48135e-110	Macrophage_2
Tmem116	8.7491e-113	0.262625	0.564	0.136	2.62473e-109	Macrophage_2
Lpar61	7.755e-111	0.513927	0.524	0.266	2.3265e-107	Macrophage_2
Naga	1.10866e-110	0.408039	0.549	0.207	3.32599e-107	Macrophage_2
Ccdc88a1	1.387e-110	0.531673	0.574	0.197	4.161e-107	Macrophage_2
Ptprj1	1.45785e-110	0.636253	0.651	0.269	4.37354e-107	Macrophage_2
Trps1	1.65947e-109	0.400701	0.448	0.18	4.97842e-106	Macrophage_2
P2rx71	7.36805e-108	0.366962	0.551	0.257	2.21042e-104	Macrophage_2
P2rx41	2.42321e-107	0.599363	0.534	0.21	7.26962e-104	Macrophage_2
Rnase6	7.71162e-107	0.355418	0.485	0.26	2.31349e-103	Macrophage_2
Pros11	6.76965e-106	0.444394	0.579	0.179	2.03089e-102	Macrophage_2
Fpr2	9.52127e-106	0.387383	0.423	0.111	2.85638e-102	Macrophage_2
Mtus11	1.59159e-104	0.455909	0.586	0.177	4.77477e-101	Macrophage_2
Blnk1	2.37603e-104	0.426656	0.591	0.316	7.12809e-101	Macrophage_2
Akr1a11	4.38579e-104	0.496806	0.602	0.37	1.31574e-100	Macrophage_2
Arhgap6	1.3369e-103	0.287604	0.561	0.203	4.01071e-100	Macrophage_2
Tlr131	3.70084e-103	0.409627	0.58	0.184	1.11025e-99	Macrophage_2
Ccl8	6.36562e-103	0.257679	0.465	0.095	1.90969e-99	Macrophage_2
Tnfrsf11a1	2.30372e-102	0.435675	0.608	0.207	6.91115e-99	Macrophage_2
Prdx1	1.17667e-101	0.627568	0.568	0.374	3.53002e-98	Macrophage_2
Etv61	1.20273e-100	0.416749	0.639	0.276	3.60819e-97	Macrophage_2
Olfml31	2.04153e-100	0.631888	0.519	0.127	6.1246e-97	Macrophage_2
Mertk1	1.1277e-99	0.305397	0.512	0.154	3.38311e-96	Macrophage_2
Myo5a1	1.16847e-99	0.429784	0.628	0.27	3.50542e-96	Macrophage_2
Nhlrc31	7.3779e-99	0.337102	0.489	0.211	2.21337e-95	Macrophage_2
Ifih11	1.21952e-98	0.396277	0.513	0.216	3.65856e-95	Macrophage_2
Syk	1.57678e-98	0.310922	0.555	0.317	4.73034e-95	Macrophage_2
Sqstm11	5.9481e-97	0.424739	0.554	0.336	1.78443e-93	Macrophage_2
S100a11	3.11216e-96	0.404999	0.509	0.174	9.33648e-93	Macrophage_2
Stab11	1.96802e-94	0.412773	0.471	0.181	5.90407e-91	Macrophage_2
Cyfip11	3.18156e-94	0.520554	0.646	0.292	9.54468e-91	Macrophage_2
Fxyd51	5.78925e-91	0.618323	0.592	0.386	1.73677e-87	Macrophage_2
Cebpa1	6.08266e-91	0.488089	0.549	0.203	1.8248e-87	Macrophage_2
Wnk11	6.58735e-91	0.575218	0.561	0.312	1.9762e-87	Macrophage_2
Ttyh3	9.52586e-91	0.366731	0.502	0.198	2.85776e-87	Macrophage_2
Pf41	2.24525e-90	0.295972	0.371	0.145	6.73575e-87	Macrophage_2
Rgs11	4.84993e-90	0.409501	0.339	0.303	1.45498e-86	Macrophage_2
Myo1e	2.39337e-88	0.27499	0.438	0.265	7.18011e-85	Macrophage_2
Slc25a43	3.27548e-87	0.361011	0.549	0.154	9.82645e-84	Macrophage_2
Cltc	1.0959e-85	0.374823	0.595	0.317	3.2877e-82	Macrophage_2
Ccr2	4.01944e-85	0.752856	0.531	0.216	1.20583e-81	Macrophage_2
Catip	7.49084e-85	0.327676	0.576	0.165	2.24725e-81	Macrophage_2
Lgals3bp1	2.42426e-84	0.557986	0.586	0.245	7.27277e-81	Macrophage_2
Sel1l	8.61048e-84	0.365684	0.488	0.229	2.58314e-80	Macrophage_2
Dusp161	2.55383e-82	0.341032	0.573	0.255	7.66149e-79	Macrophage_2
Errfi11	9.52439e-82	0.350613	0.52	0.256	2.85732e-78	Macrophage_2
Ncf1	5.06104e-80	0.323486	0.464	0.26	1.51831e-76	Macrophage_2
Themis21	6.15782e-80	0.470153	0.585	0.265	1.84735e-76	Macrophage_2
Nucb21	8.12261e-80	0.349174	0.428	0.137	2.43678e-76	Macrophage_2
Slc13a31	9.98572e-80	0.806612	0.566	0.153	2.99571e-76	Macrophage_2
Stard91	3.07151e-79	0.494556	0.617	0.215	9.21452e-76	Macrophage_2
Pak11	3.9463e-79	0.413512	0.509	0.2	1.18389e-75	Macrophage_2
Acad12	3.26652e-78	0.331647	0.497	0.155	9.79956e-75	Macrophage_2
Rnase41	7.08478e-78	0.492074	0.507	0.2	2.12543e-74	Macrophage_2
Bach11	2.26611e-77	0.322333	0.45	0.201	6.79834e-74	Macrophage_2
Tbc1d51	3.35268e-77	0.397797	0.556	0.226	1.0058e-73	Macrophage_2
Nfe2l21	3.99444e-77	0.375578	0.517	0.278	1.19833e-73	Macrophage_2
Col27a1	4.33394e-77	0.320811	0.501	0.159	1.30018e-73	Macrophage_2
Gna121	5.16496e-77	0.596921	0.616	0.23	1.54949e-73	Macrophage_2
Tceal81	4.909e-76	0.260714	0.513	0.164	1.4727e-72	Macrophage_2
Clec2d1	1.78861e-74	0.359841	0.542	0.344	5.36582e-71	Macrophage_2
Dhrs31	9.2568e-73	0.544849	0.469	0.181	2.77704e-69	Macrophage_2
Mctp11	1.42745e-70	0.431756	0.517	0.17	4.28234e-67	Macrophage_2
Znfx1	2.55806e-70	0.327486	0.532	0.223	7.67417e-67	Macrophage_2
Zfp710	2.09837e-69	0.312683	0.535	0.193	6.2951e-66	Macrophage_2
Kcnj101	2.45481e-69	0.373143	0.501	0.129	7.36443e-66	Macrophage_2
Jmjd1c	1.63414e-68	0.254672	0.486	0.292	4.90242e-65	Macrophage_2
Cyp4f18	3.40918e-68	0.47933	0.479	0.22	1.02275e-64	Macrophage_2
5031425F14Rik	1.15779e-67	0.328467	0.529	0.13	3.47338e-64	Macrophage_2
Adap21	2.14245e-67	0.675232	0.548	0.187	6.42734e-64	Macrophage_2
Dnase1l3	2.94576e-67	0.650589	0.517	0.116	8.83727e-64	Macrophage_2
Dclre1c1	2.50573e-66	0.399053	0.555	0.259	7.51719e-63	Macrophage_2
Gm155231	2.41805e-65	0.485177	0.579	0.181	7.25414e-62	Macrophage_2
Stard81	1.93081e-64	0.388226	0.537	0.189	5.79244e-61	Macrophage_2
Slc40a1	4.29861e-64	0.313073	0.424	0.135	1.28958e-60	Macrophage_2
Serpinf11	4.69312e-64	0.496066	0.54	0.165	1.40794e-60	Macrophage_2
Xaf1	1.26555e-63	0.285815	0.39	0.192	3.79666e-60	Macrophage_2
Tcp11l1	2.70548e-63	0.309936	0.536	0.153	8.11645e-60	Macrophage_2
Laptm4b	5.25232e-63	0.281015	0.515	0.167	1.57569e-59	Macrophage_2
Rhob1	2.91924e-62	0.27253	0.513	0.378	8.75772e-59	Macrophage_2
Adgrl3	1.31863e-61	0.520103	0.539	0.109	3.95589e-58	Macrophage_2
Dgkh1	8.22077e-61	0.415568	0.533	0.182	2.46623e-57	Macrophage_2
Anxa31	1.05985e-60	0.283733	0.533	0.169	3.17956e-57	Macrophage_2
Galc1	1.97973e-59	0.260368	0.514	0.231	5.93919e-56	Macrophage_2
Syngr2	2.82103e-59	0.375161	0.503	0.299	8.46309e-56	Macrophage_2
Spn	2.10528e-58	0.375383	0.425	0.221	6.31584e-55	Macrophage_2
Gm269021	1.07698e-57	0.344067	0.53	0.152	3.23095e-54	Macrophage_2
Smox1	3.94519e-57	0.329819	0.476	0.192	1.18356e-53	Macrophage_2
Tcn2	8.88212e-56	0.270717	0.458	0.197	2.66463e-52	Macrophage_2
Gdf3	1.89246e-55	0.32254	0.464	0.103	5.67739e-52	Macrophage_2
Wfdc18	3.22809e-55	0.378928	0.485	0.076	9.68428e-52	Macrophage_2
Clasp21	3.51946e-55	0.305237	0.495	0.224	1.05584e-51	Macrophage_2
Picalm1	7.28884e-55	0.360355	0.465	0.309	2.18665e-51	Macrophage_2
Cndp21	1.47509e-53	0.48415	0.499	0.232	4.42526e-50	Macrophage_2
Ctc1	1.55289e-53	0.296141	0.502	0.218	4.65866e-50	Macrophage_2
Acp5	5.71408e-53	0.461128	0.275	0.228	1.71422e-49	Macrophage_2
Syt111	7.40416e-53	0.400732	0.458	0.195	2.22125e-49	Macrophage_2
Gnaq1	9.43372e-53	0.418588	0.517	0.246	2.83012e-49	Macrophage_2
Cd9	2.74613e-52	0.551658	0.444	0.168	8.23838e-49	Macrophage_2
Parp14	3.66644e-52	0.291361	0.448	0.223	1.09993e-48	Macrophage_2
Havcr21	2.47879e-51	0.434159	0.476	0.173	7.43638e-48	Macrophage_2
Sdc41	2.72036e-51	0.250201	0.492	0.298	8.16108e-48	Macrophage_2
Metrnl1	4.98861e-51	0.309283	0.464	0.264	1.49658e-47	Macrophage_2
Neu1	1.44811e-50	0.260868	0.33	0.178	4.34432e-47	Macrophage_2
Fpr1	3.04069e-47	0.543782	0.328	0.069	9.12206e-44	Macrophage_2
P3h31	5.46081e-47	0.338245	0.535	0.145	1.63824e-43	Macrophage_2
Gpr651	1.80569e-44	0.446263	0.473	0.229	5.41708e-41	Macrophage_2
Renbp1	3.25554e-44	0.427872	0.484	0.21	9.76661e-41	Macrophage_2
Ptprm1	2.78278e-42	0.308142	0.458	0.133	8.34835e-39	Macrophage_2
Hlx1	3.05794e-42	0.329609	0.496	0.178	9.17383e-39	Macrophage_2
Negr1	6.66468e-42	0.45708	0.501	0.101	1.9994e-38	Macrophage_2
Ccr51	6.87712e-42	0.382891	0.457	0.286	2.06314e-38	Macrophage_2
Atp2b1	1.15504e-39	0.343762	0.483	0.31	3.46513e-36	Macrophage_2
Bcl2a1b1	2.57455e-39	0.411649	0.451	0.302	7.72366e-36	Macrophage_2
Rab201	4.41232e-39	0.327053	0.346	0.2	1.3237e-35	Macrophage_2
Malat11	7.84936e-38	0.269205	0.468	0.33	2.35481e-34	Macrophage_2
Wls	1.46455e-36	0.331338	0.437	0.203	4.39365e-33	Macrophage_2
Cd931	1.83024e-36	0.391906	0.431	0.217	5.49072e-33	Macrophage_2
Rgs21	2.09448e-36	0.275875	0.439	0.333	6.28343e-33	Macrophage_2
Zfp6911	5.60826e-34	0.330364	0.491	0.222	1.68248e-30	Macrophage_2
Gamt1	1.12088e-33	0.277301	0.482	0.18	3.36263e-30	Macrophage_2
Adrb21	6.63729e-32	0.251906	0.402	0.282	1.99119e-28	Macrophage_2
Fcrls	4.68859e-31	0.426727	0.255	0.095	1.40658e-27	Macrophage_2
Fmnl31	1.30782e-30	0.254294	0.499	0.246	3.92345e-27	Macrophage_2
Cited21	3.99829e-29	0.303881	0.423	0.336	1.19949e-25	Macrophage_2
Atp13a2	2.24617e-28	0.287189	0.446	0.185	6.73851e-25	Macrophage_2
Tmem2051	2.55268e-28	0.462782	0.501	0.153	7.65804e-25	Macrophage_2
Col15a1	5.13972e-28	0.255408	0.485	0.168	1.54192e-24	Macrophage_2
B3gnt81	8.3771e-25	0.376014	0.408	0.185	2.51313e-21	Macrophage_2
Cxcl141	1.67215e-23	0.27527	0.458	0.143	5.01644e-20	Macrophage_2
Ophn11	5.49826e-23	0.372587	0.471	0.163	1.64948e-19	Macrophage_2
Dpep2	4.17872e-20	0.46191	0.424	0.114	1.25362e-16	Macrophage_2
Bcl2a1a1	6.62148e-20	0.613369	0.419	0.105	1.98644e-16	Macrophage_2
3222401L13Rik1	1.11358e-18	0.28103	0.492	0.179	3.34075e-15	Macrophage_2
Trim471	5.68317e-18	0.381683	0.457	0.179	1.70495e-14	Macrophage_2
Fhl3	8.65819e-17	0.309428	0.421	0.213	2.59746e-13	Macrophage_2
Clec4n	1.06824e-16	0.274121	0.291	0.104	3.20472e-13	Macrophage_2
Ramp11	3.20545e-16	0.283886	0.39	0.197	9.61636e-13	Macrophage_2
Pld11	4.32225e-16	0.255596	0.463	0.191	1.29668e-12	Macrophage_2
Actb	6.43968e-16	0.254854	0.443	0.396	1.9319e-12	Macrophage_2
Hfe1	7.70474e-16	0.283809	0.409	0.161	2.31142e-12	Macrophage_2
1600010M07Rik	5.15183e-14	0.375576	0.389	0.097	1.54555e-10	Macrophage_2
Slc35b2	6.23576e-13	0.278201	0.415	0.219	1.87073e-09	Macrophage_2
Acox31	2.77573e-05	0.262073	0.343	0.224	0.0832719	Macrophage_2
Ly961	0.00214596	0.367151	0.338	0.16	1	Macrophage_2
Lyz22	0	3.5025	0.993	0.264	0	Macrophage_3
Apoe2	0	3.11832	0.992	0.245	0	Macrophage_3
Cst32	0	3.04878	0.999	0.321	0	Macrophage_3
C1qb2	0	2.68717	1	0.266	0	Macrophage_3
C1qc2	0	2.67631	1	0.265	0	Macrophage_3
H2-Eb12	0	2.65978	1	0.37	0	Macrophage_3
C1qa2	0	2.64124	0.999	0.265	0	Macrophage_3
H2-Aa2	0	2.56516	1	0.46	0	Macrophage_3
H2-Ab12	0	2.50207	0.999	0.379	0	Macrophage_3
Cd742	0	2.30778	1	0.533	0	Macrophage_3
Fcer1g2	0	2.19164	0.993	0.371	0	Macrophage_3
Fxyd21	0	2.18297	0.851	0.148	0	Macrophage_3
Hpgd2	0	2.17995	0.963	0.252	0	Macrophage_3
Mgl22	0	2.16885	0.97	0.238	0	Macrophage_3
Tmem176b2	0	2.1153	0.987	0.308	0	Macrophage_3
Ctsb2	0	2.0864	0.991	0.325	0	Macrophage_3
Cd812	0	2.02264	0.994	0.315	0	Macrophage_3
Csf1r2	0	1.99734	0.984	0.298	0	Macrophage_3
Tyrobp2	0	1.99719	0.978	0.353	0	Macrophage_3
Trf2	0	1.95819	0.982	0.293	0	Macrophage_3
Fcgr32	0	1.94748	0.98	0.274	0	Macrophage_3
Mrc12	0	1.90916	0.938	0.223	0	Macrophage_3
H2-DMb12	0	1.898	0.987	0.325	0	Macrophage_3
Cd142	0	1.83565	0.933	0.273	0	Macrophage_3
Ctss2	0	1.83292	0.994	0.356	0	Macrophage_3
Pltp2	0	1.81385	0.911	0.222	0	Macrophage_3
Lilra52	0	1.78423	0.982	0.25	0	Macrophage_3
Tmem176a2	0	1.72609	0.973	0.293	0	Macrophage_3
Mafb2	0	1.72418	0.943	0.263	0	Macrophage_3
Lgmn2	0	1.6207	0.97	0.301	0	Macrophage_3
Itm2b2	0	1.60937	0.982	0.401	0	Macrophage_3
Serinc32	0	1.5822	0.974	0.415	0	Macrophage_3
Fcgr2b2	0	1.55163	0.961	0.316	0	Macrophage_3
Psap2	0	1.54112	0.964	0.337	0	Macrophage_3
Plxdc22	0	1.53016	0.916	0.233	0	Macrophage_3
Mt12	0	1.52497	0.937	0.273	0	Macrophage_3
Adgre12	0	1.51911	0.916	0.254	0	Macrophage_3
C5ar12	0	1.50501	0.853	0.205	0	Macrophage_3
Ctsc2	0	1.48827	0.953	0.336	0	Macrophage_3
Hexb2	0	1.48049	0.961	0.33	0	Macrophage_3
Stab12	0	1.48017	0.82	0.159	0	Macrophage_3
Igf11	0	1.47696	0.817	0.128	0	Macrophage_3
Pla2g72	0	1.46732	0.8	0.174	0	Macrophage_3
Cd682	0	1.43444	0.951	0.302	0	Macrophage_3
Cd632	0	1.43062	0.834	0.197	0	Macrophage_3
Ccl122	0	1.41364	0.909	0.183	0	Macrophage_3
Cfh2	0	1.41111	0.871	0.234	0	Macrophage_3
App2	0	1.39124	0.925	0.288	0	Macrophage_3
Ms4a72	0	1.38945	0.874	0.225	0	Macrophage_3
Ctsh2	0	1.37766	0.938	0.375	0	Macrophage_3
Ftl12	0	1.37314	0.944	0.365	0	Macrophage_3
H2-DMa2	0	1.35766	0.906	0.397	0	Macrophage_3
Ly862	0	1.35354	0.963	0.404	0	Macrophage_3
Hmox12	0	1.3446	0.945	0.265	0	Macrophage_3
Axl2	0	1.33199	0.931	0.244	0	Macrophage_3
Timp22	0	1.33056	0.901	0.238	0	Macrophage_3
Rtn42	0	1.32773	0.929	0.377	0	Macrophage_3
Cxcl162	0	1.31716	0.908	0.287	0	Macrophage_3
P2ry62	0	1.30796	0.908	0.252	0	Macrophage_3
Marcks2	0	1.28175	0.882	0.287	0	Macrophage_3
Fcgr42	0	1.27984	0.914	0.229	0	Macrophage_3
Dab22	0	1.27669	0.845	0.222	0	Macrophage_3
Gas61	0	1.27164	0.755	0.138	0	Macrophage_3
Hexa2	0	1.2526	0.887	0.314	0	Macrophage_3
Rnase42	0	1.24799	0.8	0.182	0	Macrophage_3
Slco2b12	0	1.24727	0.874	0.196	0	Macrophage_3
Ifitm32	0	1.23716	0.81	0.237	0	Macrophage_3
Slamf92	0	1.22883	0.933	0.267	0	Macrophage_3
Cx3cr12	0	1.21045	0.86	0.258	0	Macrophage_3
Pid12	0	1.2085	0.795	0.246	0	Macrophage_3
Ctsz2	0	1.20587	0.911	0.386	0	Macrophage_3
Grn2	0	1.19842	0.895	0.302	0	Macrophage_3
Ehd42	0	1.19436	0.918	0.321	0	Macrophage_3
Itgb52	0	1.15508	0.845	0.216	0	Macrophage_3
St3gal62	0	1.15246	0.864	0.317	0	Macrophage_3
Cd332	0	1.12646	0.849	0.201	0	Macrophage_3
Asah12	0	1.12513	0.896	0.305	0	Macrophage_3
Apobec12	0	1.11311	0.88	0.285	0	Macrophage_3
Rgs102	0	1.10791	0.834	0.305	0	Macrophage_3
Ptpro2	0	1.10744	0.865	0.26	0	Macrophage_3
Cxcl21	0	1.09073	0.779	0.197	0	Macrophage_3
Smagp2	0	1.08815	0.824	0.217	0	Macrophage_3
Pmp221	0	1.07263	0.752	0.142	0	Macrophage_3
Clec4b12	0	1.05204	0.827	0.218	0	Macrophage_3
Tanc22	0	1.03756	0.849	0.221	0	Macrophage_3
Rab3il12	0	1.01469	0.805	0.199	0	Macrophage_3
Vcam12	0	0.966286	0.846	0.143	0	Macrophage_3
BC0285282	0	0.933423	0.809	0.233	0	Macrophage_3
Asgr21	0	0.854885	0.767	0.128	0	Macrophage_3
CAAA01147332.12	0	0.834966	0.907	0.425	0	Macrophage_3
Lpl2	0	0.821483	0.824	0.211	0	Macrophage_3
Tnfrsf11a2	0	0.814654	0.817	0.197	0	Macrophage_3
Hs3st3a12	0	0.80438	0.779	0.172	0	Macrophage_3
Hlx2	0	0.793226	0.763	0.163	0	Macrophage_3
Kitl1	0	0.759964	0.767	0.148	0	Macrophage_3
Alox5	0	0.67551	0.762	0.113	0	Macrophage_3
Neurl1a1	0	0.668533	0.769	0.149	0	Macrophage_3
Scamp52	0	0.665576	0.776	0.173	0	Macrophage_3
Bmp21	0	0.658345	0.853	0.197	0	Macrophage_3
Hexdc	0	0.612742	0.866	0.195	0	Macrophage_3
Spic1	0	0.608348	0.823	0.169	0	Macrophage_3
Arhgap19	0	0.602943	0.802	0.158	0	Macrophage_3
P3h32	0	0.58289	0.814	0.13	0	Macrophage_3
Fggy2	0	0.574271	0.793	0.164	0	Macrophage_3
Speg1	0	0.534029	0.792	0.164	0	Macrophage_3
Abcd21	0	0.523545	0.776	0.178	0	Macrophage_3
Gm265321	0	0.462756	0.795	0.199	0	Macrophage_3
Loxl3	0	0.458735	0.762	0.119	0	Macrophage_3
Gm169981	0	0.430171	0.772	0.169	0	Macrophage_3
Gm28424	0	0.392618	0.847	0.211	0	Macrophage_3
Gm26802	0	0.391162	0.776	0.176	0	Macrophage_3
Slc40a11	0	0.387242	0.697	0.118	0	Macrophage_3
Thsd1	0	0.375776	0.827	0.136	0	Macrophage_3
Gm29264	0	0.365596	0.664	0.133	0	Macrophage_3
Cryz	0	0.345531	0.839	0.208	0	Macrophage_3
Lgr4	0	0.343379	0.795	0.177	0	Macrophage_3
Slc16a13	0	0.331838	0.709	0.146	0	Macrophage_3
Strip2	0	0.316803	0.705	0.103	0	Macrophage_3
Hspa1l1	0	0.308703	0.823	0.183	0	Macrophage_3
F13a1	0	0.301061	0.304	0.051	0	Macrophage_3
Cdkl5	0	0.292126	0.699	0.158	0	Macrophage_3
Gm26887	0	0.275523	0.715	0.188	0	Macrophage_3
Ccdc1411	0	0.264824	0.787	0.203	0	Macrophage_3
Aspa	0	0.253902	0.735	0.131	0	Macrophage_3
Gm9484	0	0.25063	0.69	0.156	0	Macrophage_3
Gm155232	4.46291e-307	0.714144	0.776	0.171	1.33887e-303	Macrophage_3
Clec4a12	6.57562e-307	1.06936	0.755	0.179	1.97269e-303	Macrophage_3
Alox5ap2	2.1532e-305	1.24784	0.881	0.292	6.45961e-302	Macrophage_3
Ms4a6c1	2.14073e-303	0.760801	0.757	0.236	6.42218e-300	Macrophage_3
Dhrs32	2.16603e-303	1.01507	0.749	0.164	6.49808e-300	Macrophage_3
Pld42	6.107e-303	1.12691	0.893	0.358	1.8321e-299	Macrophage_3
C3ar12	9.52963e-302	1.15384	0.841	0.232	2.85889e-298	Macrophage_3
Ppp1r9a1	3.37608e-301	0.728829	0.757	0.14	1.01282e-297	Macrophage_3
Sdc32	1.01829e-300	0.942103	0.857	0.252	3.05488e-297	Macrophage_3
Lst12	2.18867e-300	0.994583	0.779	0.243	6.56602e-297	Macrophage_3
Gas8	6.65514e-299	0.430964	0.764	0.185	1.99654e-295	Macrophage_3
Tmem1401	2.44509e-296	0.6	0.741	0.209	7.33528e-293	Macrophage_3
Unc93b12	1.21971e-295	1.15287	0.921	0.397	3.65913e-292	Macrophage_3
Igsf62	2.3916e-295	0.803475	0.77	0.221	7.17481e-292	Macrophage_3
Tgfbi2	7.81501e-294	1.06502	0.884	0.281	2.3445e-290	Macrophage_3
Ch25h2	1.54829e-293	0.705172	0.791	0.199	4.64488e-290	Macrophage_3
Siglece2	3.83979e-292	0.930513	0.795	0.219	1.15194e-288	Macrophage_3
Abca92	6.66342e-291	1.03182	0.827	0.22	1.99903e-287	Macrophage_3
Rin22	2.89474e-289	0.651693	0.762	0.209	8.68423e-286	Macrophage_3
Tsen2	4.29951e-289	0.278582	0.707	0.185	1.28985e-285	Macrophage_3
Camk12	7.48909e-289	1.00737	0.76	0.186	2.24673e-285	Macrophage_3
Cd722	1.81411e-288	1.19318	0.848	0.348	5.44232e-285	Macrophage_3
Adam331	1.82094e-288	1.00147	0.724	0.105	5.46283e-285	Macrophage_3
Ifitm22	3.23255e-287	1.08012	0.656	0.201	9.69766e-284	Macrophage_3
Cpeb31	3.04712e-286	0.354688	0.739	0.186	9.14136e-283	Macrophage_3
Cybb2	1.81588e-285	1.14594	0.944	0.354	5.44764e-282	Macrophage_3
Plbd12	1.37934e-283	1.02221	0.906	0.321	4.13803e-280	Macrophage_3
Sap302	3.86857e-282	0.716219	0.855	0.264	1.16057e-278	Macrophage_3
Wwp11	2.31259e-281	0.881336	0.757	0.228	6.93778e-278	Macrophage_3
Lamp12	8.7419e-280	1.02242	0.864	0.367	2.62257e-276	Macrophage_3
Stard92	4.5703e-278	0.894986	0.781	0.208	1.37109e-274	Macrophage_3
Ctsa2	1.28442e-277	1.13853	0.845	0.375	3.85327e-274	Macrophage_3
Bag32	3.88975e-277	1.14899	0.924	0.303	1.16693e-273	Macrophage_3
Plau2	4.213e-277	0.728638	0.781	0.222	1.2639e-273	Macrophage_3
Fam174a1	6.44269e-277	1.07577	0.772	0.236	1.93281e-273	Macrophage_3
Ier32	3.41659e-276	0.576445	0.748	0.211	1.02498e-272	Macrophage_3
Lrrc252	2.17221e-275	0.926111	0.841	0.27	6.51663e-272	Macrophage_3
Gatm2	2.62077e-275	0.898784	0.774	0.21	7.86232e-272	Macrophage_3
Il1b2	3.2382e-275	1.37767	0.936	0.299	9.7146e-272	Macrophage_3
Cd932	8.38771e-275	0.962892	0.738	0.197	2.51631e-271	Macrophage_3
Adap22	1.03301e-274	0.941332	0.754	0.177	3.09902e-271	Macrophage_3
Clec5a2	5.33202e-273	0.88821	0.749	0.186	1.5996e-269	Macrophage_3
Dlc12	1.36538e-271	0.496465	0.72	0.167	4.09613e-268	Macrophage_3
Bst22	2.98386e-270	0.93013	0.8	0.317	8.95159e-267	Macrophage_3
Lamp22	2.05874e-269	0.9841	0.824	0.302	6.17623e-266	Macrophage_3
Clec9a2	1.0072e-267	0.319463	0.678	0.173	3.02159e-264	Macrophage_3
Mmp132	6.21535e-267	0.967782	0.829	0.227	1.86461e-263	Macrophage_3
Eid2b	7.12801e-267	0.264459	0.617	0.17	2.1384e-263	Macrophage_3
Man2b12	8.04219e-267	0.990275	0.859	0.356	2.41266e-263	Macrophage_3
C21	9.19132e-266	0.754454	0.729	0.155	2.75739e-262	Macrophage_3
Mpeg12	1.9183e-265	1.05999	0.877	0.3	5.75489e-262	Macrophage_3
Ctc11	6.16135e-265	0.678036	0.733	0.205	1.84841e-261	Macrophage_3
Smpdl3b2	3.26364e-264	0.852963	0.739	0.193	9.79093e-261	Macrophage_3
Pea15a2	5.72789e-264	0.991494	0.856	0.302	1.71837e-260	Macrophage_3
Slc11a12	3.02795e-263	0.826295	0.761	0.245	9.08385e-260	Macrophage_3
Trim472	9.32936e-263	0.810042	0.728	0.162	2.79881e-259	Macrophage_3
Aif12	1.40313e-260	0.920364	0.822	0.257	4.2094e-257	Macrophage_3
Rasa42	1.77314e-259	0.826321	0.764	0.238	5.31941e-256	Macrophage_3
Peak1os1	1.59247e-255	0.396829	0.736	0.163	4.77742e-252	Macrophage_3
Zkscan8	3.60313e-255	0.26018	0.593	0.187	1.08094e-251	Macrophage_3
Ckb2	1.13779e-252	0.97884	0.87	0.335	3.41336e-249	Macrophage_3
Scimp2	1.03973e-251	0.961093	0.756	0.262	3.11918e-248	Macrophage_3
Dars2	1.10475e-251	0.2786	0.714	0.217	3.31424e-248	Macrophage_3
Cttnbp2nl2	1.13949e-251	0.715244	0.776	0.216	3.41848e-248	Macrophage_3
Cyfip12	1.07968e-250	0.832813	0.827	0.283	3.23904e-247	Macrophage_3
Clec4a22	1.11748e-250	0.733411	0.746	0.199	3.35244e-247	Macrophage_3
Lpar62	8.29662e-248	1.0325	0.749	0.253	2.48899e-244	Macrophage_3
Sirpa2	3.65254e-247	0.952574	0.853	0.292	1.09576e-243	Macrophage_3
Ttf1	1.64902e-244	0.379721	0.581	0.172	4.94706e-241	Macrophage_3
Npc22	3.14298e-244	0.927631	0.814	0.383	9.42894e-241	Macrophage_3
Krr11	2.71547e-243	0.251023	0.596	0.201	8.14641e-240	Macrophage_3
Tbxas12	6.9884e-242	0.611522	0.754	0.209	2.09652e-238	Macrophage_3
Plxna42	7.35756e-242	0.587767	0.732	0.18	2.20727e-238	Macrophage_3
Myh101	3.21774e-241	0.601861	0.701	0.136	9.65322e-238	Macrophage_3
Sat12	8.29998e-241	0.934267	0.841	0.347	2.48999e-237	Macrophage_3
Ms4a6d2	6.98239e-240	0.44385	0.67	0.157	2.09472e-236	Macrophage_3
Tlr71	3.8858e-239	0.783526	0.705	0.211	1.16574e-235	Macrophage_3
Lilr4b2	1.32637e-238	0.840482	0.799	0.296	3.9791e-235	Macrophage_3
Abhd122	2.39805e-238	0.876864	0.81	0.264	7.19415e-235	Macrophage_3
Tnf2	3.18251e-238	0.795082	0.869	0.307	9.54754e-235	Macrophage_3
Tlr22	1.826e-236	0.680513	0.742	0.251	5.47801e-233	Macrophage_3
Pld12	3.59031e-236	0.534264	0.7	0.177	1.07709e-232	Macrophage_3
Cd862	1.17006e-235	0.743588	0.774	0.268	3.51018e-232	Macrophage_3
Fktn	2.5302e-235	0.289361	0.661	0.198	7.59061e-232	Macrophage_3
Itga92	6.86173e-235	0.73701	0.779	0.214	2.05852e-231	Macrophage_3
H1f01	8.63087e-235	0.795219	0.695	0.217	2.58926e-231	Macrophage_3
Gna122	3.41589e-233	0.832991	0.794	0.222	1.02477e-229	Macrophage_3
Cxcl142	1.47924e-232	0.78854	0.699	0.129	4.43773e-229	Macrophage_3
Fcgrt2	3.1321e-232	0.889535	0.75	0.25	9.39629e-229	Macrophage_3
Eng2	1.26557e-230	0.551703	0.731	0.188	3.79672e-227	Macrophage_3
Rasl2-91	2.59913e-229	0.417768	0.726	0.201	7.79738e-226	Macrophage_3
Hacd42	3.06365e-228	0.815216	0.734	0.175	9.19094e-225	Macrophage_3
Clec4a32	1.21863e-227	0.774144	0.738	0.21	3.65588e-224	Macrophage_3
Ctnnd2	4.95274e-227	0.541473	0.699	0.156	1.48582e-223	Macrophage_3
Zfhx32	1.69729e-225	0.871515	0.766	0.234	5.09187e-222	Macrophage_3
Mmp122	3.27785e-225	0.347767	0.554	0.201	9.83356e-222	Macrophage_3
Gm49512	2.46319e-224	0.756691	0.695	0.148	7.38958e-221	Macrophage_3
Fos2	7.2389e-223	1.08761	0.91	0.38	2.17167e-219	Macrophage_3
Adrb22	1.15354e-222	0.891662	0.67	0.264	3.46061e-219	Macrophage_3
Basp12	4.17053e-222	0.825826	0.761	0.266	1.25116e-218	Macrophage_3
Xlr	7.74863e-221	0.497593	0.677	0.142	2.32459e-217	Macrophage_3
Plxnb21	2.76627e-220	0.770276	0.707	0.198	8.2988e-217	Macrophage_3
Ptafr2	1.85207e-218	0.667035	0.665	0.186	5.55622e-215	Macrophage_3
Wfdc172	3.10777e-218	0.927308	0.75	0.276	9.32332e-215	Macrophage_3
Dnase2a2	4.81232e-218	0.549256	0.719	0.246	1.4437e-214	Macrophage_3
Ccl72	1.62625e-217	0.302031	0.654	0.202	4.87875e-214	Macrophage_3
Stom	5.67531e-216	0.677039	0.665	0.162	1.70259e-212	Macrophage_3
Rabl2	1.89996e-214	0.261995	0.659	0.178	5.69988e-211	Macrophage_3
Psd31	6.58563e-214	0.559488	0.696	0.176	1.97569e-210	Macrophage_3
Fth12	6.7517e-212	1.04033	0.872	0.415	2.02551e-208	Macrophage_3
Dst2	9.94172e-212	0.689412	0.733	0.216	2.98252e-208	Macrophage_3
M1ap	2.11707e-210	0.250542	0.67	0.184	6.35121e-207	Macrophage_3
Rassf42	9.66904e-210	0.809972	0.734	0.273	2.90071e-206	Macrophage_3
Gm17089	3.60656e-209	0.273982	0.612	0.172	1.08197e-205	Macrophage_3
Ms4a142	6.99619e-209	0.441089	0.697	0.182	2.09886e-205	Macrophage_3
Cd362	1.38721e-208	0.630238	0.726	0.238	4.16164e-205	Macrophage_3
Pf42	1.03355e-207	1.68306	0.676	0.125	3.10064e-204	Macrophage_3
Rnf1502	1.97723e-207	0.580638	0.71	0.199	5.93168e-204	Macrophage_3
Ppt12	9.53472e-207	0.678645	0.677	0.238	2.86042e-203	Macrophage_3
Lilrb4a2	8.93259e-206	0.927156	0.79	0.312	2.67978e-202	Macrophage_3
Zfp839	2.16344e-205	0.342929	0.647	0.201	6.49031e-202	Macrophage_3
Zeb22	1.12133e-204	0.908281	0.729	0.317	3.364e-201	Macrophage_3
Kcnj91	1.08343e-203	0.495637	0.722	0.157	3.2503e-200	Macrophage_3
Nsun61	2.28874e-203	0.318479	0.587	0.197	6.86621e-200	Macrophage_3
Agmo1	4.84935e-203	0.783419	0.615	0.13	1.4548e-199	Macrophage_3
Col4a1	4.88246e-203	0.300933	0.635	0.164	1.46474e-199	Macrophage_3
Mt21	7.56684e-203	0.393347	0.685	0.173	2.27005e-199	Macrophage_3
Pdgfb2	1.31686e-202	0.530762	0.701	0.234	3.95057e-199	Macrophage_3
P3h2	9.37595e-202	0.474377	0.64	0.147	2.81278e-198	Macrophage_3
Tlr92	2.07549e-201	0.424142	0.719	0.253	6.22648e-198	Macrophage_3
Ccl32	6.65273e-201	0.714962	0.777	0.297	1.99582e-197	Macrophage_3
Tmx42	1.07551e-200	0.46632	0.634	0.255	3.22652e-197	Macrophage_3
Rhob2	1.21824e-200	0.864702	0.807	0.358	3.65472e-197	Macrophage_3
Csf2ra2	3.29596e-200	0.793064	0.798	0.318	9.88788e-197	Macrophage_3
Fcgr12	4.21125e-200	0.738685	0.707	0.21	1.26338e-196	Macrophage_3
Chka1	4.49854e-199	0.301095	0.669	0.221	1.34956e-195	Macrophage_3
Metrnl2	6.84528e-197	0.642488	0.664	0.252	2.05359e-193	Macrophage_3
Igfbp41	8.49867e-197	0.663301	0.576	0.142	2.5496e-193	Macrophage_3
Myom1	1.06654e-196	0.374925	0.652	0.147	3.19961e-193	Macrophage_3
Rab7b2	1.01254e-195	0.624648	0.618	0.206	3.03761e-192	Macrophage_3
Palb2	1.51288e-195	0.4394	0.661	0.186	4.53864e-192	Macrophage_3
Gm101382	1.1904e-194	0.276733	0.649	0.208	3.5712e-191	Macrophage_3
Peli21	1.76797e-194	0.449143	0.688	0.166	5.3039e-191	Macrophage_3
A4galt2	9.60662e-194	0.483667	0.702	0.162	2.88199e-190	Macrophage_3
Lmbrd2	7.97741e-193	0.334108	0.626	0.22	2.39322e-189	Macrophage_3
Pon32	2.87115e-192	0.666833	0.682	0.184	8.61345e-189	Macrophage_3
Ccl22	3.01727e-192	0.427119	0.618	0.245	9.05181e-189	Macrophage_3
Serpinf12	3.13332e-191	0.968878	0.685	0.159	9.39995e-188	Macrophage_3
Cdkn1a1	3.17651e-191	0.577849	0.627	0.226	9.52952e-188	Macrophage_3
Zmynd152	5.16219e-191	0.723808	0.701	0.181	1.54866e-187	Macrophage_3
Gm4673	5.93309e-191	0.291777	0.647	0.199	1.77993e-187	Macrophage_3
Lair12	6.09006e-191	0.764018	0.748	0.248	1.82702e-187	Macrophage_3
Actr6	1.59789e-190	0.337632	0.575	0.165	4.79368e-187	Macrophage_3
Frmd4b2	2.40075e-190	0.62943	0.693	0.231	7.20226e-187	Macrophage_3
Npl	6.07455e-190	0.323753	0.664	0.159	1.82237e-186	Macrophage_3
Ccnd12	3.95293e-188	0.669705	0.662	0.231	1.18588e-184	Macrophage_3
Slc7a81	4.39134e-188	0.39186	0.62	0.176	1.3174e-184	Macrophage_3
Hrh11	5.35757e-188	0.483657	0.682	0.164	1.60727e-184	Macrophage_3
Comt2	1.59884e-185	0.573032	0.651	0.219	4.79651e-182	Macrophage_3
Cndp22	2.31073e-185	0.618466	0.64	0.225	6.93218e-182	Macrophage_3
Atp6v0c2	2.87853e-185	0.621695	0.855	0.41	8.63559e-182	Macrophage_3
Ptgs12	3.40313e-185	0.840354	0.703	0.184	1.02094e-181	Macrophage_3
Tcf4	4.73472e-185	0.503002	0.614	0.254	1.42041e-181	Macrophage_3
Bend62	1.1272e-184	0.362416	0.708	0.184	3.38161e-181	Macrophage_3
Hpgds2	2.34719e-184	0.856427	0.719	0.209	7.04158e-181	Macrophage_3
Icosl2	2.16559e-183	0.459967	0.72	0.28	6.49677e-180	Macrophage_3
Aoah2	3.31847e-183	0.71166	0.64	0.206	9.95542e-180	Macrophage_3
Fhl31	6.16063e-183	0.400925	0.631	0.2	1.84819e-179	Macrophage_3
Lap31	1.125e-182	0.338409	0.626	0.201	3.375e-179	Macrophage_3
Arrb22	1.44435e-182	0.78173	0.752	0.346	4.33306e-179	Macrophage_3
Atox12	2.44072e-181	0.770647	0.7	0.351	7.32215e-178	Macrophage_3
Txnip1	9.27052e-181	0.95067	0.769	0.413	2.78115e-177	Macrophage_3
F11r2	9.38519e-181	0.491554	0.719	0.221	2.81556e-177	Macrophage_3
Pcyox1l	3.03542e-180	0.399231	0.626	0.191	9.10626e-177	Macrophage_3
Spi12	9.43812e-180	0.743135	0.752	0.333	2.83144e-176	Macrophage_3
Tmem106a2	2.62378e-179	0.872356	0.671	0.198	7.87135e-176	Macrophage_3
Laptm4b1	4.23375e-179	0.481675	0.64	0.163	1.27013e-175	Macrophage_3
Ccl81	8.13666e-179	0.45708	0.63	0.088	2.441e-175	Macrophage_3
Ccl62	1.82183e-178	0.487664	0.458	0.197	5.46549e-175	Macrophage_3
Alg6	1.0633e-177	0.291981	0.688	0.234	3.1899e-174	Macrophage_3
Anxa32	1.4506e-176	0.564988	0.654	0.165	4.3518e-173	Macrophage_3
Arhgap222	1.23575e-175	0.555009	0.718	0.221	3.70724e-172	Macrophage_3
B3gnt82	5.1468e-175	0.548854	0.573	0.176	1.54404e-171	Macrophage_3
Trem22	6.57784e-175	1.08242	0.654	0.161	1.97335e-171	Macrophage_3
P2rx72	8.27805e-174	0.508968	0.65	0.253	2.48341e-170	Macrophage_3
Sdf2l12	9.04742e-174	0.609321	0.618	0.254	2.71423e-170	Macrophage_3
Ophn12	4.4792e-172	0.736078	0.68	0.151	1.34376e-168	Macrophage_3
Phf11d2	1.926e-171	0.414235	0.626	0.187	5.778e-168	Macrophage_3
Gm103822	2.47309e-171	0.298342	0.633	0.19	7.41927e-168	Macrophage_3
Lacc12	2.97019e-171	0.645112	0.737	0.233	8.91058e-168	Macrophage_3
Ccr1	8.5403e-171	0.389918	0.419	0.082	2.56209e-167	Macrophage_3
Ifi2042	9.03987e-171	0.473892	0.605	0.183	2.71196e-167	Macrophage_3
Galc2	1.87114e-170	0.44714	0.686	0.222	5.61343e-167	Macrophage_3
Abcc32	2.21909e-169	0.59662	0.671	0.17	6.65728e-166	Macrophage_3
Zfp946	2.53592e-167	0.267202	0.625	0.202	7.60775e-164	Macrophage_3
Ccr52	1.00355e-166	0.885768	0.667	0.273	3.01065e-163	Macrophage_3
Slc13a32	1.92855e-164	0.272963	0.618	0.155	5.78566e-161	Macrophage_3
Ang1	3.13386e-164	0.758002	0.629	0.124	9.40157e-161	Macrophage_3
Clec2d2	3.26374e-164	0.5711	0.723	0.333	9.79123e-161	Macrophage_3
Cables1	5.62738e-164	0.284635	0.626	0.168	1.68822e-160	Macrophage_3
Klra22	5.754e-164	0.414517	0.586	0.2	1.7262e-160	Macrophage_3
Fnbp1l2	1.1133e-163	0.501041	0.67	0.195	3.3399e-160	Macrophage_3
Zfp28	2.78504e-163	0.299272	0.653	0.24	8.35513e-160	Macrophage_3
Dok32	1.79489e-162	0.515177	0.641	0.28	5.38466e-159	Macrophage_3
Lipa2	1.86175e-159	0.66003	0.755	0.283	5.58526e-156	Macrophage_3
Siglec11	3.89017e-159	0.353355	0.609	0.151	1.16705e-155	Macrophage_3
Ier51	1.23581e-158	0.730964	0.767	0.394	3.70744e-155	Macrophage_3
Ebi32	5.48537e-158	0.757224	0.69	0.222	1.64561e-154	Macrophage_3
Lix1l1	9.38021e-157	0.316803	0.665	0.185	2.81406e-153	Macrophage_3
Atf32	1.1549e-156	0.565808	0.745	0.326	3.46469e-153	Macrophage_3
Serpinb82	7.3934e-156	0.510635	0.678	0.192	2.21802e-152	Macrophage_3
Slc15a32	8.87148e-156	0.595334	0.57	0.199	2.66144e-152	Macrophage_3
Sult1a11	1.20925e-155	0.765879	0.646	0.14	3.62776e-152	Macrophage_3
Cds11	3.51942e-155	0.38194	0.66	0.203	1.05583e-151	Macrophage_3
Rbpj2	4.08015e-155	0.635756	0.683	0.3	1.22405e-151	Macrophage_3
Cd163	1.55977e-152	0.289095	0.502	0.107	4.67931e-149	Macrophage_3
Tmem2052	3.21459e-150	0.578524	0.644	0.147	9.64377e-147	Macrophage_3
Ciita2	4.21947e-150	0.649134	0.689	0.317	1.26584e-146	Macrophage_3
Klhl131	1.65284e-148	0.460835	0.646	0.142	4.95853e-145	Macrophage_3
Tbc1d52	5.02785e-148	0.413598	0.614	0.226	1.50835e-144	Macrophage_3
Pros12	1.26903e-147	0.595079	0.659	0.178	3.80708e-144	Macrophage_3
Irgm2	8.0953e-147	0.38193	0.597	0.194	2.42859e-143	Macrophage_3
Cd300ld2	8.45044e-147	0.377758	0.556	0.199	2.53513e-143	Macrophage_3
Nfam12	1.64312e-146	0.587471	0.673	0.236	4.92936e-143	Macrophage_3
Ccl42	3.71859e-145	0.757789	0.52	0.311	1.11558e-141	Macrophage_3
Nlrc41	3.59833e-144	0.381851	0.676	0.28	1.0795e-140	Macrophage_3
Cebpa2	4.99202e-144	0.611859	0.66	0.2	1.49761e-140	Macrophage_3
Atp2c1	1.59562e-143	0.53596	0.568	0.222	4.78686e-140	Macrophage_3
Gpr652	8.92806e-143	0.671863	0.59	0.224	2.67842e-139	Macrophage_3
Hfe2	5.27178e-142	0.450263	0.551	0.153	1.58154e-138	Macrophage_3
Ptms2	1.07565e-140	0.581755	0.637	0.284	3.22696e-137	Macrophage_3
Hspb12	1.08188e-140	0.366779	0.53	0.287	3.24564e-137	Macrophage_3
Rtp42	1.41835e-138	0.414578	0.625	0.22	4.25506e-135	Macrophage_3
Zscan26	9.42831e-138	0.287953	0.513	0.185	2.82849e-134	Macrophage_3
Wdfy32	5.62317e-137	0.581125	0.668	0.21	1.68695e-133	Macrophage_3
Nfkbiz2	2.72724e-136	0.382308	0.636	0.322	8.18171e-133	Macrophage_3
Nrg2	9.78695e-136	0.352812	0.601	0.153	2.93608e-132	Macrophage_3
Myo5a2	2.19809e-135	0.52738	0.676	0.271	6.59428e-132	Macrophage_3
Akr1a12	3.53532e-135	0.613895	0.703	0.366	1.0606e-131	Macrophage_3
Tgfbr12	1.08928e-134	0.492075	0.657	0.285	3.26785e-131	Macrophage_3
Zfp7042	3.61299e-134	0.400143	0.652	0.183	1.0839e-130	Macrophage_3
Myof2	4.66424e-134	0.443104	0.65	0.198	1.39927e-130	Macrophage_3
Dclre1c2	2.0903e-133	0.545965	0.639	0.257	6.2709e-130	Macrophage_3
Cep1521	1.6545e-132	0.251864	0.577	0.198	4.9635e-129	Macrophage_3
Glcci11	2.39809e-132	0.429882	0.707	0.306	7.19427e-129	Macrophage_3
Egr11	1.64543e-131	0.425926	0.498	0.299	4.9363e-128	Macrophage_3
Sdc42	1.75311e-130	0.646384	0.595	0.293	5.25933e-127	Macrophage_3
Acer32	3.29227e-127	0.568517	0.664	0.239	9.87681e-124	Macrophage_3
March12	9.03246e-126	0.332729	0.622	0.329	2.70974e-122	Macrophage_3
Creb52	1.06502e-125	0.436545	0.593	0.209	3.19506e-122	Macrophage_3
Gnaq2	2.22862e-125	0.550396	0.646	0.24	6.68587e-122	Macrophage_3
Fgd22	2.65974e-125	0.52742	0.68	0.28	7.97921e-122	Macrophage_3
Hsp90b11	2.84487e-124	0.583624	0.727	0.387	8.53461e-121	Macrophage_3
Acvrl12	3.12251e-124	0.472215	0.542	0.208	9.36752e-121	Macrophage_3
BC049352	1.99734e-122	0.311259	0.549	0.148	5.99202e-119	Macrophage_3
Smox2	8.61266e-122	0.388128	0.528	0.192	2.5838e-118	Macrophage_3
Gstm5	2.04329e-121	0.295534	0.587	0.179	6.12986e-118	Macrophage_3
Nf2	5.21003e-121	0.299156	0.533	0.207	1.56301e-117	Macrophage_3
Trim24	4.97248e-119	0.318402	0.532	0.232	1.49174e-115	Macrophage_3
Il10ra2	9.35578e-119	0.542405	0.793	0.388	2.80674e-115	Macrophage_3
Tpd522	3.20886e-118	0.509176	0.599	0.293	9.62657e-115	Macrophage_3
Dusp12	4.79021e-118	0.541028	0.647	0.365	1.43706e-114	Macrophage_3
Cryab	9.53804e-118	0.317457	0.599	0.11	2.86141e-114	Macrophage_3
Znfx11	9.99804e-118	0.26086	0.565	0.224	2.99941e-114	Macrophage_3
Nrp11	1.8255e-117	0.66669	0.573	0.213	5.47649e-114	Macrophage_3
Milr12	1.24299e-116	0.618125	0.621	0.2	3.72897e-113	Macrophage_3
Irf11	1.84738e-115	0.381314	0.569	0.306	5.54215e-112	Macrophage_3
Snx242	2.70741e-115	0.523167	0.64	0.173	8.12223e-112	Macrophage_3
Itgav2	2.88471e-114	0.408165	0.65	0.304	8.65414e-111	Macrophage_3
Cadm12	2.22142e-113	0.531748	0.549	0.188	6.66425e-110	Macrophage_3
Errfi12	5.89515e-113	0.502729	0.606	0.253	1.76855e-109	Macrophage_3
Asb22	3.69959e-112	0.341029	0.603	0.265	1.10988e-108	Macrophage_3
Adrb11	3.98617e-112	0.393433	0.59	0.173	1.19585e-108	Macrophage_3
Nbeal11	5.69448e-110	0.324391	0.475	0.197	1.70834e-106	Macrophage_3
Tcn21	8.39045e-110	0.53115	0.567	0.192	2.51714e-106	Macrophage_3
Tmcc32	1.95317e-109	0.52932	0.638	0.218	5.85952e-106	Macrophage_3
Eps81	4.61926e-109	0.376583	0.602	0.219	1.38578e-105	Macrophage_3
Fcrls1	1.00851e-108	0.597265	0.451	0.082	3.02554e-105	Macrophage_3
S100a12	1.21472e-108	0.50308	0.571	0.174	3.64416e-105	Macrophage_3
Pirb2	3.96286e-108	0.385851	0.618	0.269	1.18886e-104	Macrophage_3
Glul1	4.12289e-108	0.440156	0.539	0.237	1.23687e-104	Macrophage_3
Fyb2	6.64108e-106	0.560596	0.616	0.383	1.99232e-102	Macrophage_3
Clic42	1.1218e-105	0.388295	0.738	0.335	3.3654e-102	Macrophage_3
Marcksl11	1.29281e-105	0.536401	0.48	0.226	3.87843e-102	Macrophage_3
Rnase61	6.20366e-105	0.282924	0.544	0.258	1.8611e-101	Macrophage_3
Gas71	2.41487e-104	0.8429	0.582	0.168	7.24462e-101	Macrophage_3
Tlr132	3.23816e-104	0.325812	0.566	0.19	9.71448e-101	Macrophage_3
Slc35b21	5.00226e-103	0.542011	0.571	0.21	1.50068e-99	Macrophage_3
Lifr2	7.04434e-102	0.612678	0.587	0.205	2.1133e-98	Macrophage_3
Gsn2	1.10445e-101	0.430748	0.651	0.275	3.31335e-98	Macrophage_3
Mid1ip11	4.15953e-101	0.435925	0.546	0.195	1.24786e-97	Macrophage_3
Slc15a2	1.09878e-100	0.334973	0.541	0.188	3.29634e-97	Macrophage_3
Rabep1	1.60538e-100	0.351701	0.535	0.215	4.81615e-97	Macrophage_3
Acbd5	6.45635e-100	0.289053	0.503	0.193	1.93691e-96	Macrophage_3
D17H6S53E	2.0964e-98	0.267887	0.494	0.182	6.28921e-95	Macrophage_3
Dock11	3.83503e-98	0.273702	0.576	0.198	1.15051e-94	Macrophage_3
Pak12	2.14742e-97	0.355621	0.581	0.198	6.44227e-94	Macrophage_3
Slamf72	7.16618e-97	0.402165	0.674	0.338	2.14986e-93	Macrophage_3
Phf11b2	1.13775e-96	0.381789	0.651	0.312	3.41324e-93	Macrophage_3
Ctsl2	4.10126e-96	0.502447	0.48	0.205	1.23038e-92	Macrophage_3
Etv62	9.50555e-96	0.3537	0.673	0.279	2.85166e-92	Macrophage_3
Lrp1	2.01889e-95	0.36441	0.442	0.135	6.05668e-92	Macrophage_3
Acsl12	2.76351e-95	0.384151	0.652	0.243	8.29054e-92	Macrophage_3
Oas22	3.99989e-95	0.308088	0.621	0.202	1.19997e-91	Macrophage_3
Zfp361	5.63055e-95	0.359248	0.597	0.36	1.68916e-91	Macrophage_3
Myo7a1	1.00643e-94	0.295472	0.583	0.218	3.0193e-91	Macrophage_3
Creg12	1.16238e-94	0.572101	0.577	0.258	3.48713e-91	Macrophage_3
Themis22	2.73649e-94	0.310096	0.537	0.273	8.20946e-91	Macrophage_3
Gm13479	4.0722e-94	0.311949	0.56	0.094	1.22166e-90	Macrophage_3
Slc6a12	1.77907e-93	0.689491	0.573	0.111	5.3372e-90	Macrophage_3
Mef2c1	3.58458e-93	0.484124	0.566	0.361	1.07537e-89	Macrophage_3
Klf41	3.78858e-93	0.280957	0.504	0.318	1.13657e-89	Macrophage_3
Efemp21	4.67131e-93	0.377939	0.594	0.16	1.40139e-89	Macrophage_3
Lpcat22	6.3547e-93	0.43783	0.587	0.249	1.90641e-89	Macrophage_3
Asph2	2.72055e-91	0.46824	0.535	0.203	8.16164e-88	Macrophage_3
Zfp7032	1.4834e-90	0.265634	0.556	0.233	4.4502e-87	Macrophage_3
Cited22	4.88091e-90	0.575816	0.551	0.327	1.46427e-86	Macrophage_3
Pnp2	2.63193e-88	0.280642	0.525	0.265	7.89578e-85	Macrophage_3
Dse2	5.95762e-87	0.51512	0.605	0.235	1.78729e-83	Macrophage_3
Myadm2	7.15095e-87	0.401875	0.575	0.317	2.14529e-83	Macrophage_3
Hook31	3.13095e-86	0.335102	0.614	0.26	9.39284e-83	Macrophage_3
Cdhr31	3.18698e-86	0.288175	0.474	0.117	9.56094e-83	Macrophage_3
Pmepa11	1.5689e-85	0.490629	0.508	0.197	4.7067e-82	Macrophage_3
Nfe2l22	1.51317e-84	0.47781	0.556	0.278	4.53952e-81	Macrophage_3
Col14a12	1.95237e-84	0.482853	0.597	0.168	5.8571e-81	Macrophage_3
Zdhhc14	1.50205e-83	0.400555	0.556	0.224	4.50614e-80	Macrophage_3
Ncf22	7.73294e-83	0.349082	0.493	0.275	2.31988e-79	Macrophage_3
Entpd11	9.15868e-83	0.291786	0.54	0.215	2.7476e-79	Macrophage_3
Cltc1	2.17257e-82	0.514488	0.573	0.323	6.51771e-79	Macrophage_3
Pald11	8.66714e-82	0.338154	0.574	0.167	2.60014e-78	Macrophage_3
Xbp11	1.71926e-80	0.428864	0.484	0.255	5.15779e-77	Macrophage_3
Fxyd52	2.81561e-79	0.591558	0.59	0.389	8.44683e-76	Macrophage_3
Glipr12	2.82967e-79	0.384573	0.592	0.318	8.48902e-76	Macrophage_3
Fam129a2	1.30521e-76	0.429526	0.647	0.337	3.91562e-73	Macrophage_3
Syngr21	8.37331e-76	0.360853	0.528	0.3	2.51199e-72	Macrophage_3
Rrbp12	2.75712e-75	0.496286	0.553	0.357	8.27135e-72	Macrophage_3
Ifi27l2a1	3.38619e-75	0.414932	0.501	0.323	1.01586e-71	Macrophage_3
C5ar2	7.08102e-74	0.542667	0.518	0.11	2.1243e-70	Macrophage_3
Cyb5a	9.96741e-73	0.569728	0.522	0.269	2.99022e-69	Macrophage_3
Ccdc88a2	4.30313e-72	0.25135	0.481	0.21	1.29094e-68	Macrophage_3
Jun1	7.56765e-72	0.436096	0.532	0.363	2.2703e-68	Macrophage_3
Tspan41	9.54746e-72	0.464074	0.553	0.159	2.86424e-68	Macrophage_3
Chst72	2.33633e-70	0.257832	0.554	0.18	7.00898e-67	Macrophage_3
Pou2f22	4.19814e-70	0.412528	0.493	0.3	1.25944e-66	Macrophage_3
Bmp2k1	4.8329e-69	0.270015	0.541	0.338	1.44987e-65	Macrophage_3
Bmpr2	6.25205e-69	0.373767	0.48	0.166	1.87561e-65	Macrophage_3
C030034L19Rik	1.45352e-67	0.345891	0.542	0.18	4.36057e-64	Macrophage_3
Ctbs2	3.05954e-67	0.294805	0.549	0.207	9.17862e-64	Macrophage_3
Plin22	3.87685e-67	0.295024	0.482	0.288	1.16306e-63	Macrophage_3
Kcnj102	7.18837e-67	0.372994	0.563	0.13	2.15651e-63	Macrophage_3
Nhlrc32	6.46967e-66	0.257225	0.549	0.21	1.9409e-62	Macrophage_3
Ncf11	1.10815e-65	0.263829	0.458	0.263	3.32445e-62	Macrophage_3
Gm293401	4.28389e-65	0.372348	0.534	0.155	1.28517e-61	Macrophage_3
Spred12	1.83608e-64	0.440004	0.509	0.191	5.50825e-61	Macrophage_3
Tmem371	3.52408e-63	0.512345	0.493	0.15	1.05722e-59	Macrophage_3
Maf	1.52488e-61	0.752773	0.489	0.234	4.57464e-58	Macrophage_3
Tnfrsf17	5.94773e-60	0.321799	0.523	0.091	1.78432e-56	Macrophage_3
Rgl31	9.64608e-60	0.288898	0.544	0.144	2.89382e-56	Macrophage_3
Picalm2	1.28136e-59	0.402247	0.477	0.31	3.84407e-56	Macrophage_3
P2rx42	4.12784e-58	0.328957	0.446	0.222	1.23835e-54	Macrophage_3
Ptprj2	1.10753e-57	0.36591	0.53	0.283	3.32258e-54	Macrophage_3
Lgals3bp2	1.387e-57	0.514138	0.511	0.256	4.161e-54	Macrophage_3
Prdx11	3.21192e-57	0.423307	0.499	0.382	9.63577e-54	Macrophage_3
Gab22	3.59743e-57	0.376501	0.62	0.224	1.07923e-53	Macrophage_3
Acvr12	3.85253e-57	0.25207	0.544	0.215	1.15576e-53	Macrophage_3
Bcl2l11	1.37381e-55	0.27923	0.451	0.206	4.12144e-52	Macrophage_3
Msr12	2.44635e-55	0.399756	0.476	0.144	7.33905e-52	Macrophage_3
Adap2os	5.06913e-53	0.251969	0.19	0.101	1.52074e-49	Macrophage_3
Naga1	4.0467e-52	0.273382	0.477	0.217	1.21401e-48	Macrophage_3
Ly962	2.11461e-48	0.443316	0.469	0.152	6.34383e-45	Macrophage_3
Wls1	2.02438e-44	0.393405	0.517	0.201	6.07313e-41	Macrophage_3
Runx11	1.04712e-42	0.43849	0.449	0.328	3.14137e-39	Macrophage_3
Slc29a32	8.41458e-40	0.315258	0.557	0.237	2.52437e-36	Macrophage_3
Dusp62	1.09884e-37	0.338369	0.487	0.275	3.29652e-34	Macrophage_3
Gkap1	1.2132e-37	0.376943	0.513	0.189	3.63959e-34	Macrophage_3
Ssh2	3.82251e-37	0.302407	0.447	0.312	1.14675e-33	Macrophage_3
Abca142	5.10977e-37	0.263588	0.524	0.152	1.53293e-33	Macrophage_3
Nrros1	5.9562e-37	0.277419	0.493	0.34	1.78686e-33	Macrophage_3
Abca1	1.14246e-36	0.40677	0.484	0.223	3.42739e-33	Macrophage_3
Atpif12	4.06912e-36	0.367764	0.492	0.309	1.22073e-32	Macrophage_3
Lcp12	6.09035e-34	0.38271	0.534	0.404	1.82711e-30	Macrophage_3
Atp2b11	1.53227e-27	0.291444	0.413	0.317	4.5968e-24	Macrophage_3
Zfp7101	2.45201e-27	0.279974	0.451	0.204	7.35604e-24	Macrophage_3
Pik3c2a1	7.79956e-27	0.253511	0.416	0.22	2.33987e-23	Macrophage_3
Tmem1192	1.45433e-26	0.274719	0.469	0.15	4.363e-23	Macrophage_3
Sash11	3.47201e-25	0.435372	0.493	0.187	1.0416e-21	Macrophage_3
Rbm471	9.09168e-08	0.28495	0.391	0.144	0.000272751	Macrophage_3
Rac31	6.25739e-06	0.399565	0.434	0.153	0.0187722	Macrophage_3
Nucb22	3.73652e-05	0.438794	0.367	0.146	0.112096	Macrophage_3
F630028O10Rik	0.00298546	0.370494	0.389	0.115	1	Macrophage_3
Aif13	2.55111e-109	1.99568	0.89	0.288	7.65332e-106	Macrophage_4
Ifitm33	1.04234e-94	2.44384	0.839	0.269	3.12703e-91	Macrophage_4
Bst23	4.07232e-86	1.92356	0.842	0.344	1.2217e-82	Macrophage_4
Ms4a6c2	5.84393e-86	1.67336	0.813	0.265	1.75318e-82	Macrophage_4
Cxcl91	2.05946e-85	2.55039	0.678	0.127	6.17837e-82	Macrophage_4
Isg15	1.68722e-82	2.56662	0.729	0.149	5.06166e-79	Macrophage_4
Ctss3	3.96259e-82	1.72891	0.956	0.393	1.18878e-78	Macrophage_4
Fcer1g3	7.31525e-81	2.00663	0.934	0.408	2.19457e-77	Macrophage_4
Cxcl163	1.12562e-80	1.58441	0.861	0.323	3.37686e-77	Macrophage_4
C1qb3	3.31056e-80	2.0982	0.919	0.31	9.93167e-77	Macrophage_4
C1qc3	1.47323e-78	1.98431	0.905	0.309	4.41969e-75	Macrophage_4
Ifit3	3.26133e-75	2.44565	0.685	0.132	9.784e-72	Macrophage_4
C1qa3	5.14635e-74	1.98529	0.901	0.309	1.54391e-70	Macrophage_4
Sdc33	5.96512e-74	1.42132	0.762	0.288	1.78954e-70	Macrophage_4
Oasl22	9.73183e-72	1.97814	0.67	0.192	2.91955e-68	Macrophage_4
Lst13	1.75582e-71	1.61417	0.795	0.273	5.26747e-68	Macrophage_4
Grn3	1.5488e-70	1.35548	0.806	0.337	4.64641e-67	Macrophage_4
Fcgr13	9.41454e-70	1.74947	0.696	0.238	2.82436e-66	Macrophage_4
Ms4a6d3	9.19878e-69	1.43563	0.696	0.186	2.75963e-65	Macrophage_4
C3	5.04685e-68	1.55875	0.586	0.121	1.51406e-64	Macrophage_4
Phf11d3	2.5274e-67	1.83334	0.659	0.212	7.5822e-64	Macrophage_4
Ly863	3.2369e-66	1.32985	0.879	0.437	9.71071e-63	Macrophage_4
Phf11b3	5.4922e-66	1.63703	0.78	0.329	1.64766e-62	Macrophage_4
Npc23	5.16099e-65	1.18097	0.883	0.407	1.5483e-61	Macrophage_4
Tmem176a3	5.66256e-64	1.36898	0.853	0.334	1.69877e-60	Macrophage_4
Axl3	1.76369e-63	1.21671	0.758	0.285	5.29108e-60	Macrophage_4
Ccl123	2.43976e-63	2.19158	0.656	0.228	7.31929e-60	Macrophage_4
Atox13	3.78053e-63	1.31056	0.846	0.369	1.13416e-59	Macrophage_4
Ly6i	3.55611e-62	1.13728	0.495	0.05	1.06683e-58	Macrophage_4
Mpeg13	3.63806e-62	1.30806	0.81	0.334	1.09142e-58	Macrophage_4
Ifit22	2.26009e-61	2.20413	0.667	0.21	6.78027e-58	Macrophage_4
Lyz23	2.13185e-60	1.75692	0.832	0.308	6.39555e-57	Macrophage_4
App3	3.27603e-59	1.08135	0.762	0.327	9.82808e-56	Macrophage_4
Ftl13	6.01104e-59	1.31419	0.905	0.399	1.80331e-55	Macrophage_4
Dnase1l31	3.75816e-58	1.64296	0.612	0.143	1.12745e-54	Macrophage_4
Irf7	4.15406e-58	2.06407	0.685	0.189	1.24622e-54	Macrophage_4
Tmem176b3	3.98501e-57	1.31918	0.897	0.348	1.1955e-53	Macrophage_4
Scimp3	1.69759e-56	1.20013	0.729	0.291	5.09276e-53	Macrophage_4
Ctsc3	2.21967e-56	1.30953	0.842	0.373	6.65901e-53	Macrophage_4
Psap3	5.09189e-56	1.47258	0.853	0.375	1.52757e-52	Macrophage_4
Ifi2043	1.71324e-55	1.65024	0.626	0.207	5.13973e-52	Macrophage_4
Stat1	1.59438e-54	1.49135	0.725	0.275	4.78314e-51	Macrophage_4
Cybb3	1.89714e-54	1.25143	0.839	0.389	5.69142e-51	Macrophage_4
Cd683	2.0336e-54	1.02918	0.791	0.341	6.10081e-51	Macrophage_4
Il1rn	1.01524e-53	1.07647	0.505	0.056	3.04573e-50	Macrophage_4
Fth13	1.55887e-53	1.46641	0.883	0.441	4.6766e-50	Macrophage_4
H2-Aa3	2.27873e-53	1.69725	0.897	0.493	6.8362e-50	Macrophage_4
Mmp142	2.67751e-53	1.3315	0.597	0.178	8.03254e-50	Macrophage_4
Ctsb3	4.09851e-53	1.3171	0.828	0.365	1.22955e-49	Macrophage_4
Tgfbi3	5.10888e-53	1.30897	0.755	0.317	1.53266e-49	Macrophage_4
Ctsz3	5.16322e-53	1.12081	0.828	0.418	1.54897e-49	Macrophage_4
H2-Eb13	5.61551e-53	1.77725	0.894	0.407	1.68465e-49	Macrophage_4
Ms4a73	9.66285e-53	1.15273	0.711	0.264	2.89885e-49	Macrophage_4
Ifi27l2a2	1.90717e-52	1.63925	0.747	0.33	5.72151e-49	Macrophage_4
Lgals32	1.96018e-52	1.25355	0.692	0.261	5.88055e-49	Macrophage_4
Tyrobp3	2.23451e-52	1.50408	0.853	0.39	6.70353e-49	Macrophage_4
Basp13	2.68102e-52	1.05713	0.758	0.294	8.04306e-49	Macrophage_4
H2-Ab13	9.73261e-52	1.67409	0.875	0.416	2.91978e-48	Macrophage_4
Slfn51	1.47045e-51	1.67851	0.645	0.261	4.41135e-48	Macrophage_4
Fcgr43	1.60267e-51	1.47979	0.692	0.271	4.80802e-48	Macrophage_4
Spi13	3.87206e-51	1.10286	0.773	0.357	1.16162e-47	Macrophage_4
Nrp2	4.80918e-51	0.795093	0.59	0.199	1.44275e-47	Macrophage_4
Cxcl101	5.53289e-51	2.25314	0.564	0.129	1.65987e-47	Macrophage_4
Bcl2a1a2	9.2057e-51	1.25005	0.586	0.124	2.76171e-47	Macrophage_4
Atp6v0c3	3.90239e-50	1.03134	0.832	0.435	1.17072e-46	Macrophage_4
Lgmn3	4.07443e-50	1.10665	0.769	0.342	1.22233e-46	Macrophage_4
Gm14154	1.12668e-49	0.392997	0.447	0.074	3.38004e-46	Macrophage_4
Anxa33	3.98939e-49	0.74376	0.59	0.194	1.19682e-45	Macrophage_4
Hck2	7.55535e-49	1.0122	0.674	0.276	2.2666e-45	Macrophage_4
Cst33	1.23177e-48	1.44737	0.842	0.362	3.6953e-45	Macrophage_4
Cd723	1.3964e-48	1.28533	0.802	0.378	4.18921e-45	Macrophage_4
Lrrc253	2.56424e-48	0.858267	0.722	0.305	7.69272e-45	Macrophage_4
Ifi301	3.20394e-48	1.507	0.7	0.308	9.61183e-45	Macrophage_4
Plbd13	3.87319e-48	1.04976	0.784	0.356	1.16196e-44	Macrophage_4
Clic43	4.24822e-48	1.0647	0.751	0.358	1.27447e-44	Macrophage_4
Aoah3	1.55935e-47	0.842372	0.612	0.231	4.67804e-44	Macrophage_4
Sirpa3	1.85022e-47	0.773007	0.729	0.326	5.55066e-44	Macrophage_4
Fgl2	3.41087e-47	1.4445	0.667	0.267	1.02326e-43	Macrophage_4
Lgals3bp3	3.78761e-47	1.47166	0.652	0.268	1.13628e-43	Macrophage_4
Rasa43	8.9615e-47	1.10783	0.648	0.269	2.68845e-43	Macrophage_4
Iigp1	9.54967e-47	1.97481	0.549	0.138	2.8649e-43	Macrophage_4
Lamp13	1.11726e-46	0.976414	0.806	0.396	3.35179e-43	Macrophage_4
Klra23	2.01068e-46	0.911981	0.615	0.222	6.03205e-43	Macrophage_4
Ccl23	5.40497e-46	1.00876	0.637	0.266	1.62149e-42	Macrophage_4
Tgm2	1.10158e-45	0.709989	0.451	0.073	3.30475e-42	Macrophage_4
Gatm3	1.24215e-45	1.07349	0.674	0.243	3.72645e-42	Macrophage_4
Slamf93	1.82555e-45	1.03205	0.747	0.308	5.47666e-42	Macrophage_4
Tlr93	2.0296e-45	1.00159	0.641	0.281	6.0888e-42	Macrophage_4
Rnf213	4.31452e-45	1.3718	0.667	0.224	1.29435e-41	Macrophage_4
Ppt13	5.42684e-45	0.826375	0.674	0.263	1.62805e-41	Macrophage_4
Unc93b13	5.51144e-45	1.10364	0.813	0.429	1.65343e-41	Macrophage_4
H2-DMb13	8.32799e-45	1.07367	0.788	0.366	2.4984e-41	Macrophage_4
Rab7b3	2.0332e-44	0.924336	0.619	0.23	6.09961e-41	Macrophage_4
Pltp3	2.71627e-44	0.961115	0.681	0.264	8.1488e-41	Macrophage_4
Gbp2	3.03947e-44	1.93518	0.575	0.143	9.11841e-41	Macrophage_4
Hexb3	3.50038e-44	1.07455	0.788	0.369	1.05011e-40	Macrophage_4
Cd743	3.87719e-44	1.70625	0.908	0.561	1.16316e-40	Macrophage_4
Slamf73	5.58999e-44	1.11191	0.722	0.356	1.677e-40	Macrophage_4
Lacc13	5.95979e-44	1.07245	0.652	0.263	1.78794e-40	Macrophage_4
Ms4a4c	6.2131e-43	1.50282	0.568	0.182	1.86393e-39	Macrophage_4
Xaf11	7.02776e-43	1.34787	0.63	0.203	2.10833e-39	Macrophage_4
Akr1a13	1.4983e-42	0.965853	0.751	0.384	4.4949e-39	Macrophage_4
Tnfaip2	3.45088e-42	0.510719	0.396	0.063	1.03527e-38	Macrophage_4
Rsad21	4.27714e-42	2.06495	0.557	0.163	1.28314e-38	Macrophage_4
Pnp3	4.95796e-42	1.26524	0.678	0.278	1.48739e-38	Macrophage_4
Cd40	8.76541e-42	1.43087	0.564	0.156	2.62962e-38	Macrophage_4
Ccnd13	1.41733e-41	1.14513	0.612	0.256	4.25199e-38	Macrophage_4
Apobec13	2.6866e-41	0.915501	0.714	0.321	8.05981e-38	Macrophage_4
Ifit3b	8.26586e-41	1.48932	0.505	0.102	2.47976e-37	Macrophage_4
Pla2g73	1.32462e-40	0.713821	0.56	0.213	3.97386e-37	Macrophage_4
Gm49513	1.62137e-40	1.32043	0.535	0.182	4.86411e-37	Macrophage_4
Tnip3	1.69767e-40	0.70437	0.454	0.124	5.093e-37	Macrophage_4
Pik3ap12	4.59339e-40	0.953674	0.707	0.351	1.37802e-36	Macrophage_4
Pde7b1	2.99053e-39	0.82478	0.549	0.184	8.97158e-36	Macrophage_4
Rgs103	3.75912e-39	0.859365	0.674	0.337	1.12774e-35	Macrophage_4
Marcks3	7.9349e-39	0.862849	0.689	0.324	2.38047e-35	Macrophage_4
Clec4e	3.79105e-38	0.59793	0.33	0.046	1.13732e-34	Macrophage_4
Itm2b3	5.80249e-38	0.874985	0.777	0.437	1.74075e-34	Macrophage_4
Procr	5.81189e-38	1.12473	0.516	0.145	1.74357e-34	Macrophage_4
Msr13	5.83626e-38	0.617445	0.498	0.163	1.75088e-34	Macrophage_4
Cd863	1.07768e-37	1.07654	0.659	0.299	3.23304e-34	Macrophage_4
Ptgs21	1.18146e-37	0.668109	0.491	0.145	3.54438e-34	Macrophage_4
Parp141	1.65909e-37	1.32354	0.615	0.236	4.97726e-34	Macrophage_4
Csf1r3	2.30987e-37	0.870469	0.733	0.34	6.92962e-34	Macrophage_4
Ifi205	3.01218e-37	1.02036	0.429	0.039	9.03653e-34	Macrophage_4
Siglec12	3.52662e-37	0.838559	0.52	0.178	1.05799e-33	Macrophage_4
Fcgr33	3.68569e-37	0.833508	0.685	0.318	1.10571e-33	Macrophage_4
Fpr21	4.21397e-37	0.661348	0.462	0.133	1.26419e-33	Macrophage_4
Fcgr2b3	5.85371e-37	0.983603	0.736	0.356	1.75611e-33	Macrophage_4
Ass1	7.46921e-37	1.35574	0.553	0.172	2.24076e-33	Macrophage_4
Ctsh3	7.94472e-37	0.875533	0.758	0.409	2.38342e-33	Macrophage_4
Pirb3	9.94295e-37	0.895881	0.648	0.288	2.98288e-33	Macrophage_4
Rbm472	1.09233e-36	0.623157	0.516	0.156	3.27698e-33	Macrophage_4
Mgl23	2.53663e-36	0.933096	0.681	0.284	7.60989e-33	Macrophage_4
Lpcat23	4.09532e-36	0.799177	0.612	0.268	1.2286e-32	Macrophage_4
Osm	4.63459e-36	0.453764	0.469	0.17	1.39038e-32	Macrophage_4
Mafb3	1.19703e-35	0.800271	0.648	0.306	3.59108e-32	Macrophage_4
Plau3	1.21745e-35	0.780026	0.593	0.257	3.65236e-32	Macrophage_4
Oasl1	1.31342e-35	1.54856	0.531	0.156	3.94025e-32	Macrophage_4
Fnbp1l3	1.97351e-35	0.850432	0.597	0.224	5.92053e-32	Macrophage_4
Wfdc173	2.62912e-35	1.28162	0.678	0.304	7.88736e-32	Macrophage_4
C3ar13	2.96377e-35	0.913319	0.623	0.27	8.89131e-32	Macrophage_4
Apoe3	3.08668e-35	1.44922	0.692	0.292	9.26003e-32	Macrophage_4
Nupr1	4.8801e-35	0.341506	0.337	0.064	1.46403e-31	Macrophage_4
Igtp	5.64192e-35	1.01248	0.546	0.173	1.69258e-31	Macrophage_4
P2ry63	6.43638e-35	0.743332	0.641	0.293	1.93092e-31	Macrophage_4
Adam332	9.33076e-35	0.702157	0.484	0.144	2.79923e-31	Macrophage_4
Gpr31b2	2.34749e-34	0.711531	0.513	0.159	7.04246e-31	Macrophage_4
Themis23	2.51629e-34	0.803332	0.63	0.287	7.54887e-31	Macrophage_4
Zbp1	3.39601e-34	1.57322	0.56	0.159	1.0188e-30	Macrophage_4
Csf2rb	3.64844e-34	0.595435	0.509	0.174	1.09453e-30	Macrophage_4
Fhad11	4.6545e-34	0.423407	0.542	0.195	1.39635e-30	Macrophage_4
Itga93	5.72914e-34	0.750894	0.59	0.249	1.71874e-30	Macrophage_4
Il4i1	8.47438e-34	0.479975	0.462	0.122	2.54231e-30	Macrophage_4
Alox5ap3	1.03834e-33	0.681695	0.689	0.329	3.11502e-30	Macrophage_4
Asah13	1.19425e-33	0.695561	0.718	0.341	3.58275e-30	Macrophage_4
Lilrb4a3	1.5552e-33	0.942191	0.685	0.341	4.66559e-30	Macrophage_4
Tmem106a3	1.55677e-33	1.07524	0.586	0.226	4.67032e-30	Macrophage_4
Creb53	1.66179e-33	0.894155	0.575	0.232	4.98538e-30	Macrophage_4
Arl5c	2.42296e-33	0.687609	0.462	0.134	7.26889e-30	Macrophage_4
Cd813	5.06694e-33	1.03106	0.799	0.357	1.52008e-29	Macrophage_4
Cdkn1a2	7.38575e-33	1.04977	0.608	0.25	2.21572e-29	Macrophage_4
Igsf63	7.78399e-33	0.601674	0.586	0.255	2.3352e-29	Macrophage_4
Dppa31	2.45885e-32	0.335603	0.491	0.183	7.37656e-29	Macrophage_4
Ifih12	2.4754e-32	1.38336	0.571	0.236	7.42619e-29	Macrophage_4
Ckb3	5.77013e-32	0.83134	0.747	0.367	1.73104e-28	Macrophage_4
Ccl73	6.08607e-32	0.736865	0.531	0.23	1.82582e-28	Macrophage_4
Lamp23	6.18602e-32	0.760672	0.656	0.334	1.85581e-28	Macrophage_4
Kdr	8.12783e-32	0.899355	0.491	0.148	2.43835e-28	Macrophage_4
Rab3il13	9.57316e-32	0.628196	0.564	0.237	2.87195e-28	Macrophage_4
Ptafr3	1.20036e-31	0.768285	0.531	0.216	3.60107e-28	Macrophage_4
Gbp2b1	1.22207e-31	0.964121	0.538	0.208	3.6662e-28	Macrophage_4
Sdf2l13	1.25552e-31	0.873841	0.608	0.275	3.76657e-28	Macrophage_4
Gda	1.35511e-31	0.416503	0.278	0.065	4.06533e-28	Macrophage_4
Adap23	1.71008e-31	0.81113	0.553	0.213	5.13025e-28	Macrophage_4
Milr13	1.81161e-31	0.638307	0.542	0.225	5.43484e-28	Macrophage_4
Csf2ra3	2.13099e-31	0.683132	0.685	0.347	6.39297e-28	Macrophage_4
Mmp25	2.19982e-31	1.25006	0.487	0.1	6.59947e-28	Macrophage_4
Clec4a13	2.38114e-31	0.710043	0.535	0.215	7.14341e-28	Macrophage_4
Pea15a3	2.77688e-31	0.724242	0.674	0.336	8.33063e-28	Macrophage_4
Slc15a33	2.90478e-31	0.761911	0.557	0.22	8.71433e-28	Macrophage_4
Il1b3	3.73459e-31	1.06352	0.681	0.339	1.12038e-27	Macrophage_4
Zmynd153	4.99465e-31	0.995948	0.538	0.213	1.4984e-27	Macrophage_4
Serpina3g	5.60055e-31	0.798865	0.436	0.133	1.68017e-27	Macrophage_4
Bcl2a1b2	6.49001e-31	1.06821	0.656	0.31	1.947e-27	Macrophage_4
AA467197	8.12472e-31	0.550261	0.388	0.114	2.43741e-27	Macrophage_4
H2-DMa3	8.64273e-31	0.829938	0.714	0.429	2.59282e-27	Macrophage_4
Slc7a82	1.93471e-30	0.54065	0.535	0.202	5.80414e-27	Macrophage_4
Rab202	2.13398e-30	0.55417	0.553	0.207	6.40195e-27	Macrophage_4
Srgap2	3.01426e-30	0.797172	0.571	0.242	9.04277e-27	Macrophage_4
Hmox13	3.28637e-30	0.774559	0.623	0.308	9.85911e-27	Macrophage_4
Stom1	3.53307e-30	0.584706	0.491	0.193	1.05992e-26	Macrophage_4
Pld43	3.61266e-30	0.644452	0.751	0.39	1.0838e-26	Macrophage_4
Cd143	4.3376e-30	0.736942	0.645	0.315	1.30128e-26	Macrophage_4
Adgre13	8.08108e-30	0.949135	0.663	0.295	2.42432e-26	Macrophage_4
C5ar21	9.71213e-30	0.790726	0.432	0.134	2.91364e-26	Macrophage_4
E230013L22Rik2	9.85165e-30	0.308362	0.56	0.238	2.9555e-26	Macrophage_4
Timp23	1.6672e-29	0.786009	0.601	0.28	5.00161e-26	Macrophage_4
Thbs1	1.71585e-29	0.323947	0.304	0.068	5.14754e-26	Macrophage_4
Mt13	1.91472e-29	0.747629	0.667	0.315	5.74415e-26	Macrophage_4
Sap303	3.66247e-29	0.842782	0.634	0.301	1.09874e-25	Macrophage_4
Ier33	4.40914e-29	0.711027	0.513	0.245	1.32274e-25	Macrophage_4
Lair13	5.48963e-29	0.756656	0.597	0.279	1.64689e-25	Macrophage_4
Ch25h3	8.05512e-29	1.15483	0.549	0.237	2.41654e-25	Macrophage_4
Slc29a33	1.40196e-28	0.730746	0.579	0.255	4.20588e-25	Macrophage_4
Tceal82	1.4131e-28	0.446941	0.505	0.189	4.23931e-25	Macrophage_4
Lilra53	1.57115e-28	0.834822	0.685	0.296	4.71345e-25	Macrophage_4
Rtn43	1.90996e-28	0.749548	0.725	0.412	5.72989e-25	Macrophage_4
Ccrl22	2.03002e-28	0.828119	0.586	0.294	6.09005e-25	Macrophage_4
Serpinb83	2.06663e-28	0.489435	0.546	0.222	6.1999e-25	Macrophage_4
Ifi47	2.7449e-28	1.08147	0.52	0.225	8.2347e-25	Macrophage_4
Cfh3	4.7375e-28	0.653131	0.582	0.274	1.42125e-24	Macrophage_4
Cxcl11	5.42787e-28	0.272391	0.41	0.149	1.62836e-24	Macrophage_4
Bmp22	5.73005e-28	0.395639	0.527	0.239	1.71901e-24	Macrophage_4
Fscn1	8.26822e-28	0.508763	0.403	0.105	2.48047e-24	Macrophage_4
Clec5a3	1.39726e-27	0.544595	0.535	0.221	4.19177e-24	Macrophage_4
Abcc33	1.68198e-27	0.436085	0.513	0.201	5.04594e-24	Macrophage_4
C5ar13	1.97088e-27	0.502581	0.505	0.247	5.91265e-24	Macrophage_4
Acsl13	2.04244e-27	0.695055	0.608	0.267	6.12733e-24	Macrophage_4
Herc6	2.44689e-27	1.21594	0.535	0.206	7.34066e-24	Macrophage_4
Ctsa3	3.83392e-27	0.659499	0.744	0.404	1.15018e-23	Macrophage_4
Cstb	3.86533e-27	1.0004	0.553	0.25	1.1596e-23	Macrophage_4
Clec12a2	6.02425e-27	0.554132	0.495	0.248	1.80727e-23	Macrophage_4
CAAA01147332.13	7.71211e-27	0.565895	0.766	0.454	2.31363e-23	Macrophage_4
Lpl3	7.86123e-27	0.914776	0.564	0.25	2.35837e-23	Macrophage_4
Dst3	9.43056e-27	0.730639	0.557	0.248	2.82917e-23	Macrophage_4
Plxdc23	1.2689e-26	0.654393	0.575	0.277	3.80671e-23	Macrophage_4
Mrc13	1.45459e-26	0.522509	0.564	0.269	4.36376e-23	Macrophage_4
Eng3	1.63227e-26	0.596675	0.535	0.222	4.89682e-23	Macrophage_4
Tnf3	1.65685e-26	0.837652	0.59	0.343	4.97055e-23	Macrophage_4
Glipr13	1.82471e-26	0.765649	0.634	0.333	5.47413e-23	Macrophage_4
Timeless	2.19934e-26	0.370425	0.41	0.108	6.59803e-23	Macrophage_4
Gab23	2.21982e-26	0.52842	0.535	0.247	6.65946e-23	Macrophage_4
Alox51	5.59876e-26	0.277803	0.476	0.154	1.67963e-22	Macrophage_4
Rtp43	6.11457e-26	1.26282	0.56	0.244	1.83437e-22	Macrophage_4
Slc11a13	7.47271e-26	0.65621	0.586	0.277	2.24181e-22	Macrophage_4
Gm26910	7.57285e-26	0.303087	0.377	0.137	2.27186e-22	Macrophage_4
Tmsb4x1	8.8497e-26	1.26196	0.678	0.446	2.65491e-22	Macrophage_4
Rrbp13	9.47385e-26	0.796173	0.648	0.367	2.84216e-22	Macrophage_4
Cfp1	1.16343e-25	0.687347	0.44	0.152	3.49029e-22	Macrophage_4
Sdc43	1.30989e-25	0.916717	0.575	0.31	3.92966e-22	Macrophage_4
Cdk182	1.65816e-25	0.392167	0.509	0.194	4.97449e-22	Macrophage_4
Slfn1	1.76338e-25	0.558689	0.399	0.136	5.29015e-22	Macrophage_4
Scamp53	1.85499e-25	0.296321	0.513	0.212	5.56496e-22	Macrophage_4
Clec9a3	2.88436e-25	0.447723	0.502	0.205	8.65307e-22	Macrophage_4
Kcnj21	3.25815e-25	0.274081	0.473	0.184	9.77446e-22	Macrophage_4
Hacd43	3.98214e-25	0.603998	0.516	0.21	1.19464e-21	Macrophage_4
Tlr23	5.35658e-25	0.56938	0.549	0.282	1.60698e-21	Macrophage_4
Siglece3	5.43152e-25	0.555707	0.549	0.255	1.62946e-21	Macrophage_4
BC0285283	5.90474e-25	0.649647	0.56	0.27	1.77142e-21	Macrophage_4
Rgl32	8.68764e-25	0.541995	0.476	0.168	2.60629e-21	Macrophage_4
P3h1	9.70784e-25	0.461045	0.495	0.225	2.91235e-21	Macrophage_4
Slfn9	1.02505e-24	0.669099	0.473	0.148	3.07515e-21	Macrophage_4
Clec4a33	1.27194e-24	0.580875	0.553	0.243	3.81581e-21	Macrophage_4
Syngr22	1.35841e-24	0.752582	0.601	0.312	4.07523e-21	Macrophage_4
Ifitm23	2.08116e-24	0.640372	0.469	0.229	6.24347e-21	Macrophage_4
Ncf23	3.11879e-24	0.387568	0.571	0.287	9.35637e-21	Macrophage_4
Itgax2	3.62402e-24	0.831241	0.524	0.213	1.08721e-20	Macrophage_4
Icam1	4.08042e-24	0.801214	0.469	0.187	1.22413e-20	Macrophage_4
Cyp2r1	5.63666e-24	0.361813	0.476	0.23	1.691e-20	Macrophage_4
Bcl2a1d	7.54192e-24	0.590319	0.429	0.2	2.26258e-20	Macrophage_4
Prdx5	8.03862e-24	1.10844	0.568	0.279	2.41158e-20	Macrophage_4
Hpgds3	8.33616e-24	0.486874	0.465	0.242	2.50085e-20	Macrophage_4
Laptm4b2	1.04141e-23	0.331229	0.462	0.192	3.12422e-20	Macrophage_4
Cp	1.10097e-23	0.324832	0.385	0.09	3.30291e-20	Macrophage_4
Plpp1	1.82111e-23	0.26964	0.37	0.085	5.46332e-20	Macrophage_4
Tbc1d8	2.39749e-23	0.409602	0.462	0.176	7.19246e-20	Macrophage_4
Ifit1	2.42259e-23	1.48128	0.414	0.088	7.26778e-20	Macrophage_4
Mmp133	2.59896e-23	0.861718	0.553	0.265	7.79687e-20	Macrophage_4
Rras	5.08707e-23	0.340276	0.48	0.178	1.52612e-19	Macrophage_4
Etv63	6.12431e-23	0.600702	0.582	0.303	1.83729e-19	Macrophage_4
Sowahc2	6.31134e-23	0.451056	0.429	0.199	1.8934e-19	Macrophage_4
Flt1	7.84851e-23	0.47568	0.282	0.054	2.35455e-19	Macrophage_4
Cd333	7.8827e-23	0.413486	0.52	0.243	2.36481e-19	Macrophage_4
Cttnbp2nl3	1.1791e-22	0.501311	0.516	0.251	3.5373e-19	Macrophage_4
Stab13	1.18385e-22	0.547073	0.487	0.201	3.55154e-19	Macrophage_4
A4galt3	1.40605e-22	0.330955	0.469	0.196	4.21814e-19	Macrophage_4
Slc13a33	1.65324e-22	0.675753	0.48	0.184	4.95972e-19	Macrophage_4
Gbp5	1.94069e-22	1.34171	0.462	0.15	5.82206e-19	Macrophage_4
Etv3	2.09641e-22	0.602759	0.495	0.212	6.28923e-19	Macrophage_4
Cers6	2.98164e-22	0.57248	0.44	0.172	8.94491e-19	Macrophage_4
Ptpro3	3.61221e-22	0.621207	0.579	0.298	1.08366e-18	Macrophage_4
Actb1	4.26292e-22	1.20943	0.645	0.397	1.27888e-18	Macrophage_4
Ptms3	4.64487e-22	0.637695	0.571	0.305	1.39346e-18	Macrophage_4
Prdx12	6.8935e-22	0.889691	0.641	0.387	2.06805e-18	Macrophage_4
F11r3	7.82488e-22	0.472087	0.546	0.252	2.34746e-18	Macrophage_4
Macrod2	1.54314e-21	0.30654	0.37	0.136	4.62941e-18	Macrophage_4
Atpif13	1.96668e-21	0.675399	0.582	0.318	5.90005e-18	Macrophage_4
Ehd43	2.39891e-21	0.564094	0.656	0.359	7.19673e-18	Macrophage_4
Rin23	2.70577e-21	0.507869	0.498	0.245	8.11731e-18	Macrophage_4
Tubb61	2.83151e-21	0.489891	0.48	0.228	8.49453e-18	Macrophage_4
Usp18	3.2527e-21	1.4383	0.487	0.179	9.7581e-18	Macrophage_4
Serpinf13	7.31446e-21	0.540573	0.473	0.192	2.19434e-17	Macrophage_4
Igf2bp31	7.36007e-21	0.458136	0.443	0.171	2.20802e-17	Macrophage_4
Clec4a23	7.44846e-21	0.709795	0.491	0.234	2.23454e-17	Macrophage_4
Gamt2	9.35213e-21	0.289123	0.447	0.202	2.80564e-17	Macrophage_4
Mtus12	1.31732e-20	0.336567	0.48	0.208	3.95195e-17	Macrophage_4
Lyn2	1.53689e-20	0.550649	0.659	0.407	4.61067e-17	Macrophage_4
Plxnb22	1.64936e-20	0.396829	0.48	0.23	4.94808e-17	Macrophage_4
Marcksl12	1.9697e-20	0.994433	0.516	0.24	5.9091e-17	Macrophage_4
Pilra2	4.16757e-20	0.407907	0.443	0.165	1.25027e-16	Macrophage_4
Tlr133	4.36669e-20	0.498401	0.502	0.213	1.31001e-16	Macrophage_4
Havcr22	6.37126e-20	0.521797	0.469	0.194	1.91138e-16	Macrophage_4
Acvr13	6.95039e-20	0.296153	0.487	0.234	2.08512e-16	Macrophage_4
Plin23	7.10039e-20	0.583139	0.531	0.298	2.13012e-16	Macrophage_4
Dgkh2	7.74718e-20	0.42047	0.509	0.207	2.32415e-16	Macrophage_4
Spp1	8.35255e-20	0.516822	0.432	0.168	2.50576e-16	Macrophage_4
Acvrl13	9.27275e-20	0.647369	0.48	0.228	2.78183e-16	Macrophage_4
Ccl43	1.08023e-19	1.09202	0.564	0.323	3.2407e-16	Macrophage_4
Lilr4b3	1.16681e-19	0.562408	0.593	0.327	3.50042e-16	Macrophage_4
Hpgd3	1.17262e-19	0.551832	0.579	0.298	3.51787e-16	Macrophage_4
Ciita3	1.4491e-19	0.503973	0.568	0.34	4.34729e-16	Macrophage_4
Trim473	1.52623e-19	0.504723	0.458	0.198	4.5787e-16	Macrophage_4
Rnf149	1.57139e-19	0.477409	0.407	0.171	4.71418e-16	Macrophage_4
Dock41	1.87002e-19	0.441394	0.495	0.222	5.61007e-16	Macrophage_4
Tceal1	1.98382e-19	0.313113	0.392	0.131	5.95146e-16	Macrophage_4
Gbp7	2.13251e-19	0.809398	0.458	0.172	6.39752e-16	Macrophage_4
Slfn8	2.69631e-19	0.696394	0.505	0.233	8.08892e-16	Macrophage_4
Fgd23	2.96836e-19	0.481653	0.553	0.305	8.90508e-16	Macrophage_4
Slc30a41	4.5975e-19	0.4856	0.429	0.18	1.37925e-15	Macrophage_4
Dnajc12	6.17105e-19	0.285458	0.432	0.19	1.85132e-15	Macrophage_4
Nfe2l23	6.21225e-19	0.614584	0.593	0.294	1.86368e-15	Macrophage_4
Znfx12	6.66972e-19	1.05942	0.513	0.245	2.00092e-15	Macrophage_4
Loxl31	7.8212e-19	0.261446	0.436	0.16	2.34636e-15	Macrophage_4
6720489N17Rik	8.81632e-19	0.339723	0.432	0.229	2.6449e-15	Macrophage_4
Oas23	8.87865e-19	0.921494	0.484	0.228	2.6636e-15	Macrophage_4
Adgrg62	1.05614e-18	0.287772	0.392	0.17	3.16841e-15	Macrophage_4
Polr3b	1.51294e-18	0.290467	0.451	0.214	4.53882e-15	Macrophage_4
Arhgap223	1.53313e-18	0.374511	0.516	0.252	4.59938e-15	Macrophage_4
Cdr21	1.64435e-18	0.295834	0.48	0.208	4.93304e-15	Macrophage_4
Naaa	1.86657e-18	0.526128	0.392	0.161	5.5997e-15	Macrophage_4
Cd1802	1.87539e-18	0.452971	0.513	0.304	5.62616e-15	Macrophage_4
Gas2l3	1.95738e-18	0.288169	0.462	0.242	5.87214e-15	Macrophage_4
Gas72	2.18571e-18	0.432086	0.418	0.194	6.55714e-15	Macrophage_4
Bag33	2.62472e-18	0.609078	0.634	0.342	7.87416e-15	Macrophage_4
Rassf43	3.09294e-18	0.427648	0.564	0.301	9.27882e-15	Macrophage_4
Cd633	4.72231e-18	0.603942	0.41	0.239	1.41669e-14	Macrophage_4
Dlc13	5.16062e-18	0.42321	0.469	0.202	1.54819e-14	Macrophage_4
Fdps	6.2933e-18	0.315624	0.341	0.146	1.88799e-14	Macrophage_4
Csf1	1.01987e-17	0.620854	0.451	0.142	3.0596e-14	Macrophage_4
Zeb23	1.06704e-17	0.537587	0.495	0.344	3.20112e-14	Macrophage_4
H1f02	1.1379e-17	0.495272	0.531	0.246	3.41371e-14	Macrophage_4
Rcan12	1.57729e-17	0.311016	0.48	0.21	4.73188e-14	Macrophage_4
Tbxas13	1.68732e-17	0.483587	0.495	0.244	5.06195e-14	Macrophage_4
Gm103823	1.70607e-17	0.39424	0.429	0.218	5.1182e-14	Macrophage_4
Pak13	2.2133e-17	0.388746	0.458	0.222	6.63991e-14	Macrophage_4
Trf3	2.29975e-17	0.426507	0.579	0.338	6.89924e-14	Macrophage_4
Nes2	2.77248e-17	0.64503	0.513	0.207	8.31743e-14	Macrophage_4
Ncf12	2.84733e-17	0.329466	0.473	0.274	8.542e-14	Macrophage_4
Lifr3	3.12406e-17	0.374539	0.52	0.228	9.37217e-14	Macrophage_4
Ccdc1061	3.48821e-17	0.394619	0.443	0.174	1.04646e-13	Macrophage_4
Camk13	3.56572e-17	0.630473	0.484	0.223	1.06972e-13	Macrophage_4
Pfkfb32	3.58832e-17	0.59969	0.535	0.258	1.07649e-13	Macrophage_4
Tmem1193	5.4752e-17	0.514819	0.418	0.169	1.64256e-13	Macrophage_4
Cndp23	5.47592e-17	0.702738	0.484	0.251	1.64278e-13	Macrophage_4
Fcgrt3	6.20808e-17	0.522956	0.491	0.282	1.86242e-13	Macrophage_4
Cds12	6.67341e-17	0.335407	0.469	0.232	2.00202e-13	Macrophage_4
Cacnb1	6.93805e-17	0.260886	0.392	0.189	2.08142e-13	Macrophage_4
Ccdc1121	7.46385e-17	0.263656	0.41	0.205	2.23915e-13	Macrophage_4
Rnase62	8.08917e-17	0.422589	0.425	0.276	2.42675e-13	Macrophage_4
Mcemp1	8.24796e-17	0.255881	0.183	0.059	2.47439e-13	Macrophage_4
Sash12	8.35198e-17	0.518058	0.454	0.205	2.50559e-13	Macrophage_4
Cxcl22	8.99699e-17	0.567924	0.344	0.236	2.6991e-13	Macrophage_4
Tgtp2	9.05177e-17	0.752964	0.447	0.186	2.71553e-13	Macrophage_4
Asgr22	1.01601e-16	0.276669	0.436	0.169	3.04802e-13	Macrophage_4
Cd300ld3	1.50007e-16	0.56595	0.421	0.221	4.50021e-13	Macrophage_4
Cyfip13	1.70434e-16	0.516691	0.619	0.317	5.11302e-13	Macrophage_4
Cpd2	1.90477e-16	0.430999	0.505	0.229	5.7143e-13	Macrophage_4
Gm2a1	1.9878e-16	0.400275	0.432	0.308	5.9634e-13	Macrophage_4
Gsn3	2.11476e-16	0.451414	0.469	0.299	6.34429e-13	Macrophage_4
Nlrp31	2.28986e-16	0.323125	0.278	0.169	6.86959e-13	Macrophage_4
Fxyd22	7.47006e-16	0.639647	0.418	0.194	2.24102e-12	Macrophage_4
Dbi	7.53368e-16	0.442881	0.48	0.28	2.2601e-12	Macrophage_4
[truncated: 8,307 more rows]
