# Supplementary material for: Predicting Macrophage Spatial Localization from Single‐Cell Transcriptomes to Uncover Disease Mechanisms
Source: Adv Sci (Weinh). 2026 Feb 28;13(21):e10924. doi: 10.1002/advs.202410924 (PMC13073240; doi:10.1002/advs.202410924)
Supplement: Supplementary file 4 — Supplemental Table 3 [file ADVS-13-e10924-s011.xlsx]

## Sheet: Sheet1
mouse_kidney_HVG137	mouse_kidney_HVG251	mouse_kidney_FAM104	mouse_kidney_infil._mac_HVG100
Ccl5	Ccl5	Rgs1	Umod
Ccl12	Ccl12	Ccl4	Aqp2
Hspb1	Hspb1	Hspa1a	Fxyd4
Cxcl2	Cxcl2	Dnajb1	Klk1
Ccl4	Ccl4	Ccl3	Clu
Ccl7	Ccl7	Klf2	Slc12a1
Lepr	Lepr	Wfdc17	Car15
Ccl3	Ccl3	Psap	Sprr1a
Ccl2	Ccl2	Mmp12	Defb1
Rgs1	Rgs1	Hexb	Mmp12
Cd79a	Cd79a	Gadd45g	Egf
Gadd45g	Gadd45g	Lyz2	Slc12a3
Cxcl9	Cxcl9	Cst3	Ccl7
Ly6d	Ly6d	Fxyd2	Retnlg
Cxcr6	Cxcr6	Apoe	Ttr
Phlda1	Phlda1	Pf4	Ccl17
Dnajb1	Dnajb1	Mgl2	Atp6v1g3
Cxcl10	Cxcl10	Pilra	Il17a
Gdf3	Gdf3	Ccr2	Lcn2
Mmp12	Mmp12	Itgax	Igfbp2
Actb	Actb	Sirpb1a	Areg
Ccl8	Ccl8	Lst1	Cryab
Gm26737	Gm26737	Cyp4f18	Igkv1-117
Nkg7	Nkg7	Cd300a	Spink8
Lyz2	Lyz2	Napsa	Ccn1
Cited2	Cited2	Clec4a2	Wfdc15b
Klf2	Klf2	Lpl	Chil3
Mt1	Mt1	Gngt2	Hsd11b2
Cd28	Cd28	Slc11a1	Cd209a
Atf3	Atf3	AW112010	Fscn1
Fos	Fos	Ifi27l2a	Psca
Id2	Id2	Cd79b	Ppp1r1a
Apoe	Apoe	Ccl6	Igkv1-135
Rmi2	Rmi2	Plbd1	S100a8
H2-M2	H2-M2	Ms4a7	S100a9
Ebf1	Ebf1	Ltb	Plet1
Miox	Miox	Kap	Igkv8-24
Cdkn1a	Cdkn1a	Fos	Cxcl10
Dennd5b	Dennd5b	Cd14	Aqp6
Cd8a	Cd8a	Socs3	Gdf15
Hmox1	Hmox1	Hspa1b	Bcam
Limk2	Limk2	Zfp36	Ccl12
Gzma	Gzma	Jun	Cxcl3
Cd27	Cd27	Hpgd	Krt18
Xcl1	Xcl1	Egr1	Aqp3
Dusp5	Dusp5	Cyb5a	Atp6v1b1
Klrk1	Klrk1	Fosb	Ccl2
H3f3b	H3f3b	Igfbp7	Cldn4
Il1b	Il1b	Cdkn1a	Igkv15-103
Slc40a1	Slc40a1	Pltp	Siglech
Ier2	Ier2	Rhob	Ccl22
Ubb	Ubb	Mt1	Hspb1
Tmsb10	Tmsb10	Phlda1	Tmem213
Furin	Furin	Bag3	Trbv15
Dusp2	Dusp2	Atf3	Gzmb
C730034F03Rik	C730034F03Rik	AY036118	Cxcl1
1500002C15Rik	1500002C15Rik	Lars2	Adgrf5
Junb	Junb	Cd93	Mal
Arfgef1	Arfgef1	Lilra5	Igkv14-111
Hspa5	Hspa5	Adgre1	Cstdc4
Dusp1	Dusp1	C5ar1	Igkv3-4
Tnfsf8	Tnfsf8	Mpeg1	Cxcl9
Mt2	Mt2	Zmynd15	Igkv19-93
Hba-a1	Cxcl1	Plau	Sostdc1
Cxcl1	Prdx1	Cfh	Wfdc2
Prdx1	Nol4l	Mrc1	Fn1
Nol4l	Edn1	Malat1	Krt19
Edn1	Ltb	Isg15	Aqp4
Ltb	Vcam1	Gadd45b	Ly6d
Vcam1	Wfdc17	Hmox1	Nupr1
Wfdc17	Gm8797	Marcksl1	Fxyd3
Gm8797	Ccr7	Egr2	Hist1h2ae
Ccr7	Eif2s3y	Pmp22	Csf2
Eif2s3y	Klf6	Stab1	Igkc
Gm26522	Isg15	Igfbp4	Trbv17
Klf6	Cd3g	Gas6	Iglv1
Isg15	Fcmr	Rnase4	Gzma
Cd3g	Hspa1a	S100g	Gzmc
Fcmr	Pim1	Gpx3	Il13
Hspa1a	Ints2	Klk1	Cox6a2
Pim1	Fxyd2	Slc34a1	Ifitm1
Ints2	Serpine1	Aif1	Jchain
Fxyd2	2610044O15Rik8	Miox	Cstdc5
Serpine1	Ly6c2	Fcgr4	Fst
2610044O15Rik8	Cep152	Ccl9	Il4
Ly6c2	Vps8	Slamf8	Mzb1
Cep152	Ier3	Clec12a	Gstm2
Vps8	Rgs2	Umod	Xcl1
Ier3	Fas	Wfdc15b	Trbv1
Rgs2	Klf10	Slc12a1	Igkv17-121
Fas	Tmx4	Fabp4	Ccl1
Klf10	Ddb2	Ptprb	Ccl8
Tmx4	Cd69	Igf1	Krt7
Ddb2	Hist4h4	Neat1	Trbv16
Cd69	Cd3d	Xbp1	Ccn2
Hist4h4	Fxn	Cryab	Mgl2
Cd3d	Cd209a	Fxyd4	Serpina1d
Fxn	S100a6	Ccr1	Igkv3-10
Cd209a	Egr1	Aqp2	Epcam
S100a6	AY036118	Nupr1	Havcr1
Egr1	Ly6a	Capg
AY036118	Lars2	Gstm1
Ly6a	Ms4a4b	Akr1b3
Lars2	Socs3	H1f0
Ms4a4b	Plac8
Socs3	Zfp36
Plac8	Ms4a1
Zfp36	Il7r
Ms4a1	S100a4
Il7r	Thy1
S100a4	Il2rb
Thy1	Cd3e
Il2rb	Ctsw
Cd3e	Dcstamp
Ctsw	S100a10
Dcstamp	Tnip3
S100a10	Klrc1
Tnip3	Gm42418
Klrc1	Cd7
Gm42418	Cd8b1
Cd7	Fosb
Cd8b1	Tcf7
Fosb	AW112010
Tcf7	Gimap4
AW112010	H2-DMb2
Gimap4	Ifng
H2-DMb2	Lat
Ifng	Lck
Lat	Il1a
Lck	Ctla2a
Il1a	Cd55
Ctla2a	Fcer2a
Cd55	Cd79b
Fcer2a	Lef1
Cd79b	Acp5
Lef1	Gdf15
Cyr61	Fcrls
	Ddit4
	Rrad
	Bmp2
	Vim
	Mmp13
	Ptgs2
	Rsad2
	Il10
	Fpr1
	Tnf
	Hes1
	Nr4a1
	Otud1
	Il2ra
	Areg
	C3
	Nr4a3
	Egr2
	Spp1
	Ms4a6d
	Cfp
	Plau
	Pltp
	Itgal
	Ms4a4a
	Fabp5
	Tnfsf9
	Sgk1
	Bhlhe40
	Spic
	Ccrl2
	Pmepa1
	Myc
	Rnd3
	Ifit2
	Slc2a3
	Ctsl
	Klrd1
	Lgals3
	Gem
	Med21
	Csf1
	Plaur
	Ctsd
	Grasp
	Ccl9
	Mgl2
	Ifi27l2a
	Xist
	Ccr2
	Ms4a7
	Ly6e
	Hpgd
	Ifitm3
	Cd14
	H2-Ab1
	Cd72
	C5ar1
	Crip1
	H2-Eb1
	Aif1
	Cst3
	Pf4
	Lst1
	H2-Aa
	Cd63
	Lpl
	Fcgr4
	Iigp1
	Pou2f2
	Ccl17
	Ube2c
	Cd9
	Birc5
	Slamf9
	Fyb
	H2-T23
	Calr
	Hsp90ab1
	Glipr1
	Tmem176a
	Ifit3
	Ifitm2
	Lilra5
	Ckb
	Adgre1
	Cxcl16
	Bcl2a1b
	Mmp9
	Mki67
	AA467197
	Apol7c
	Ccl6
	Gpx3
	Top2a
	Actg1
	Csf2ra
	Clec12a
	Ms4a2
	mt-Nd2
	Trf
	Cx3cr1
	Serpina3g
	C3ar1
	Ccnb2
	Lsp1
	Plbd1
	Phf24
	Marcksl1
	Atox1
	Dab2
	Gbp2
	Cd209b
	Bst2
