# Supplementary material for: Predicting Macrophage Spatial Localization from Single‐Cell Transcriptomes to Uncover Disease Mechanisms
Source: Adv Sci (Weinh). 2026 Feb 28;13(21):e10924. doi: 10.1002/advs.202410924 (PMC13073240; doi:10.1002/advs.202410924)
Supplement: Supplementary file 5 — Supplemental Table 4 [file ADVS-13-e10924-s007.xlsx]

## Sheet: Sheet 1
Supplementary table 4: Sensitivity, specificity, precision and recall of MLP model in predicting the positions of resident macrophages
Hamburg dataset
Location	sensitivity	specificity	precision	recall
Cortex	0.70	0.94	0.78	0.70
OM	0.82	0.88	0.91	0.82
IM	0.87	0.86	0.70	0.87
Public dataset
Location	sensitivity	specificity	precision	recall
Cortex	0.70	0.95	0.88	0.70
OM	0.86	0.80	0.78	0.86
IM	0.82	0.88	0.69	0.82
