# Supplementary material for: Predicting Macrophage Spatial Localization from Single‐Cell Transcriptomes to Uncover Disease Mechanisms
Source: Adv Sci (Weinh). 2026 Feb 28;13(21):e10924. doi: 10.1002/advs.202410924 (PMC13073240; doi:10.1002/advs.202410924)
Supplement: Supplementary file 6 — Supplemental Table 5 [file ADVS-13-e10924-s010.xlsx]

## Sheet: s_table5
	Shared	HVG251_specific	FAM104_specific
1	Ccl5	Ccl4	Psap
2	Ccl12	Ccl3	Hexb
3	Hspb1	Rgs1	Pilra
4	Cxcl2	Gadd45g	Itgax
5	Ccl7	Phlda1	Sirpb1a
6	Lepr	Dnajb1	Cyp4f18
7	Ccl2	Mmp12	Cd300a
8	Cd79a	Lyz2	Napsa
9	Cxcl9	Klf2	Clec4a2
10	Ly6d	Mt1	Gngt2
11	Cxcr6	Atf3	Slc11a1
12	Cxcl10	Fos	Kap
13	Gdf3	Apoe	Hspa1b
14	Actb	Miox	Jun
15	Ccl8	Cdkn1a	Cyb5a
16	Gm26737	Hmox1	Igfbp7
17	Nkg7	Ltb	Rhob
18	Cited2	Wfdc17	Bag3
19	Cd28	Isg15	Cd93
20	Id2	Hspa1a	Mpeg1
21	Rmi2	Fxyd2	Zmynd15
22	H2-M2	Egr1	Cfh
23	Ebf1	AY036118	Mrc1
24	Dennd5b	Lars2	Malat1
25	Cd8a	Socs3	Gadd45b
26	Limk2	Zfp36	Pmp22
27	Gzma	Fosb	Stab1
28	Cd27	AW112010	Igfbp4
29	Xcl1	Cd79b	Gas6
30	Dusp5	Egr2	Rnase4
31	Klrk1	Plau	S100g
32	H3f3b	Pltp	Klk1
33	Il1b	Ccl9	Slc34a1
34	Slc40a1	Mgl2	Slamf8
35	Ier2	Ifi27l2a	Umod
36	Ubb	Ccr2	Wfdc15b
37	Tmsb10	Ms4a7	Slc12a1
38	Furin	Hpgd	Fabp4
39	Dusp2	Cd14	Ptprb
40	C730034F03Rik	C5ar1	Igf1
41	1500002C15Rik	Aif1	Neat1
42	Junb	Cst3	Xbp1
43	Arfgef1	Pf4	Cryab
44	Hspa5	Lst1	Fxyd4
45	Dusp1	Lpl	Ccr1
46	Tnfsf8	Fcgr4	Aqp2
47	Mt2	Lilra5	Nupr1
48	Cxcl1	Adgre1	Capg
49	Prdx1	Ccl6	Gstm1
50	Nol4l	Gpx3	Akr1b3
51	Edn1	Clec12a	H1f0
52	Vcam1	Plbd1
53	Gm8797	Marcksl1
54	Ccr7
55	Eif2s3y
56	Klf6
57	Cd3g
58	Fcmr
59	Pim1
60	Ints2
61	Serpine1
62	2610044O15Rik8
63	Ly6c2
64	Cep152
65	Vps8
66	Ier3
67	Rgs2
68	Fas
69	Klf10
70	Tmx4
71	Ddb2
72	Cd69
73	Hist4h4
74	Cd3d
75	Fxn
76	Cd209a
77	S100a6
78	Ly6a
79	Ms4a4b
80	Plac8
81	Ms4a1
82	Il7r
83	S100a4
84	Thy1
85	Il2rb
86	Cd3e
87	Ctsw
88	Dcstamp
89	S100a10
90	Tnip3
91	Klrc1
92	Gm42418
93	Cd7
94	Cd8b1
95	Tcf7
96	Gimap4
97	H2-DMb2
98	Ifng
99	Lat
100	Lck
101	Il1a
102	Ctla2a
103	Cd55
104	Fcer2a
105	Lef1
106	Acp5
107	Gdf15
108	Fcrls
109	Ddit4
110	Rrad
111	Bmp2
112	Vim
113	Mmp13
114	Ptgs2
115	Rsad2
116	Il10
117	Fpr1
118	Tnf
119	Hes1
120	Nr4a1
121	Otud1
122	Il2ra
123	Areg
124	C3
125	Nr4a3
126	Spp1
127	Ms4a6d
128	Cfp
129	Itgal
130	Ms4a4a
131	Fabp5
132	Tnfsf9
133	Sgk1
134	Bhlhe40
135	Spic
136	Ccrl2
137	Pmepa1
138	Myc
139	Rnd3
140	Ifit2
141	Slc2a3
142	Ctsl
143	Klrd1
144	Lgals3
145	Gem
146	Med21
147	Csf1
148	Plaur
149	Ctsd
150	Grasp
151	Xist
152	Ly6e
153	Ifitm3
154	H2-Ab1
155	Cd72
156	Crip1
157	H2-Eb1
158	H2-Aa
159	Cd63
160	Iigp1
161	Pou2f2
162	Ccl17
163	Ube2c
164	Cd9
165	Birc5
166	Slamf9
167	Fyb
168	H2-T23
169	Calr
170	Hsp90ab1
171	Glipr1
172	Tmem176a
173	Ifit3
174	Ifitm2
175	Ckb
176	Cxcl16
177	Bcl2a1b
178	Mmp9
179	Mki67
180	AA467197
181	Apol7c
182	Top2a
183	Actg1
184	Csf2ra
185	Ms4a2
186	mt-Nd2
187	Trf
188	Cx3cr1
189	Serpina3g
190	C3ar1
191	Ccnb2
192	Lsp1
193	Phf24
194	Atox1
195	Dab2
196	Gbp2
197	Cd209b
198	Bst2
