# Supplementary material for: Predicting Macrophage Spatial Localization from Single‐Cell Transcriptomes to Uncover Disease Mechanisms
Source: Adv Sci (Weinh). 2026 Feb 28;13(21):e10924. doi: 10.1002/advs.202410924 (PMC13073240; doi:10.1002/advs.202410924)
Supplement: Supplementary file 7 — Supplemental Table 6 [file ADVS-13-e10924-s009.xlsx]

## Sheet: Sheet1
ID	Description	GeneRatio	BgRatio	pvalue	p.adjust	qvalue	geneID	Count
GO:0001819	positive regulation of cytokine production	12/52	452/23355	2.44642e-10	3.70144e-07	2.36659e-07	Ccl4/Ccl3/Mmp12/Ltb/Egr1/Ccr2/Cd14/C5ar1/Aif1/Pf4/Lpl/Lilra5	12
GO:0002548	monocyte chemotaxis	6/52	56/23355	2.69673e-09	9.65073e-07	6.1704e-07	Ccl4/Ccl3/Ccl9/Ccr2/Aif1/Ccl6	6
GO:0032760	positive regulation of tumor necrosis factor production	7/52	102/23355	2.80085e-09	9.65073e-07	6.1704e-07	Ccl4/Ccl3/Ccr2/Cd14/Pf4/Lpl/Lilra5	7
GO:1903557	positive regulation of tumor necrosis factor superfamily cytokine production	7/52	103/23355	3e-09	9.65073e-07	6.1704e-07	Ccl4/Ccl3/Ccr2/Cd14/Pf4/Lpl/Lilra5	7
GO:0032680	regulation of tumor necrosis factor production	8/52	168/23355	3.48609e-09	9.65073e-07	6.1704e-07	Ccl4/Ccl3/Zfp36/Ccr2/Cd14/Pf4/Lpl/Lilra5	8
GO:1903555	regulation of tumor necrosis factor superfamily cytokine production	8/52	170/23355	3.82712e-09	9.65073e-07	6.1704e-07	Ccl4/Ccl3/Zfp36/Ccr2/Cd14/Pf4/Lpl/Lilra5	8
GO:0032640	tumor necrosis factor production	8/52	174/23355	4.59672e-09	9.93549e-07	6.35246e-07	Ccl4/Ccl3/Zfp36/Ccr2/Cd14/Pf4/Lpl/Lilra5	8
GO:0071706	tumor necrosis factor superfamily cytokine production	8/52	177/23355	5.25859e-09	9.9453e-07	6.35874e-07	Ccl4/Ccl3/Zfp36/Ccr2/Cd14/Pf4/Lpl/Lilra5	8
GO:0030595	leukocyte chemotaxis	8/52	220/23355	2.8763e-08	4.5077e-06	2.88209e-06	Ccl4/Ccl3/Ccl9/Ccr2/C5ar1/Aif1/Pf4/Ccl6	8
GO:0097529	myeloid leukocyte migration	8/52	221/23355	2.97931e-08	4.5077e-06	2.88209e-06	Ccl4/Ccl3/Ccl9/Ccr2/C5ar1/Aif1/Pf4/Ccl6	8
GO:0043618	regulation of transcription from RNA polymerase II promoter in response to stress	5/52	46/23355	5.74568e-08	7.90292e-06	5.0529e-06	Dnajb1/Klf2/Atf3/Hmox1/Egr1	5
GO:0030593	neutrophil chemotaxis	6/52	101/23355	9.7552e-08	1.08782e-05	6.9552e-06	Ccl4/Ccl3/Ccl9/C5ar1/Pf4/Ccl6	6
GO:0043620	regulation of DNA-templated transcription in response to stress	5/52	51/23355	9.7641e-08	1.08782e-05	6.9552e-06	Dnajb1/Klf2/Atf3/Hmox1/Egr1	5
GO:0071674	mononuclear cell migration	7/52	171/23355	1.01103e-07	1.08782e-05	6.9552e-06	Ccl4/Ccl3/Ccl9/Ccr2/C5ar1/Aif1/Ccl6	7
GO:0048247	lymphocyte chemotaxis	5/52	52/23355	1.07847e-07	1.08782e-05	6.9552e-06	Ccl4/Ccl3/Ccl9/Ccr2/Ccl6	5
GO:0072676	lymphocyte migration	6/52	104/23355	1.16208e-07	1.09889e-05	7.02599e-06	Ccl4/Ccl3/Ccl9/Ccr2/Aif1/Ccl6	6
GO:0070098	chemokine-mediated signaling pathway	5/52	61/23355	2.43168e-07	2.1642e-05	1.38372e-05	Ccl4/Ccl3/Ccl9/Pf4/Ccl6	5
GO:0060326	cell chemotaxis	8/52	304/23355	3.44032e-07	2.74928e-05	1.75781e-05	Ccl4/Ccl3/Ccl9/Ccr2/C5ar1/Aif1/Pf4/Ccl6	8
GO:0071621	granulocyte chemotaxis	6/52	126/23355	3.63421e-07	2.74928e-05	1.75781e-05	Ccl4/Ccl3/Ccl9/C5ar1/Pf4/Ccl6	6
GO:1990266	neutrophil migration	6/52	126/23355	3.63421e-07	2.74928e-05	1.75781e-05	Ccl4/Ccl3/Ccl9/C5ar1/Pf4/Ccl6	6
GO:1990868	response to chemokine	5/52	71/23355	5.23328e-07	3.59907e-05	2.30114e-05	Ccl4/Ccl3/Ccl9/Pf4/Ccl6	5
GO:1990869	cellular response to chemokine	5/52	71/23355	5.23328e-07	3.59907e-05	2.30114e-05	Ccl4/Ccl3/Ccl9/Pf4/Ccl6	5
GO:0071347	cellular response to interleukin-1	5/52	80/23355	9.51798e-07	6.26118e-05	4.00321e-05	Ccl4/Ccl3/Egr1/Ccl9/Ccl6	5
GO:0097530	granulocyte migration	6/52	155/23355	1.22694e-06	7.73485e-05	4.94544e-05	Ccl4/Ccl3/Ccl9/C5ar1/Pf4/Ccl6	6
GO:0050900	leukocyte migration	8/52	364/23355	1.33412e-06	8.07408e-05	5.16233e-05	Ccl4/Ccl3/Ccl9/Ccr2/C5ar1/Aif1/Pf4/Ccl6	8
GO:0019221	cytokine-mediated signaling pathway	8/52	372/23355	1.5689e-06	9.1298e-05	5.83733e-05	Ccl4/Ccl3/Mmp12/Egr1/Ccl9/Ccr2/Pf4/Ccl6	8
GO:1902947	regulation of tau-protein kinase activity	3/52	12/23355	2.25802e-06	0.000126533	8.09014e-05	Apoe/Egr1/C5ar1	3
GO:0070555	response to interleukin-1	5/52	96/23355	2.35596e-06	0.000127306	8.13959e-05	Ccl4/Ccl3/Egr1/Ccl9/Ccl6	5
GO:0032103	positive regulation of response to external stimulus	8/52	405/23355	2.94724e-06	0.000153764	9.83125e-05	Ccl4/Ccl3/Mmp12/Ccr2/C5ar1/Aif1/Lpl/Lilra5	8
GO:0070997	neuron death	8/52	422/23355	3.99061e-06	0.000195008	0.000124682	Ccl3/Mt1/Fos/Apoe/Hmox1/Egr1/Plau/C5ar1	8
GO:0034612	response to tumor necrosis factor	6/52	190/23355	3.99553e-06	0.000195008	0.000124682	Ccl4/Ccl3/Zfp36/Ccl9/Cd14/Ccl6	6
GO:0032731	positive regulation of interleukin-1 beta production	4/52	52/23355	5.46485e-06	0.000258385	0.000165204	Ccl3/Egr1/Lpl/Lilra5	4
GO:0070372	regulation of ERK1 and ERK2 cascade	7/52	312/23355	5.67366e-06	0.000260129	0.000166319	Ccl4/Ccl3/Atf3/Apoe/Ccl9/C5ar1/Ccl6	7
GO:0070371	ERK1 and ERK2 cascade	7/52	332/23355	8.50802e-06	0.000378607	0.00024207	Ccl4/Ccl3/Atf3/Apoe/Ccl9/C5ar1/Ccl6	7
GO:0070374	positive regulation of ERK1 and ERK2 cascade	6/52	218/23355	8.7846e-06	0.000379746	0.000242798	Ccl4/Ccl3/Apoe/Ccl9/C5ar1/Ccl6	6
GO:0032732	positive regulation of interleukin-1 production	4/52	61/23355	1.03795e-05	0.000436229	0.000278912	Ccl3/Egr1/Lpl/Lilra5	4
GO:0050727	regulation of inflammatory response	7/52	344/23355	1.07132e-05	0.000438082	0.000280097	Ccl3/Apoe/Socs3/Zfp36/Ccr2/Lpl/Lilra5	7
GO:0042060	wound healing	7/52	357/23355	1.36177e-05	0.0005422	0.000346667	Mmp12/Apoe/Cdkn1a/Hmox1/Plau/Ccr2/Pf4	7
GO:1901214	regulation of neuron death	7/52	380/23355	2.03498e-05	0.000789468	0.000504763	Ccl3/Mt1/Fos/Apoe/Hmox1/Egr1/C5ar1	7
GO:0034368	protein-lipid complex remodeling	3/52	25/23355	2.31287e-05	0.000853504	0.000545706	Apoe/Pltp/Lpl	3
GO:0034369	plasma lipoprotein particle remodeling	3/52	25/23355	2.31287e-05	0.000853504	0.000545706	Apoe/Pltp/Lpl	3
GO:0034367	protein-containing complex remodeling	3/52	27/23355	2.93213e-05	0.0010317	0.000659639	Apoe/Pltp/Lpl	3
GO:0071276	cellular response to cadmium ion	3/52	27/23355	2.93213e-05	0.0010317	0.000659639	Mt1/Fos/Hmox1	3
GO:0043523	regulation of neuron apoptotic process	6/52	272/23355	3.06748e-05	0.00105479	0.000674405	Ccl3/Mt1/Apoe/Hmox1/Egr1/C5ar1	6
GO:0032651	regulation of interleukin-1 beta production	4/52	81/23355	3.20222e-05	0.00107666	0.000688383	Ccl3/Egr1/Lpl/Lilra5	4
GO:0071356	cellular response to tumor necrosis factor	5/52	170/23355	3.79648e-05	0.00124871	0.000798389	Ccl4/Ccl3/Zfp36/Ccl9/Ccl6	5
GO:0048660	regulation of smooth muscle cell proliferation	5/52	171/23355	3.90428e-05	0.00125685	0.000803591	Cdkn1a/Hmox1/Egr1/Hpgd/Aif1	5
GO:0048659	smooth muscle cell proliferation	5/52	177/23355	4.60191e-05	0.00143214	0.000915667	Cdkn1a/Hmox1/Egr1/Hpgd/Aif1	5
GO:0035914	skeletal muscle cell differentiation	4/52	89/23355	4.63812e-05	0.00143214	0.000915667	Atf3/Fos/Egr1/Egr2	4
GO:0032611	interleukin-1 beta production	4/52	91/23355	5.06038e-05	0.00153127	0.000979049	Ccl3/Egr1/Lpl/Lilra5	4
GO:0051402	neuron apoptotic process	6/52	303/23355	5.59438e-05	0.00165967	0.00106114	Ccl3/Mt1/Apoe/Hmox1/Egr1/C5ar1	6
GO:0002690	positive regulation of leukocyte chemotaxis	4/52	95/23355	5.98822e-05	0.00174234	0.001114	Ccl4/Ccr2/C5ar1/Aif1	4
GO:0002262	myeloid cell homeostasis	5/52	192/23355	6.77044e-05	0.00193277	0.00123576	Klf2/Hmox1/Isg15/Zfp36/Ccr2	5
GO:0032652	regulation of interleukin-1 production	4/52	99/23355	7.03445e-05	0.00197095	0.00126017	Ccl3/Egr1/Lpl/Lilra5	4
GO:0046686	response to cadmium ion	3/52	39/23355	8.99011e-05	0.00238632	0.00152575	Mt1/Fos/Hmox1	3
GO:0071827	plasma lipoprotein particle organization	3/52	39/23355	8.99011e-05	0.00238632	0.00152575	Apoe/Pltp/Lpl	3
GO:2000403	positive regulation of lymphocyte migration	3/52	39/23355	8.99011e-05	0.00238632	0.00152575	Ccl4/Ccr2/Aif1	3
GO:0045639	positive regulation of myeloid cell differentiation	4/52	107/23355	9.51786e-05	0.00248285	0.00158746	Ccl3/Fos/Isg15/Pf4	4
GO:0048661	positive regulation of smooth muscle cell proliferation	4/52	108/23355	9.86774e-05	0.00253049	0.00161792	Hmox1/Egr1/Hpgd/Aif1	4
GO:0071675	regulation of mononuclear cell migration	4/52	110/23355	0.000105954	0.00267181	0.00170828	Ccl4/Ccr2/C5ar1/Aif1	4
GO:0032612	interleukin-1 production	4/52	111/23355	0.000109735	0.00267788	0.00171216	Ccl3/Egr1/Lpl/Lilra5	4
GO:2000379	positive regulation of reactive oxygen species metabolic process	4/52	111/23355	0.000109735	0.00267788	0.00171216	Klf2/Cdkn1a/Plau/Aif1	4
GO:0071346	cellular response to interferon-gamma	4/52	113/23355	0.000117589	0.002824	0.00180558	Ccl4/Ccl3/Ccl9/Ccl6	4
GO:0071825	protein-lipid complex subunit organization	3/52	43/23355	0.000120639	0.00285198	0.00182348	Apoe/Pltp/Lpl	3
GO:0045637	regulation of myeloid cell differentiation	5/52	222/23355	0.000134019	0.00311954	0.00199454	Ccl3/Fos/Isg15/Zfp36/Pf4	5
GO:0043547	positive regulation of GTPase activity	5/52	228/23355	0.000151787	0.00345795	0.00221091	Ccl4/Ccl3/Rgs1/Ccl9/Ccl6	5
GO:0002688	regulation of leukocyte chemotaxis	4/52	121/23355	0.000153128	0.00345795	0.00221091	Ccl4/Ccr2/C5ar1/Aif1	4
GO:1901216	positive regulation of neuron death	4/52	126/23355	0.00017894	0.00398141	0.0025456	Ccl3/Fos/Apoe/Egr1	4
GO:0050678	regulation of epithelial cell proliferation	6/52	377/23355	0.000184971	0.00400617	0.00256143	Mmp12/Apoe/Hmox1/Zfp36/Plau/C5ar1	6
GO:0002274	myeloid leukocyte activation	5/52	238/23355	0.000185348	0.00400617	0.00256143	Hmox1/Ccr2/C5ar1/Aif1/Fcgr4	5
GO:0009991	response to extracellular stimulus	6/52	380/23355	0.000193061	0.00405696	0.0025939	Atf3/Fos/Apoe/Cdkn1a/Zfp36/Lpl	6
GO:0032102	negative regulation of response to external stimulus	6/52	380/23355	0.000193061	0.00405696	0.0025939	Mmp12/Apoe/Socs3/Zfp36/Plau/Aif1	6
GO:0032609	interferon-gamma production	4/52	129/23355	0.000195857	0.00405933	0.00259542	Gadd45g/Isg15/Ccr2/Cd14	4
GO:0033002	muscle cell proliferation	5/52	245/23355	0.000212019	0.00430636	0.00275336	Cdkn1a/Hmox1/Egr1/Hpgd/Aif1	5
GO:0034370	triglyceride-rich lipoprotein particle remodeling	2/52	10/23355	0.000216314	0.00430636	0.00275336	Apoe/Lpl	2
GO:0043301	negative regulation of leukocyte degranulation	2/52	10/23355	0.000216314	0.00430636	0.00275336	Hmox1/Ccr2	2
GO:0050729	positive regulation of inflammatory response	4/52	135/23355	0.000233109	0.00458044	0.0029286	Ccl3/Ccr2/Lpl/Lilra5	4
GO:1903706	regulation of hemopoiesis	6/52	396/23355	0.000241059	0.00467592	0.00298965	Ccl3/Fos/Isg15/Zfp36/Ccr2/Pf4	6
GO:0034341	response to interferon-gamma	4/52	137/23355	0.000246587	0.00472261	0.0030195	Ccl4/Ccl3/Ccl9/Ccl6	4
GO:0031349	positive regulation of defense response	5/52	259/23355	0.000274058	0.00518312	0.00331394	Ccl3/Mmp12/Ccr2/Lpl/Lilra5	5
GO:0006979	response to oxidative stress	6/52	410/23355	0.000290369	0.0054238	0.00346782	Fos/Apoe/Hmox1/Aif1/Cst3/Gpx3	6
GO:0048662	negative regulation of smooth muscle cell proliferation	3/52	59/23355	0.000309909	0.00566434	0.00362162	Cdkn1a/Hmox1/Aif1	3
GO:0050921	positive regulation of chemotaxis	4/52	146/23355	0.000314261	0.00566434	0.00362162	Ccl4/Ccr2/C5ar1/Aif1	4
GO:0034375	high-density lipoprotein particle remodeling	2/52	12/23355	0.000316357	0.00566434	0.00362162	Apoe/Pltp	2
GO:1904705	regulation of vascular associated smooth muscle cell proliferation	3/52	60/23355	0.000325709	0.00566434	0.00362162	Cdkn1a/Hmox1/Hpgd	3
GO:1905517	macrophage migration	3/52	60/23355	0.000325709	0.00566434	0.00362162	Ccl3/Ccr2/C5ar1	3
GO:2000401	regulation of lymphocyte migration	3/52	60/23355	0.000325709	0.00566434	0.00362162	Ccl4/Ccr2/Aif1	3
GO:0030099	myeloid cell differentiation	6/52	422/23355	0.000338668	0.00581433	0.00371751	Ccl3/Klf2/Fos/Isg15/Zfp36/Pf4	6
GO:1990874	vascular associated smooth muscle cell proliferation	3/52	61/23355	0.000342019	0.00581433	0.00371751	Cdkn1a/Hmox1/Hpgd	3
GO:0002687	positive regulation of leukocyte migration	4/52	151/23355	0.000357134	0.00596632	0.00381469	Ccl4/Ccr2/C5ar1/Aif1	4
GO:0014911	positive regulation of smooth muscle cell migration	3/52	62/23355	0.000358847	0.00596632	0.00381469	Egr1/Plau/Aif1	3
GO:0010744	positive regulation of macrophage derived foam cell differentiation	2/52	13/23355	0.000373343	0.00610734	0.00390486	Pf4/Lpl	2
GO:0034101	erythrocyte homeostasis	4/52	153/23355	0.000375402	0.00610734	0.00390486	Klf2/Hmox1/Isg15/Zfp36	4
GO:0071677	positive regulation of mononuclear cell migration	3/52	65/23355	0.000412503	0.00659236	0.00421497	Ccl4/Ccr2/Aif1	3
GO:0032675	regulation of interleukin-6 production	4/52	157/23355	0.000413929	0.00659236	0.00421497	Klf2/Aif1/Lpl/Lilra5	4
GO:0097006	regulation of plasma lipoprotein particle levels	3/52	66/23355	0.000431469	0.00680013	0.00434781	Apoe/Pltp/Lpl	3
GO:0050673	epithelial cell proliferation	6/52	443/23355	0.000438181	0.00683472	0.00436992	Mmp12/Apoe/Hmox1/Zfp36/Plau/C5ar1	6
GO:0071248	cellular response to metal ion	4/52	162/23355	0.000465965	0.00712717	0.00455691	Mt1/Fos/Hmox1/Fosb	4
GO:0002763	positive regulation of myeloid leukocyte differentiation	3/52	68/23355	0.000471062	0.00712717	0.00455691	Ccl3/Fos/Pf4	3
GO:0032722	positive regulation of chemokine production	3/52	68/23355	0.000471062	0.00712717	0.00455691	Egr1/Aif1/Lpl	3
GO:0045765	regulation of angiogenesis	5/52	298/23355	0.000520382	0.00779542	0.00498417	Klf2/Hmox1/Ccr2/C5ar1/Pf4	5
GO:0072593	reactive oxygen species metabolic process	5/52	301/23355	0.000544555	0.0080268	0.00513211	Klf2/Cdkn1a/Plau/Aif1/Gpx3	5
GO:0032635	interleukin-6 production	4/52	169/23355	0.000546438	0.0080268	0.00513211	Klf2/Aif1/Lpl/Lilra5	4
GO:1901342	regulation of vasculature development	5/52	302/23355	0.000552798	0.00804215	0.00514192	Klf2/Hmox1/Ccr2/C5ar1/Pf4	5
GO:0090083	regulation of inclusion body assembly	2/52	16/23355	0.000571922	0.00824113	0.00526914	Dnajb1/Apoe	2
GO:1902107	positive regulation of leukocyte differentiation	4/52	178/23355	0.000663851	0.00938698	0.00600176	Ccl3/Fos/Ccr2/Pf4	4
GO:1903708	positive regulation of hemopoiesis	4/52	178/23355	0.000663851	0.00938698	0.00600176	Ccl3/Fos/Ccr2/Pf4	4
GO:0043087	regulation of GTPase activity	5/52	318/23355	0.000697888	0.0097769	0.00625107	Ccl4/Ccl3/Rgs1/Ccl9/Ccl6	5
GO:0090594	inflammatory response to wounding	2/52	18/23355	0.000727125	0.0100013	0.00639453	Hmox1/Ccr2	2
GO:0140131	positive regulation of lymphocyte chemotaxis	2/52	18/23355	0.000727125	0.0100013	0.00639453	Ccl4/Ccr2	2
GO:0043524	negative regulation of neuron apoptotic process	4/52	184/23355	0.000751422	0.0102424	0.00654867	Mt1/Apoe/Hmox1/C5ar1	4
GO:0043117	positive regulation of vascular permeability	2/52	21/23355	0.000993758	0.0133058	0.00850735	Ccl4/Apoe	2
GO:0090026	positive regulation of monocyte chemotaxis	2/52	21/23355	0.000993758	0.0133058	0.00850735	Ccr2/Aif1	2
GO:0007519	skeletal muscle tissue development	4/52	200/23355	0.00102452	0.0135974	0.00869377	Atf3/Fos/Egr1/Egr2	4
GO:0031667	response to nutrient levels	5/52	348/23355	0.00104465	0.013744	0.0087875	Atf3/Apoe/Cdkn1a/Zfp36/Lpl	5
GO:0014910	regulation of smooth muscle cell migration	3/52	90/23355	0.00106684	0.0139149	0.00889681	Egr1/Plau/Aif1	3
GO:0010875	positive regulation of cholesterol efflux	2/52	22/23355	0.00109158	0.0139963	0.0089488	Apoe/Pltp	2
GO:1901623	regulation of lymphocyte chemotaxis	2/52	22/23355	0.00109158	0.0139963	0.0089488	Ccl4/Ccr2	2
GO:0051702	biological process involved in interaction with symbiont	3/52	91/23355	0.00110149	0.0140046	0.00895415	Ccl4/Apoe/Pf4	3
GO:0048872	homeostasis of number of cells	5/52	355/23355	0.00114127	0.0143355	0.00916571	Klf2/Hmox1/Isg15/Zfp36/Ccr2	5
GO:2000377	regulation of reactive oxygen species metabolic process	4/52	207/23355	0.00116349	0.0143355	0.00916571	Klf2/Cdkn1a/Plau/Aif1	4
GO:0032642	regulation of chemokine production	3/52	93/23355	0.00117289	0.0143355	0.00916571	Egr1/Aif1/Lpl	3
GO:0010743	regulation of macrophage derived foam cell differentiation	2/52	23/23355	0.00119384	0.0143355	0.00916571	Pf4/Lpl	2
GO:0036003	positive regulation of transcription from RNA polymerase II promoter in response to stress	2/52	23/23355	0.00119384	0.0143355	0.00916571	Klf2/Atf3	2
GO:0045063	T-helper 1 cell differentiation	2/52	23/23355	0.00119384	0.0143355	0.00916571	Gadd45g/Ccr2	2
GO:1903306	negative regulation of regulated secretory pathway	2/52	23/23355	0.00119384	0.0143355	0.00916571	Hmox1/Ccr2	2
GO:0060538	skeletal muscle organ development	4/52	211/23355	0.00124857	0.0148747	0.00951046	Atf3/Fos/Egr1/Egr2	4
GO:0006516	glycoprotein catabolic process	2/52	24/23355	0.00130051	0.015136	0.00967751	Mmp12/Cst3	2
GO:0070841	inclusion body assembly	2/52	24/23355	0.00130051	0.015136	0.00967751	Dnajb1/Apoe	2
GO:1904706	negative regulation of vascular associated smooth muscle cell proliferation	2/52	24/23355	0.00130051	0.015136	0.00967751	Cdkn1a/Hmox1	2
GO:0002685	regulation of leukocyte migration	4/52	217/23355	0.00138424	0.0159875	0.0102219	Ccl4/Ccr2/C5ar1/Aif1	4
GO:0014909	smooth muscle cell migration	3/52	99/23355	0.00140444	0.0160152	0.0102397	Egr1/Plau/Aif1	3
GO:0031668	cellular response to extracellular stimulus	4/52	218/23355	0.00140781	0.0160152	0.0102397	Atf3/Fos/Cdkn1a/Lpl	4
GO:0031348	negative regulation of defense response	4/52	220/23355	0.0014558	0.0164375	0.0105097	Mmp12/Apoe/Socs3/Zfp36	4
GO:0032602	chemokine production	3/52	101/23355	0.00148754	0.0166715	0.0106592	Egr1/Aif1/Lpl	3
GO:0007263	nitric oxide mediated signal transduction	2/52	26/23355	0.00152705	0.016777	0.0107267	Mt1/Apoe	2
GO:0055094	response to lipoprotein particle	2/52	26/23355	0.00152705	0.016777	0.0107267	Apoe/Lpl	2
GO:0032755	positive regulation of interleukin-6 production	3/52	102/23355	0.00153022	0.016777	0.0107267	Aif1/Lpl/Lilra5	3
GO:0050920	regulation of chemotaxis	4/52	224/23355	0.00155518	0.016928	0.0108233	Ccl4/Ccr2/C5ar1/Aif1	4
GO:0010742	macrophage derived foam cell differentiation	2/52	27/23355	0.00164687	0.0177979	0.0113795	Pf4/Lpl	2
GO:0044403	biological process involved in symbiotic interaction	5/52	390/23355	0.00172705	0.0184797	0.0118154	Ccl4/Apoe/Isg15/Zfp36/Pf4	5
GO:0071402	cellular response to lipoprotein particle stimulus	2/52	28/23355	0.00177103	0.0184797	0.0118154	Apoe/Lpl	2
GO:0071480	cellular response to gamma radiation	2/52	28/23355	0.00177103	0.0184797	0.0118154	Cdkn1a/Egr1	2
GO:0090025	regulation of monocyte chemotaxis	2/52	28/23355	0.00177103	0.0184797	0.0118154	Ccr2/Aif1	2
GO:0090077	foam cell differentiation	2/52	28/23355	0.00177103	0.0184797	0.0118154	Pf4/Lpl	2
GO:0002237	response to molecule of bacterial origin	5/52	393/23355	0.0017859	0.0184845	0.0118185	Zfp36/Cd14/C5ar1/Pf4/Fcgr4	5
GO:0071241	cellular response to inorganic substance	4/52	233/23355	0.00179592	0.0184845	0.0118185	Mt1/Fos/Hmox1/Fosb	4
GO:0016525	negative regulation of angiogenesis	3/52	110/23355	0.00189952	0.0194188	0.0124158	Klf2/Ccr2/Pf4	3
GO:2000181	negative regulation of blood vessel morphogenesis	3/52	112/23355	0.00199976	0.0203063	0.0129833	Klf2/Ccr2/Pf4	3
GO:0032868	response to insulin	4/52	241/23355	0.00203066	0.0204165	0.0130537	Egr1/Socs3/Egr2/Lpl	4
GO:0014812	muscle cell migration	3/52	113/23355	0.0020511	0.0204165	0.0130537	Egr1/Plau/Aif1	3
GO:1901343	negative regulation of vasculature development	3/52	113/23355	0.0020511	0.0204165	0.0130537	Klf2/Ccr2/Pf4	3
GO:0032649	regulation of interferon-gamma production	3/52	115/23355	0.00215621	0.0213133	0.0136271	Isg15/Ccr2/Cd14	3
GO:0045920	negative regulation of exocytosis	2/52	31/23355	0.00216936	0.0213133	0.0136271	Hmox1/Ccr2	2
GO:0010574	regulation of vascular endothelial growth factor production	2/52	32/23355	0.0023107	0.0222681	0.0142376	Ccr2/C5ar1	2
GO:0010874	regulation of cholesterol efflux	2/52	32/23355	0.0023107	0.0222681	0.0142376	Apoe/Pltp	2
GO:0051085	chaperone cofactor-dependent protein refolding	2/52	32/23355	0.0023107	0.0222681	0.0142376	Dnajb1/Hspa1a	2
GO:1901215	negative regulation of neuron death	4/52	254/23355	0.00245615	0.0233733	0.0149442	Mt1/Apoe/Hmox1/C5ar1	4
GO:0045672	positive regulation of osteoclast differentiation	2/52	33/23355	0.00245628	0.0233733	0.0149442	Ccl3/Fos	2
GO:0032373	positive regulation of sterol transport	2/52	34/23355	0.00260609	0.0243396	0.015562	Apoe/Pltp	2
GO:0032376	positive regulation of cholesterol transport	2/52	34/23355	0.00260609	0.0243396	0.015562	Apoe/Pltp	2
GO:2000406	positive regulation of T cell migration	2/52	34/23355	0.00260609	0.0243396	0.015562	Ccr2/Aif1	2
GO:0055090	acylglycerol homeostasis	2/52	35/23355	0.00276011	0.0254637	0.0162808	Apoe/Lpl	2
GO:0070328	triglyceride homeostasis	2/52	35/23355	0.00276011	0.0254637	0.0162808	Apoe/Lpl	2
GO:0051348	negative regulation of transferase activity	4/52	265/23355	0.00286118	0.0262362	0.0167746	Gadd45g/Apoe/Cdkn1a/Zfp36	4
GO:0010573	vascular endothelial growth factor production	2/52	36/23355	0.00291832	0.0264668	0.0169221	Ccr2/C5ar1	2
GO:1905954	positive regulation of lipid localization	3/52	128/23355	0.00292132	0.0264668	0.0169221	Apoe/Pltp/Lpl	3
GO:0002761	regulation of myeloid leukocyte differentiation	3/52	130/23355	0.00305199	0.0270994	0.0173266	Ccl3/Fos/Pf4	3
GO:0001818	negative regulation of cytokine production	4/52	270/23355	0.00305958	0.0270994	0.0173266	Klf2/Hmox1/Zfp36/Lilra5	4
GO:0006458	'de novo' protein folding	2/52	37/23355	0.0030807	0.0270994	0.0173266	Dnajb1/Hspa1a	2
GO:0051084	'de novo' posttranslational protein folding	2/52	37/23355	0.0030807	0.0270994	0.0173266	Dnajb1/Hspa1a	2
GO:0097242	amyloid-beta clearance	2/52	37/23355	0.0030807	0.0270994	0.0173266	Apoe/C5ar1	2
GO:0010038	response to metal ion	4/52	281/23355	0.00352884	0.0306847	0.0196189	Mt1/Fos/Hmox1/Fosb	4
GO:0071496	cellular response to external stimulus	4/52	281/23355	0.00352884	0.0306847	0.0196189	Atf3/Fos/Cdkn1a/Lpl	4
GO:0007616	long-term memory	2/52	40/23355	0.00359268	0.0310374	0.0198444	Apoe/Egr1	2
GO:0050671	positive regulation of lymphocyte proliferation	3/52	138/23355	0.00361043	0.0310374	0.0198444	Cdkn1a/Ccr2/Aif1	3
GO:0032946	positive regulation of mononuclear cell proliferation	3/52	140/23355	0.00375914	0.0318791	0.0203826	Cdkn1a/Ccr2/Aif1	3
GO:0036230	granulocyte activation	2/52	41/23355	0.00377156	0.0318791	0.0203826	Ccr2/Fcgr4	2
GO:0046164	alcohol catabolic process	2/52	41/23355	0.00377156	0.0318791	0.0203826	Apoe/Miox	2
GO:0030218	erythrocyte differentiation	3/52	141/23355	0.00383488	0.0321969	0.0205857	Klf2/Isg15/Zfp36	3
GO:0071222	cellular response to lipopolysaccharide	4/52	288/23355	0.00385171	0.0321969	0.0205857	Zfp36/Cd14/Pf4/Fcgr4	4
GO:0050728	negative regulation of inflammatory response	3/52	144/23355	0.00406767	0.0338153	0.0216205	Apoe/Socs3/Zfp36	3
GO:0016925	protein sumoylation	2/52	43/23355	0.00414153	0.0340551	0.0217739	Egr1/Egr2	2
GO:0042311	vasodilation	2/52	43/23355	0.00414153	0.0340551	0.0217739	Klf2/Apoe	2
GO:0034198	cellular response to amino acid starvation	2/52	44/23355	0.00433259	0.0351708	0.0224872	Atf3/Cdkn1a	2
GO:1902895	positive regulation of pri-miRNA transcription by RNA polymerase II	2/52	44/23355	0.00433259	0.0351708	0.0224872	Fos/Egr1	2
GO:0071219	cellular response to molecule of bacterial origin	4/52	298/23355	0.00434696	0.0351708	0.0224872	Zfp36/Cd14/Pf4/Fcgr4	4
GO:0043114	regulation of vascular permeability	2/52	45/23355	0.00452768	0.0364382	0.0232975	Ccl4/Apoe	2
GO:0001774	microglial cell activation	2/52	46/23355	0.00472677	0.0368888	0.0235856	C5ar1/Aif1	2
GO:0034340	response to type I interferon	2/52	46/23355	0.00472677	0.0368888	0.0235856	Mmp12/Isg15	2
GO:0048246	macrophage chemotaxis	2/52	46/23355	0.00472677	0.0368888	0.0235856	Ccl3/C5ar1	2
GO:1900077	negative regulation of cellular response to insulin stimulus	2/52	46/23355	0.00472677	0.0368888	0.0235856	Socs3/Lpl	2
GO:2000404	regulation of T cell migration	2/52	46/23355	0.00472677	0.0368888	0.0235856	Ccr2/Aif1	2
GO:0070665	positive regulation of leukocyte proliferation	3/52	152/23355	0.00472996	0.0368888	0.0235856	Cdkn1a/Ccr2/Aif1	3
GO:1902105	regulation of leukocyte differentiation	4/52	307/23355	0.00482806	0.0374608	0.0239513	Ccl3/Fos/Ccr2/Pf4	4
GO:0031099	regeneration	3/52	154/23355	0.00490511	0.0378645	0.0242094	Cdkn1a/Hmox1/Plau	3
GO:0050777	negative regulation of immune response	3/52	156/23355	0.00508414	0.0384759	0.0246003	Mmp12/Hmox1/Ccr2	3
GO:0019083	viral transcription	2/52	48/23355	0.00513689	0.0384759	0.0246003	Ccl4/Zfp36	2
GO:0030195	negative regulation of blood coagulation	2/52	48/23355	0.00513689	0.0384759	0.0246003	Apoe/Plau	2
GO:0038066	p38MAPK cascade	2/52	48/23355	0.00513689	0.0384759	0.0246003	Gadd45g/Zfp36	2
GO:0045429	positive regulation of nitric oxide biosynthetic process	2/52	48/23355	0.00513689	0.0384759	0.0246003	Klf2/Aif1	2
GO:1990928	response to amino acid starvation	2/52	48/23355	0.00513689	0.0384759	0.0246003	Atf3/Cdkn1a	2
GO:0010332	response to gamma radiation	2/52	49/23355	0.00534789	0.0387147	0.024753	Cdkn1a/Egr1	2
GO:0033344	cholesterol efflux	2/52	49/23355	0.00534789	0.0387147	0.024753	Apoe/Pltp	2
GO:0042088	T-helper 1 type immune response	2/52	49/23355	0.00534789	0.0387147	0.024753	Gadd45g/Ccr2	2
GO:0045646	regulation of erythrocyte differentiation	2/52	49/23355	0.00534789	0.0387147	0.024753	Isg15/Zfp36	2
GO:1900047	negative regulation of hemostasis	2/52	49/23355	0.00534789	0.0387147	0.024753	Apoe/Plau	2
GO:1902041	regulation of extrinsic apoptotic signaling pathway via death domain receptors	2/52	49/23355	0.00534789	0.0387147	0.024753	Atf3/Hmox1	2
GO:1904407	positive regulation of nitric oxide metabolic process	2/52	49/23355	0.00534789	0.0387147	0.024753	Klf2/Aif1	2
GO:0019932	second-messenger-mediated signaling	4/52	318/23355	0.00546329	0.0393617	0.0251667	Ccl4/Mt1/Apoe/Ccr2	4
GO:0050819	negative regulation of coagulation	2/52	50/23355	0.00556283	0.0398889	0.0255038	Apoe/Plau	2
GO:0016032	viral process	4/52	322/23355	0.00570752	0.0407334	0.0260437	Ccl4/Apoe/Isg15/Zfp36	4
GO:0071216	cellular response to biotic stimulus	4/52	323/23355	0.0057697	0.0409838	0.0262039	Zfp36/Cd14/Pf4/Fcgr4	4
GO:2001236	regulation of extrinsic apoptotic signaling pathway	3/52	165/23355	0.00593844	0.0419853	0.0268442	Atf3/Hmox1/Pf4	3
GO:0007596	blood coagulation	3/52	168/23355	0.00624114	0.0439202	0.0280813	Apoe/Plau/Pf4	3
GO:0007599	hemostasis	3/52	170/23355	0.00644799	0.0450521	0.028805	Apoe/Plau/Pf4	3
GO:0043300	regulation of leukocyte degranulation	2/52	54/23355	0.00646154	0.0450521	0.028805	Hmox1/Ccr2	2
GO:0050817	coagulation	3/52	171/23355	0.00655293	0.0454798	0.0290784	Apoe/Plau/Pf4	3
GO:0032481	positive regulation of type I interferon production	2/52	55/23355	0.00669587	0.0462596	0.0295771	Mmp12/Cd14	2
GO:1903531	negative regulation of secretion by cell	3/52	173/23355	0.00676587	0.0465308	0.0297504	Apoe/Hmox1/Ccr2	3
GO:0061077	chaperone-mediated protein folding	2/52	56/23355	0.00693404	0.0472576	0.0302152	Dnajb1/Hspa1a	2
GO:1902893	regulation of pri-miRNA transcription by RNA polymerase II	2/52	56/23355	0.00693404	0.0472576	0.0302152	Fos/Egr1	2
GO:0043434	response to peptide hormone	4/52	342/23355	0.00703868	0.0477557	0.0305336	Egr1/Socs3/Egr2/Lpl	4
GO:0042063	gliogenesis	4/52	343/23355	0.00711017	0.0480254	0.0307061	Ccl3/Egr2/Ccr2/C5ar1	4
GO:0042594	response to starvation	3/52	177/23355	0.00720405	0.0484432	0.0309732	Atf3/Cdkn1a/Zfp36	3
GO:0002704	negative regulation of leukocyte mediated immunity	2/52	58/23355	0.00742177	0.0490355	0.0313519	Hmox1/Ccr2	2
GO:0032371	regulation of sterol transport	2/52	58/23355	0.00742177	0.0490355	0.0313519	Apoe/Pltp	2
GO:0032374	regulation of cholesterol transport	2/52	58/23355	0.00742177	0.0490355	0.0313519	Apoe/Pltp	2
GO:0061614	pri-miRNA transcription by RNA polymerase II	2/52	58/23355	0.00742177	0.0490355	0.0313519	Fos/Egr1	2
GO:0032655	regulation of interleukin-12 production	2/52	59/23355	0.00767131	0.0502454	0.0321255	Ltb/Lilra5	2
GO:0032663	regulation of interleukin-2 production	2/52	59/23355	0.00767131	0.0502454	0.0321255	Zfp36/Ccr2	2
GO:0001659	temperature homeostasis	3/52	183/23355	0.00789231	0.051239	0.0327607	Gadd45g/Egr1/Ccr2	3
GO:0051851	modulation by host of symbiont process	2/52	60/23355	0.00792461	0.051239	0.0327607	Ccl4/Apoe	2
GO:0072678	T cell migration	2/52	60/23355	0.00792461	0.051239	0.0327607	Ccr2/Aif1	2
GO:0001933	negative regulation of protein phosphorylation	4/52	355/23355	0.00800597	0.0515448	0.0329563	Gadd45g/Apoe/Cdkn1a/Socs3	4
GO:0007517	muscle organ development	4/52	357/23355	0.00816216	0.0522313	0.0333952	Atf3/Fos/Egr1/Egr2	4
GO:1901616	organic hydroxy compound catabolic process	2/52	61/23355	0.00818164	0.0522313	0.0333952	Apoe/Miox	2
GO:0032613	interleukin-10 production	2/52	62/23355	0.0084424	0.053445	0.0341712	Isg15/Lilra5	2
GO:0032615	interleukin-12 production	2/52	62/23355	0.0084424	0.053445	0.0341712	Ltb/Lilra5	2
GO:0031669	cellular response to nutrient levels	3/52	189/23355	0.00861821	0.0543307	0.0347375	Atf3/Cdkn1a/Lpl	3
GO:1903428	positive regulation of reactive oxygen species biosynthetic process	2/52	63/23355	0.00870687	0.0546618	0.0349492	Klf2/Aif1	2
GO:0008347	glial cell migration	2/52	64/23355	0.00897502	0.0561124	0.0358767	Ccl3/Ccr2	2
GO:0007622	rhythmic behavior	2/52	65/23355	0.00924685	0.057104	0.0365107	Egr1/Egr2	2
GO:0019080	viral gene expression	2/52	65/23355	0.00924685	0.057104	0.0365107	Ccl4/Zfp36	2
GO:0071479	cellular response to ionizing radiation	2/52	65/23355	0.00924685	0.057104	0.0365107	Cdkn1a/Egr1	2
GO:0032496	response to lipopolysaccharide	4/52	372/23355	0.0093979	0.0578009	0.0369562	Zfp36/Cd14/Pf4/Fcgr4	4
GO:0030193	regulation of blood coagulation	2/52	66/23355	0.00952233	0.0583291	0.0372939	Apoe/Plau	2
GO:0032623	interleukin-2 production	2/52	67/23355	0.00980145	0.0595566	0.0380788	Zfp36/Ccr2	2
GO:1900046	regulation of hemostasis	2/52	67/23355	0.00980145	0.0595566	0.0380788	Apoe/Plau	2
GO:0042093	T-helper cell differentiation	2/52	68/23355	0.0100842	0.0607864	0.038865	Gadd45g/Ccr2	2
GO:0042246	tissue regeneration	2/52	68/23355	0.0100842	0.0607864	0.038865	Cdkn1a/Plau	2
GO:1905952	regulation of lipid localization	3/52	201/23355	0.0101847	0.0611484	0.0390965	Apoe/Pltp/Lpl	3
GO:0002294	CD4-positive, alpha-beta T cell differentiation involved in immune response	2/52	69/23355	0.0103705	0.0615318	0.0393417	Gadd45g/Ccr2	2
GO:0045428	regulation of nitric oxide biosynthetic process	2/52	69/23355	0.0103705	0.0615318	0.0393417	Klf2/Aif1	2
GO:0045600	positive regulation of fat cell differentiation	2/52	69/23355	0.0103705	0.0615318	0.0393417	Zfp36/Lpl	2
GO:0051048	negative regulation of secretion	3/52	204/23355	0.0106004	0.0625166	0.0399713	Apoe/Hmox1/Ccr2	3
GO:0002293	alpha-beta T cell differentiation involved in immune response	2/52	70/23355	0.0106605	0.0625166	0.0399713	Gadd45g/Ccr2	2
GO:0050818	regulation of coagulation	2/52	70/23355	0.0106605	0.0625166	0.0399713	Apoe/Plau	2
GO:0031331	positive regulation of cellular catabolic process	4/52	389/23355	0.0109395	0.0634994	0.0405997	Apoe/Hmox1/Hspa1a/Zfp36	4
GO:0002287	alpha-beta T cell activation involved in immune response	2/52	71/23355	0.010954	0.0634994	0.0405997	Gadd45g/Ccr2	2
GO:0080164	regulation of nitric oxide metabolic process	2/52	71/23355	0.010954	0.0634994	0.0405997	Klf2/Aif1	2
GO:0061045	negative regulation of wound healing	2/52	72/23355	0.011251	0.0649725	0.0415415	Apoe/Plau	2
GO:0006469	negative regulation of protein kinase activity	3/52	209/23355	0.0113151	0.0650942	0.0416194	Gadd45g/Apoe/Cdkn1a	3
GO:0001666	response to hypoxia	3/52	210/23355	0.0114613	0.0656856	0.0419975	Hmox1/Egr1/Plau	3
GO:0002886	regulation of myeloid leukocyte mediated immunity	2/52	73/23355	0.0115516	0.0659531	0.0421685	Hmox1/Ccr2	2
GO:0050679	positive regulation of epithelial cell proliferation	3/52	212/23355	0.011757	0.0668736	0.042757	Mmp12/Hmox1/C5ar1	3
GO:0050866	negative regulation of cell activation	3/52	213/23355	0.0119065	0.0674702	0.0431385	Apoe/Hmox1/Ccr2	3
GO:0045670	regulation of osteoclast differentiation	2/52	75/23355	0.0121633	0.0686684	0.0439046	Ccl3/Fos	2
GO:0043299	leukocyte degranulation	2/52	76/23355	0.0124744	0.069903	0.044694	Hmox1/Ccr2	2
GO:0050810	regulation of steroid biosynthetic process	2/52	76/23355	0.0124744	0.069903	0.044694	Apoe/Egr1	2
GO:1901652	response to peptide	4/52	406/23355	0.0126364	0.0705495	0.0451073	Egr1/Socs3/Egr2/Lpl	4
GO:0002292	T cell differentiation involved in immune response	2/52	77/23355	0.012789	0.0711389	0.0454841	Gadd45g/Ccr2	2
GO:0042326	negative regulation of phosphorylation	4/52	408/23355	0.0128465	0.0711971	0.0455214	Gadd45g/Apoe/Cdkn1a/Socs3	4
GO:0017038	protein import	3/52	220/23355	0.0129837	0.0715249	0.045731	Mmp12/Apoe/Cdkn1a	3
GO:0008625	extrinsic apoptotic signaling pathway via death domain receptors	2/52	78/23355	0.013107	0.0715249	0.045731	Atf3/Hmox1	2
GO:0048844	artery morphogenesis	2/52	78/23355	0.013107	0.0715249	0.045731	Apoe/Hpgd	2
GO:0071277	cellular response to calcium ion	2/52	78/23355	0.013107	0.0715249	0.045731	Fos/Fosb	2
GO:0003018	vascular process in circulatory system	3/52	221/23355	0.0131421	0.0715249	0.045731	Ccl4/Klf2/Apoe	3
GO:1900076	regulation of cellular response to insulin stimulus	2/52	79/23355	0.0134285	0.0728219	0.0465602	Socs3/Lpl	2
GO:0006809	nitric oxide biosynthetic process	2/52	80/23355	0.0137534	0.0739672	0.0472925	Klf2/Aif1	2
GO:0032729	positive regulation of interferon-gamma production	2/52	80/23355	0.0137534	0.0739672	0.0472925	Ccr2/Cd14	2
GO:0002573	myeloid leukocyte differentiation	3/52	225/23355	0.0137864	0.0739672	0.0472925	Ccl3/Fos/Pf4	3
GO:0043525	positive regulation of neuron apoptotic process	2/52	81/23355	0.0140817	0.0752848	0.0481349	Ccl3/Egr1	2
GO:0051817	modulation of process of other organism involved in symbiotic interaction	2/52	82/23355	0.0144134	0.0767867	0.0490952	Ccl4/Apoe	2
GO:0030098	lymphocyte differentiation	4/52	423/23355	0.0144941	0.0769458	0.0491969	Gadd45g/Egr1/Cd79b/Ccr2	4
GO:0002718	regulation of cytokine production involved in immune response	2/52	83/23355	0.0147484	0.0777504	0.0497114	Hmox1/Ccr2	2
GO:0019915	lipid storage	2/52	83/23355	0.0147484	0.0777504	0.0497114	Apoe/Lpl	2
GO:0033673	negative regulation of kinase activity	3/52	232/23355	0.0149567	0.0783029	0.0500646	Gadd45g/Apoe/Cdkn1a	3
GO:0050670	regulation of lymphocyte proliferation	3/52	232/23355	0.0149567	0.0783029	0.0500646	Cdkn1a/Ccr2/Aif1	3
GO:0015914	phospholipid transport	2/52	84/23355	0.0150868	0.0783879	0.0501189	Apoe/Pltp	2
GO:0046209	nitric oxide metabolic process	2/52	84/23355	0.0150868	0.0783879	0.0501189	Klf2/Aif1	2
GO:0097191	extrinsic apoptotic signaling pathway	3/52	233/23355	0.0151284	0.0783879	0.0501189	Atf3/Hmox1/Pf4	3
GO:0030168	platelet activation	2/52	85/23355	0.0154286	0.0796388	0.0509187	Apoe/Pf4	2
GO:0032944	regulation of mononuclear cell proliferation	3/52	235/23355	0.0154751	0.0796388	0.0509187	Cdkn1a/Ccr2/Aif1	3
GO:0032479	regulation of type I interferon production	2/52	86/23355	0.0157737	0.0808957	0.0517223	Mmp12/Cd14	2
GO:0036293	response to decreased oxygen levels	3/52	237/23355	0.0158262	0.0808957	0.0517223	Hmox1/Egr1/Plau	3
GO:2001057	reactive nitrogen species metabolic process	2/52	87/23355	0.0161221	0.0821302	0.0525117	Klf2/Aif1	2
GO:0045860	positive regulation of protein kinase activity	4/52	439/23355	0.0163936	0.0832335	0.0532171	Gadd45g/Cdkn1a/Egr1/Lilra5	4
GO:0042632	cholesterol homeostasis	2/52	88/23355	0.0164737	0.0833605	0.0532983	Apoe/Lpl	2
GO:0043367	CD4-positive, alpha-beta T cell differentiation	2/52	89/23355	0.0168287	0.0845908	0.0540849	Gadd45g/Ccr2	2
GO:0055092	sterol homeostasis	2/52	89/23355	0.0168287	0.0845908	0.0540849	Apoe/Lpl	2
GO:0031330	negative regulation of cellular catabolic process	3/52	246/23355	0.0174622	0.0870516	0.0556583	Hmox1/Zfp36/Cst3	3
GO:0034620	cellular response to unfolded protein	2/52	91/23355	0.0175484	0.0870516	0.0556583	Atf3/Hspa1a	2
GO:0048525	negative regulation of viral process	2/52	91/23355	0.0175484	0.0870516	0.0556583	Isg15/Zfp36	2
GO:1903035	negative regulation of response to wounding	2/52	91/23355	0.0175484	0.0870516	0.0556583	Apoe/Plau	2
GO:0032606	type I interferon production	2/52	92/23355	0.0179131	0.0885704	0.0566293	Mmp12/Cd14	2
GO:0007568	aging	3/52	249/23355	0.0180278	0.0888469	0.0568061	Apoe/Cdkn1a/Ifi27l2a	3
GO:0014706	striated muscle tissue development	4/52	453/23355	0.018179	0.0893012	0.0570966	Atf3/Fos/Egr1/Egr2	4
GO:0070663	regulation of leukocyte proliferation	3/52	252/23355	0.0186035	0.0904441	0.0578273	Cdkn1a/Ccr2/Aif1	3
GO:0009408	response to heat	2/52	94/23355	0.0186521	0.0904441	0.0578273	Hmox1/Hspa1a	2
GO:0030301	cholesterol transport	2/52	94/23355	0.0186521	0.0904441	0.0578273	Apoe/Pltp	2
GO:0043535	regulation of blood vessel endothelial cell migration	2/52	94/23355	0.0186521	0.0904441	0.0578273	Apoe/Hmox1	2
GO:0009896	positive regulation of catabolic process	4/52	457/23355	0.0187105	0.0904441	0.0578273	Apoe/Hmox1/Hspa1a/Zfp36	4
GO:0015918	sterol transport	2/52	95/23355	0.0190264	0.0916784	0.0586165	Apoe/Pltp	2
GO:0045638	negative regulation of myeloid cell differentiation	2/52	96/23355	0.0194039	0.0929054	0.059401	Zfp36/Pf4	2
GO:1904035	regulation of epithelial cell apoptotic process	2/52	96/23355	0.0194039	0.0929054	0.059401	Hmox1/Zfp36	2
GO:0120162	positive regulation of cold-induced thermogenesis	2/52	97/23355	0.0197845	0.094429	0.0603752	Gadd45g/Ccr2	2
GO:0042742	defense response to bacterium	4/52	466/23355	0.0199418	0.0947954	0.0606094	Lyz2/Wfdc17/Isg15/C5ar1	4
GO:0045444	fat cell differentiation	3/52	259/23355	0.0199866	0.0947954	0.0606094	Zfp36/Egr2/Lpl	3
GO:1903131	mononuclear cell differentiation	4/52	468/23355	0.0202221	0.0956124	0.0611318	Gadd45g/Egr1/Cd79b/Ccr2	4
GO:0002275	myeloid cell activation involved in immune response	2/52	99/23355	0.0205552	0.0968847	0.0619453	Hmox1/Ccr2	2
GO:0042102	positive regulation of T cell proliferation	2/52	100/23355	0.0209452	0.0978236	0.0625456	Ccr2/Aif1	2
GO:0042116	macrophage activation	2/52	100/23355	0.0209452	0.0978236	0.0625456	C5ar1/Aif1	2
GO:2001237	negative regulation of extrinsic apoptotic signaling pathway	2/52	101/23355	0.0213383	0.0978236	0.0625456	Hmox1/Pf4	2
GO:0060537	muscle tissue development	4/52	477/23355	0.0215136	0.0978236	0.0625456	Atf3/Fos/Egr1/Egr2	4
GO:0006874	cellular calcium ion homeostasis	4/52	480/23355	0.0219552	0.0978236	0.0625456	Ccl3/Apoe/Ccr2/C5ar1	4
GO:0000185	activation of MAPKKK activity	1/52	10/23355	0.0220475	0.0978236	0.0625456	Gadd45g	1
GO:0006707	cholesterol catabolic process	1/52	10/23355	0.0220475	0.0978236	0.0625456	Apoe	1
GO:0006977	DNA damage response, signal transduction by p53 class mediator resulting in cell cycle arrest	1/52	10/23355	0.0220475	0.0978236	0.0625456	Cdkn1a	1
GO:0007567	parturition	1/52	10/23355	0.0220475	0.0978236	0.0625456	Hpgd	1
GO:0016127	sterol catabolic process	1/52	10/23355	0.0220475	0.0978236	0.0625456	Apoe	1
GO:0021612	facial nerve structural organization	1/52	10/23355	0.0220475	0.0978236	0.0625456	Egr2	1
GO:0034380	high-density lipoprotein particle assembly	1/52	10/23355	0.0220475	0.0978236	0.0625456	Apoe	1
GO:0035701	hematopoietic stem cell migration	1/52	10/23355	0.0220475	0.0978236	0.0625456	Ccr2	1
GO:0036462	TRAIL-activated apoptotic signaling pathway	1/52	10/23355	0.0220475	0.0978236	0.0625456	Atf3	1
GO:0070391	response to lipoteichoic acid	1/52	10/23355	0.0220475	0.0978236	0.0625456	Cd14	1
GO:0071223	cellular response to lipoteichoic acid	1/52	10/23355	0.0220475	0.0978236	0.0625456	Cd14	1
GO:0072203	cell proliferation involved in metanephros development	1/52	10/23355	0.0220475	0.0978236	0.0625456	Egr1	1
GO:0090269	fibroblast growth factor production	1/52	10/23355	0.0220475	0.0978236	0.0625456	Aif1	1
GO:0090270	regulation of fibroblast growth factor production	1/52	10/23355	0.0220475	0.0978236	0.0625456	Aif1	1
GO:1901724	positive regulation of cell proliferation involved in kidney development	1/52	10/23355	0.0220475	0.0978236	0.0625456	Egr1	1
GO:0002367	cytokine production involved in immune response	2/52	104/23355	0.0225359	0.0996983	0.0637442	Hmox1/Ccr2	2
GO:0032370	positive regulation of lipid transport	2/52	105/23355	0.0229412	0.101195	0.0647014	Apoe/Pltp	2
GO:0034599	cellular response to oxidative stress	3/52	274/23355	0.0231376	0.101765	0.0650657	Fos/Hmox1/Aif1	3
GO:0050867	positive regulation of cell activation	4/52	494/23355	0.0240896	0.10325	0.0660149	Cdkn1a/Ccr2/Aif1/Lilra5	4
GO:0060840	artery development	2/52	108/23355	0.0241752	0.10325	0.0660149	Apoe/Hpgd	2
GO:0043619	regulation of transcription from RNA polymerase II promoter in response to oxidative stress	1/52	11/23355	0.0242258	0.10325	0.0660149	Hmox1	1
GO:0045647	negative regulation of erythrocyte differentiation	1/52	11/23355	0.0242258	0.10325	0.0660149	Zfp36	1
GO:0072431	signal transduction involved in mitotic G1 DNA damage checkpoint	1/52	11/23355	0.0242258	0.10325	0.0660149	Cdkn1a	1
GO:1902400	intracellular signal transduction involved in G1 DNA damage checkpoint	1/52	11/23355	0.0242258	0.10325	0.0660149	Cdkn1a	1
GO:1903238	positive regulation of leukocyte tethering or rolling	1/52	11/23355	0.0242258	0.10325	0.0660149	Ccr2	1
GO:1903365	regulation of fear response	1/52	11/23355	0.0242258	0.10325	0.0660149	Apoe	1
GO:1905907	negative regulation of amyloid fibril formation	1/52	11/23355	0.0242258	0.10325	0.0660149	Apoe	1
GO:1990440	positive regulation of transcription from RNA polymerase II promoter in response to endoplasmic reticulum stress	1/52	11/23355	0.0242258	0.10325	0.0660149	Atf3	1
GO:2000822	regulation of behavioral fear response	1/52	11/23355	0.0242258	0.10325	0.0660149	Apoe	1
GO:0055074	calcium ion homeostasis	4/52	496/23355	0.0244045	0.103357	0.0660832	Ccl3/Apoe/Ccr2/C5ar1	4
GO:0002444	myeloid leukocyte mediated immunity	2/52	109/23355	0.0245924	0.103357	0.0660832	Hmox1/Ccr2	2
GO:0019218	regulation of steroid metabolic process	2/52	109/23355	0.0245924	0.103357	0.0660832	Apoe/Egr1	2
GO:0046916	cellular transition metal ion homeostasis	2/52	109/23355	0.0245924	0.103357	0.0660832	Mt1/Hmox1	2
GO:1903426	regulation of reactive oxygen species biosynthetic process	2/52	109/23355	0.0245924	0.103357	0.0660832	Klf2/Aif1	2
GO:0035710	CD4-positive, alpha-beta T cell activation	2/52	110/23355	0.0250127	0.104016	0.0665051	Gadd45g/Ccr2	2
GO:0006641	triglyceride metabolic process	2/52	111/23355	0.0254359	0.104016	0.0665051	Apoe/Lpl	2
GO:0008630	intrinsic apoptotic signaling pathway in response to DNA damage	2/52	111/23355	0.0254359	0.104016	0.0665051	Cdkn1a/Hmox1	2
GO:0030316	osteoclast differentiation	2/52	111/23355	0.0254359	0.104016	0.0665051	Ccl3/Fos	2
GO:0015748	organophosphate ester transport	2/52	113/23355	0.026291	0.104016	0.0665051	Apoe/Pltp	2
GO:0035967	cellular response to topologically incorrect protein	2/52	113/23355	0.026291	0.104016	0.0665051	Atf3/Hspa1a	2
GO:0006020	inositol metabolic process	1/52	12/23355	0.0263994	0.104016	0.0665051	Miox	1
GO:0010872	regulation of cholesterol esterification	1/52	12/23355	0.0263994	0.104016	0.0665051	Apoe	1
GO:0021561	facial nerve development	1/52	12/23355	0.0263994	0.104016	0.0665051	Egr2	1
GO:0021610	facial nerve morphogenesis	1/52	12/23355	0.0263994	0.104016	0.0665051	Egr2	1
GO:0033700	phospholipid efflux	1/52	12/23355	0.0263994	0.104016	0.0665051	Apoe	1
GO:0042362	fat-soluble vitamin biosynthetic process	1/52	12/23355	0.0263994	0.104016	0.0665051	Pltp	1
GO:0042789	mRNA transcription by RNA polymerase II	1/52	12/23355	0.0263994	0.104016	0.0665051	C5ar1	1
GO:0043922	negative regulation by host of viral transcription	1/52	12/23355	0.0263994	0.104016	0.0665051	Ccl4	1
GO:0045625	regulation of T-helper 1 cell differentiation	1/52	12/23355	0.0263994	0.104016	0.0665051	Ccr2	1
GO:0071281	cellular response to iron ion	1/52	12/23355	0.0263994	0.104016	0.0665051	Hmox1	1
GO:0072124	regulation of glomerular mesangial cell proliferation	1/52	12/23355	0.0263994	0.104016	0.0665051	Egr1	1
GO:0090209	negative regulation of triglyceride metabolic process	1/52	12/23355	0.0263994	0.104016	0.0665051	Apoe	1
GO:0097113	AMPA glutamate receptor clustering	1/52	12/23355	0.0263994	0.104016	0.0665051	Apoe	1
GO:1900272	negative regulation of long-term synaptic potentiation	1/52	12/23355	0.0263994	0.104016	0.0665051	Apoe	1
GO:1903671	negative regulation of sprouting angiogenesis	1/52	12/23355	0.0263994	0.104016	0.0665051	Klf2	1
GO:2000343	positive regulation of chemokine (C-X-C motif) ligand 2 production	1/52	12/23355	0.0263994	0.104016	0.0665051	Lpl	1
GO:2000644	regulation of receptor catabolic process	1/52	12/23355	0.0263994	0.104016	0.0665051	Apoe	1
GO:2001140	positive regulation of phospholipid transport	1/52	12/23355	0.0263994	0.104016	0.0665051	Apoe	1
GO:0030217	T cell differentiation	3/52	290/23355	0.0267806	0.105244	0.06729	Gadd45g/Egr1/Ccr2	3
GO:0070482	response to oxygen levels	3/52	291/23355	0.0270179	0.105424	0.067405	Hmox1/Egr1/Plau	3
GO:0009636	response to toxic substance	2/52	115/23355	0.0271577	0.105424	0.067405	Ccl4/Mt1	2
GO:2000045	regulation of G1/S transition of mitotic cell cycle	2/52	117/23355	0.0280359	0.105424	0.067405	Cdkn1a/Aif1	2
GO:0002430	complement receptor mediated signaling pathway	1/52	13/23355	0.0285683	0.105424	0.067405	C5ar1	1
GO:0021604	cranial nerve structural organization	1/52	13/23355	0.0285683	0.105424	0.067405	Egr2	1
GO:0032372	negative regulation of sterol transport	1/52	13/23355	0.0285683	0.105424	0.067405	Apoe	1
GO:0032375	negative regulation of cholesterol transport	1/52	13/23355	0.0285683	0.105424	0.067405	Apoe	1
GO:0032488	Cdc42 protein signal transduction	1/52	13/23355	0.0285683	0.105424	0.067405	Apoe	1
GO:0033004	negative regulation of mast cell activation	1/52	13/23355	0.0285683	0.105424	0.067405	Hmox1	1
GO:0034374	low-density lipoprotein particle remodeling	1/52	13/23355	0.0285683	0.105424	0.067405	Apoe	1
GO:0035627	ceramide transport	1/52	13/23355	0.0285683	0.105424	0.067405	Pltp	1
GO:0043691	reverse cholesterol transport	1/52	13/23355	0.0285683	0.105424	0.067405	Apoe	1
GO:0060213	positive regulation of nuclear-transcribed mRNA poly(A) tail shortening	1/52	13/23355	0.0285683	0.105424	0.067405	Zfp36	1
GO:0060340	positive regulation of type I interferon-mediated signaling pathway	1/52	13/23355	0.0285683	0.105424	0.067405	Mmp12	1
GO:0060670	branching involved in labyrinthine layer morphogenesis	1/52	13/23355	0.0285683	0.105424	0.067405	Socs3	1
GO:0061418	regulation of transcription from RNA polymerase II promoter in response to hypoxia	1/52	13/23355	0.0285683	0.105424	0.067405	Egr1	1
GO:0072110	glomerular mesangial cell proliferation	1/52	13/23355	0.0285683	0.105424	0.067405	Egr1	1
GO:0097011	cellular response to granulocyte macrophage colony-stimulating factor stimulus	1/52	13/23355	0.0285683	0.105424	0.067405	Zfp36	1
GO:0097090	presynaptic membrane organization	1/52	13/23355	0.0285683	0.105424	0.067405	Apoe	1
GO:0097201	negative regulation of transcription from RNA polymerase II promoter in response to stress	1/52	13/23355	0.0285683	0.105424	0.067405	Dnajb1	1
GO:0097421	liver regeneration	1/52	13/23355	0.0285683	0.105424	0.067405	Hmox1	1
GO:0097688	glutamate receptor clustering	1/52	13/23355	0.0285683	0.105424	0.067405	Apoe	1
GO:1901163	regulation of trophoblast cell migration	1/52	13/23355	0.0285683	0.105424	0.067405	Mmp12	1
GO:1903977	positive regulation of glial cell migration	1/52	13/23355	0.0285683	0.105424	0.067405	Ccr2	1
GO:2001138	regulation of phospholipid transport	1/52	13/23355	0.0285683	0.105424	0.067405	Apoe	1
GO:0002366	leukocyte activation involved in immune response	3/52	298/23355	0.028711	0.105458	0.067427	Gadd45g/Hmox1/Ccr2	3
GO:0006986	response to unfolded protein	2/52	119/23355	0.0289255	0.105458	0.067427	Atf3/Hspa1a	2
GO:0043534	blood vessel endothelial cell migration	2/52	119/23355	0.0289255	0.105458	0.067427	Apoe/Hmox1	2
GO:0071901	negative regulation of protein serine/threonine kinase activity	2/52	119/23355	0.0289255	0.105458	0.067427	Apoe/Cdkn1a	2
GO:0009615	response to virus	3/52	300/23355	0.029205	0.105458	0.067427	Mmp12/Isg15/Ifi27l2a	3
GO:0002286	T cell activation involved in immune response	2/52	120/23355	0.0293745	0.105458	0.067427	Gadd45g/Ccr2	2
GO:0002263	cell activation involved in immune response	3/52	302/23355	0.0297034	0.105458	0.067427	Gadd45g/Hmox1/Ccr2	3
GO:1904019	epithelial cell apoptotic process	2/52	121/23355	0.0298264	0.105458	0.067427	Hmox1/Zfp36	2
GO:0002829	negative regulation of type 2 immune response	1/52	14/23355	0.0307324	0.105458	0.067427	Ccr2	1
GO:0008298	intracellular mRNA localization	1/52	14/23355	0.0307324	0.105458	0.067427	Zfp36	1
GO:0010889	regulation of sequestering of triglyceride	1/52	14/23355	0.0307324	0.105458	0.067427	Lpl	1
GO:0032494	response to peptidoglycan	1/52	14/23355	0.0307324	0.105458	0.067427	C5ar1	1
GO:0042532	negative regulation of tyrosine phosphorylation of STAT protein	1/52	14/23355	0.0307324	0.105458	0.067427	Socs3	1
GO:0045651	positive regulation of macrophage differentiation	1/52	14/23355	0.0307324	0.105458	0.067427	Pf4	1
GO:0046886	positive regulation of hormone biosynthetic process	1/52	14/23355	0.0307324	0.105458	0.067427	Egr1	1
GO:0060339	negative regulation of type I interferon-mediated signaling pathway	1/52	14/23355	0.0307324	0.105458	0.067427	Mmp12	1
GO:0061450	trophoblast cell migration	1/52	14/23355	0.0307324	0.105458	0.067427	Mmp12	1
GO:0071294	cellular response to zinc ion	1/52	14/23355	0.0307324	0.105458	0.067427	Mt1	1
GO:0071850	mitotic cell cycle arrest	1/52	14/23355	0.0307324	0.105458	0.067427	Cdkn1a	1
GO:0072224	metanephric glomerulus development	1/52	14/23355	0.0307324	0.105458	0.067427	Egr1	1
GO:0072683	T cell extravasation	1/52	14/23355	0.0307324	0.105458	0.067427	Ccr2	1
GO:0097012	response to granulocyte macrophage colony-stimulating factor	1/52	14/23355	0.0307324	0.105458	0.067427	Zfp36	1
GO:0110156	methylguanosine-cap decapping	1/52	14/23355	0.0307324	0.105458	0.067427	Zfp36	1
GO:1902402	signal transduction involved in mitotic DNA damage checkpoint	1/52	14/23355	0.0307324	0.105458	0.067427	Cdkn1a	1
GO:1902403	signal transduction involved in mitotic DNA integrity checkpoint	1/52	14/23355	0.0307324	0.105458	0.067427	Cdkn1a	1
GO:1902931	negative regulation of alcohol biosynthetic process	1/52	14/23355	0.0307324	0.105458	0.067427	Apoe	1
GO:1902950	regulation of dendritic spine maintenance	1/52	14/23355	0.0307324	0.105458	0.067427	Apoe	1
GO:1905809	negative regulation of synapse organization	1/52	14/23355	0.0307324	0.105458	0.067427	Apoe	1
GO:1905906	regulation of amyloid fibril formation	1/52	14/23355	0.0307324	0.105458	0.067427	Apoe	1
GO:0001952	regulation of cell-matrix adhesion	2/52	123/23355	0.0307383	0.105458	0.067427	Mmp12/Plau	2
GO:0046632	alpha-beta T cell differentiation	2/52	123/23355	0.0307383	0.105458	0.067427	Gadd45g/Ccr2	2
GO:0006913	nucleocytoplasmic transport	3/52	307/23355	0.0309694	0.105771	0.0676272	Mmp12/Cdkn1a/Egr2	3
GO:0051169	nuclear transport	3/52	307/23355	0.0309694	0.105771	0.0676272	Mmp12/Cdkn1a/Egr2	3
GO:0002040	sprouting angiogenesis	2/52	124/23355	0.0311985	0.106314	0.0679739	Klf2/Hmox1	2
GO:0045807	positive regulation of endocytosis	2/52	125/23355	0.0316613	0.107649	0.0688273	Apoe/Cd14	2
GO:0009895	negative regulation of catabolic process	3/52	310/23355	0.0317425	0.107683	0.0688492	Hmox1/Zfp36/Cst3	3
GO:0010212	response to ionizing radiation	2/52	127/23355	0.0325952	0.107717	0.0688711	Cdkn1a/Egr1	2
GO:0006978	DNA damage response, signal transduction by p53 class mediator resulting in transcription of p21 class mediator	1/52	15/23355	0.0328917	0.107717	0.0688711	Cdkn1a	1
GO:0010820	positive regulation of T cell chemotaxis	1/52	15/23355	0.0328917	0.107717	0.0688711	Ccr2	1
GO:0010885	regulation of cholesterol storage	1/52	15/23355	0.0328917	0.107717	0.0688711	Lpl	1
GO:0032897	negative regulation of viral transcription	1/52	15/23355	0.0328917	0.107717	0.0688711	Zfp36	1
GO:0034433	steroid esterification	1/52	15/23355	0.0328917	0.107717	0.0688711	Apoe	1
GO:0034434	sterol esterification	1/52	15/23355	0.0328917	0.107717	0.0688711	Apoe	1
GO:0034435	cholesterol esterification	1/52	15/23355	0.0328917	0.107717	0.0688711	Apoe	1
GO:0051764	actin crosslink formation	1/52	15/23355	0.0328917	0.107717	0.0688711	Aif1	1
GO:0060211	regulation of nuclear-transcribed mRNA poly(A) tail shortening	1/52	15/23355	0.0328917	0.107717	0.0688711	Zfp36	1
GO:0071280	cellular response to copper ion	1/52	15/23355	0.0328917	0.107717	0.0688711	Mt1	1
GO:1900153	positive regulation of nuclear-transcribed mRNA catabolic process, deadenylation-dependent decay	1/52	15/23355	0.0328917	0.107717	0.0688711	Zfp36	1
GO:1901569	fatty acid derivative catabolic process	1/52	15/23355	0.0328917	0.107717	0.0688711	Hpgd	1
GO:1902043	positive regulation of extrinsic apoptotic signaling pathway via death domain receptors	1/52	15/23355	0.0328917	0.107717	0.0688711	Atf3	1
GO:1903236	regulation of leukocyte tethering or rolling	1/52	15/23355	0.0328917	0.107717	0.0688711	Ccr2	1
GO:1903587	regulation of blood vessel endothelial cell proliferation involved in sprouting angiogenesis	1/52	15/23355	0.0328917	0.107717	0.0688711	Hmox1	1
GO:0001889	liver development	2/52	128/23355	0.0330663	0.108055	0.0690869	Hmox1/Plau	2
GO:0051592	response to calcium ion	2/52	129/23355	0.03354	0.108658	0.0694729	Fos/Fosb	2
GO:0061041	regulation of wound healing	2/52	129/23355	0.03354	0.108658	0.0694729	Apoe/Plau	2
GO:0090090	negative regulation of canonical Wnt signaling pathway	2/52	129/23355	0.03354	0.108658	0.0694729	Apoe/Egr1	2
GO:0046651	lymphocyte proliferation	3/52	320/23355	0.0343928	0.108658	0.0694729	Cdkn1a/Ccr2/Aif1	3
GO:0061008	hepaticobiliary system development	2/52	131/23355	0.0344954	0.108658	0.0694729	Hmox1/Plau	2
GO:1903409	reactive oxygen species biosynthetic process	2/52	131/23355	0.0344954	0.108658	0.0694729	Klf2/Aif1	2
GO:0030278	regulation of ossification	2/52	132/23355	0.034977	0.108658	0.0694729	Isg15/Egr2	2
GO:0006968	cellular defense response	1/52	16/23355	0.0350464	0.108658	0.0694729	Ccr2	1
GO:0010224	response to UV-B	1/52	16/23355	0.0350464	0.108658	0.0694729	Cdkn1a	1
GO:0010819	regulation of T cell chemotaxis	1/52	16/23355	0.0350464	0.108658	0.0694729	Ccr2	1
GO:0042159	lipoprotein catabolic process	1/52	16/23355	0.0350464	0.108658	0.0694729	Apoe	1
GO:0042772	DNA damage response, signal transduction resulting in transcription	1/52	16/23355	0.0350464	0.108658	0.0694729	Cdkn1a	1
GO:0048385	regulation of retinoic acid receptor signaling pathway	1/52	16/23355	0.0350464	0.108658	0.0694729	Klf2	1
GO:0051044	positive regulation of membrane protein ectodomain proteolysis	1/52	16/23355	0.0350464	0.108658	0.0694729	Apoe	1
GO:0055089	fatty acid homeostasis	1/52	16/23355	0.0350464	0.108658	0.0694729	Apoe	1
GO:0061000	negative regulation of dendritic spine development	1/52	16/23355	0.0350464	0.108658	0.0694729	Apoe	1
GO:0071243	cellular response to arsenic-containing substance	1/52	16/23355	0.0350464	0.108658	0.0694729	Hmox1	1
GO:0071404	cellular response to low-density lipoprotein particle stimulus	1/52	16/23355	0.0350464	0.108658	0.0694729	Lpl	1
GO:0071498	cellular response to fluid shear stress	1/52	16/23355	0.0350464	0.108658	0.0694729	Klf2	1
GO:0072109	glomerular mesangium development	1/52	16/23355	0.0350464	0.108658	0.0694729	Egr1	1
GO:0072413	signal transduction involved in mitotic cell cycle checkpoint	1/52	16/23355	0.0350464	0.108658	0.0694729	Cdkn1a	1
GO:0072567	chemokine (C-X-C motif) ligand 2 production	1/52	16/23355	0.0350464	0.108658	0.0694729	Lpl	1
GO:0110154	RNA decapping	1/52	16/23355	0.0350464	0.108658	0.0694729	Zfp36	1
GO:1901722	regulation of cell proliferation involved in kidney development	1/52	16/23355	0.0350464	0.108658	0.0694729	Egr1	1
GO:2000341	regulation of chemokine (C-X-C motif) ligand 2 production	1/52	16/23355	0.0350464	0.108658	0.0694729	Lpl	1
GO:0032943	mononuclear cell proliferation	3/52	323/23355	0.0352097	0.108941	0.069654	Cdkn1a/Ccr2/Aif1	3
GO:0002698	negative regulation of immune effector process	2/52	136/23355	0.0369299	0.112331	0.0718215	Hmox1/Ccr2	2
GO:0055076	transition metal ion homeostasis	2/52	136/23355	0.0369299	0.112331	0.0718215	Mt1/Hmox1	2
GO:1902806	regulation of cell cycle G1/S phase transition	2/52	136/23355	0.0369299	0.112331	0.0718215	Cdkn1a/Aif1	2
GO:0016042	lipid catabolic process	3/52	330/23355	0.0371551	0.112331	0.0718215	Apoe/Lpl/Plbd1	3
GO:0002827	positive regulation of T-helper 1 type immune response	1/52	17/23355	0.0371963	0.112331	0.0718215	Ccr2	1
GO:0010878	cholesterol storage	1/52	17/23355	0.0371963	0.112331	0.0718215	Lpl	1
GO:0030730	sequestering of triglyceride	1/52	17/23355	0.0371963	0.112331	0.0718215	Lpl	1
GO:0043249	erythrocyte maturation	1/52	17/23355	0.0371963	0.112331	0.0718215	Klf2	1
GO:0044794	positive regulation by host of viral process	1/52	17/23355	0.0371963	0.112331	0.0718215	Apoe	1
GO:0045346	regulation of MHC class II biosynthetic process	1/52	17/23355	0.0371963	0.112331	0.0718215	Pf4	1
GO:0045653	negative regulation of megakaryocyte differentiation	1/52	17/23355	0.0371963	0.112331	0.0718215	Pf4	1
GO:1900151	regulation of nuclear-transcribed mRNA catabolic process, deadenylation-dependent decay	1/52	17/23355	0.0371963	0.112331	0.0718215	Zfp36	1
GO:0001936	regulation of endothelial cell proliferation	2/52	137/23355	0.0374246	0.11261	0.0719996	Apoe/Hmox1	2
GO:0062197	cellular response to chemical stress	3/52	331/23355	0.0374374	0.11261	0.0719996	Fos/Hmox1/Aif1	3
GO:0007204	positive regulation of cytosolic calcium ion concentration	3/52	333/23355	0.0380055	0.114092	0.0729471	Ccl3/Ccr2/C5ar1	3
GO:0051928	positive regulation of calcium ion transport	2/52	139/23355	0.0384217	0.114911	0.0734707	Ccl4/Lilra5	2
GO:0009100	glycoprotein metabolic process	3/52	336/23355	0.0388659	0.114911	0.0734707	Phlda1/Mmp12/Cst3	3
GO:0007189	adenylate cyclase-activating G protein-coupled receptor signaling pathway	2/52	140/23355	0.0389241	0.114911	0.0734707	Pf4/Adgre1	2
GO:0006700	C21-steroid hormone biosynthetic process	1/52	18/23355	0.0393416	0.114911	0.0734707	Egr1	1
GO:0009299	mRNA transcription	1/52	18/23355	0.0393416	0.114911	0.0734707	C5ar1	1
GO:0021783	preganglionic parasympathetic fiber development	1/52	18/23355	0.0393416	0.114911	0.0734707	Egr2	1
GO:0031571	mitotic G1 DNA damage checkpoint	1/52	18/23355	0.0393416	0.114911	0.0734707	Cdkn1a	1
GO:0035641	locomotory exploration behavior	1/52	18/23355	0.0393416	0.114911	0.0734707	Apoe	1
GO:0042026	protein refolding	1/52	18/23355	0.0393416	0.114911	0.0734707	Hspa1a	1
GO:0042448	progesterone metabolic process	1/52	18/23355	0.0393416	0.114911	0.0734707	Egr1	1
GO:0045342	MHC class II biosynthetic process	1/52	18/23355	0.0393416	0.114911	0.0734707	Pf4	1
GO:0061158	3'-UTR-mediated mRNA destabilization	1/52	18/23355	0.0393416	0.114911	0.0734707	Zfp36	1
GO:1900221	regulation of amyloid-beta clearance	1/52	18/23355	0.0393416	0.114911	0.0734707	Apoe	1
GO:1903019	negative regulation of glycoprotein metabolic process	1/52	18/23355	0.0393416	0.114911	0.0734707	Cst3	1
GO:0006639	acylglycerol metabolic process	2/52	141/23355	0.039429	0.114944	0.073492	Apoe/Lpl	2
GO:1901136	carbohydrate derivative catabolic process	2/52	142/23355	0.0399364	0.115441	0.0738096	Mmp12/Cst3	2
GO:0006638	neutral lipid metabolic process	2/52	143/23355	0.0404463	0.115441	0.0738096	Apoe/Lpl	2
GO:0035966	response to topologically incorrect protein	2/52	143/23355	0.0404463	0.115441	0.0738096	Atf3/Hspa1a	2
GO:1903364	positive regulation of cellular protein catabolic process	2/52	144/23355	0.0409586	0.115441	0.0738096	Apoe/Hspa1a	2
GO:0035821	modulation of process of other organism	2/52	145/23355	0.0414735	0.115441	0.0738096	Ccl4/Apoe	2
GO:0106106	cold-induced thermogenesis	2/52	145/23355	0.0414735	0.115441	0.0738096	Gadd45g/Ccr2	2
GO:0120161	regulation of cold-induced thermogenesis	2/52	145/23355	0.0414735	0.115441	0.0738096	Gadd45g/Ccr2	2
GO:0009110	vitamin biosynthetic process	1/52	19/23355	0.0414821	0.115441	0.0738096	Pltp	1
GO:0010544	negative regulation of platelet activation	1/52	19/23355	0.0414821	0.115441	0.0738096	Apoe	1
GO:0010566	regulation of ketone biosynthetic process	1/52	19/23355	0.0414821	0.115441	0.0738096	Egr1	1
GO:0032352	positive regulation of hormone metabolic process	1/52	19/23355	0.0414821	0.115441	0.0738096	Egr1	1
GO:0032656	regulation of interleukin-13 production	1/52	19/23355	0.0414821	0.115441	0.0738096	Lilra5	1
GO:0035313	wound healing, spreading of epidermal cells	1/52	19/23355	0.0414821	0.115441	0.0738096	Mmp12	1
GO:0042730	fibrinolysis	1/52	19/23355	0.0414821	0.115441	0.0738096	Plau	1
GO:0044783	G1 DNA damage checkpoint	1/52	19/23355	0.0414821	0.115441	0.0738096	Cdkn1a	1
GO:0045540	regulation of cholesterol biosynthetic process	1/52	19/23355	0.0414821	0.115441	0.0738096	Apoe	1
GO:0048143	astrocyte activation	1/52	19/23355	0.0414821	0.115441	0.0738096	C5ar1	1
GO:0048245	eosinophil chemotaxis	1/52	19/23355	0.0414821	0.115441	0.0738096	Ccl4	1
GO:0051000	positive regulation of nitric-oxide synthase activity	1/52	19/23355	0.0414821	0.115441	0.0738096	Apoe	1
GO:0060707	trophoblast giant cell differentiation	1/52	19/23355	0.0414821	0.115441	0.0738096	Socs3	1
GO:0060712	spongiotrophoblast layer development	1/52	19/23355	0.0414821	0.115441	0.0738096	Socs3	1
GO:0072578	neurotransmitter-gated ion channel clustering	1/52	19/23355	0.0414821	0.115441	0.0738096	Apoe	1
GO:0106118	regulation of sterol biosynthetic process	1/52	19/23355	0.0414821	0.115441	0.0738096	Apoe	1
GO:1901673	regulation of mitotic spindle assembly	1/52	19/23355	0.0414821	0.115441	0.0738096	Hspa1a	1
GO:0050890	cognition	3/52	345/23355	0.0415068	0.115441	0.0738096	Apoe/Egr1/C5ar1	3
GO:0070661	leukocyte proliferation	3/52	348/23355	0.042407	0.117728	0.0752718	Cdkn1a/Ccr2/Aif1	3
GO:0019233	sensory perception of pain	2/52	148/23355	0.0430327	0.118694	0.0758897	Ccr2/Fcgr4	2
GO:0045598	regulation of fat cell differentiation	2/52	148/23355	0.0430327	0.118694	0.0758897	Zfp36/Lpl	2
GO:0010039	response to iron ion	1/52	20/23355	0.043618	0.118694	0.0758897	Hmox1	1
GO:0021534	cell proliferation in hindbrain	1/52	20/23355	0.043618	0.118694	0.0758897	C5ar1	1
GO:0032695	negative regulation of interleukin-12 production	1/52	20/23355	0.043618	0.118694	0.0758897	Lilra5	1
GO:0043116	negative regulation of vascular permeability	1/52	20/23355	0.043618	0.118694	0.0758897	Apoe	1
GO:0044819	mitotic G1/S transition checkpoint	1/52	20/23355	0.043618	0.118694	0.0758897	Cdkn1a	1
GO:0045649	regulation of macrophage differentiation	1/52	20/23355	0.043618	0.118694	0.0758897	Pf4	1
GO:0150104	transport across blood-brain barrier	1/52	20/23355	0.043618	0.118694	0.0758897	Apoe	1
GO:1902004	positive regulation of amyloid-beta formation	1/52	20/23355	0.043618	0.118694	0.0758897	Apoe	1
GO:1902430	negative regulation of amyloid-beta formation	1/52	20/23355	0.043618	0.118694	0.0758897	Apoe	1
GO:0050830	defense response to Gram-positive bacterium	2/52	151/23355	0.0446137	0.121186	0.0774828	Lyz2/C5ar1	2
GO:0001935	endothelial cell proliferation	2/52	152/23355	0.0451455	0.121864	0.0779161	Apoe/Hmox1	2
GO:0002043	blood vessel endothelial cell proliferation involved in sprouting angiogenesis	1/52	21/23355	0.0457492	0.121864	0.0779161	Hmox1	1
GO:0010232	vascular transport	1/52	21/23355	0.0457492	0.121864	0.0779161	Apoe	1
GO:0010818	T cell chemotaxis	1/52	21/23355	0.0457492	0.121864	0.0779161	Ccr2	1
GO:0035994	response to muscle stretch	1/52	21/23355	0.0457492	0.121864	0.0779161	Fos	1
GO:0045475	locomotor rhythm	1/52	21/23355	0.0457492	0.121864	0.0779161	Egr1	1
GO:0046174	polyol catabolic process	1/52	21/23355	0.0457492	0.121864	0.0779161	Miox	1
GO:0046782	regulation of viral transcription	1/52	21/23355	0.0457492	0.121864	0.0779161	Zfp36	1
GO:0048486	parasympathetic nervous system development	1/52	21/23355	0.0457492	0.121864	0.0779161	Egr2	1
GO:0070935	3'-UTR-mediated mRNA stabilization	1/52	21/23355	0.0457492	0.121864	0.0779161	Zfp36	1
GO:0090050	positive regulation of cell migration involved in sprouting angiogenesis	1/52	21/23355	0.0457492	0.121864	0.0779161	Hmox1	1
GO:0050878	regulation of body fluid levels	3/52	360/23355	0.0461058	0.122461	0.0782978	Apoe/Plau/Pf4	3
GO:0007613	memory	2/52	154/23355	0.0462162	0.122461	0.0782978	Apoe/Egr1	2
GO:0008360	regulation of cell shape	2/52	154/23355	0.0462162	0.122461	0.0782978	Ccl3/Lst1	2
GO:0009267	cellular response to starvation	2/52	156/23355	0.0472962	0.124461	0.0795765	Atf3/Cdkn1a	2
GO:0055088	lipid homeostasis	2/52	157/23355	0.0478397	0.124461	0.0795765	Apoe/Lpl	2
GO:0002693	positive regulation of cellular extravasation	1/52	22/23355	0.0478758	0.124461	0.0795765	Ccr2	1
GO:0032616	interleukin-13 production	1/52	22/23355	0.0478758	0.124461	0.0795765	Lilra5	1
GO:0034377	plasma lipoprotein particle assembly	1/52	22/23355	0.0478758	0.124461	0.0795765	Apoe	1
GO:0045624	positive regulation of T-helper cell differentiation	1/52	22/23355	0.0478758	0.124461	0.0795765	Ccr2	1
GO:0046641	positive regulation of alpha-beta T cell proliferation	1/52	22/23355	0.0478758	0.124461	0.0795765	Ccr2	1
GO:0048532	anatomical structure arrangement	1/52	22/23355	0.0478758	0.124461	0.0795765	Egr2	1
GO:0071398	cellular response to fatty acid	1/52	22/23355	0.0478758	0.124461	0.0795765	Lpl	1
GO:0072111	cell proliferation involved in kidney development	1/52	22/23355	0.0478758	0.124461	0.0795765	Egr1	1
GO:1903975	regulation of glial cell migration	1/52	22/23355	0.0478758	0.124461	0.0795765	Ccr2	1
GO:0002700	regulation of production of molecular mediator of immune response	2/52	158/23355	0.0483855	0.125355	0.0801483	Hmox1/Ccr2	2
GO:0006457	protein folding	2/52	158/23355	0.0483855	0.125355	0.0801483	Dnajb1/Hspa1a	2
GO:1990845	adaptive thermogenesis	2/52	160/23355	0.049484	0.127022	0.0812145	Gadd45g/Ccr2	2
GO:0046486	glycerolipid metabolic process	3/52	371/23355	0.0496333	0.127022	0.0812145	Apoe/Socs3/Lpl	3
GO:0002719	negative regulation of cytokine production involved in immune response	1/52	23/23355	0.0499977	0.127022	0.0812145	Hmox1	1
GO:0032727	positive regulation of interferon-alpha production	1/52	23/23355	0.0499977	0.127022	0.0812145	Mmp12	1
GO:0034405	response to fluid shear stress	1/52	23/23355	0.0499977	0.127022	0.0812145	Klf2	1
GO:0051043	regulation of membrane protein ectodomain proteolysis	1/52	23/23355	0.0499977	0.127022	0.0812145	Apoe	1
GO:0072677	eosinophil migration	1/52	23/23355	0.0499977	0.127022	0.0812145	Ccl4	1
GO:1902992	negative regulation of amyloid precursor protein catabolic process	1/52	23/23355	0.0499977	0.127022	0.0812145	Apoe	1
GO:1904996	positive regulation of leukocyte adhesion to vascular endothelial cell	1/52	23/23355	0.0499977	0.127022	0.0812145	Ccr2	1
GO:2000345	regulation of hepatocyte proliferation	1/52	23/23355	0.0499977	0.127022	0.0812145	Plau	1
GO:0006694	steroid biosynthetic process	2/52	161/23355	0.0500366	0.127022	0.0812145	Apoe/Egr1	2
GO:0009266	response to temperature stimulus	2/52	161/23355	0.0500366	0.127022	0.0812145	Hmox1/Hspa1a	2
GO:0035296	regulation of tube diameter	2/52	162/23355	0.0505915	0.127788	0.0817039	Klf2/Apoe	2
GO:0071478	cellular response to radiation	2/52	162/23355	0.0505915	0.127788	0.0817039	Cdkn1a/Egr1	2
GO:0097746	blood vessel diameter maintenance	2/52	162/23355	0.0505915	0.127788	0.0817039	Klf2/Apoe	2
GO:0030178	negative regulation of Wnt signaling pathway	2/52	163/23355	0.0511487	0.128765	0.0823288	Apoe/Egr1	2
GO:0035150	regulation of tube size	2/52	163/23355	0.0511487	0.128765	0.0823288	Klf2/Apoe	2
GO:0051480	regulation of cytosolic calcium ion concentration	3/52	377/23355	0.0516119	0.129262	0.0826465	Ccl3/Ccr2/C5ar1	3
GO:0010759	positive regulation of macrophage chemotaxis	1/52	24/23355	0.052115	0.129262	0.0826465	C5ar1	1
GO:0030728	ovulation	1/52	24/23355	0.052115	0.129262	0.0826465	Plau	1
GO:0031639	plasminogen activation	1/52	24/23355	0.052115	0.129262	0.0826465	Plau	1
GO:0031643	positive regulation of myelination	1/52	24/23355	0.052115	0.129262	0.0826465	Egr2	1
GO:0051873	killing by host of symbiont cells	1/52	24/23355	0.052115	0.129262	0.0826465	Pf4	1
GO:0070498	interleukin-1-mediated signaling pathway	1/52	24/23355	0.052115	0.129262	0.0826465	Egr1	1
GO:0097062	dendritic spine maintenance	1/52	24/23355	0.052115	0.129262	0.0826465	Apoe	1
GO:1990000	amyloid fibril formation	1/52	24/23355	0.052115	0.129262	0.0826465	Apoe	1
GO:0007565	female pregnancy	2/52	166/23355	0.0528334	0.130616	0.083512	Mmp12/Hpgd	2
GO:0019730	antimicrobial humoral response	2/52	166/23355	0.0528334	0.130616	0.083512	Wfdc17/Pf4	2
GO:0007178	transmembrane receptor protein serine/threonine kinase signaling pathway	3/52	381/23355	0.0529523	0.130696	0.0835634	Fos/Egr1/Hpgd	3
GO:0006606	protein import into nucleus	2/52	168/23355	0.0539676	0.131485	0.0840674	Mmp12/Cdkn1a	2
GO:0051100	negative regulation of binding	2/52	168/23355	0.0539676	0.131485	0.0840674	Cdkn1a/Hmox1	2
GO:0007095	mitotic G2 DNA damage checkpoint	1/52	25/23355	0.0542276	0.131485	0.0840674	Cdkn1a	1
GO:0010884	positive regulation of lipid storage	1/52	25/23355	0.0542276	0.131485	0.0840674	Lpl	1
GO:0010894	negative regulation of steroid biosynthetic process	1/52	25/23355	0.0542276	0.131485	0.0840674	Apoe	1
GO:0019068	virion assembly	1/52	25/23355	0.0542276	0.131485	0.0840674	Apoe	1
GO:0031670	cellular response to nutrient	1/52	25/23355	0.0542276	0.131485	0.0840674	Lpl	1
GO:0046426	negative regulation of receptor signaling pathway via JAK-STAT	1/52	25/23355	0.0542276	0.131485	0.0840674	Socs3	1
GO:0046685	response to arsenic-containing substance	1/52	25/23355	0.0542276	0.131485	0.0840674	Hmox1	1
GO:0046688	response to copper ion	1/52	25/23355	0.0542276	0.131485	0.0840674	Mt1	1
GO:0120255	olefinic compound biosynthetic process	1/52	25/23355	0.0542276	0.131485	0.0840674	Egr1	1
GO:0032368	regulation of lipid transport	2/52	169/23355	0.0545379	0.131814	0.0842784	Apoe/Pltp	2
GO:0034249	negative regulation of cellular amide metabolic process	2/52	169/23355	0.0545379	0.131814	0.0842784	Apoe/Zfp36	2
GO:1903034	regulation of response to wounding	2/52	170/23355	0.0551104	0.13204	0.0844228	Apoe/Plau	2
GO:0010594	regulation of endothelial cell migration	2/52	171/23355	0.0556851	0.13204	0.0844228	Apoe/Hmox1	2
GO:0046631	alpha-beta T cell activation	2/52	171/23355	0.0556851	0.13204	0.0844228	Gadd45g/Ccr2	2
GO:0050792	regulation of viral process	2/52	171/23355	0.0556851	0.13204	0.0844228	Isg15/Zfp36	2
GO:0042176	regulation of protein catabolic process	3/52	390/23355	0.0560296	0.13204	0.0844228	Apoe/Hspa1a/Cst3	3
GO:0051170	import into nucleus	2/52	172/23355	0.0562618	0.13204	0.0844228	Mmp12/Cdkn1a	2
GO:0001780	neutrophil homeostasis	1/52	26/23355	0.0563356	0.13204	0.0844228	Ccr2	1
GO:0006706	steroid catabolic process	1/52	26/23355	0.0563356	0.13204	0.0844228	Apoe	1
GO:0010575	positive regulation of vascular endothelial growth factor production	1/52	26/23355	0.0563356	0.13204	0.0844228	C5ar1	1
GO:0032703	negative regulation of interleukin-2 production	1/52	26/23355	0.0563356	0.13204	0.0844228	Zfp36	1
GO:0035278	miRNA mediated inhibition of translation	1/52	26/23355	0.0563356	0.13204	0.0844228	Zfp36	1
GO:0045736	negative regulation of cyclin-dependent protein serine/threonine kinase activity	1/52	26/23355	0.0563356	0.13204	0.0844228	Cdkn1a	1
GO:0045939	negative regulation of steroid metabolic process	1/52	26/23355	0.0563356	0.13204	0.0844228	Apoe	1
GO:0060338	regulation of type I interferon-mediated signaling pathway	1/52	26/23355	0.0563356	0.13204	0.0844228	Mmp12	1
GO:0065005	protein-lipid complex assembly	1/52	26/23355	0.0563356	0.13204	0.0844228	Apoe	1
GO:0072012	glomerulus vasculature development	1/52	26/23355	0.0563356	0.13204	0.0844228	Egr1	1
GO:0090169	regulation of spindle assembly	1/52	26/23355	0.0563356	0.13204	0.0844228	Hspa1a	1
GO:1902993	positive regulation of amyloid precursor protein catabolic process	1/52	26/23355	0.0563356	0.13204	0.0844228	Apoe	1
GO:1904893	negative regulation of receptor signaling pathway via STAT	1/52	26/23355	0.0563356	0.13204	0.0844228	Socs3	1
GO:2001233	regulation of apoptotic signaling pathway	3/52	391/23355	0.0563768	0.13204	0.0844228	Atf3/Hmox1/Pf4	3
GO:0030902	hindbrain development	2/52	174/23355	0.0574217	0.133361	0.0852671	Egr2/C5ar1	2
GO:0045766	positive regulation of angiogenesis	2/52	175/23355	0.0580049	0.133361	0.0852671	Hmox1/C5ar1	2
GO:1904018	positive regulation of vasculature development	2/52	175/23355	0.0580049	0.133361	0.0852671	Hmox1/C5ar1	2
GO:0051098	regulation of binding	3/52	396/23355	0.0581281	0.133361	0.0852671	Apoe/Cdkn1a/Hmox1	3
GO:0000289	nuclear-transcribed mRNA poly(A) tail shortening	1/52	27/23355	0.058439	0.133361	0.0852671	Zfp36	1
GO:0014912	negative regulation of smooth muscle cell migration	1/52	27/23355	0.058439	0.133361	0.0852671	Aif1	1
GO:0031100	animal organ regeneration	1/52	27/23355	0.058439	0.133361	0.0852671	Hmox1	1
GO:0033233	regulation of protein sumoylation	1/52	27/23355	0.058439	0.133361	0.0852671	Egr1	1
GO:0040033	negative regulation of translation, ncRNA-mediated	1/52	27/23355	0.058439	0.133361	0.0852671	Zfp36	1
GO:0045648	positive regulation of erythrocyte differentiation	1/52	27/23355	0.058439	0.133361	0.0852671	Isg15	1
GO:0045780	positive regulation of bone resorption	1/52	27/23355	0.058439	0.133361	0.0852671	Fcgr4	1
GO:0045974	regulation of translation, ncRNA-mediated	1/52	27/23355	0.058439	0.133361	0.0852671	Zfp36	1
GO:0051883	killing of cells in other organism involved in symbiotic interaction	1/52	27/23355	0.058439	0.133361	0.0852671	Pf4	1
GO:0060713	labyrinthine layer morphogenesis	1/52	27/23355	0.058439	0.133361	0.0852671	Socs3	1
GO:0061437	renal system vasculature development	1/52	27/23355	0.058439	0.133361	0.0852671	Egr1	1
GO:0061440	kidney vasculature development	1/52	27/23355	0.058439	0.133361	0.0852671	Egr1	1
GO:0090023	positive regulation of neutrophil chemotaxis	1/52	27/23355	0.058439	0.133361	0.0852671	C5ar1	1
GO:0042129	regulation of T cell proliferation	2/52	176/23355	0.05859	0.133504	0.0853587	Ccr2/Aif1	2
GO:0007179	transforming growth factor beta receptor signaling pathway	2/52	178/23355	0.0597666	0.135494	0.0866308	Fos/Hpgd	2
GO:0043409	negative regulation of MAPK cascade	2/52	178/23355	0.0597666	0.135494	0.0866308	Atf3/Apoe	2
GO:1903305	regulation of regulated secretory pathway	2/52	178/23355	0.0597666	0.135494	0.0866308	Hmox1/Ccr2	2
GO:0006882	cellular zinc ion homeostasis	1/52	28/23355	0.0605379	0.135494	0.0866308	Mt1	1
GO:0019835	cytolysis	1/52	28/23355	0.0605379	0.135494	0.0866308	Lyz2	1
GO:0032647	regulation of interferon-alpha production	1/52	28/23355	0.0605379	0.135494	0.0866308	Mmp12	1
GO:0032770	positive regulation of monooxygenase activity	1/52	28/23355	0.0605379	0.135494	0.0866308	Apoe	1
GO:0042744	hydrogen peroxide catabolic process	1/52	28/23355	0.0605379	0.135494	0.0866308	Gpx3	1
GO:0072401	signal transduction involved in DNA integrity checkpoint	1/52	28/23355	0.0605379	0.135494	0.0866308	Cdkn1a	1
GO:0072422	signal transduction involved in DNA damage checkpoint	1/52	28/23355	0.0605379	0.135494	0.0866308	Cdkn1a	1
GO:1900745	positive regulation of p38MAPK cascade	1/52	28/23355	0.0605379	0.135494	0.0866308	Gadd45g	1
GO:1904030	negative regulation of cyclin-dependent protein kinase activity	1/52	28/23355	0.0605379	0.135494	0.0866308	Cdkn1a	1
GO:0061136	regulation of proteasomal protein catabolic process	2/52	181/23355	0.0615469	0.137549	0.0879446	Apoe/Hspa1a	2
GO:0006959	humoral immune response	3/52	407/23355	0.0620717	0.138517	0.0885637	Wfdc17/Ccr2/Pf4	3
GO:0032801	receptor catabolic process	1/52	29/23355	0.0626321	0.138948	0.0888392	Apoe	1
GO:0055069	zinc ion homeostasis	1/52	29/23355	0.0626321	0.138948	0.0888392	Mt1	1
GO:0071624	positive regulation of granulocyte chemotaxis	1/52	29/23355	0.0626321	0.138948	0.0888392	C5ar1	1
GO:1904994	regulation of leukocyte adhesion to vascular endothelial cell	1/52	29/23355	0.0626321	0.138948	0.0888392	Ccr2	1
GO:0000082	G1/S transition of mitotic cell cycle	2/52	184/23355	0.0633453	0.139915	0.0894573	Cdkn1a/Aif1	2
GO:0043903	regulation of biological process involved in symbiotic interaction	2/52	184/23355	0.0633453	0.139915	0.0894573	Isg15/Zfp36	2
GO:0045088	regulation of innate immune response	2/52	184/23355	0.0633453	0.139915	0.0894573	Mmp12/Apoe	2
GO:0046890	regulation of lipid biosynthetic process	2/52	186/23355	0.0645542	0.140695	0.0899566	Apoe/Egr1	2
GO:0002724	regulation of T cell cytokine production	1/52	30/23355	0.0647217	0.140695	0.0899566	Ccr2	1
GO:0002825	regulation of T-helper 1 type immune response	1/52	30/23355	0.0647217	0.140695	0.0899566	Ccr2	1
GO:0019433	triglyceride catabolic process	1/52	30/23355	0.0647217	0.140695	0.0899566	Lpl	1
GO:0021602	cranial nerve morphogenesis	1/52	30/23355	0.0647217	0.140695	0.0899566	Egr2	1
GO:0035094	response to nicotine	1/52	30/23355	0.0647217	0.140695	0.0899566	Hmox1	1
GO:0043372	positive regulation of CD4-positive, alpha-beta T cell differentiation	1/52	30/23355	0.0647217	0.140695	0.0899566	Ccr2	1
GO:0046885	regulation of hormone biosynthetic process	1/52	30/23355	0.0647217	0.140695	0.0899566	Egr1	1
GO:0072395	signal transduction involved in cell cycle checkpoint	1/52	30/23355	0.0647217	0.140695	0.0899566	Cdkn1a	1
GO:1905523	positive regulation of macrophage migration	1/52	30/23355	0.0647217	0.140695	0.0899566	C5ar1	1
GO:2000637	positive regulation of gene silencing by miRNA	1/52	30/23355	0.0647217	0.140695	0.0899566	Zfp36	1
GO:0031644	regulation of nervous system process	2/52	187/23355	0.0651615	0.141448	0.0904379	Egr2/Fcgr4	2
GO:0002683	negative regulation of immune system process	3/52	417/23355	0.0657634	0.142346	0.0910121	Mmp12/Hmox1/Ccr2	3
GO:0051251	positive regulation of lymphocyte activation	3/52	417/23355	0.0657634	0.142346	0.0910121	Cdkn1a/Ccr2/Aif1	3
GO:0002828	regulation of type 2 immune response	1/52	31/23355	0.0668068	0.142364	0.0910237	Ccr2	1
GO:0016242	negative regulation of macroautophagy	1/52	31/23355	0.0668068	0.142364	0.0910237	Hmox1	1
GO:0044788	modulation by host of viral process	1/52	31/23355	0.0668068	0.142364	0.0910237	Apoe	1
GO:0045662	negative regulation of myoblast differentiation	1/52	31/23355	0.0668068	0.142364	0.0910237	Ccl9	1
GO:0048535	lymph node development	1/52	31/23355	0.0668068	0.142364	0.0910237	Ltb	1
GO:0060148	positive regulation of posttranscriptional gene silencing	1/52	31/23355	0.0668068	0.142364	0.0910237	Zfp36	1
GO:0061082	myeloid leukocyte cytokine production	1/52	31/23355	0.0668068	0.142364	0.0910237	Hmox1	1
GO:0072574	hepatocyte proliferation	1/52	31/23355	0.0668068	0.142364	0.0910237	Plau	1
GO:0072575	epithelial cell proliferation involved in liver morphogenesis	1/52	31/23355	0.0668068	0.142364	0.0910237	Plau	1
GO:0120178	steroid hormone biosynthetic process	1/52	31/23355	0.0668068	0.142364	0.0910237	Egr1	1
GO:1902042	negative regulation of extrinsic apoptotic signaling pathway via death domain receptors	1/52	31/23355	0.0668068	0.142364	0.0910237	Hmox1	1
GO:0002695	negative regulation of leukocyte activation	2/52	192/23355	0.0682274	0.145187	0.0928284	Hmox1/Ccr2	2
GO:0019722	calcium-mediated signaling	2/52	193/23355	0.0688463	0.145365	0.092942	Ccl4/Ccr2	2
GO:0032607	interferon-alpha production	1/52	32/23355	0.0688873	0.145365	0.092942	Mmp12	1
GO:0032743	positive regulation of interleukin-2 production	1/52	32/23355	0.0688873	0.145365	0.092942	Ccr2	1
GO:0042168	heme metabolic process	1/52	32/23355	0.0688873	0.145365	0.092942	Hmox1	1
GO:0048384	retinoic acid receptor signaling pathway	1/52	32/23355	0.0688873	0.145365	0.092942	Klf2	1
GO:0060669	embryonic placenta morphogenesis	1/52	32/23355	0.0688873	0.145365	0.092942	Socs3	1
GO:0060249	anatomical structure homeostasis	3/52	426/23355	0.0691714	0.145761	0.0931953	Hspa1a/Ccr2/Fcgr4	3
GO:0071900	regulation of protein serine/threonine kinase activity	3/52	427/23355	0.069555	0.146365	0.0935818	Gadd45g/Apoe/Cdkn1a	3
GO:0000186	activation of MAPKK activity	1/52	33/23355	0.0709633	0.147079	0.0940379	Gadd45g	1
GO:0044319	wound healing, spreading of cells	1/52	33/23355	0.0709633	0.147079	0.0940379	Mmp12	1
GO:0045616	regulation of keratinocyte differentiation	1/52	33/23355	0.0709633	0.147079	0.0940379	Zfp36	1
GO:0045652	regulation of megakaryocyte differentiation	1/52	33/23355	0.0709633	0.147079	0.0940379	Pf4	1
GO:0050901	leukocyte tethering or rolling	1/52	33/23355	0.0709633	0.147079	0.0940379	Ccr2	1
GO:0060487	lung epithelial cell differentiation	1/52	33/23355	0.0709633	0.147079	0.0940379	Klf2	1
GO:0060706	cell differentiation involved in embryonic placenta development	1/52	33/23355	0.0709633	0.147079	0.0940379	Socs3	1
GO:0072576	liver morphogenesis	1/52	33/23355	0.0709633	0.147079	0.0940379	Plau	1
GO:0090505	epiboly involved in wound healing	1/52	33/23355	0.0709633	0.147079	0.0940379	Mmp12	1
GO:1901099	negative regulation of signal transduction in absence of ligand	1/52	33/23355	0.0709633	0.147079	0.0940379	Pf4	1
GO:2001240	negative regulation of extrinsic apoptotic signaling pathway in absence of ligand	1/52	33/23355	0.0709633	0.147079	0.0940379	Pf4	1
GO:0044706	multi-multicellular organism process	2/52	197/23355	0.0713405	0.147658	0.0944085	Mmp12/Hpgd	2
GO:0048771	tissue remodeling	2/52	198/23355	0.0719687	0.148723	0.0950895	Ccr2/Fcgr4	2
GO:0010758	regulation of macrophage chemotaxis	1/52	34/23355	0.0730347	0.148723	0.0950895	C5ar1	1
GO:0019934	cGMP-mediated signaling	1/52	34/23355	0.0730347	0.148723	0.0950895	Apoe	1
GO:0035640	exploration behavior	1/52	34/23355	0.0730347	0.148723	0.0950895	Apoe	1
GO:0043537	negative regulation of blood vessel endothelial cell migration	1/52	34/23355	0.0730347	0.148723	0.0950895	Apoe	1
GO:0044275	cellular carbohydrate catabolic process	1/52	34/23355	0.0730347	0.148723	0.0950895	Miox	1
GO:0050999	regulation of nitric-oxide synthase activity	1/52	34/23355	0.0730347	0.148723	0.0950895	Apoe	1
GO:0060479	lung cell differentiation	1/52	34/23355	0.0730347	0.148723	0.0950895	Klf2	1
GO:0061157	mRNA destabilization	1/52	34/23355	0.0730347	0.148723	0.0950895	Zfp36	1
GO:0090022	regulation of neutrophil chemotaxis	1/52	34/23355	0.0730347	0.148723	0.0950895	C5ar1	1
GO:0090181	regulation of cholesterol metabolic process	1/52	34/23355	0.0730347	0.148723	0.0950895	Apoe	1
GO:0090504	epiboly	1/52	34/23355	0.0730347	0.148723	0.0950895	Mmp12	1
GO:0000302	response to reactive oxygen species	2/52	200/23355	0.0732306	0.148922	0.0952163	Fos/Hmox1	2
GO:0002697	regulation of immune effector process	3/52	437/23355	0.0734448	0.149157	0.0953667	Mmp12/Hmox1/Ccr2	3
GO:0050870	positive regulation of T cell activation	2/52	201/23355	0.0738642	0.149607	0.0956545	Ccr2/Aif1	2
GO:2000241	regulation of reproductive process	2/52	201/23355	0.0738642	0.149607	0.0956545	Mmp12/Plau	2
GO:0001667	ameboidal-type cell migration	3/52	439/23355	0.0742344	0.149955	0.0958771	Mmp12/Apoe/Hmox1	3
GO:0007264	small GTPase mediated signal transduction	3/52	439/23355	0.0742344	0.149955	0.0958771	Apoe/Hmox1/Aif1	3
GO:0002021	response to dietary excess	1/52	35/23355	0.0751016	0.150572	0.0962715	Apoe	1
GO:0010043	response to zinc ion	1/52	35/23355	0.0751016	0.150572	0.0962715	Mt1	1
GO:0042119	neutrophil activation	1/52	35/23355	0.0751016	0.150572	0.0962715	Fcgr4	1
GO:0048169	regulation of long-term neuronal synaptic plasticity	1/52	35/23355	0.0751016	0.150572	0.0962715	Egr1	1
GO:0070542	response to fatty acid	1/52	35/23355	0.0751016	0.150572	0.0962715	Lpl	1
GO:0044843	cell cycle G1/S phase transition	2/52	203/23355	0.0751368	0.150572	0.0962715	Cdkn1a/Aif1	2
GO:0032869	cellular response to insulin stimulus	2/52	205/23355	0.0764165	0.152017	0.0971954	Socs3/Lpl	2
GO:1901361	organic cyclic compound catabolic process	3/52	446/23355	0.077028	0.152017	0.0971954	Apoe/Hmox1/Zfp36	3
GO:0002701	negative regulation of production of molecular mediator of immune response	1/52	36/23355	0.077164	0.152017	0.0971954	Hmox1	1
GO:0006775	fat-soluble vitamin metabolic process	1/52	36/23355	0.077164	0.152017	0.0971954	Pltp	1
GO:0008045	motor neuron axon guidance	1/52	36/23355	0.077164	0.152017	0.0971954	Egr2	1
GO:0010837	regulation of keratinocyte proliferation	1/52	36/23355	0.077164	0.152017	0.0971954	Zfp36	1
GO:0031572	G2 DNA damage checkpoint	1/52	36/23355	0.077164	0.152017	0.0971954	Cdkn1a	1
GO:0034381	plasma lipoprotein particle clearance	1/52	36/23355	0.077164	0.152017	0.0971954	Apoe	1
GO:0042832	defense response to protozoan	1/52	36/23355	0.077164	0.152017	0.0971954	Pf4	1
GO:0060236	regulation of mitotic spindle organization	1/52	36/23355	0.077164	0.152017	0.0971954	Hspa1a	1
GO:1902624	positive regulation of neutrophil migration	1/52	36/23355	0.077164	0.152017	0.0971954	C5ar1	1
GO:1904707	positive regulation of vascular associated smooth muscle cell proliferation	1/52	36/23355	0.077164	0.152017	0.0971954	Hpgd	1
GO:2000516	positive regulation of CD4-positive, alpha-beta T cell activation	1/52	36/23355	0.077164	0.152017	0.0971954	Ccr2	1
GO:0002285	lymphocyte activation involved in immune response	2/52	209/23355	0.0789969	0.155062	0.099142	Gadd45g/Ccr2	2
GO:0030574	collagen catabolic process	1/52	37/23355	0.0792219	0.155062	0.099142	Mmp12	1
GO:0045940	positive regulation of steroid metabolic process	1/52	37/23355	0.0792219	0.155062	0.099142	Apoe	1
GO:0050779	RNA destabilization	1/52	37/23355	0.0792219	0.155062	0.099142	Zfp36	1
GO:0071158	positive regulation of cell cycle arrest	1/52	37/23355	0.0792219	0.155062	0.099142	Cdkn1a	1
GO:0001953	negative regulation of cell-matrix adhesion	1/52	38/23355	0.0812753	0.155855	0.0996491	Mmp12	1
GO:0002931	response to ischemia	1/52	38/23355	0.0812753	0.155855	0.0996491	Egr1	1
GO:0010543	regulation of platelet activation	1/52	38/23355	0.0812753	0.155855	0.0996491	Apoe	1
GO:0014002	astrocyte development	1/52	38/23355	0.0812753	0.155855	0.0996491	C5ar1	1
GO:0032733	positive regulation of interleukin-10 production	1/52	38/23355	0.0812753	0.155855	0.0996491	Lilra5	1
GO:0034142	toll-like receptor 4 signaling pathway	1/52	38/23355	0.0812753	0.155855	0.0996491	Cd14	1
GO:0043304	regulation of mast cell degranulation	1/52	38/23355	0.0812753	0.155855	0.0996491	Hmox1	1
GO:0044818	mitotic G2/M transition checkpoint	1/52	38/23355	0.0812753	0.155855	0.0996491	Cdkn1a	1
GO:0045622	regulation of T-helper cell differentiation	1/52	38/23355	0.0812753	0.155855	0.0996491	Ccr2	1
GO:0046640	regulation of alpha-beta T cell proliferation	1/52	38/23355	0.0812753	0.155855	0.0996491	Ccr2	1
GO:0051968	positive regulation of synaptic transmission, glutamatergic	1/52	38/23355	0.0812753	0.155855	0.0996491	Ccr2	1
GO:0060674	placenta blood vessel development	1/52	38/23355	0.0812753	0.155855	0.0996491	Socs3	1
GO:0072210	metanephric nephron development	1/52	38/23355	0.0812753	0.155855	0.0996491	Egr1	1
GO:1900087	positive regulation of G1/S transition of mitotic cell cycle	1/52	38/23355	0.0812753	0.155855	0.0996491	Aif1	1
GO:1902003	regulation of amyloid-beta formation	1/52	38/23355	0.0812753	0.155855	0.0996491	Apoe	1
GO:1903670	regulation of sprouting angiogenesis	1/52	38/23355	0.0812753	0.155855	0.0996491	Klf2	1
GO:1903050	regulation of proteolysis involved in cellular protein catabolic process	2/52	214/23355	0.0822606	0.157545	0.10073	Apoe/Hspa1a	2
GO:0042098	T cell proliferation	2/52	215/23355	0.0829184	0.158604	0.101407	Ccr2/Aif1	2
GO:0002691	regulation of cellular extravasation	1/52	39/23355	0.0833241	0.158778	0.101518	Ccr2	1
GO:0019432	triglyceride biosynthetic process	1/52	39/23355	0.0833241	0.158778	0.101518	Lpl	1
GO:0090049	regulation of cell migration involved in sprouting angiogenesis	1/52	39/23355	0.0833241	0.158778	0.101518	Hmox1	1
GO:0007160	cell-matrix adhesion	2/52	218/23355	0.0849015	0.159855	0.102206	Mmp12/Plau	2
GO:0043542	endothelial cell migration	2/52	218/23355	0.0849015	0.159855	0.102206	Apoe/Hmox1	2
GO:0044242	cellular lipid catabolic process	2/52	218/23355	0.0849015	0.159855	0.102206	Lpl/Plbd1	2
GO:0071560	cellular response to transforming growth factor beta stimulus	2/52	218/23355	0.0849015	0.159855	0.102206	Fos/Hpgd	2
GO:0001562	response to protozoan	1/52	40/23355	0.0853685	0.159855	0.102206	Pf4	1
GO:0006418	tRNA aminoacylation for protein translation	1/52	40/23355	0.0853685	0.159855	0.102206	Lars2	1
GO:0006778	porphyrin-containing compound metabolic process	1/52	40/23355	0.0853685	0.159855	0.102206	Hmox1	1
GO:0032735	positive regulation of interleukin-12 production	1/52	40/23355	0.0853685	0.159855	0.102206	Ltb	1
GO:0033006	regulation of mast cell activation involved in immune response	1/52	40/23355	0.0853685	0.159855	0.102206	Hmox1	1
GO:0042092	type 2 immune response	1/52	40/23355	0.0853685	0.159855	0.102206	Ccr2	1
GO:0050850	positive regulation of calcium-mediated signaling	1/52	40/23355	0.0853685	0.159855	0.102206	Ccl4	1
GO:0060337	type I interferon signaling pathway	1/52	40/23355	0.0853685	0.159855	0.102206	Mmp12	1
GO:0071357	cellular response to type I interferon	1/52	40/23355	0.0853685	0.159855	0.102206	Mmp12	1
GO:0090224	regulation of spindle organization	1/52	40/23355	0.0853685	0.159855	0.102206	Hspa1a	1
GO:0007188	adenylate cyclase-modulating G protein-coupled receptor signaling pathway	2/52	219/23355	0.0855658	0.160026	0.102316	Pf4/Adgre1	2
GO:0010810	regulation of cell-substrate adhesion	2/52	221/23355	0.0868992	0.161476	0.103243	Mmp12/Plau	2
GO:0045732	positive regulation of protein catabolic process	2/52	221/23355	0.0868992	0.161476	0.103243	Apoe/Hspa1a	2
GO:0002369	T cell cytokine production	1/52	41/23355	0.0874085	0.161476	0.103243	Ccr2	1
GO:0014037	Schwann cell differentiation	1/52	41/23355	0.0874085	0.161476	0.103243	Egr2	1
GO:0032781	positive regulation of ATPase activity	1/52	41/23355	0.0874085	0.161476	0.103243	Dnajb1	1
GO:0046461	neutral lipid catabolic process	1/52	41/23355	0.0874085	0.161476	0.103243	Lpl	1
GO:0046464	acylglycerol catabolic process	1/52	41/23355	0.0874085	0.161476	0.103243	Lpl	1
GO:0071364	cellular response to epidermal growth factor stimulus	1/52	41/23355	0.0874085	0.161476	0.103243	Zfp36	1
GO:1900744	regulation of p38MAPK cascade	1/52	41/23355	0.0874085	0.161476	0.103243	Gadd45g	1
GO:1901568	fatty acid derivative metabolic process	1/52	41/23355	0.0874085	0.161476	0.103243	Hpgd	1
GO:0071559	response to transforming growth factor beta	2/52	222/23355	0.0875682	0.161574	0.103306	Fos/Hpgd	2
GO:0043393	regulation of protein binding	2/52	223/23355	0.0882389	0.162415	0.103844	Apoe/Cdkn1a	2
GO:1903039	positive regulation of leukocyte cell-cell adhesion	2/52	223/23355	0.0882389	0.162415	0.103844	Ccr2/Aif1	2
GO:0030225	macrophage differentiation	1/52	42/23355	0.0894439	0.16344	0.104499	Pf4	1
GO:0030501	positive regulation of bone mineralization	1/52	42/23355	0.0894439	0.16344	0.104499	Isg15	1
GO:0046627	negative regulation of insulin receptor signaling pathway	1/52	42/23355	0.0894439	0.16344	0.104499	Socs3	1
GO:0046633	alpha-beta T cell proliferation	1/52	42/23355	0.0894439	0.16344	0.104499	Ccr2	1
GO:0048873	homeostasis of number of cells within a tissue	1/52	42/23355	0.0894439	0.16344	0.104499	Ccr2	1
GO:2000279	negative regulation of DNA biosynthetic process	1/52	42/23355	0.0894439	0.16344	0.104499	Cdkn1a	1
GO:1901617	organic hydroxy compound biosynthetic process	2/52	226/23355	0.0902602	0.164733	0.105326	Apoe/Pltp	2
GO:0002696	positive regulation of leukocyte activation	3/52	479/23355	0.0908121	0.165541	0.105842	Cdkn1a/Ccr2/Aif1	3
GO:0008207	C21-steroid hormone metabolic process	1/52	43/23355	0.0914749	0.165949	0.106103	Egr1	1
GO:0042771	intrinsic apoptotic signaling pathway in response to DNA damage by p53 class mediator	1/52	43/23355	0.0914749	0.165949	0.106103	Cdkn1a	1
GO:0043039	tRNA aminoacylation	1/52	43/23355	0.0914749	0.165949	0.106103	Lars2	1
GO:0046854	phosphatidylinositol phosphorylation	1/52	43/23355	0.0914749	0.165949	0.106103	Socs3	1
GO:0030100	regulation of endocytosis	2/52	228/23355	0.0916154	0.166005	0.106139	Apoe/Cd14	2
GO:0030324	lung development	2/52	229/23355	0.0922953	0.167037	0.106798	Mmp12/Klf2	2
GO:0016601	Rac protein signal transduction	1/52	44/23355	0.0935015	0.167616	0.107169	Aif1	1
GO:0032369	negative regulation of lipid transport	1/52	44/23355	0.0935015	0.167616	0.107169	Apoe	1
GO:0033628	regulation of cell adhesion mediated by integrin	1/52	44/23355	0.0935015	0.167616	0.107169	Plau	1
GO:0042181	ketone biosynthetic process	1/52	44/23355	0.0935015	0.167616	0.107169	Egr1	1
GO:0043038	amino acid activation	1/52	44/23355	0.0935015	0.167616	0.107169	Lars2	1
GO:0048821	erythrocyte development	1/52	44/23355	0.0935015	0.167616	0.107169	Klf2	1
GO:0070849	response to epidermal growth factor	1/52	44/23355	0.0935015	0.167616	0.107169	Zfp36	1
GO:0071385	cellular response to glucocorticoid stimulus	1/52	44/23355	0.0935015	0.167616	0.107169	Zfp36	1
GO:0019058	viral life cycle	2/52	231/23355	0.0936595	0.1677	0.107223	Apoe/Isg15	2
GO:0030323	respiratory tube development	2/52	232/23355	0.0943439	0.168726	0.107879	Mmp12/Klf2	2
GO:0010876	lipid localization	3/52	488/23355	0.0947412	0.169237	0.108205	Apoe/Pltp/Lpl	3
GO:0001937	negative regulation of endothelial cell proliferation	1/52	45/23355	0.0955236	0.169434	0.108331	Apoe	1
GO:0006509	membrane protein ectodomain proteolysis	1/52	45/23355	0.0955236	0.169434	0.108331	Apoe	1
GO:0030890	positive regulation of B cell proliferation	1/52	45/23355	0.0955236	0.169434	0.108331	Cdkn1a	1
GO:0032768	regulation of monooxygenase activity	1/52	45/23355	0.0955236	0.169434	0.108331	Apoe	1
GO:0097178	ruffle assembly	1/52	45/23355	0.0955236	0.169434	0.108331	Aif1	1
GO:1905521	regulation of macrophage migration	1/52	45/23355	0.0955236	0.169434	0.108331	C5ar1	1
GO:2001234	negative regulation of apoptotic signaling pathway	2/52	234/23355	0.0957171	0.169578	0.108424	Hmox1/Pf4	2
GO:0051051	negative regulation of transport	3/52	492/23355	0.09651	0.170783	0.109194	Apoe/Hmox1/Ccr2	3
GO:0051403	stress-activated MAPK cascade	2/52	236/23355	0.0970961	0.17081	0.109211	Gadd45g/Zfp36	2
GO:0006692	prostanoid metabolic process	1/52	46/23355	0.0975413	0.17081	0.109211	Hpgd	1
GO:0006693	prostaglandin metabolic process	1/52	46/23355	0.0975413	0.17081	0.109211	Hpgd	1
GO:0032350	regulation of hormone metabolic process	1/52	46/23355	0.0975413	0.17081	0.109211	Egr1	1
GO:0043403	skeletal muscle tissue regeneration	1/52	46/23355	0.0975413	0.17081	0.109211	Plau	1
GO:0045740	positive regulation of DNA replication	1/52	46/23355	0.0975413	0.17081	0.109211	Cst3	1
GO:0050691	regulation of defense response to virus by host	1/52	46/23355	0.0975413	0.17081	0.109211	Mmp12	1
GO:0061098	positive regulation of protein tyrosine kinase activity	1/52	46/23355	0.0975413	0.17081	0.109211	Lilra5	1
GO:1902991	regulation of amyloid precursor protein catabolic process	1/52	46/23355	0.0975413	0.17081	0.109211	Apoe	1
GO:0001941	postsynaptic membrane organization	1/52	47/23355	0.0995546	0.173286	0.110794	Apoe	1
GO:0034205	amyloid-beta formation	1/52	47/23355	0.0995546	0.173286	0.110794	Apoe	1
GO:0043616	keratinocyte proliferation	1/52	47/23355	0.0995546	0.173286	0.110794	Zfp36	1
GO:2001239	regulation of extrinsic apoptotic signaling pathway in absence of ligand	1/52	47/23355	0.0995546	0.173286	0.110794	Pf4	1
GO:0010632	regulation of epithelial cell migration	2/52	240/23355	0.0998712	0.173286	0.110794	Apoe/Hmox1	2
GO:0017157	regulation of exocytosis	2/52	240/23355	0.0998712	0.173286	0.110794	Hmox1/Ccr2	2
GO:0060828	regulation of canonical Wnt signaling pathway	2/52	240/23355	0.0998712	0.173286	0.110794	Apoe/Egr1	2
GO:1903320	regulation of protein modification by small protein conjugation or removal	2/52	240/23355	0.0998712	0.173286	0.110794	Isg15/Egr1	2
GO:0001961	positive regulation of cytokine-mediated signaling pathway	1/52	48/23355	0.101564	0.174224	0.111394	Mmp12	1
GO:0010883	regulation of lipid storage	1/52	48/23355	0.101564	0.174224	0.111394	Lpl	1
GO:0010972	negative regulation of G2/M transition of mitotic cell cycle	1/52	48/23355	0.101564	0.174224	0.111394	Cdkn1a	1
GO:0033013	tetrapyrrole metabolic process	1/52	48/23355	0.101564	0.174224	0.111394	Hmox1	1
GO:0043277	apoptotic cell clearance	1/52	48/23355	0.101564	0.174224	0.111394	Ccr2	1
GO:0046460	neutral lipid biosynthetic process	1/52	48/23355	0.101564	0.174224	0.111394	Lpl	1
GO:0046463	acylglycerol biosynthetic process	1/52	48/23355	0.101564	0.174224	0.111394	Lpl	1
GO:0061756	leukocyte adhesion to vascular endothelial cell	1/52	48/23355	0.101564	0.174224	0.111394	Ccr2	1
GO:1902622	regulation of neutrophil migration	1/52	48/23355	0.101564	0.174224	0.111394	C5ar1	1
GO:1902808	positive regulation of cell cycle G1/S phase transition	1/52	48/23355	0.101564	0.174224	0.111394	Aif1	1
GO:0006898	receptor-mediated endocytosis	2/52	245/23355	0.103372	0.176661	0.112952	Apoe/Cd14	2
GO:0006695	cholesterol biosynthetic process	1/52	49/23355	0.103568	0.176661	0.112952	Apoe	1
GO:0046638	positive regulation of alpha-beta T cell differentiation	1/52	49/23355	0.103568	0.176661	0.112952	Ccr2	1
GO:0071384	cellular response to corticosteroid stimulus	1/52	49/23355	0.103568	0.176661	0.112952	Zfp36	1
GO:1902653	secondary alcohol biosynthetic process	1/52	49/23355	0.103568	0.176661	0.112952	Apoe	1
GO:0051607	defense response to virus	2/52	246/23355	0.104076	0.177128	0.11325	Mmp12/Isg15	2
GO:0140546	defense response to symbiont	2/52	246/23355	0.104076	0.177128	0.11325	Mmp12/Isg15	2
GO:1903362	regulation of cellular protein catabolic process	2/52	247/23355	0.104781	0.178065	0.11385	Apoe/Hspa1a	2
GO:0032715	negative regulation of interleukin-6 production	1/52	50/23355	0.105568	0.178065	0.11385	Klf2	1
GO:0043370	regulation of CD4-positive, alpha-beta T cell differentiation	1/52	50/23355	0.105568	0.178065	0.11385	Ccr2	1
GO:0043392	negative regulation of DNA binding	1/52	50/23355	0.105568	0.178065	0.11385	Hmox1	1
GO:0060964	regulation of gene silencing by miRNA	1/52	50/23355	0.105568	0.178065	0.11385	Zfp36	1
GO:0070169	positive regulation of biomineral tissue development	1/52	50/23355	0.105568	0.178065	0.11385	Isg15	1
GO:0098754	detoxification	1/52	50/23355	0.105568	0.178065	0.11385	Mt1	1
GO:1902930	regulation of alcohol biosynthetic process	1/52	50/23355	0.105568	0.178065	0.11385	Apoe	1
GO:0021545	cranial nerve development	1/52	51/23355	0.107564	0.179828	0.114977	Egr2	1
GO:0031663	lipopolysaccharide-mediated signaling pathway	1/52	51/23355	0.107564	0.179828	0.114977	Cd14	1
GO:0045071	negative regulation of viral genome replication	1/52	51/23355	0.107564	0.179828	0.114977	Isg15	1
GO:0048255	mRNA stabilization	1/52	51/23355	0.107564	0.179828	0.114977	Zfp36	1
GO:0060428	lung epithelium development	1/52	51/23355	0.107564	0.179828	0.114977	Klf2	1
GO:0090207	regulation of triglyceride metabolic process	1/52	51/23355	0.107564	0.179828	0.114977	Apoe	1
GO:0110151	positive regulation of biomineralization	1/52	51/23355	0.107564	0.179828	0.114977	Isg15	1
GO:1903018	regulation of glycoprotein metabolic process	1/52	51/23355	0.107564	0.179828	0.114977	Cst3	1
GO:0031098	stress-activated protein kinase signaling cascade	2/52	252/23355	0.108329	0.180907	0.115666	Gadd45g/Zfp36	2
GO:0030258	lipid modification	2/52	253/23355	0.109042	0.181897	0.1163	Apoe/Socs3	2
GO:0000288	nuclear-transcribed mRNA catabolic process, deadenylation-dependent decay	1/52	52/23355	0.109555	0.182351	0.11659	Zfp36	1
GO:0045124	regulation of bone resorption	1/52	52/23355	0.109555	0.182351	0.11659	Fcgr4	1
GO:0010001	glial cell differentiation	2/52	255/23355	0.110473	0.183638	0.117413	Egr2/C5ar1	2
GO:0001960	negative regulation of cytokine-mediated signaling pathway	1/52	53/23355	0.111542	0.183638	0.117413	Mmp12	1
GO:0001974	blood vessel remodeling	1/52	53/23355	0.111542	0.183638	0.117413	Ccr2	1
GO:0010596	negative regulation of endothelial cell migration	1/52	53/23355	0.111542	0.183638	0.117413	Apoe	1
GO:0032757	positive regulation of interleukin-8 production	1/52	53/23355	0.111542	0.183638	0.117413	Cd14	1
GO:0034605	cellular response to heat	1/52	53/23355	0.111542	0.183638	0.117413	Hmox1	1
GO:0043303	mast cell degranulation	1/52	53/23355	0.111542	0.183638	0.117413	Hmox1	1
GO:0048483	autonomic nervous system development	1/52	53/23355	0.111542	0.183638	0.117413	Egr2	1
GO:0051353	positive regulation of oxidoreductase activity	1/52	53/23355	0.111542	0.183638	0.117413	Apoe	1
GO:0060147	regulation of posttranscriptional gene silencing	1/52	53/23355	0.111542	0.183638	0.117413	Zfp36	1
GO:0071375	cellular response to peptide hormone stimulus	2/52	257/23355	0.111908	0.184041	0.11767	Socs3/Lpl	2
GO:0015850	organic hydroxy compound transport	2/52	259/23355	0.113349	0.184098	0.117707	Apoe/Pltp	2
GO:0042493	response to drug	2/52	259/23355	0.113349	0.184098	0.117707	Ccl4/Fos	2
GO:0001662	behavioral fear response	1/52	54/23355	0.113525	0.184098	0.117707	Apoe	1
GO:0002448	mast cell mediated immunity	1/52	54/23355	0.113525	0.184098	0.117707	Hmox1	1
GO:0009395	phospholipid catabolic process	1/52	54/23355	0.113525	0.184098	0.117707	Plbd1	1
GO:0031646	positive regulation of nervous system process	1/52	54/23355	0.113525	0.184098	0.117707	Egr2	1
GO:0035690	cellular response to drug	1/52	54/23355	0.113525	0.184098	0.117707	Ccl4	1
GO:0046834	lipid phosphorylation	1/52	54/23355	0.113525	0.184098	0.117707	Socs3	1
GO:0051055	negative regulation of lipid biosynthetic process	1/52	54/23355	0.113525	0.184098	0.117707	Apoe	1
GO:0060760	positive regulation of response to cytokine stimulus	1/52	54/23355	0.113525	0.184098	0.117707	Mmp12	1
GO:0060966	regulation of gene silencing by RNA	1/52	54/23355	0.113525	0.184098	0.117707	Zfp36	1
GO:0061014	positive regulation of mRNA catabolic process	1/52	54/23355	0.113525	0.184098	0.117707	Zfp36	1
GO:1904036	negative regulation of epithelial cell apoptotic process	1/52	54/23355	0.113525	0.184098	0.117707	Hmox1	1
GO:0090068	positive regulation of cell cycle process	2/52	261/23355	0.114795	0.184953	0.118254	Cdkn1a/Aif1	2
GO:0002042	cell migration involved in sprouting angiogenesis	1/52	55/23355	0.115503	0.184953	0.118254	Hmox1	1
GO:0002209	behavioral defense response	1/52	55/23355	0.115503	0.184953	0.118254	Apoe	1
GO:0002279	mast cell activation involved in immune response	1/52	55/23355	0.115503	0.184953	0.118254	Hmox1	1
GO:0016126	sterol biosynthetic process	1/52	55/23355	0.115503	0.184953	0.118254	Apoe	1
GO:0042743	hydrogen peroxide metabolic process	1/52	55/23355	0.115503	0.184953	0.118254	Gpx3	1
GO:0045604	regulation of epidermal cell differentiation	1/52	55/23355	0.115503	0.184953	0.118254	Zfp36	1
GO:0045687	positive regulation of glial cell differentiation	1/52	55/23355	0.115503	0.184953	0.118254	Egr2	1
GO:0045773	positive regulation of axon extension	1/52	55/23355	0.115503	0.184953	0.118254	Apoe	1
GO:1900271	regulation of long-term synaptic potentiation	1/52	55/23355	0.115503	0.184953	0.118254	Apoe	1
GO:2000649	regulation of sodium ion transmembrane transporter activity	1/52	55/23355	0.115503	0.184953	0.118254	Fxyd2	1
GO:0060541	respiratory system development	2/52	262/23355	0.115519	0.184953	0.118254	Mmp12/Klf2	2
GO:0007626	locomotory behavior	2/52	263/23355	0.116245	0.185526	0.11862	Apoe/Egr1	2
GO:0045055	regulated exocytosis	2/52	263/23355	0.116245	0.185526	0.11862	Hmox1/Ccr2	2
GO:0050730	regulation of peptidyl-tyrosine phosphorylation	2/52	263/23355	0.116245	0.185526	0.11862	Socs3/Lilra5	2
GO:0002703	regulation of leukocyte mediated immunity	2/52	264/23355	0.116972	0.186313	0.119123	Hmox1/Ccr2	2
GO:0030219	megakaryocyte differentiation	1/52	56/23355	0.117477	0.186313	0.119123	Pf4	1
GO:0031529	ruffle organization	1/52	56/23355	0.117477	0.186313	0.119123	Aif1	1
GO:0050732	negative regulation of peptidyl-tyrosine phosphorylation	1/52	56/23355	0.117477	0.186313	0.119123	Socs3	1
GO:0050922	negative regulation of chemotaxis	1/52	56/23355	0.117477	0.186313	0.119123	Aif1	1
GO:0071622	regulation of granulocyte chemotaxis	1/52	56/23355	0.117477	0.186313	0.119123	C5ar1	1
GO:0001894	tissue homeostasis	2/52	266/23355	0.11843	0.187627	0.119963	Ccr2/Fcgr4	2
GO:0022409	positive regulation of cell-cell adhesion	2/52	267/23355	0.11916	0.188253	0.120364	Ccr2/Aif1	2
GO:0043536	positive regulation of blood vessel endothelial cell migration	1/52	57/23355	0.119447	0.188253	0.120364	Hmox1	1
GO:0050435	amyloid-beta metabolic process	1/52	57/23355	0.119447	0.188253	0.120364	Apoe	1
GO:0051930	regulation of sensory perception of pain	1/52	57/23355	0.119447	0.188253	0.120364	Fcgr4	1
GO:0060761	negative regulation of response to cytokine stimulus	1/52	57/23355	0.119447	0.188253	0.120364	Mmp12	1
GO:0002699	positive regulation of immune effector process	2/52	268/23355	0.119892	0.188758	0.120686	Hmox1/Ccr2	2
GO:0010656	negative regulation of muscle cell apoptotic process	1/52	58/23355	0.121412	0.189769	0.121333	Hmox1	1
GO:0032653	regulation of interleukin-10 production	1/52	58/23355	0.121412	0.189769	0.121333	Lilra5	1
GO:0033003	regulation of mast cell activation	1/52	58/23355	0.121412	0.189769	0.121333	Hmox1	1
GO:0033619	membrane protein proteolysis	1/52	58/23355	0.121412	0.189769	0.121333	Apoe	1
GO:0045778	positive regulation of ossification	1/52	58/23355	0.121412	0.189769	0.121333	Isg15	1
GO:0051931	regulation of sensory perception	1/52	58/23355	0.121412	0.189769	0.121333	Fcgr4	1
GO:0099172	presynapse organization	1/52	58/23355	0.121412	0.189769	0.121333	C5ar1	1
GO:1901990	regulation of mitotic cell cycle phase transition	2/52	271/23355	0.122094	0.190638	0.121888	Cdkn1a/Aif1	2
GO:0042596	fear response	1/52	59/23355	0.123373	0.192041	0.122785	Apoe	1
GO:1902373	negative regulation of mRNA catabolic process	1/52	59/23355	0.123373	0.192041	0.122785	Zfp36	1
GO:1902750	negative regulation of cell cycle G2/M phase transition	1/52	59/23355	0.123373	0.192041	0.122785	Cdkn1a	1
GO:0006749	glutathione metabolic process	1/52	60/23355	0.12533	0.193494	0.123715	Gpx3	1
GO:0042446	hormone biosynthetic process	1/52	60/23355	0.12533	0.193494	0.123715	Egr1	1
GO:0042987	amyloid precursor protein catabolic process	1/52	60/23355	0.12533	0.193494	0.123715	Apoe	1
GO:0043489	RNA stabilization	1/52	60/23355	0.12533	0.193494	0.123715	Zfp36	1
GO:0060711	labyrinthine layer development	1/52	60/23355	0.12533	0.193494	0.123715	Socs3	1
GO:0071156	regulation of cell cycle arrest	1/52	60/23355	0.12533	0.193494	0.123715	Cdkn1a	1
GO:1905953	negative regulation of lipid localization	1/52	60/23355	0.12533	0.193494	0.123715	Apoe	1
GO:2001238	positive regulation of extrinsic apoptotic signaling pathway	1/52	60/23355	0.12533	0.193494	0.123715	Atf3	1
GO:0002011	morphogenesis of an epithelial sheet	1/52	61/23355	0.127282	0.19571	0.125131	Mmp12	1
GO:0042698	ovulation cycle	1/52	61/23355	0.127282	0.19571	0.125131	Egr1	1
GO:0043462	regulation of ATPase activity	1/52	61/23355	0.127282	0.19571	0.125131	Dnajb1	1
GO:0044773	mitotic DNA damage checkpoint	1/52	61/23355	0.127282	0.19571	0.125131	Cdkn1a	1
GO:0043588	skin development	2/52	280/23355	0.128759	0.196509	0.125642	Ltb/Zfp36	2
GO:0051924	regulation of calcium ion transport	2/52	280/23355	0.128759	0.196509	0.125642	Ccl4/Lilra5	2
GO:0007584	response to nutrient	1/52	62/23355	0.129231	0.196509	0.125642	Lpl	1
GO:0010812	negative regulation of cell-substrate adhesion	1/52	62/23355	0.129231	0.196509	0.125642	Mmp12	1
GO:0030330	DNA damage response, signal transduction by p53 class mediator	1/52	62/23355	0.129231	0.196509	0.125642	Cdkn1a	1
GO:0031641	regulation of myelination	1/52	62/23355	0.129231	0.196509	0.125642	Egr2	1
GO:0032835	glomerulus development	1/52	62/23355	0.129231	0.196509	0.125642	Egr1	1
GO:0045682	regulation of epidermis development	1/52	62/23355	0.129231	0.196509	0.125642	Zfp36	1
GO:0046850	regulation of bone remodeling	1/52	62/23355	0.129231	0.196509	0.125642	Fcgr4	1
GO:0098586	cellular response to virus	1/52	62/23355	0.129231	0.196509	0.125642	Mmp12	1
GO:2000134	negative regulation of G1/S transition of mitotic cell cycle	1/52	62/23355	0.129231	0.196509	0.125642	Cdkn1a	1
GO:0016239	positive regulation of macroautophagy	1/52	63/23355	0.131175	0.198666	0.127021	Hmox1	1
GO:0045661	regulation of myoblast differentiation	1/52	63/23355	0.131175	0.198666	0.127021	Ccl9	1
GO:0048512	circadian behavior	1/52	63/23355	0.131175	0.198666	0.127021	Egr1	1
GO:0060999	positive regulation of dendritic spine development	1/52	63/23355	0.131175	0.198666	0.127021	Apoe	1
GO:0030336	negative regulation of cell migration	2/52	284/23355	0.131749	0.199337	0.12745	Apoe/Aif1	2
GO:0044774	mitotic DNA integrity checkpoint	1/52	64/23355	0.133114	0.201	0.128514	Cdkn1a	1
GO:0048286	lung alveolus development	1/52	64/23355	0.133114	0.201	0.128514	Mmp12	1
GO:0043405	regulation of MAP kinase activity	2/52	287/23355	0.134003	0.20214	0.129242	Gadd45g/Apoe	2
GO:0015909	long-chain fatty acid transport	1/52	65/23355	0.13505	0.202709	0.129606	Apoe	1
GO:0045824	negative regulation of innate immune response	1/52	65/23355	0.13505	0.202709	0.129606	Mmp12	1
GO:0046503	glycerolipid catabolic process	1/52	65/23355	0.13505	0.202709	0.129606	Lpl	1
GO:1902305	regulation of sodium ion transmembrane transport	1/52	65/23355	0.13505	0.202709	0.129606	Fxyd2	1
GO:2000514	regulation of CD4-positive, alpha-beta T cell activation	1/52	65/23355	0.13505	0.202709	0.129606	Ccr2	1
GO:0031640	killing of cells of other organism	1/52	66/23355	0.136981	0.204652	0.130849	Pf4	1
GO:0090398	cellular senescence	1/52	66/23355	0.136981	0.204652	0.130849	Cdkn1a	1
GO:1902807	negative regulation of cell cycle G1/S phase transition	1/52	66/23355	0.136981	0.204652	0.130849	Cdkn1a	1
GO:0010959	regulation of metal ion transport	2/52	291/23355	0.137021	0.204652	0.130849	Ccl4/Lilra5	2
GO:0050769	positive regulation of neurogenesis	2/52	291/23355	0.137021	0.204652	0.130849	Apoe/Egr2	2
GO:0060070	canonical Wnt signaling pathway	2/52	293/23355	0.138536	0.206711	0.132165	Apoe/Egr1	2
GO:0090307	mitotic spindle assembly	1/52	67/23355	0.138908	0.206858	0.132259	Hspa1a	1
GO:1901224	positive regulation of NIK/NF-kappaB signaling	1/52	67/23355	0.138908	0.206858	0.132259	Cd14	1
GO:0006879	cellular iron ion homeostasis	1/52	68/23355	0.140831	0.20849	0.133302	Hmox1	1
GO:0007566	embryo implantation	1/52	68/23355	0.140831	0.20849	0.133302	Mmp12	1
GO:0042440	pigment metabolic process	1/52	68/23355	0.140831	0.20849	0.133302	Hmox1	1
GO:0046635	positive regulation of alpha-beta T cell activation	1/52	68/23355	0.140831	0.20849	0.133302	Ccr2	1
GO:0046637	regulation of alpha-beta T cell differentiation	1/52	68/23355	0.140831	0.20849	0.133302	Ccr2	1
GO:0048168	regulation of neuronal synaptic plasticity	1/52	68/23355	0.140831	0.20849	0.133302	Egr1	1
GO:0002831	regulation of response to biotic stimulus	2/52	297/23355	0.141577	0.209186	0.133747	Mmp12/Apoe	2
GO:2000146	negative regulation of cell motility	2/52	297/23355	0.141577	0.209186	0.133747	Apoe/Aif1	2
GO:0097193	intrinsic apoptotic signaling pathway	2/52	298/23355	0.14234	0.210107	0.134337	Cdkn1a/Hmox1	2
GO:0031638	zymogen activation	1/52	69/23355	0.142749	0.210301	0.134461	Plau	1
GO:0048146	positive regulation of fibroblast proliferation	1/52	69/23355	0.142749	0.210301	0.134461	Cdkn1a	1
GO:0034504	protein localization to nucleus	2/52	301/23355	0.144633	0.211884	0.135472	Mmp12/Cdkn1a	2
GO:0006766	vitamin metabolic process	1/52	70/23355	0.144663	0.211884	0.135472	Pltp	1
GO:0030888	regulation of B cell proliferation	1/52	70/23355	0.144663	0.211884	0.135472	Cdkn1a	1
GO:0032677	regulation of interleukin-8 production	1/52	70/23355	0.144663	0.211884	0.135472	Cd14	1
GO:0032922	circadian regulation of gene expression	1/52	70/23355	0.144663	0.211884	0.135472	Egr1	1
GO:0033627	cell adhesion mediated by integrin	1/52	70/23355	0.144663	0.211884	0.135472	Plau	1
GO:0048511	rhythmic process	2/52	302/23355	0.145399	0.212755	0.13603	Egr1/Egr2	2
GO:1901653	cellular response to peptide	2/52	303/23355	0.146166	0.213351	0.13641	Socs3/Lpl	2
GO:0030968	endoplasmic reticulum unfolded protein response	1/52	71/23355	0.146574	0.213351	0.13641	Atf3	1
GO:0042509	regulation of tyrosine phosphorylation of STAT protein	1/52	71/23355	0.146574	0.213351	0.13641	Socs3	1
GO:0043113	receptor clustering	1/52	71/23355	0.146574	0.213351	0.13641	Apoe	1
GO:1902369	negative regulation of RNA catabolic process	1/52	71/23355	0.146574	0.213351	0.13641	Zfp36	1
GO:0010631	epithelial cell migration	2/52	304/23355	0.146934	0.213351	0.13641	Apoe/Hmox1	2
GO:0071214	cellular response to abiotic stimulus	2/52	304/23355	0.146934	0.213351	0.13641	Cdkn1a/Egr1	2
GO:0104004	cellular response to environmental stimulus	2/52	304/23355	0.146934	0.213351	0.13641	Cdkn1a/Egr1	2
GO:1901987	regulation of cell cycle phase transition	2/52	305/23355	0.147703	0.214261	0.136993	Cdkn1a/Aif1	2
GO:0051271	negative regulation of cellular component movement	2/52	306/23355	0.148473	0.214565	0.137187	Apoe/Aif1	2
GO:0090132	epithelium migration	2/52	306/23355	0.148473	0.214565	0.137187	Apoe/Hmox1	2
GO:0010633	negative regulation of epithelial cell migration	1/52	72/23355	0.14848	0.214565	0.137187	Apoe	1
GO:0043407	negative regulation of MAP kinase activity	1/52	72/23355	0.14848	0.214565	0.137187	Apoe	1
GO:0007611	learning or memory	2/52	308/23355	0.150015	0.21637	0.138341	Apoe/Egr1	2
GO:0090130	tissue migration	2/52	308/23355	0.150015	0.21637	0.138341	Apoe/Hmox1	2
GO:0043627	response to estrogen	1/52	73/23355	0.150381	0.216692	0.138547	Hmox1	1
GO:0016358	dendrite development	2/52	309/23355	0.150787	0.216863	0.138656	Apoe/Lst1	2
GO:0030111	regulation of Wnt signaling pathway	2/52	309/23355	0.150787	0.216863	0.138656	Apoe/Egr1	2
GO:0000079	regulation of cyclin-dependent protein serine/threonine kinase activity	1/52	74/23355	0.152279	0.217973	0.139366	Cdkn1a	1
GO:0007422	peripheral nervous system development	1/52	74/23355	0.152279	0.217973	0.139366	Egr2	1
GO:0010507	negative regulation of autophagy	1/52	74/23355	0.152279	0.217973	0.139366	Hmox1	1
GO:0050688	regulation of defense response to virus	1/52	74/23355	0.152279	0.217973	0.139366	Mmp12	1
GO:1901264	carbohydrate derivative transport	1/52	74/23355	0.152279	0.217973	0.139366	Pltp	1
GO:0007260	tyrosine phosphorylation of STAT protein	1/52	75/23355	0.154172	0.219852	0.140567	Socs3	1
GO:0032637	interleukin-8 production	1/52	75/23355	0.154172	0.219852	0.140567	Cd14	1
GO:0042982	amyloid precursor protein metabolic process	1/52	75/23355	0.154172	0.219852	0.140567	Apoe	1
GO:0045123	cellular extravasation	1/52	75/23355	0.154172	0.219852	0.140567	Ccr2	1
GO:1903037	regulation of leukocyte cell-cell adhesion	2/52	314/23355	0.15466	0.220339	0.140879	Ccr2/Aif1	2
GO:0032543	mitochondrial translation	1/52	76/23355	0.156062	0.221919	0.141888	Lars2	1
GO:0043954	cellular component maintenance	1/52	76/23355	0.156062	0.221919	0.141888	Apoe	1
GO:0044282	small molecule catabolic process	2/52	316/23355	0.156215	0.221928	0.141894	Apoe/Miox	2
GO:0018108	peptidyl-tyrosine phosphorylation	2/52	318/23355	0.157773	0.223931	0.143175	Socs3/Lilra5	2
GO:0061097	regulation of protein tyrosine kinase activity	1/52	77/23355	0.157947	0.223968	0.143198	Lilra5	1
GO:0008202	steroid metabolic process	2/52	319/23355	0.158553	0.224617	0.143613	Apoe/Egr1	2
GO:0006094	gluconeogenesis	1/52	78/23355	0.159828	0.225578	0.144228	Atf3	1
GO:0045453	bone resorption	1/52	78/23355	0.159828	0.225578	0.144228	Fcgr4	1
GO:0072332	intrinsic apoptotic signaling pathway by p53 class mediator	1/52	78/23355	0.159828	0.225578	0.144228	Cdkn1a	1
GO:1904029	regulation of cyclin-dependent protein kinase activity	1/52	78/23355	0.159828	0.225578	0.144228	Cdkn1a	1
GO:0018212	peptidyl-tyrosine modification	2/52	321/23355	0.160115	0.225773	0.144353	Socs3/Lilra5	2
GO:0050863	regulation of T cell activation	2/52	323/23355	0.161681	0.226746	0.144975	Ccr2/Aif1	2
GO:0045471	response to ethanol	1/52	79/23355	0.161705	0.226746	0.144975	Hpgd	1
GO:0045576	mast cell activation	1/52	79/23355	0.161705	0.226746	0.144975	Hmox1	1
GO:0046626	regulation of insulin receptor signaling pathway	1/52	79/23355	0.161705	0.226746	0.144975	Socs3	1
GO:0051966	regulation of synaptic transmission, glutamatergic	1/52	79/23355	0.161705	0.226746	0.144975	Ccr2	1
GO:0070373	negative regulation of ERK1 and ERK2 cascade	1/52	79/23355	0.161705	0.226746	0.144975	Atf3	1
GO:0006066	alcohol metabolic process	2/52	324/23355	0.162465	0.22739	0.145387	Apoe/Miox	2
GO:0051235	maintenance of location	2/52	324/23355	0.162465	0.22739	0.145387	Apoe/Lpl	2
GO:0031397	negative regulation of protein ubiquitination	1/52	80/23355	0.163578	0.228314	0.145978	Isg15	1
GO:0038034	signal transduction in absence of ligand	1/52	80/23355	0.163578	0.228314	0.145978	Pf4	1
GO:0097192	extrinsic apoptotic signaling pathway in absence of ligand	1/52	80/23355	0.163578	0.228314	0.145978	Pf4	1
GO:0014015	positive regulation of gliogenesis	1/52	81/23355	0.165446	0.230074	0.147102	Egr2	1
GO:0019319	hexose biosynthetic process	1/52	81/23355	0.165446	0.230074	0.147102	Atf3	1
GO:0032418	lysosome localization	1/52	81/23355	0.165446	0.230074	0.147102	Hmox1	1
GO:0050848	regulation of calcium-mediated signaling	1/52	81/23355	0.165446	0.230074	0.147102	Ccl4	1
GO:0022604	regulation of cell morphogenesis	2/52	328/23355	0.165607	0.230086	0.14711	Ccl3/Lst1	2
GO:0021675	nerve development	1/52	82/23355	0.167311	0.231602	0.14808	Egr2	1
GO:0030500	regulation of bone mineralization	1/52	82/23355	0.167311	0.231602	0.14808	Isg15	1
GO:0034103	regulation of tissue remodeling	1/52	82/23355	0.167311	0.231602	0.14808	Fcgr4	1
GO:0060998	regulation of dendritic spine development	1/52	82/23355	0.167311	0.231602	0.14808	Apoe	1
GO:0040013	negative regulation of locomotion	2/52	332/23355	0.168761	0.233183	0.14909	Apoe/Aif1	2
GO:0050806	positive regulation of synaptic transmission	2/52	332/23355	0.168761	0.233183	0.14909	Apoe/Ccr2	2
GO:0045069	regulation of viral genome replication	1/52	83/23355	0.169171	0.233324	0.149181	Isg15	1
GO:0060968	regulation of gene silencing	1/52	83/23355	0.169171	0.233324	0.149181	Zfp36	1
GO:0002429	immune response-activating cell surface receptor signaling pathway	2/52	334/23355	0.170341	0.234724	0.150076	Cd79b/C5ar1	2
GO:0050709	negative regulation of protein secretion	1/52	84/23355	0.171028	0.234958	0.150226	Apoe	1
GO:0051384	response to glucocorticoid	1/52	84/23355	0.171028	0.234958	0.150226	Zfp36	1
GO:0061515	myeloid cell development	1/52	84/23355	0.171028	0.234958	0.150226	Klf2	1
GO:0002757	immune response-activating signal transduction	2/52	335/23355	0.171133	0.234958	0.150226	Cd79b/C5ar1	2
GO:0010389	regulation of G2/M transition of mitotic cell cycle	1/52	85/23355	0.17288	0.237142	0.151622	Cdkn1a	1
GO:0046330	positive regulation of JNK cascade	1/52	86/23355	0.174729	0.239244	0.152965	Gadd45g	1
GO:0048708	astrocyte differentiation	1/52	86/23355	0.174729	0.239244	0.152965	C5ar1	1
GO:0034644	cellular response to UV	1/52	87/23355	0.176573	0.241332	0.154301	Cdkn1a	1
GO:0046364	monosaccharide biosynthetic process	1/52	87/23355	0.176573	0.241332	0.154301	Atf3	1
GO:0032436	positive regulation of proteasomal ubiquitin-dependent protein catabolic process	1/52	88/23355	0.178413	0.243407	0.155628	Hspa1a	1
GO:1901992	positive regulation of mitotic cell cycle phase transition	1/52	88/23355	0.178413	0.243407	0.155628	Aif1	1
GO:0045862	positive regulation of proteolysis	2/52	345/23355	0.179081	0.244099	0.15607	Apoe/Hspa1a	2
GO:0042770	signal transduction in response to DNA damage	1/52	89/23355	0.180249	0.24547	0.156946	Cdkn1a	1
GO:0002768	immune response-regulating cell surface receptor signaling pathway	2/52	347/23355	0.180678	0.245832	0.157178	Cd79b/C5ar1	2
GO:0051341	regulation of oxidoreductase activity	1/52	90/23355	0.182081	0.247297	0.158115	Apoe	1
GO:1903312	negative regulation of mRNA metabolic process	1/52	90/23355	0.182081	0.247297	0.158115	Zfp36	1
GO:0002764	immune response-regulating signaling pathway	2/52	350/23355	0.183077	0.248427	0.158837	Cd79b/C5ar1	2
GO:0001656	metanephros development	1/52	91/23355	0.18391	0.248886	0.159131	Egr1	1
GO:0031960	response to corticosteroid	1/52	91/23355	0.18391	0.248886	0.159131	Zfp36	1
GO:1903321	negative regulation of protein modification by small protein conjugation or removal	1/52	91/23355	0.18391	0.248886	0.159131	Isg15	1
GO:0007265	Ras protein signal transduction	2/52	352/23355	0.18468	0.24926	0.159369	Apoe/Aif1	2
GO:0051962	positive regulation of nervous system development	2/52	352/23355	0.18468	0.24926	0.159369	Apoe/Egr2	2
GO:0062012	regulation of small molecule metabolic process	2/52	352/23355	0.18468	0.24926	0.159369	Apoe/Egr1	2
GO:0006644	phospholipid metabolic process	2/52	353/23355	0.185482	0.249896	0.159777	Socs3/Plbd1	2
GO:0007159	leukocyte cell-cell adhesion	2/52	353/23355	0.185482	0.249896	0.159777	Ccr2/Aif1	2
GO:0044344	cellular response to fibroblast growth factor stimulus	1/52	92/23355	0.185734	0.250013	0.159851	Zfp36	1
GO:0001938	positive regulation of endothelial cell proliferation	1/52	93/23355	0.187554	0.252015	0.161131	Hmox1	1
GO:0055072	iron ion homeostasis	1/52	93/23355	0.187554	0.252015	0.161131	Hmox1	1
GO:0002028	regulation of sodium ion transport	1/52	94/23355	0.18937	0.25328	0.16194	Fxyd2	1
GO:0045445	myoblast differentiation	1/52	94/23355	0.18937	0.25328	0.16194	Ccl9	1
GO:0045685	regulation of glial cell differentiation	1/52	94/23355	0.18937	0.25328	0.16194	Egr2	1
GO:0071774	response to fibroblast growth factor	1/52	94/23355	0.18937	0.25328	0.16194	Zfp36	1
GO:1901222	regulation of NIK/NF-kappaB signaling	1/52	94/23355	0.18937	0.25328	0.16194	Cd14	1
GO:0031589	cell-substrate adhesion	2/52	358/23355	0.189499	0.25328	0.16194	Mmp12/Plau	2
GO:0019216	regulation of lipid metabolic process	2/52	359/23355	0.190304	0.254131	0.162484	Apoe/Egr1	2
GO:0002792	negative regulation of peptide secretion	1/52	95/23355	0.191182	0.255078	0.16309	Apoe	1
GO:0002440	production of molecular mediator of immune response	2/52	361/23355	0.191916	0.255607	0.163427	Hmox1/Ccr2	2
GO:0006909	phagocytosis	2/52	361/23355	0.191916	0.255607	0.163427	Ccr2/Aif1	2
GO:0002832	negative regulation of response to biotic stimulus	1/52	96/23355	0.19299	0.255911	0.163622	Mmp12	1
GO:0007229	integrin-mediated signaling pathway	1/52	96/23355	0.19299	0.255911	0.163622	Isg15	1
GO:0016241	regulation of macroautophagy	1/52	96/23355	0.19299	0.255911	0.163622	Hmox1	1
GO:0042158	lipoprotein biosynthetic process	1/52	96/23355	0.19299	0.255911	0.163622	Apoe	1
GO:1903313	positive regulation of mRNA metabolic process	1/52	96/23355	0.19299	0.255911	0.163622	Zfp36	1
GO:0018205	peptidyl-lysine modification	2/52	364/23355	0.194337	0.257401	0.164575	Egr1/Egr2	2
GO:0010660	regulation of muscle cell apoptotic process	1/52	97/23355	0.194795	0.257401	0.164575	Hmox1	1
GO:0051668	localization within membrane	1/52	97/23355	0.194795	0.257401	0.164575	Apoe	1
GO:0062014	negative regulation of small molecule metabolic process	1/52	97/23355	0.194795	0.257401	0.164575	Apoe	1
GO:0045787	positive regulation of cell cycle	2/52	365/23355	0.195145	0.257639	0.164727	Cdkn1a/Aif1	2
GO:0043502	regulation of muscle adaptation	1/52	98/23355	0.196595	0.259327	0.165806	Aif1	1
GO:0010720	positive regulation of cell development	2/52	368/23355	0.197572	0.259884	0.166162	Apoe/Egr2	2
GO:0002709	regulation of T cell mediated immunity	1/52	99/23355	0.198391	0.259884	0.166162	Ccr2	1
GO:0007200	phospholipase C-activating G protein-coupled receptor signaling pathway	1/52	99/23355	0.198391	0.259884	0.166162	C5ar1	1
GO:0032092	positive regulation of protein binding	1/52	99/23355	0.198391	0.259884	0.166162	Apoe	1
GO:0045582	positive regulation of T cell differentiation	1/52	99/23355	0.198391	0.259884	0.166162	Ccr2	1
GO:0046889	positive regulation of lipid biosynthetic process	1/52	99/23355	0.198391	0.259884	0.166162	Apoe	1
GO:0060395	SMAD protein signal transduction	1/52	99/23355	0.198391	0.259884	0.166162	Fos	1
GO:0070167	regulation of biomineral tissue development	1/52	99/23355	0.198391	0.259884	0.166162	Isg15	1
GO:0048167	regulation of synaptic plasticity	2/52	371/23355	0.200002	0.261552	0.167229	Apoe/Egr1	2
GO:0050795	regulation of behavior	1/52	100/23355	0.200183	0.261552	0.167229	Apoe	1
GO:2000243	positive regulation of reproductive process	1/52	100/23355	0.200183	0.261552	0.167229	Plau	1
GO:0007041	lysosomal transport	1/52	101/23355	0.201972	0.262981	0.168142	Hspa1a	1
GO:0097061	dendritic spine organization	1/52	101/23355	0.201972	0.262981	0.168142	Apoe	1
GO:0110149	regulation of biomineralization	1/52	101/23355	0.201972	0.262981	0.168142	Isg15	1
GO:1902749	regulation of cell cycle G2/M phase transition	1/52	101/23355	0.201972	0.262981	0.168142	Cdkn1a	1
GO:0010657	muscle cell apoptotic process	1/52	102/23355	0.203756	0.264394	0.169046	Hmox1	1
GO:0050772	positive regulation of axonogenesis	1/52	102/23355	0.203756	0.264394	0.169046	Apoe	1
GO:1901989	positive regulation of cell cycle phase transition	1/52	102/23355	0.203756	0.264394	0.169046	Aif1	1
GO:2000060	positive regulation of ubiquitin-dependent protein catabolic process	1/52	102/23355	0.203756	0.264394	0.169046	Hspa1a	1
GO:0032091	negative regulation of protein binding	1/52	103/23355	0.205537	0.265793	0.16994	Cdkn1a	1
GO:0033555	multicellular organismal response to stress	1/52	103/23355	0.205537	0.265793	0.16994	Apoe	1
GO:0045833	negative regulation of lipid metabolic process	1/52	103/23355	0.205537	0.265793	0.16994	Apoe	1
GO:0071456	cellular response to hypoxia	1/52	103/23355	0.205537	0.265793	0.16994	Egr1	1
GO:0019731	antibacterial humoral response	1/52	104/23355	0.207314	0.267861	0.171263	Wfdc17	1
GO:0000077	DNA damage checkpoint	1/52	105/23355	0.209087	0.269232	0.172139	Cdkn1a	1
GO:0046634	regulation of alpha-beta T cell activation	1/52	105/23355	0.209087	0.269232	0.172139	Ccr2	1
GO:0046849	bone remodeling	1/52	105/23355	0.209087	0.269232	0.172139	Fcgr4	1
GO:0071482	cellular response to light stimulus	1/52	105/23355	0.209087	0.269232	0.172139	Cdkn1a	1
GO:0044772	mitotic cell cycle phase transition	2/52	383/23355	0.209761	0.269871	0.172548	Cdkn1a/Aif1	2
GO:0019935	cyclic-nucleotide-mediated signaling	1/52	106/23355	0.210856	0.271049	0.173301	Apoe	1
GO:0035282	segmentation	1/52	107/23355	0.212621	0.272392	0.17416	Egr2	1
GO:0043488	regulation of mRNA stability	1/52	107/23355	0.212621	0.272392	0.17416	Zfp36	1
GO:0048145	regulation of fibroblast proliferation	1/52	107/23355	0.212621	0.272392	0.17416	Cdkn1a	1
GO:1901800	positive regulation of proteasomal protein catabolic process	1/52	107/23355	0.212621	0.272392	0.17416	Hspa1a	1
GO:0010595	positive regulation of endothelial cell migration	1/52	108/23355	0.214382	0.274184	0.175305	Hmox1	1
GO:0140053	mitochondrial gene expression	1/52	108/23355	0.214382	0.274184	0.175305	Lars2	1
GO:0000956	nuclear-transcribed mRNA catabolic process	1/52	109/23355	0.216139	0.275468	0.176126	Zfp36	1
GO:0048144	fibroblast proliferation	1/52	109/23355	0.216139	0.275468	0.176126	Cdkn1a	1
GO:0051028	mRNA transport	1/52	109/23355	0.216139	0.275468	0.176126	Zfp36	1
GO:0106027	neuron projection organization	1/52	109/23355	0.216139	0.275468	0.176126	Apoe	1
GO:0006887	exocytosis	2/52	391/23355	0.216296	0.275468	0.176126	Hmox1/Ccr2	2
GO:0006275	regulation of DNA replication	1/52	110/23355	0.217893	0.277268	0.177277	Cst3	1
GO:0031570	DNA integrity checkpoint	1/52	111/23355	0.219642	0.278557	0.178101	Cdkn1a	1
GO:0032963	collagen metabolic process	1/52	111/23355	0.219642	0.278557	0.178101	Mmp12	1
GO:0035249	synaptic transmission, glutamatergic	1/52	111/23355	0.219642	0.278557	0.178101	Ccr2	1
GO:0099175	regulation of postsynapse organization	1/52	111/23355	0.219642	0.278557	0.178101	Apoe	1
GO:0001959	regulation of cytokine-mediated signaling pathway	1/52	112/23355	0.221388	0.280536	0.179367	Mmp12	1
GO:0044270	cellular nitrogen compound catabolic process	2/52	399/23355	0.222851	0.281799	0.180174	Hmox1/Zfp36	2
GO:0002224	toll-like receptor signaling pathway	1/52	113/23355	0.22313	0.281799	0.180174	Cd14	1
GO:0034754	cellular hormone metabolic process	1/52	113/23355	0.22313	0.281799	0.180174	Egr1	1
GO:0038061	NIK/NF-kappaB signaling	1/52	113/23355	0.22313	0.281799	0.180174	Cd14	1
GO:0046700	heterocycle catabolic process	2/52	400/23355	0.223671	0.282247	0.180461	Hmox1/Zfp36	2
GO:0001892	embryonic placenta development	1/52	114/23355	0.224868	0.282814	0.180823	Socs3	1
GO:0030516	regulation of axon extension	1/52	114/23355	0.224868	0.282814	0.180823	Apoe	1
GO:0042100	B cell proliferation	1/52	114/23355	0.224868	0.282814	0.180823	Cdkn1a	1
GO:0051225	spindle assembly	1/52	114/23355	0.224868	0.282814	0.180823	Hspa1a	1
GO:0048638	regulation of developmental growth	2/52	403/23355	0.226135	0.284171	0.181691	Apoe/Cdkn1a	2
GO:0045621	positive regulation of lymphocyte differentiation	1/52	115/23355	0.226602	0.284522	0.181915	Ccr2	1
GO:0001776	leukocyte homeostasis	1/52	116/23355	0.228333	0.285746	0.182698	Ccr2	1
GO:0019079	viral genome replication	1/52	116/23355	0.228333	0.285746	0.182698	Isg15	1
GO:0019751	polyol metabolic process	1/52	116/23355	0.228333	0.285746	0.182698	Miox	1
GO:0045089	positive regulation of innate immune response	1/52	116/23355	0.228333	0.285746	0.182698	Mmp12	1
GO:0001503	ossification	2/52	406/23355	0.2286	0.285845	0.182761	Isg15/Egr2	2
GO:0030216	keratinocyte differentiation	1/52	117/23355	0.230059	0.287195	0.183624	Zfp36	1
GO:0032874	positive regulation of stress-activated MAPK cascade	1/52	117/23355	0.230059	0.287195	0.183624	Gadd45g	1
GO:0034248	regulation of cellular amide metabolic process	2/52	409/23355	0.231068	0.288216	0.184277	Apoe/Zfp36	2
GO:0007052	mitotic spindle organization	1/52	118/23355	0.231782	0.288869	0.184694	Hspa1a	1
GO:0021782	glial cell development	1/52	119/23355	0.233501	0.289863	0.18533	C5ar1	1
GO:0033559	unsaturated fatty acid metabolic process	1/52	119/23355	0.233501	0.289863	0.18533	Hpgd	1
GO:0070304	positive regulation of stress-activated protein kinase signaling cascade	1/52	119/23355	0.233501	0.289863	0.18533	Gadd45g	1
GO:2000278	regulation of DNA biosynthetic process	1/52	119/23355	0.233501	0.289863	0.18533	Cdkn1a	1
GO:0006631	fatty acid metabolic process	2/52	412/23355	0.233538	0.289863	0.18533	Hpgd/Lpl	2
GO:0043487	regulation of RNA stability	1/52	120/23355	0.235217	0.291707	0.186509	Zfp36	1
GO:0009314	response to radiation	2/52	416/23355	0.236834	0.293109	0.187406	Cdkn1a/Egr1	2
GO:0030282	bone mineralization	1/52	121/23355	0.236928	0.293109	0.187406	Isg15	1
GO:0042542	response to hydrogen peroxide	1/52	121/23355	0.236928	0.293109	0.187406	Hmox1	1
GO:0000086	G2/M transition of mitotic cell cycle	1/52	122/23355	0.238636	0.29402	0.187988	Cdkn1a	1
GO:0030317	flagellated sperm motility	1/52	122/23355	0.238636	0.29402	0.187988	Pltp	1
GO:0050829	defense response to Gram-negative bacterium	1/52	122/23355	0.238636	0.29402	0.187988	Lyz2	1
GO:0051101	regulation of DNA binding	1/52	122/23355	0.238636	0.29402	0.187988	Hmox1	1
GO:0060759	regulation of response to cytokine stimulus	1/52	122/23355	0.238636	0.29402	0.187988	Mmp12	1
GO:0019439	aromatic compound catabolic process	2/52	419/23355	0.239308	0.294607	0.188363	Hmox1/Zfp36	2
GO:0002253	activation of immune response	2/52	420/23355	0.240132	0.294919	0.188563	Cd79b/C5ar1	2
GO:0043500	muscle adaptation	1/52	123/23355	0.24034	0.294919	0.188563	Aif1	1
GO:0045931	positive regulation of mitotic cell cycle	1/52	123/23355	0.24034	0.294919	0.188563	Aif1	1
GO:1903052	positive regulation of proteolysis involved in cellular protein catabolic process	1/52	123/23355	0.24034	0.294919	0.188563	Hspa1a	1
GO:0000723	telomere maintenance	1/52	124/23355	0.242041	0.296524	0.189589	Hspa1a	1
GO:0042177	negative regulation of protein catabolic process	1/52	124/23355	0.242041	0.296524	0.189589	Cst3	1
GO:0006816	calcium ion transport	2/52	423/23355	0.242608	0.296739	0.189726	Ccl4/Lilra5	2
GO:0042113	B cell activation	2/52	423/23355	0.242608	0.296739	0.189726	Cdkn1a/Cd79b	2
GO:0044770	cell cycle phase transition	2/52	424/23355	0.243434	0.29692	0.189842	Cdkn1a/Aif1	2
GO:0006611	protein export from nucleus	1/52	125/23355	0.243737	0.29692	0.189842	Egr2	1
GO:0007093	mitotic cell cycle checkpoint	1/52	125/23355	0.243737	0.29692	0.189842	Cdkn1a	1
GO:0014013	regulation of gliogenesis	1/52	125/23355	0.243737	0.29692	0.189842	Egr2	1
GO:0051053	negative regulation of DNA metabolic process	1/52	125/23355	0.243737	0.29692	0.189842	Cdkn1a	1
GO:0008286	insulin receptor signaling pathway	1/52	126/23355	0.24543	0.298262	0.1907	Socs3	1
GO:0032200	telomere organization	1/52	126/23355	0.24543	0.298262	0.1907	Hspa1a	1
GO:0097722	sperm motility	1/52	126/23355	0.24543	0.298262	0.1907	Pltp	1
GO:0008277	regulation of G protein-coupled receptor signaling pathway	1/52	127/23355	0.247119	0.299833	0.191704	Rgs1	1
GO:0120254	olefinic compound metabolic process	1/52	127/23355	0.247119	0.299833	0.191704	Egr1	1
GO:0036294	cellular response to decreased oxygen levels	1/52	128/23355	0.248805	0.300913	0.192395	Egr1	1
GO:0042157	lipoprotein metabolic process	1/52	128/23355	0.248805	0.300913	0.192395	Apoe	1
GO:0046425	regulation of receptor signaling pathway via JAK-STAT	1/52	128/23355	0.248805	0.300913	0.192395	Socs3	1
GO:0060996	dendritic spine development	1/52	128/23355	0.248805	0.300913	0.192395	Apoe	1
GO:0022407	regulation of cell-cell adhesion	2/52	432/23355	0.250044	0.301741	0.192924	Ccr2/Aif1	2
GO:0006690	icosanoid metabolic process	1/52	129/23355	0.250487	0.301741	0.192924	Hpgd	1
GO:0048640	negative regulation of developmental growth	1/52	129/23355	0.250487	0.301741	0.192924	Cdkn1a	1
GO:0061387	regulation of extent of cell growth	1/52	129/23355	0.250487	0.301741	0.192924	Apoe	1
GO:0061844	antimicrobial humoral immune response mediated by antimicrobial peptide	1/52	129/23355	0.250487	0.301741	0.192924	Pf4	1
GO:0072594	establishment of protein localization to organelle	2/52	433/23355	0.25087	0.301963	0.193066	Mmp12/Cdkn1a	2
GO:0046328	regulation of JNK cascade	1/52	131/23355	0.253839	0.304808	0.194886	Gadd45g	1
GO:0061013	regulation of mRNA catabolic process	1/52	131/23355	0.253839	0.304808	0.194886	Zfp36	1
GO:0090305	nucleic acid phosphodiester bond hydrolysis	1/52	131/23355	0.253839	0.304808	0.194886	Zfp36	1
GO:0006869	lipid transport	2/52	438/23355	0.255006	0.305724	0.195471	Apoe/Pltp	2
GO:0016055	Wnt signaling pathway	2/52	438/23355	0.255006	0.305724	0.195471	Apoe/Egr1	2
GO:0008203	cholesterol metabolic process	1/52	132/23355	0.25551	0.305843	0.195547	Apoe	1
GO:0010508	positive regulation of autophagy	1/52	132/23355	0.25551	0.305843	0.195547	Hmox1	1
GO:0001558	regulation of cell growth	2/52	439/23355	0.255833	0.305988	0.19564	Apoe/Cdkn1a	2
GO:0198738	cell-cell signaling by wnt	2/52	440/23355	0.25666	0.306736	0.196118	Apoe/Egr1	2
GO:0032434	regulation of proteasomal ubiquitin-dependent protein catabolic process	1/52	133/23355	0.257177	0.306868	0.196202	Hspa1a	1
GO:0060294	cilium movement involved in cell motility	1/52	133/23355	0.257177	0.306868	0.196202	Pltp	1
GO:0045785	positive regulation of cell adhesion	2/52	442/23355	0.258315	0.307881	0.19685	Ccr2/Aif1	2
GO:0002456	T cell mediated immunity	1/52	134/23355	0.25884	0.307881	0.19685	Ccr2	1
GO:0046165	alcohol biosynthetic process	1/52	134/23355	0.25884	0.307881	0.19685	Apoe	1
GO:1904892	regulation of receptor signaling pathway via STAT	1/52	134/23355	0.25884	0.307881	0.19685	Socs3	1
GO:0050767	regulation of neurogenesis	2/52	443/23355	0.259143	0.308	0.196926	Apoe/Egr2	2
GO:0072331	signal transduction by p53 class mediator	1/52	135/23355	0.2605	0.309369	0.197802	Cdkn1a	1
GO:0007015	actin filament organization	2/52	445/23355	0.260799	0.309481	0.197873	Aif1/Marcksl1	2
GO:0007050	cell cycle arrest	1/52	138/23355	0.265457	0.31427	0.200935	Cdkn1a	1
GO:0010565	regulation of cellular ketone metabolic process	1/52	138/23355	0.265457	0.31427	0.200935	Egr1	1
GO:0035023	regulation of Rho protein signal transduction	1/52	138/23355	0.265457	0.31427	0.200935	Apoe	1
GO:0002460	adaptive immune response based on somatic recombination of immune receptors built from immunoglobulin superfamily domains	2/52	452/23355	0.266594	0.315122	0.20148	Gadd45g/Ccr2	2
GO:0045786	negative regulation of cell cycle	2/52	452/23355	0.266594	0.315122	0.20148	Cdkn1a/Hpgd	2
GO:0048675	axon extension	1/52	139/23355	0.267102	0.315477	0.201707	Apoe	1
GO:0007346	regulation of mitotic cell cycle	2/52	453/23355	0.267422	0.315608	0.201791	Cdkn1a/Aif1	2
GO:0001539	cilium or flagellum-dependent cell motility	1/52	140/23355	0.268744	0.316674	0.202472	Pltp	1
GO:0060285	cilium-dependent cell motility	1/52	140/23355	0.268744	0.316674	0.202472	Pltp	1
GO:0002824	positive regulation of adaptive immune response based on somatic recombination of immune receptors built from immunoglobulin superfamily domains	1/52	141/23355	0.270382	0.317615	0.203074	Ccr2	1
GO:0016125	sterol metabolic process	1/52	141/23355	0.270382	0.317615	0.203074	Apoe	1
GO:0044839	cell cycle G2/M phase transition	1/52	141/23355	0.270382	0.317615	0.203074	Cdkn1a	1
GO:0051224	negative regulation of protein transport	1/52	141/23355	0.270382	0.317615	0.203074	Apoe	1
GO:0010469	regulation of signaling receptor activity	1/52	142/23355	0.272016	0.318792	0.203826	Plau	1
GO:0016052	carbohydrate catabolic process	1/52	142/23355	0.272016	0.318792	0.203826	Miox	1
GO:0051168	nuclear export	1/52	142/23355	0.272016	0.318792	0.203826	Egr2	1
GO:0007034	vacuolar transport	1/52	143/23355	0.273647	0.31996	0.204573	Hspa1a	1
GO:0046488	phosphatidylinositol metabolic process	1/52	143/23355	0.273647	0.31996	0.204573	Socs3	1
GO:0071453	cellular response to oxygen levels	1/52	143/23355	0.273647	0.31996	0.204573	Egr1	1
GO:0015908	fatty acid transport	1/52	145/23355	0.276898	0.322763	0.206365	Apoe	1
GO:0035725	sodium ion transmembrane transport	1/52	145/23355	0.276898	0.322763	0.206365	Fxyd2	1
GO:1902652	secondary alcohol metabolic process	1/52	145/23355	0.276898	0.322763	0.206365	Apoe	1
GO:1902850	microtubule cytoskeleton organization involved in mitosis	1/52	145/23355	0.276898	0.322763	0.206365	Hspa1a	1
GO:0006633	fatty acid biosynthetic process	1/52	146/23355	0.278518	0.323654	0.206935	Lpl	1
GO:0009411	response to UV	1/52	146/23355	0.278518	0.323654	0.206935	Cdkn1a	1
GO:0017148	negative regulation of translation	1/52	146/23355	0.278518	0.323654	0.206935	Zfp36	1
GO:1904950	negative regulation of establishment of protein localization	1/52	146/23355	0.278518	0.323654	0.206935	Apoe	1
GO:0034614	cellular response to reactive oxygen species	1/52	147/23355	0.280134	0.325283	0.207976	Fos	1
GO:0002821	positive regulation of adaptive immune response	1/52	148/23355	0.281747	0.326654	0.208853	Ccr2	1
GO:0050680	negative regulation of epithelial cell proliferation	1/52	148/23355	0.281747	0.326654	0.208853	Apoe	1
GO:1901991	negative regulation of mitotic cell cycle phase transition	1/52	149/23355	0.283357	0.328268	0.209885	Cdkn1a	1
GO:0048732	gland development	2/52	473/23355	0.283982	0.328741	0.210188	Hmox1/Plau	2
GO:0035195	gene silencing by miRNA	1/52	150/23355	0.284962	0.329624	0.210752	Zfp36	1
GO:0010498	proteasomal protein catabolic process	2/52	475/23355	0.285637	0.330152	0.21109	Apoe/Hspa1a	2
GO:0046434	organophosphate catabolic process	1/52	151/23355	0.286565	0.330719	0.211452	Plbd1	1
GO:0072006	nephron development	1/52	151/23355	0.286565	0.330719	0.211452	Egr1	1
GO:0030856	regulation of epithelial cell differentiation	1/52	153/23355	0.289759	0.333642	0.213321	Zfp36	1
GO:0070507	regulation of microtubule cytoskeleton organization	1/52	153/23355	0.289759	0.333642	0.213321	Hspa1a	1
GO:1903900	regulation of viral life cycle	1/52	153/23355	0.289759	0.333642	0.213321	Isg15	1
GO:0022612	gland morphogenesis	1/52	154/23355	0.291351	0.335219	0.21433	Plau	1
GO:0007409	axonogenesis	2/52	483/23355	0.292255	0.33577	0.214682	Apoe/Egr2	2
GO:0007569	cell aging	1/52	155/23355	0.292939	0.33577	0.214682	Cdkn1a	1
GO:0010634	positive regulation of epithelial cell migration	1/52	155/23355	0.292939	0.33577	0.214682	Hmox1	1
GO:0050657	nucleic acid transport	1/52	155/23355	0.292939	0.33577	0.214682	Zfp36	1
GO:0050658	RNA transport	1/52	155/23355	0.292939	0.33577	0.214682	Zfp36	1
GO:0002833	positive regulation of response to biotic stimulus	1/52	156/23355	0.294524	0.336809	0.215346	Mmp12	1
GO:0035194	post-transcriptional gene silencing by RNA	1/52	156/23355	0.294524	0.336809	0.215346	Zfp36	1
GO:2001235	positive regulation of apoptotic signaling pathway	1/52	156/23355	0.294524	0.336809	0.215346	Atf3	1
GO:0050808	synapse organization	2/52	486/23355	0.294735	0.336809	0.215346	Apoe/C5ar1	2
GO:0002221	pattern recognition receptor signaling pathway	1/52	157/23355	0.296105	0.337863	0.21602	Cd14	1
GO:0045580	regulation of T cell differentiation	1/52	157/23355	0.296105	0.337863	0.21602	Ccr2	1
GO:0051236	establishment of RNA localization	1/52	158/23355	0.297683	0.339408	0.217008	Zfp36	1
GO:0030183	B cell differentiation	1/52	159/23355	0.299257	0.340689	0.217827	Cd79b	1
GO:0034250	positive regulation of cellular amide metabolic process	1/52	159/23355	0.299257	0.340689	0.217827	Apoe	1
GO:0007292	female gamete generation	1/52	160/23355	0.300828	0.34222	0.218806	Plau	1
GO:0006399	tRNA metabolic process	1/52	161/23355	0.302396	0.343487	0.219616	Lars2	1
GO:0040029	regulation of gene expression, epigenetic	1/52	161/23355	0.302396	0.343487	0.219616	Klf2	1
GO:0016441	posttranscriptional gene silencing	1/52	162/23355	0.30396	0.344746	0.22042	Zfp36	1
GO:2000058	regulation of ubiquitin-dependent protein catabolic process	1/52	162/23355	0.30396	0.344746	0.22042	Hspa1a	1
GO:0071383	cellular response to steroid hormone stimulus	1/52	163/23355	0.30552	0.346256	0.221386	Zfp36	1
GO:0010977	negative regulation of neuron projection development	1/52	164/23355	0.307077	0.347241	0.222016	Apoe	1
GO:0031214	biomineral tissue development	1/52	164/23355	0.307077	0.347241	0.222016	Isg15	1
GO:0043433	negative regulation of DNA-binding transcription factor activity	1/52	164/23355	0.307077	0.347241	0.222016	Hmox1	1
GO:0110148	biomineralization	1/52	166/23355	0.310181	0.350227	0.223925	Isg15	1
GO:1901988	negative regulation of cell cycle phase transition	1/52	166/23355	0.310181	0.350227	0.223925	Cdkn1a	1
GO:0045834	positive regulation of lipid metabolic process	1/52	168/23355	0.313272	0.353453	0.225987	Apoe	1
GO:0051017	actin filament bundle assembly	1/52	169/23355	0.314812	0.354926	0.226929	Aif1	1
GO:0045017	glycerolipid biosynthetic process	1/52	170/23355	0.316348	0.356127	0.227698	Lpl	1
GO:0071897	DNA biosynthetic process	1/52	170/23355	0.316348	0.356127	0.227698	Cdkn1a	1
GO:0006575	cellular modified amino acid metabolic process	1/52	171/23355	0.317882	0.357322	0.228461	Gpx3	1
GO:0042552	myelination	1/52	171/23355	0.317882	0.357322	0.228461	Egr2	1
GO:0030509	BMP signaling pathway	1/52	172/23355	0.319412	0.358243	0.22905	Egr1	1
GO:0061572	actin filament bundle organization	1/52	172/23355	0.319412	0.358243	0.22905	Aif1	1
GO:1902904	negative regulation of supramolecular fiber organization	1/52	172/23355	0.319412	0.358243	0.22905	Apoe	1
GO:0000075	cell cycle checkpoint	1/52	174/23355	0.322461	0.360594	0.230554	Cdkn1a	1
GO:0001890	placenta development	1/52	174/23355	0.322461	0.360594	0.230554	Socs3	1
GO:0007272	ensheathment of neurons	1/52	174/23355	0.322461	0.360594	0.230554	Egr2	1
GO:0008366	axon ensheathment	1/52	174/23355	0.322461	0.360594	0.230554	Egr2	1
GO:0007254	JNK cascade	1/52	176/23355	0.325498	0.363721	0.232553	Gadd45g	1
GO:0009612	response to mechanical stimulus	1/52	178/23355	0.328521	0.366828	0.234539	Fos	1
GO:0006403	RNA localization	1/52	180/23355	0.331531	0.369643	0.236339	Zfp36	1
GO:0032872	regulation of stress-activated MAPK cascade	1/52	180/23355	0.331531	0.369643	0.236339	Gadd45g	1
GO:0007051	spindle organization	1/52	181/23355	0.333031	0.370496	0.236885	Hspa1a	1
GO:0007266	Rho protein signal transduction	1/52	181/23355	0.333031	0.370496	0.236885	Apoe	1
GO:0050853	B cell receptor signaling pathway	1/52	181/23355	0.333031	0.370496	0.236885	Cd79b	1
GO:0031047	gene silencing by RNA	1/52	182/23355	0.334527	0.371888	0.237774	Zfp36	1
GO:0070302	regulation of stress-activated protein kinase signaling cascade	1/52	183/23355	0.33602	0.372727	0.238311	Gadd45g	1
GO:0071772	response to BMP	1/52	183/23355	0.33602	0.372727	0.238311	Egr1	1
GO:0071773	cellular response to BMP stimulus	1/52	183/23355	0.33602	0.372727	0.238311	Egr1	1
GO:0050770	regulation of axonogenesis	1/52	186/23355	0.340481	0.377121	0.24112	Apoe	1
GO:0071229	cellular response to acid chemical	1/52	186/23355	0.340481	0.377121	0.24112	Klf2	1
GO:0009749	response to glucose	1/52	187/23355	0.341961	0.378483	0.241991	Egr1	1
GO:0030041	actin filament polymerization	1/52	188/23355	0.343438	0.37984	0.242859	Aif1	1
GO:0003341	cilium movement	1/52	189/23355	0.344912	0.381192	0.243723	Pltp	1
GO:0009746	response to hexose	1/52	190/23355	0.346382	0.382537	0.244583	Egr1	1
GO:0007259	receptor signaling pathway via JAK-STAT	1/52	191/23355	0.347849	0.383039	0.244904	Socs3	1
GO:0034284	response to monosaccharide	1/52	191/23355	0.347849	0.383039	0.244904	Egr1	1
GO:0043112	receptor metabolic process	1/52	191/23355	0.347849	0.383039	0.244904	Apoe	1
GO:0045619	regulation of lymphocyte differentiation	1/52	191/23355	0.347849	0.383039	0.244904	Ccr2	1
GO:0072330	monocarboxylic acid biosynthetic process	1/52	192/23355	0.349313	0.384372	0.245756	Lpl	1
GO:0061351	neural precursor cell proliferation	1/52	193/23355	0.350774	0.385698	0.246604	C5ar1	1
GO:0050731	positive regulation of peptidyl-tyrosine phosphorylation	1/52	195/23355	0.353686	0.388618	0.248471	Lilra5	1
GO:0051099	positive regulation of binding	1/52	196/23355	0.355137	0.389646	0.249129	Apoe	1
GO:0097696	receptor signaling pathway via STAT	1/52	196/23355	0.355137	0.389646	0.249129	Socs3	1
GO:0006911	phagocytosis, engulfment	1/52	197/23355	0.356585	0.390668	0.249782	Aif1	1
GO:0030307	positive regulation of cell growth	1/52	197/23355	0.356585	0.390668	0.249782	Apoe	1
GO:0009913	epidermal cell differentiation	1/52	198/23355	0.35803	0.391967	0.250613	Zfp36	1
GO:0002706	regulation of lymphocyte mediated immunity	1/52	199/23355	0.359471	0.392977	0.251258	Ccr2	1
GO:0015931	nucleobase-containing compound transport	1/52	199/23355	0.359471	0.392977	0.251258	Zfp36	1
GO:0002822	regulation of adaptive immune response based on somatic recombination of immune receptors built from immunoglobulin superfamily domains	1/52	200/23355	0.36091	0.393412	0.251536	Ccr2	1
GO:0016051	carbohydrate biosynthetic process	1/52	200/23355	0.36091	0.393412	0.251536	Atf3	1
GO:0030308	negative regulation of cell growth	1/52	200/23355	0.36091	0.393412	0.251536	Cdkn1a	1
GO:1990138	neuron projection extension	1/52	200/23355	0.36091	0.393412	0.251536	Apoe	1
GO:1902115	regulation of organelle assembly	1/52	201/23355	0.362345	0.394693	0.252355	Hspa1a	1
GO:0042445	hormone metabolic process	1/52	203/23355	0.365206	0.397237	0.253982	Egr1	1
GO:0099173	postsynapse organization	1/52	203/23355	0.365206	0.397237	0.253982	Apoe	1
GO:0001906	cell killing	1/52	205/23355	0.368054	0.399474	0.255412	Pf4	1
GO:0009743	response to carbohydrate	1/52	205/23355	0.368054	0.399474	0.255412	Egr1	1
GO:0031396	regulation of protein ubiquitination	1/52	205/23355	0.368054	0.399474	0.255412	Isg15	1
GO:0099024	plasma membrane invagination	1/52	206/23355	0.369474	0.400727	0.256213	Aif1	1
GO:0016236	macroautophagy	1/52	207/23355	0.37089	0.401975	0.257011	Hmox1	1
GO:0001101	response to acid chemical	1/52	208/23355	0.372303	0.402929	0.257621	Klf2	1
GO:0048469	cell maturation	1/52	208/23355	0.372303	0.402929	0.257621	Klf2	1
GO:0031345	negative regulation of cell projection organization	1/52	209/23355	0.373714	0.404166	0.258412	Apoe	1
GO:0008217	regulation of blood pressure	1/52	210/23355	0.375121	0.405109	0.259015	Hmox1	1
GO:0043406	positive regulation of MAP kinase activity	1/52	210/23355	0.375121	0.405109	0.259015	Gadd45g	1
GO:0006006	glucose metabolic process	1/52	212/23355	0.377925	0.407266	0.260394	Atf3	1
GO:0030522	intracellular receptor signaling pathway	1/52	212/23355	0.377925	0.407266	0.260394	Klf2	1
GO:0042180	cellular ketone metabolic process	1/52	212/23355	0.377925	0.407266	0.260394	Egr1	1
GO:0010324	membrane invagination	1/52	213/23355	0.379323	0.408481	0.261171	Aif1	1
GO:0008361	regulation of cell size	1/52	214/23355	0.380718	0.409691	0.261945	Apoe	1
GO:0008154	actin polymerization or depolymerization	1/52	215/23355	0.382109	0.410896	0.262715	Aif1	1
GO:0002819	regulation of adaptive immune response	1/52	216/23355	0.383498	0.411512	0.263109	Ccr2	1
GO:0051651	maintenance of location in cell	1/52	216/23355	0.383498	0.411512	0.263109	Apoe	1
GO:0097305	response to alcohol	1/52	216/23355	0.383498	0.411512	0.263109	Hpgd	1
GO:0035264	multicellular organism growth	1/52	217/23355	0.384883	0.412706	0.263872	Klf2	1
GO:0007623	circadian rhythm	1/52	218/23355	0.386266	0.413602	0.264445	Egr1	1
GO:0048639	positive regulation of developmental growth	1/52	218/23355	0.386266	0.413602	0.264445	Apoe	1
GO:0006402	mRNA catabolic process	1/52	220/23355	0.389021	0.415964	0.265955	Zfp36	1
GO:0010976	positive regulation of neuron projection development	1/52	220/23355	0.389021	0.415964	0.265955	Apoe	1
GO:0050871	positive regulation of B cell activation	1/52	221/23355	0.390395	0.417138	0.266706	Cdkn1a	1
GO:0048545	response to steroid hormone	1/52	222/23355	0.391765	0.418306	0.267453	Zfp36	1
GO:0061138	morphogenesis of a branching epithelium	1/52	225/23355	0.395858	0.422378	0.270056	Socs3	1
GO:0045930	negative regulation of mitotic cell cycle	1/52	228/23355	0.399923	0.426416	0.272638	Cdkn1a	1
GO:0010948	negative regulation of cell cycle process	1/52	230/23355	0.402619	0.428987	0.274282	Cdkn1a	1
GO:0006814	sodium ion transport	1/52	236/23355	0.410634	0.43722	0.279546	Fxyd2	1
GO:0016485	protein processing	1/52	238/23355	0.413283	0.43973	0.281151	Plau	1
GO:0006813	potassium ion transport	1/52	241/23355	0.417233	0.44331	0.28344	Fxyd2	1
GO:0019318	hexose metabolic process	1/52	241/23355	0.417233	0.44331	0.28344	Atf3	1
GO:0032147	activation of protein kinase activity	1/52	242/23355	0.418544	0.444079	0.283932	Gadd45g	1
GO:0046578	regulation of Ras protein signal transduction	1/52	242/23355	0.418544	0.444079	0.283932	Apoe	1
GO:0001763	morphogenesis of a branching structure	1/52	244/23355	0.421158	0.445602	0.284905	Socs3	1
GO:0006520	cellular amino acid metabolic process	1/52	244/23355	0.421158	0.445602	0.284905	Lars2	1
GO:0010466	negative regulation of peptidase activity	1/52	244/23355	0.421158	0.445602	0.284905	Cst3	1
GO:0090257	regulation of muscle system process	1/52	244/23355	0.421158	0.445602	0.284905	Aif1	1
GO:1903792	negative regulation of anion transport	1/52	249/23355	0.427641	0.452146	0.289089	Apoe	1
GO:0007411	axon guidance	1/52	250/23355	0.428929	0.453191	0.289757	Egr2	1
GO:0097485	neuron projection guidance	1/52	251/23355	0.430214	0.454232	0.290423	Egr2	1
GO:0060291	long-term synaptic potentiation	1/52	252/23355	0.431497	0.455268	0.291085	Apoe	1
GO:0006260	DNA replication	1/52	253/23355	0.432776	0.4563	0.291745	Cst3	1
GO:0034976	response to endoplasmic reticulum stress	1/52	254/23355	0.434053	0.457327	0.292402	Atf3	1
GO:0032886	regulation of microtubule-based process	1/52	255/23355	0.435327	0.458351	0.293056	Hspa1a	1
GO:0005996	monosaccharide metabolic process	1/52	258/23355	0.439132	0.461714	0.295207	Atf3	1
GO:0006401	RNA catabolic process	1/52	258/23355	0.439132	0.461714	0.295207	Zfp36	1
GO:1903311	regulation of mRNA metabolic process	1/52	259/23355	0.440395	0.46272	0.29585	Zfp36	1
GO:0010506	regulation of autophagy	1/52	260/23355	0.441655	0.463722	0.29649	Hmox1	1
GO:0050807	regulation of synapse organization	1/52	261/23355	0.442912	0.464719	0.297128	Apoe	1
GO:0045926	negative regulation of growth	1/52	264/23355	0.446667	0.468334	0.299439	Cdkn1a	1
GO:0032412	regulation of ion transmembrane transporter activity	1/52	265/23355	0.447913	0.469316	0.300067	Fxyd2	1
GO:0048588	developmental cell growth	1/52	269/23355	0.45287	0.474181	0.303178	Apoe	1
GO:0006650	glycerophospholipid metabolic process	1/52	271/23355	0.455332	0.476429	0.304615	Socs3	1
GO:0050864	regulation of B cell activation	1/52	272/23355	0.456559	0.477383	0.305225	Cdkn1a	1
GO:0046394	carboxylic acid biosynthetic process	1/52	273/23355	0.457783	0.477673	0.30541	Lpl	1
GO:0050803	regulation of synapse structure or activity	1/52	273/23355	0.457783	0.477673	0.30541	Apoe	1
GO:0051056	regulation of small GTPase mediated signal transduction	1/52	273/23355	0.457783	0.477673	0.30541	Apoe	1
GO:0071902	positive regulation of protein serine/threonine kinase activity	1/52	274/23355	0.459004	0.478617	0.306014	Gadd45g	1
GO:0009101	glycoprotein biosynthetic process	1/52	275/23355	0.460223	0.479228	0.306404	Phlda1	1
GO:0140014	mitotic nuclear division	1/52	275/23355	0.460223	0.479228	0.306404	Hspa1a	1
GO:0022898	regulation of transmembrane transporter activity	1/52	276/23355	0.461439	0.480163	0.307003	Fxyd2	1
GO:0060560	developmental growth involved in morphogenesis	1/52	277/23355	0.462653	0.481095	0.307598	Apoe	1
GO:0071695	anatomical structure maturation	1/52	279/23355	0.465072	0.483278	0.308994	Klf2	1
GO:0016053	organic acid biosynthetic process	1/52	280/23355	0.466277	0.484198	0.309582	Lpl	1
GO:0061448	connective tissue development	1/52	282/23355	0.46868	0.48636	0.310964	Egr1	1
GO:0032409	regulation of transporter activity	1/52	287/23355	0.474641	0.492208	0.314703	Fxyd2	1
GO:0007162	negative regulation of cell adhesion	1/52	293/23355	0.481707	0.498852	0.318952	Mmp12	1
GO:0016458	gene silencing	1/52	293/23355	0.481707	0.498852	0.318952	Zfp36	1
GO:0006790	sulfur compound metabolic process	1/52	294/23355	0.482876	0.49972	0.319507	Gpx3	1
GO:0051258	protein polymerization	1/52	295/23355	0.484042	0.500585	0.320059	Aif1	1
GO:0044262	cellular carbohydrate metabolic process	1/52	296/23355	0.485205	0.501445	0.320609	Miox	1
GO:0050708	regulation of protein secretion	1/52	299/23355	0.48868	0.504692	0.322685	Apoe	1
GO:0050851	antigen receptor-mediated signaling pathway	1/52	301/23355	0.490984	0.506725	0.323985	Cd79b	1
GO:0051604	protein maturation	1/52	303/23355	0.493278	0.508745	0.325277	Plau	1
GO:0030198	extracellular matrix organization	1/52	306/23355	0.496699	0.511925	0.32731	Mmp12	1
GO:0043062	extracellular structure organization	1/52	307/23355	0.497835	0.512397	0.327612	Mmp12	1
GO:0045229	external encapsulating structure organization	1/52	307/23355	0.497835	0.512397	0.327612	Mmp12	1
GO:1990830	cellular response to leukemia inhibitory factor	1/52	311/23355	0.502352	0.516695	0.33036	Socs3	1
GO:0009416	response to light stimulus	1/52	312/23355	0.503475	0.516796	0.330424	Cdkn1a	1
GO:0045927	positive regulation of growth	1/52	312/23355	0.503475	0.516796	0.330424	Apoe	1
GO:1990823	response to leukemia inhibitory factor	1/52	312/23355	0.503475	0.516796	0.330424	Socs3	1
GO:0015849	organic acid transport	1/52	313/23355	0.504595	0.517595	0.330935	Apoe	1
GO:0008544	epidermis development	1/52	319/23355	0.511266	0.524083	0.335083	Zfp36	1
GO:0001822	kidney development	1/52	321/23355	0.51347	0.525985	0.3363	Egr1	1
GO:0021700	developmental maturation	1/52	333/23355	0.526491	0.538959	0.344595	Klf2	1
GO:0072001	renal system development	1/52	336/23355	0.529693	0.541869	0.346456	Egr1	1
GO:0002791	regulation of peptide secretion	1/52	338/23355	0.531815	0.543673	0.347609	Apoe	1
GO:0045861	negative regulation of proteolysis	1/52	342/23355	0.536032	0.547614	0.350129	Cst3	1
GO:0006417	regulation of translation	1/52	350/23355	0.544354	0.555741	0.355325	Zfp36	1
GO:0043271	negative regulation of ion transport	1/52	359/23355	0.553542	0.56474	0.361078	Apoe	1
GO:1904062	regulation of cation transmembrane transport	1/52	370/23355	0.564525	0.575556	0.367994	Fxyd2	1
GO:0034655	nucleobase-containing compound catabolic process	1/52	373/23355	0.567474	0.578174	0.369667	Zfp36	1
GO:0001655	urogenital system development	1/52	379/23355	0.573313	0.583337	0.372969	Egr1	1
GO:0051052	regulation of DNA metabolic process	1/52	379/23355	0.573313	0.583337	0.372969	Cdkn1a	1
GO:0003002	regionalization	1/52	380/23355	0.574279	0.583535	0.373095	Egr2	1
GO:1902903	regulation of supramolecular fiber organization	1/52	380/23355	0.574279	0.583535	0.373095	Apoe	1
GO:0009306	protein secretion	1/52	392/23355	0.585701	0.594742	0.380261	Apoe	1
GO:0035592	establishment of protein localization to extracellular region	1/52	393/23355	0.586639	0.595295	0.380615	Apoe	1
GO:0007018	microtubule-based movement	1/52	394/23355	0.587575	0.595846	0.380966	Pltp	1
GO:0051656	establishment of organelle localization	1/52	399/23355	0.592225	0.600158	0.383724	Hmox1	1
GO:0071692	protein localization to extracellular region	1/52	400/23355	0.593149	0.600692	0.384065	Apoe	1
GO:0051346	negative regulation of hydrolase activity	1/52	405/23355	0.597736	0.604933	0.386777	Cst3	1
GO:0043161	proteasome-mediated ubiquitin-dependent protein catabolic process	1/52	409/23355	0.60137	0.608204	0.388868	Hspa1a	1
GO:0003012	muscle system process	1/52	412/23355	0.604074	0.61053	0.390356	Aif1	1
GO:0051090	regulation of DNA-binding transcription factor activity	1/52	415/23355	0.60676	0.612836	0.39183	Hmox1	1
GO:0032535	regulation of cellular component size	1/52	417/23355	0.608541	0.614225	0.392717	Apoe	1
GO:0052547	regulation of peptidase activity	1/52	422/23355	0.612958	0.618271	0.395304	Cst3	1
GO:0006914	autophagy	1/52	426/23355	0.616457	0.620972	0.397031	Hmox1	1
GO:0061919	process utilizing autophagic mechanism	1/52	426/23355	0.616457	0.620972	0.397031	Hmox1	1
GO:0000280	nuclear division	1/52	434/23355	0.623362	0.627509	0.401211	Hspa1a	1
GO:0002449	lymphocyte mediated immunity	1/52	435/23355	0.624216	0.627952	0.401494	Ccr2	1
GO:0031346	positive regulation of cell projection organization	1/52	436/23355	0.625069	0.628392	0.401775	Apoe	1
GO:0002790	peptide secretion	1/52	441/23355	0.629303	0.631809	0.40396	Apoe	1
GO:0043254	regulation of protein-containing complex assembly	1/52	441/23355	0.629303	0.631809	0.40396	Apoe	1
GO:0034660	ncRNA metabolic process	1/52	445/23355	0.632657	0.634755	0.405844	Lars2	1
GO:0048608	reproductive structure development	1/52	478/23355	0.659213	0.660961	0.422599	Socs3	1
GO:0007389	pattern specification process	1/52	480/23355	0.660761	0.662074	0.423311	Egr2	1
GO:0061458	reproductive system development	1/52	482/23355	0.662302	0.663178	0.424017	Socs3	1
GO:0006281	DNA repair	1/52	489/23355	0.66764	0.668081	0.427152	Hspa1a	1
GO:0048285	organelle fission	1/52	490/23355	0.668396	0.668396	0.427353	Hspa1a	1
