# Supplementary material for: Predicting Macrophage Spatial Localization from Single‐Cell Transcriptomes to Uncover Disease Mechanisms
Source: Adv Sci (Weinh). 2026 Feb 28;13(21):e10924. doi: 10.1002/advs.202410924 (PMC13073240; doi:10.1002/advs.202410924)
Supplement: Supplementary file 8 — Supplemental Table 7 [file ADVS-13-e10924-s004.xlsx]

## Sheet: Sheet1
ID	Description	GeneRatio	BgRatio	pvalue	p.adjust	qvalue	geneID	Count
GO:1903131	mononuclear cell differentiation	36/186	468/23355	4.45396e-25	1.53083e-21	8.8376e-22	Hspb1/Lepr/Cd79a/Ly6d/Cd28/Id2/Cd8a/Cd27/Il1b/Tnfsf8/Ccr7/Cd3g/Fas/Cd3d/Ms4a1/Il7r/Cd3e/Dcstamp/Klrc1/Tcf7/Ifng/Lck/Il1a/Ctla2a/Lef1/Rsad2/Il10/Il2ra/Tnfsf9/Myc/Ctsl/Csf1/H2-Ab1/H2-Aa/Pou2f2/Tmem176a	36
GO:0060326	cell chemotaxis	30/186	304/23355	4.08883e-24	7.02665e-21	4.05655e-21	Ccl5/Ccl12/Hspb1/Cxcl2/Ccl7/Ccl2/Cxcl9/Cxcr6/Cxcl10/Ccl8/Xcl1/Il1b/Dusp1/Cxcl1/Edn1/Vcam1/Ccr7/Serpine1/Ifng/Lef1/Nr4a1/Spp1/Ccrl2/Lgals3/Csf1/Ccl17/Calr/Cxcl16/Cx3cr1/C3ar1	30
GO:0050900	leukocyte migration	31/186	364/23355	5.7798e-23	6.62172e-20	3.82278e-20	Ccl5/Ccl12/Cxcl2/Ccl7/Ccl2/Cxcl9/Cxcl10/Ccl8/Xcl1/Il1b/Dusp1/Cxcl1/Edn1/Vcam1/Ccr7/Serpine1/Thy1/Ifng/Il1a/Tnf/Spp1/Itgal/Lgals3/Csf1/Ccl17/Cd9/Calr/Cxcl16/Mmp9/Cx3cr1/C3ar1	31
GO:0030098	lymphocyte differentiation	32/186	423/23355	4.14764e-22	3.56386e-19	2.05745e-19	Hspb1/Lepr/Cd79a/Ly6d/Cd28/Id2/Cd8a/Cd27/Il1b/Tnfsf8/Ccr7/Cd3g/Fas/Cd3d/Ms4a1/Il7r/Cd3e/Klrc1/Tcf7/Ifng/Lck/Il1a/Ctla2a/Lef1/Rsad2/Il10/Il2ra/Tnfsf9/Ctsl/H2-Ab1/H2-Aa/Pou2f2	32
GO:0045785	positive regulation of cell adhesion	32/186	442/23355	1.57644e-21	1.08364e-18	6.25597e-19	Ccl5/Ccl2/Cited2/Cd28/Cd27/Xcl1/Il1b/Vcam1/Ccr7/Il7r/Thy1/Cd3e/S100a10/Ifng/Lck/Il1a/Lef1/Tnf/Hes1/Il2ra/Nr4a3/Spp1/Itgal/Tnfsf9/Csf1/Plaur/H2-Ab1/H2-Aa/Cd63/H2-T23/Calr/Dab2	32
GO:0050863	regulation of T cell activation	28/186	323/23355	5.18328e-21	2.96915e-18	1.71412e-18	Ccl5/Hspb1/Ccl2/Cd28/Cd27/Xcl1/Il1b/Vcam1/Ccr7/Cd209a/Il7r/Thy1/Cd3e/Tcf7/Ifng/Lat/Lck/Il1a/Ctla2a/Lef1/Hes1/Il2ra/Itgal/Tnfsf9/Lgals3/H2-Ab1/H2-Aa/H2-T23	28
GO:0022409	positive regulation of cell-cell adhesion	26/186	267/23355	7.59511e-21	3.7292e-18	2.1529e-18	Ccl5/Ccl2/Cited2/Cd28/Cd27/Xcl1/Il1b/Vcam1/Ccr7/Il7r/Thy1/Cd3e/Ifng/Lck/Il1a/Lef1/Tnf/Hes1/Il2ra/Nr4a3/Itgal/Tnfsf9/Plaur/H2-Ab1/H2-Aa/H2-T23	26
GO:0022407	regulation of cell-cell adhesion	31/186	432/23355	9.26123e-21	3.97886e-18	2.29703e-18	Ccl5/Hspb1/Ccl2/Cited2/Cd28/Cd27/Xcl1/Il1b/Vcam1/Ccr7/Il7r/Thy1/Cd3e/Ifng/Lck/Il1a/Lef1/Bmp2/Il10/Tnf/Hes1/Il2ra/Nr4a3/Itgal/Tnfsf9/Lgals3/Plaur/H2-Ab1/H2-Aa/Cd9/H2-T23	31
GO:0030595	leukocyte chemotaxis	24/186	220/23355	1.77011e-20	6.75986e-18	3.90253e-18	Ccl5/Ccl12/Cxcl2/Ccl7/Ccl2/Cxcl9/Cxcl10/Ccl8/Xcl1/Il1b/Dusp1/Cxcl1/Edn1/Ccr7/Serpine1/Ifng/Spp1/Lgals3/Csf1/Ccl17/Calr/Cxcl16/Cx3cr1/C3ar1	24
GO:0097529	myeloid leukocyte migration	24/186	221/23355	1.97245e-20	6.77929e-18	3.91375e-18	Ccl5/Ccl12/Cxcl2/Ccl7/Ccl2/Cxcl9/Cxcl10/Ccl8/Xcl1/Il1b/Dusp1/Cxcl1/Edn1/Ccr7/Serpine1/Ifng/Il1a/Spp1/Lgals3/Csf1/Ccl17/Cd9/Cx3cr1/C3ar1	24
GO:1903039	positive regulation of leukocyte cell-cell adhesion	24/186	223/23355	2.44512e-20	7.6399e-18	4.41058e-18	Ccl5/Ccl2/Cd28/Cd27/Xcl1/Il1b/Vcam1/Ccr7/Il7r/Thy1/Cd3e/Ifng/Lck/Il1a/Lef1/Tnf/Hes1/Il2ra/Nr4a3/Itgal/Tnfsf9/H2-Ab1/H2-Aa/H2-T23	24
GO:0030593	neutrophil chemotaxis	18/186	101/23355	1.51085e-19	4.32733e-17	2.49821e-17	Ccl5/Ccl12/Cxcl2/Ccl7/Ccl2/Cxcl9/Cxcl10/Ccl8/Xcl1/Il1b/Cxcl1/Edn1/Ccr7/Ifng/Spp1/Lgals3/Ccl17/C3ar1	18
GO:0071621	granulocyte chemotaxis	19/186	126/23355	3.93989e-19	9.67242e-17	5.58398e-17	Ccl5/Ccl12/Cxcl2/Ccl7/Ccl2/Cxcl9/Cxcl10/Ccl8/Xcl1/Il1b/Cxcl1/Edn1/Ccr7/Ifng/Spp1/Lgals3/Csf1/Ccl17/C3ar1	19
GO:1990266	neutrophil migration	19/186	126/23355	3.93989e-19	9.67242e-17	5.58398e-17	Ccl5/Ccl12/Cxcl2/Ccl7/Ccl2/Cxcl9/Cxcl10/Ccl8/Xcl1/Il1b/Cxcl1/Edn1/Ccr7/Ifng/Il1a/Spp1/Lgals3/Ccl17/C3ar1	19
GO:1903037	regulation of leukocyte cell-cell adhesion	26/186	314/23355	4.56184e-19	1.04527e-16	6.03444e-17	Ccl5/Hspb1/Ccl2/Cd28/Cd27/Xcl1/Il1b/Vcam1/Ccr7/Il7r/Thy1/Cd3e/Ifng/Lck/Il1a/Lef1/Tnf/Hes1/Il2ra/Nr4a3/Itgal/Tnfsf9/Lgals3/H2-Ab1/H2-Aa/H2-T23	26
GO:0050870	positive regulation of T cell activation	22/186	201/23355	6.97739e-19	1.42117e-16	8.20454e-17	Ccl5/Ccl2/Cd28/Cd27/Xcl1/Il1b/Vcam1/Ccr7/Il7r/Thy1/Cd3e/Ifng/Lck/Il1a/Lef1/Hes1/Il2ra/Itgal/Tnfsf9/H2-Ab1/H2-Aa/H2-T23	22
GO:0007159	leukocyte cell-cell adhesion	27/186	353/23355	7.02936e-19	1.42117e-16	8.20454e-17	Ccl5/Hspb1/Ccl2/Cd28/Cd27/Xcl1/Il1b/Vcam1/Ccr7/Il7r/Thy1/Cd3e/Ifng/Lck/Il1a/Lef1/Tnf/Hes1/Il2ra/Nr4a3/Itgal/Tnfsf9/Lgals3/H2-Ab1/H2-Aa/H2-T23/Cx3cr1	27
GO:0030217	T cell differentiation	25/186	290/23355	8.66818e-19	1.65514e-16	9.55527e-17	Hspb1/Lepr/Cd28/Cd8a/Cd27/Il1b/Tnfsf8/Ccr7/Cd3g/Fas/Cd3d/Il7r/Cd3e/Klrc1/Tcf7/Ifng/Lck/Il1a/Ctla2a/Lef1/Rsad2/Il2ra/Tnfsf9/Ctsl/H2-Aa	25
GO:0097530	granulocyte migration	20/186	155/23355	1.07462e-18	1.94394e-16	1.12225e-16	Ccl5/Ccl12/Cxcl2/Ccl7/Ccl2/Cxcl9/Cxcl10/Ccl8/Xcl1/Il1b/Cxcl1/Edn1/Ccr7/Ifng/Il1a/Spp1/Lgals3/Csf1/Ccl17/C3ar1	20
GO:0034341	response to interferon-gamma	18/186	137/23355	4.44282e-17	7.63498e-15	4.40774e-15	Ccl5/Ccl12/Ccl7/Ccl2/Ccl8/Xcl1/Ifng/Vim/Ifitm3/H2-Ab1/H2-Eb1/H2-Aa/Ccl17/Ifitm2/Cxcl16/Actg1/Gbp2/Bst2	18
GO:0070661	leukocyte proliferation	25/186	348/23355	6.71773e-17	1.09947e-14	6.34733e-15	Ccl5/Ccl12/Cd79a/Cd28/Cd27/Xcl1/Il1b/Vcam1/Ccr7/Cd209a/Il7r/Cd3e/Ifng/Il1a/Lef1/Il10/Hes1/Il2ra/Itgal/Tnfsf9/Lgals3/Csf1/H2-Ab1/H2-Aa/H2-T23	25
GO:0032943	mononuclear cell proliferation	24/186	323/23355	1.36218e-16	2.1281e-14	1.22857e-14	Ccl5/Cd79a/Cd28/Cd27/Xcl1/Il1b/Vcam1/Ccr7/Cd209a/Il7r/Cd3e/Ifng/Il1a/Lef1/Il10/Hes1/Il2ra/Itgal/Tnfsf9/Lgals3/Csf1/H2-Ab1/H2-Aa/H2-T23	24
GO:0019221	cytokine-mediated signaling pathway	25/186	372/23355	3.21009e-16	4.79699e-14	2.76935e-14	Ccl5/Ccl12/Cxcl2/Ccl7/Lepr/Ccl2/Cxcl9/Cxcl10/Ccl8/Xcl1/Il1b/Cxcl1/Edn1/Klf6/Il2rb/Ifng/Il1a/Tnf/Csf1/Ifitm3/Iigp1/Ccl17/Ifitm2/Csf2ra/Cx3cr1	25
GO:1990868	response to chemokine	14/186	71/23355	4.07725e-16	5.6054e-14	3.23605e-14	Ccl5/Ccl12/Cxcl2/Ccl7/Ccl2/Cxcl9/Cxcl10/Ccl8/Xcl1/Dusp1/Cxcl1/Edn1/Ccl17/Cx3cr1	14
GO:1990869	cellular response to chemokine	14/186	71/23355	4.07725e-16	5.6054e-14	3.23605e-14	Ccl5/Ccl12/Cxcl2/Ccl7/Ccl2/Cxcl9/Cxcl10/Ccl8/Xcl1/Dusp1/Cxcl1/Edn1/Ccl17/Cx3cr1	14
GO:1902105	regulation of leukocyte differentiation	23/186	307/23355	5.09835e-16	6.73963e-14	3.89085e-14	Ccl5/Hspb1/Cd28/Id2/Cd27/Ccr7/Fas/Klf10/Il7r/Dcstamp/Tcf7/Ifng/Lck/Ctla2a/Lef1/Il10/Tnf/Il2ra/Tnfsf9/Myc/Csf1/H2-Aa/Tmem176a	23
GO:0070663	regulation of leukocyte proliferation	21/186	252/23355	1.21815e-15	1.54082e-13	8.8953e-14	Ccl5/Ccl12/Cd28/Xcl1/Il1b/Vcam1/Ccr7/Cd209a/Cd3e/Ifng/Il1a/Il10/Hes1/Il2ra/Itgal/Tnfsf9/Lgals3/Csf1/H2-Ab1/H2-Aa/H2-T23	21
GO:0046651	lymphocyte proliferation	23/186	320/23355	1.25525e-15	1.54082e-13	8.8953e-14	Ccl5/Cd79a/Cd28/Cd27/Xcl1/Il1b/Vcam1/Ccr7/Cd209a/Il7r/Cd3e/Ifng/Il1a/Lef1/Il10/Hes1/Il2ra/Itgal/Tnfsf9/Lgals3/H2-Ab1/H2-Aa/H2-T23	23
GO:0002696	positive regulation of leukocyte activation	27/186	479/23355	1.51165e-15	1.79157e-13	1.03429e-13	Ccl5/Ccl2/Cd28/Cd27/Xcl1/Klrk1/Il1b/Vcam1/Ccr7/Il7r/Thy1/Cd3e/Ifng/Lck/Il1a/Lef1/Il10/Tnf/Hes1/Il2ra/Nr4a3/Itgal/Tnfsf9/H2-Ab1/H2-Aa/H2-T23/Ms4a2	27
GO:0070098	chemokine-mediated signaling pathway	13/186	61/23355	1.59652e-15	1.82908e-13	1.05595e-13	Ccl5/Ccl12/Cxcl2/Ccl7/Ccl2/Cxcl9/Cxcl10/Ccl8/Xcl1/Cxcl1/Edn1/Ccl17/Cx3cr1	13
GO:0050867	positive regulation of cell activation	27/186	494/23355	3.21702e-15	3.56674e-13	2.05911e-13	Ccl5/Ccl2/Cd28/Cd27/Xcl1/Klrk1/Il1b/Vcam1/Ccr7/Il7r/Thy1/Cd3e/Ifng/Lck/Il1a/Lef1/Il10/Tnf/Hes1/Il2ra/Nr4a3/Itgal/Tnfsf9/H2-Ab1/H2-Aa/H2-T23/Ms4a2	27
GO:0032944	regulation of mononuclear cell proliferation	20/186	235/23355	4.01525e-15	4.20456e-13	2.42733e-13	Ccl5/Cd28/Xcl1/Il1b/Vcam1/Ccr7/Cd209a/Cd3e/Ifng/Il1a/Il10/Hes1/Il2ra/Itgal/Tnfsf9/Lgals3/Csf1/H2-Ab1/H2-Aa/H2-T23	20
GO:0042129	regulation of T cell proliferation	18/186	176/23355	4.03697e-15	4.20456e-13	2.42733e-13	Ccl5/Cd28/Xcl1/Il1b/Vcam1/Ccr7/Cd209a/Cd3e/Ifng/Il1a/Hes1/Il2ra/Itgal/Tnfsf9/Lgals3/H2-Ab1/H2-Aa/H2-T23	18
GO:0001906	cell killing	19/186	205/23355	4.20556e-15	4.25132e-13	2.45433e-13	Cxcl2/Ccl2/Cxcl10/H2-M2/Xcl1/Klrk1/Cxcl1/Prdx1/Il7r/Klrc1/Ifng/Cd55/Fcer2a/C3/Klrd1/Lgals3/Ccl17/H2-T23/Hsp90ab1	19
GO:0002687	positive regulation of leukocyte migration	17/186	151/23355	4.78469e-15	4.69857e-13	2.71252e-13	Ccl5/Ccl12/Ccl2/Cxcl10/Xcl1/Il1b/Edn1/Ccr7/Serpine1/Thy1/Il1a/Lgals3/Csf1/Calr/Mmp9/Cx3cr1/C3ar1	17
GO:0002685	regulation of leukocyte migration	19/186	217/23355	1.199e-14	1.14471e-12	6.6085e-13	Ccl5/Ccl12/Ccl2/Cxcl10/Xcl1/Il1b/Dusp1/Edn1/Ccr7/Serpine1/Thy1/Il1a/Lgals3/Csf1/Cd9/Calr/Mmp9/Cx3cr1/C3ar1	19
GO:0001819	positive regulation of cytokine production	25/186	452/23355	2.831e-14	2.62977e-12	1.51819e-12	Ccl5/Hspb1/Ccl2/Cd28/Cd27/Xcl1/Klrk1/Il1b/Furin/Ccr7/Serpine1/Cd3e/Ifng/Il1a/Ptgs2/Rsad2/Il10/Tnf/C3/Nr4a3/Tnfsf9/Pou2f2/H2-T23/C3ar1/Cd209b	25
GO:0071674	mononuclear cell migration	17/186	171/23355	3.86872e-14	3.49916e-12	2.02009e-12	Ccl5/Ccl12/Ccl7/Ccl2/Cxcl10/Ccl8/Xcl1/Dusp1/Ccr7/Serpine1/Itgal/Lgals3/Csf1/Ccl17/Calr/Cxcl16/C3ar1	17
GO:0050670	regulation of lymphocyte proliferation	19/186	232/23355	4.06569e-14	3.58302e-12	2.06851e-12	Ccl5/Cd28/Xcl1/Il1b/Vcam1/Ccr7/Cd209a/Cd3e/Ifng/Il1a/Il10/Hes1/Il2ra/Itgal/Tnfsf9/Lgals3/H2-Ab1/H2-Aa/H2-T23	19
GO:0042102	positive regulation of T cell proliferation	14/186	100/23355	6.12601e-14	5.26377e-12	3.03882e-12	Ccl5/Cd28/Xcl1/Il1b/Vcam1/Ccr7/Cd3e/Ifng/Il1a/Hes1/Il2ra/Itgal/Tnfsf9/H2-T23	14
GO:1903706	regulation of hemopoiesis	23/186	396/23355	1.18105e-13	9.90063e-12	5.71572e-12	Ccl5/Hspb1/Cd28/Id2/Cd27/Ccr7/Fas/Klf10/Il7r/Dcstamp/Tcf7/Ifng/Lck/Ctla2a/Lef1/Il10/Tnf/Il2ra/Tnfsf9/Myc/Csf1/H2-Aa/Tmem176a	23
GO:0042098	T cell proliferation	18/186	215/23355	1.34062e-13	1.09707e-11	6.3335e-12	Ccl5/Cd28/Xcl1/Il1b/Vcam1/Ccr7/Cd209a/Cd3e/Ifng/Il1a/Hes1/Il2ra/Itgal/Tnfsf9/Lgals3/H2-Ab1/H2-Aa/H2-T23	18
GO:0032496	response to lipopolysaccharide	22/186	372/23355	2.90822e-13	2.32455e-11	1.34198e-11	Ccl5/Ccl12/Cxcl2/Ccl2/Cxcl9/Cxcl10/Klrk1/Il1b/Cxcl1/Ccr7/Serpine1/Tnip3/Ifng/Il1a/Acp5/Vim/Ptgs2/Il10/Tnf/Cxcl16/Cx3cr1/Gbp2	22
GO:0051251	positive regulation of lymphocyte activation	23/186	417/23355	3.47527e-13	2.71466e-11	1.5672e-11	Ccl5/Ccl2/Cd28/Cd27/Xcl1/Il1b/Vcam1/Ccr7/Il7r/Thy1/Cd3e/Ifng/Lck/Il1a/Lef1/Il10/Hes1/Il2ra/Itgal/Tnfsf9/H2-Ab1/H2-Aa/H2-T23	23
GO:0032946	positive regulation of mononuclear cell proliferation	15/186	140/23355	4.27112e-13	3.26219e-11	1.88329e-11	Ccl5/Cd28/Xcl1/Il1b/Vcam1/Ccr7/Cd3e/Ifng/Il1a/Hes1/Il2ra/Itgal/Tnfsf9/Csf1/H2-T23	15
GO:0002548	monocyte chemotaxis	11/186	56/23355	6.61831e-13	4.94503e-11	2.85481e-11	Ccl5/Ccl12/Ccl7/Ccl2/Cxcl10/Ccl8/Xcl1/Dusp1/Serpine1/Lgals3/Ccl17	11
GO:0002237	response to molecule of bacterial origin	22/186	393/23355	8.73318e-13	6.38637e-11	3.68691e-11	Ccl5/Ccl12/Cxcl2/Ccl2/Cxcl9/Cxcl10/Klrk1/Il1b/Cxcl1/Ccr7/Serpine1/Tnip3/Ifng/Il1a/Acp5/Vim/Ptgs2/Il10/Tnf/Cxcl16/Cx3cr1/Gbp2	22
GO:0002697	regulation of immune effector process	23/186	437/23355	9.17108e-13	6.56687e-11	3.79111e-11	Ccl5/Ccl2/Cd28/H2-M2/Xcl1/Klrk1/Il1b/Cxcl1/Ccr7/Il7r/Klrc1/Ifng/Cd55/Fcer2a/Rsad2/Il10/Tnf/C3/Nr4a3/Klrd1/Lgals3/H2-T23/Ms4a2	23
GO:1902107	positive regulation of leukocyte differentiation	16/186	178/23355	1.07619e-12	7.39774e-11	4.27078e-11	Ccl5/Id2/Cd27/Ccr7/Klf10/Il7r/Dcstamp/Ifng/Lck/Lef1/Il10/Tnf/Il2ra/Tnfsf9/Csf1/H2-Aa	16
GO:1903708	positive regulation of hemopoiesis	16/186	178/23355	1.07619e-12	7.39774e-11	4.27078e-11	Ccl5/Id2/Cd27/Ccr7/Klf10/Il7r/Dcstamp/Ifng/Lck/Lef1/Il10/Tnf/Il2ra/Tnfsf9/Csf1/H2-Aa	16
GO:0070665	positive regulation of leukocyte proliferation	15/186	152/23355	1.43833e-12	9.69324e-11	5.596e-11	Ccl5/Cd28/Xcl1/Il1b/Vcam1/Ccr7/Cd3e/Ifng/Il1a/Hes1/Il2ra/Itgal/Tnfsf9/Csf1/H2-T23	15
GO:0071216	cellular response to biotic stimulus	20/186	323/23355	1.60499e-12	1.06084e-10	6.12432e-11	Ccl5/Ccl12/Cxcl2/Ccl2/Cxcl9/Cxcl10/Klrk1/Il1b/Hspa5/Cxcl1/Serpine1/Tnip3/Ifng/Il1a/Vim/Il10/Tnf/Cxcl16/Cx3cr1/Gbp2	20
GO:0071222	cellular response to lipopolysaccharide	19/186	288/23355	1.9585e-12	1.27007e-10	7.33224e-11	Ccl5/Ccl12/Cxcl2/Ccl2/Cxcl9/Cxcl10/Klrk1/Il1b/Cxcl1/Serpine1/Tnip3/Ifng/Il1a/Vim/Il10/Tnf/Cxcl16/Cx3cr1/Gbp2	19
GO:0045619	regulation of lymphocyte differentiation	16/186	191/23355	3.19072e-12	2.03084e-10	1.17242e-10	Hspb1/Cd28/Id2/Cd27/Ccr7/Fas/Il7r/Tcf7/Ifng/Lck/Ctla2a/Lef1/Il10/Il2ra/Tnfsf9/H2-Aa	16
GO:0071219	cellular response to molecule of bacterial origin	19/186	298/23355	3.57114e-12	2.23164e-10	1.28834e-10	Ccl5/Ccl12/Cxcl2/Ccl2/Cxcl9/Cxcl10/Klrk1/Il1b/Cxcl1/Serpine1/Tnip3/Ifng/Il1a/Vim/Il10/Tnf/Cxcl16/Cx3cr1/Gbp2	19
GO:0002703	regulation of leukocyte mediated immunity	18/186	264/23355	4.42955e-12	2.71864e-10	1.56949e-10	Ccl2/Cd28/H2-M2/Xcl1/Klrk1/Il1b/Cxcl1/Il7r/Klrc1/Ifng/Cd55/Fcer2a/Rsad2/Tnf/C3/Klrd1/H2-T23/Ms4a2	18
GO:0050671	positive regulation of lymphocyte proliferation	14/186	138/23355	5.61807e-12	3.37793e-10	1.95011e-10	Ccl5/Cd28/Xcl1/Il1b/Vcam1/Ccr7/Cd3e/Ifng/Il1a/Hes1/Il2ra/Itgal/Tnfsf9/H2-T23	14
GO:0002699	positive regulation of immune effector process	18/186	268/23355	5.70032e-12	3.37793e-10	1.95011e-10	Ccl2/Cd28/H2-M2/Xcl1/Klrk1/Il1b/Cxcl1/Ccr7/Ifng/Fcer2a/Rsad2/Il10/Tnf/C3/Nr4a3/Klrd1/H2-T23/Ms4a2	18
GO:0002822	regulation of adaptive immune response based on somatic recombination of immune receptors built from immunoglobulin superfamily domains	16/186	200/23355	6.45424e-12	3.75987e-10	2.1706e-10	Cd28/H2-M2/Xcl1/Il1b/Ccr7/Il7r/Klrc1/Ifng/Cd55/Fcer2a/Rsad2/Tnf/C3/Klrd1/H2-Ab1/H2-T23	16
GO:0048247	lymphocyte chemotaxis	10/186	52/23355	9.52955e-12	5.45884e-10	3.15144e-10	Ccl5/Ccl12/Ccl7/Ccl2/Cxcl10/Ccl8/Xcl1/Ccr7/Ccl17/Cxcl16	10
GO:0032103	positive regulation of response to external stimulus	21/186	405/23355	1.26571e-11	7.13155e-10	4.11711e-10	Ccl5/Hspb1/Ccl2/Cxcl10/Cd28/Xcl1/Klrk1/Il1b/Cxcl1/Edn1/Ccr7/Serpine1/Ifng/Ptgs2/Tnf/C3/Klrd1/Csf1/H2-T23/Calr/C3ar1	21
GO:0002688	regulation of leukocyte chemotaxis	13/186	121/23355	1.57639e-11	8.73882e-10	5.045e-10	Ccl5/Ccl12/Ccl2/Cxcl10/Xcl1/Il1b/Dusp1/Edn1/Ccr7/Serpine1/Csf1/Calr/C3ar1	13
GO:0002819	regulation of adaptive immune response	16/186	216/23355	2.07496e-11	1.12063e-09	6.46952e-10	Cd28/H2-M2/Xcl1/Il1b/Ccr7/Il7r/Klrc1/Ifng/Cd55/Fcer2a/Rsad2/Tnf/C3/Klrd1/H2-Ab1/H2-T23	16
GO:0014009	glial cell proliferation	10/186	56/23355	2.08672e-11	1.12063e-09	6.46952e-10	Lepr/Il1b/Fas/Ifng/Vim/Tnf/Hes1/Areg/Myc/Csf1	10
GO:0031341	regulation of cell killing	13/186	128/23355	3.24044e-11	1.71345e-09	9.89187e-10	Ccl2/H2-M2/Xcl1/Klrk1/Cxcl1/Il7r/Klrc1/Ifng/Cd55/Fcer2a/Klrd1/H2-T23/Hsp90ab1	13
GO:0002705	positive regulation of leukocyte mediated immunity	14/186	166/23355	6.92125e-11	3.60429e-09	2.08079e-09	Ccl2/Cd28/H2-M2/Xcl1/Klrk1/Il1b/Cxcl1/Ifng/Fcer2a/Rsad2/Tnf/C3/Klrd1/H2-T23	14
GO:0002706	regulation of lymphocyte mediated immunity	15/186	199/23355	7.03338e-11	3.60802e-09	2.08294e-09	Cd28/H2-M2/Xcl1/Klrk1/Il1b/Il7r/Klrc1/Ifng/Cd55/Fcer2a/Rsad2/Tnf/C3/Klrd1/H2-T23	15
GO:0071675	regulation of mononuclear cell migration	12/186	110/23355	8.12523e-11	4.10683e-09	2.37091e-09	Ccl5/Ccl12/Ccl2/Cxcl10/Xcl1/Dusp1/Ccr7/Serpine1/Lgals3/Csf1/Calr/C3ar1	12
GO:0071887	leukocyte apoptotic process	13/186	139/23355	9.23461e-11	4.59991e-09	2.65557e-09	Ccl5/Cd27/Ccr7/Cd3g/Fcmr/Fas/Il7r/Ifng/Il10/Il2ra/Nr4a3/Myc/Lgals3	13
GO:0002460	adaptive immune response based on somatic recombination of immune receptors built from immunoglobulin superfamily domains	21/186	452/23355	9.73239e-11	4.7786e-09	2.75873e-09	Cd28/H2-M2/Cd8a/Xcl1/Il1b/Ccr7/Fas/Il7r/Klrc1/Ifng/Cd55/Fcer2a/Lef1/Rsad2/Tnf/C3/Klrd1/H2-Ab1/Pou2f2/H2-T23/C3ar1	21
GO:0071346	cellular response to interferon-gamma	12/186	113/23355	1.11817e-10	5.41287e-09	3.1249e-09	Ccl5/Ccl12/Ccl7/Ccl2/Ccl8/Xcl1/Ifng/Vim/H2-Ab1/Ccl17/Actg1/Gbp2	12
GO:0002683	negative regulation of immune system process	20/186	417/23355	1.59978e-10	7.63671e-09	4.40874e-09	Ccl12/Hspb1/Id2/Xcl1/Dusp1/Fas/Il7r/Thy1/Klrc1/Ifng/Il10/Tnf/Il2ra/Myc/Klrd1/Lgals3/H2-Ab1/H2-Aa/H2-T23/Tmem176a	20
GO:0002253	activation of immune response	20/186	420/23355	1.81486e-10	8.54477e-09	4.93297e-09	Cd79a/Cd28/Klrk1/Il1b/Ccr7/Ms4a1/Thy1/Cd3e/Ifng/Lck/Cd55/Fpr1/C3/Nr4a3/Cfp/Klrd1/Lgals3/H2-Ab1/Fyb/C3ar1	20
GO:0002690	positive regulation of leukocyte chemotaxis	11/186	95/23355	2.65272e-10	1.23208e-08	7.11291e-09	Ccl5/Ccl2/Cxcl10/Xcl1/Il1b/Edn1/Ccr7/Serpine1/Csf1/Calr/C3ar1	11
GO:0042063	gliogenesis	18/186	343/23355	3.28869e-10	1.5071e-08	8.70062e-09	Ccl12/Lepr/Ccl2/Id2/Il1b/Fas/Ifng/Lef1/Bmp2/Vim/Tnf/Hes1/Areg/Myc/Csf1/Cd9/Trf/Cx3cr1	18
GO:0002449	lymphocyte mediated immunity	20/186	435/23355	3.3568e-10	1.51807e-08	8.76394e-09	Cd28/H2-M2/Cd8a/Xcl1/Klrk1/Il1b/Prdx1/Fas/Il7r/Klrc1/Ifng/Cd55/Fcer2a/Rsad2/Tnf/C3/Klrd1/H2-Ab1/Pou2f2/H2-T23	20
GO:0002768	immune response-regulating cell surface receptor signaling pathway	18/186	347/23355	3.96286e-10	1.76888e-08	1.02119e-08	Cd79a/Cd28/Klrk1/Ccr7/Ms4a1/Thy1/Cd3e/Klrc1/Ifng/Lck/Fpr1/Nr4a3/Klrd1/Lgals3/H2-Ab1/Fyb/Ms4a2/C3ar1	18
GO:0045580	regulation of T cell differentiation	13/186	157/23355	4.25156e-10	1.87341e-08	1.08154e-08	Hspb1/Cd28/Cd27/Ccr7/Il7r/Tcf7/Ifng/Lck/Ctla2a/Lef1/Il2ra/Tnfsf9/H2-Aa	13
GO:0002764	immune response-regulating signaling pathway	18/186	350/23355	4.55018e-10	1.97962e-08	1.14285e-08	Cd79a/Cd28/Klrk1/Ccr7/Ms4a1/Thy1/Cd3e/Klrc1/Ifng/Lck/Fpr1/Nr4a3/Klrd1/Lgals3/H2-Ab1/Fyb/Ms4a2/C3ar1	18
GO:0072676	lymphocyte migration	11/186	104/23355	7.12193e-10	3.05976e-08	1.76643e-08	Ccl5/Ccl12/Ccl7/Ccl2/Cxcl10/Ccl8/Xcl1/Ccr7/Itgal/Ccl17/Cxcl16	11
GO:0006959	humoral immune response	19/186	407/23355	7.39559e-10	3.1381e-08	1.81166e-08	Cxcl2/Ccl2/Cxcl9/Cxcl10/Xcl1/Il1b/Cxcl1/Ccr7/Ifng/Cd55/Fcer2a/Tnf/C3/Cfp/Lgals3/H2-Ab1/Ccl17/H2-T23/Trf	19
GO:0071347	cellular response to interleukin-1	10/186	80/23355	8.18255e-10	3.42969e-08	1.97999e-08	Ccl5/Ccl12/Ccl7/Ccl2/Ccl8/Xcl1/Il1b/Serpine1/Il1a/Ccl17	10
GO:1905517	macrophage migration	9/186	60/23355	1.10595e-09	4.57972e-08	2.64391e-08	Ccl5/Ccl12/Ccl2/Ccr7/Lgals3/Csf1/Cd9/Cx3cr1/C3ar1	9
GO:0002708	positive regulation of lymphocyte mediated immunity	12/186	145/23355	2.04964e-09	8.38646e-08	4.84158e-08	Cd28/H2-M2/Xcl1/Klrk1/Il1b/Ifng/Fcer2a/Rsad2/Tnf/C3/Klrd1/H2-T23	12
GO:0050921	positive regulation of chemotaxis	12/186	146/23355	2.21784e-09	8.96789e-08	5.17724e-08	Ccl5/Hspb1/Ccl2/Cxcl10/Xcl1/Il1b/Edn1/Ccr7/Serpine1/Csf1/Calr/C3ar1	12
GO:0050727	regulation of inflammatory response	17/186	344/23355	2.58801e-09	1.0343e-07	5.97111e-08	Ccl5/Cd28/Xcl1/Il1b/Ccr7/Serpine1/Ier3/Ifng/Ctla2a/Acp5/Ptgs2/Il10/Tnf/Il2ra/C3/H2-T23/Cx3cr1	17
GO:0009615	response to virus	16/186	300/23355	2.62034e-09	1.03519e-07	5.97622e-08	Ccl5/Cxcl9/Cxcl10/Cd8a/Xcl1/Il1b/Ifng/Ddit4/Rsad2/Tnf/Ifit2/Ifitm3/Pou2f2/Ifit3/Ifitm2/Bst2	16
GO:0031640	killing of cells of other organism	9/186	66/23355	2.65784e-09	1.03807e-07	5.99285e-08	Cxcl2/Ccl2/Cxcl10/Xcl1/Cxcl1/Ifng/Fcer2a/Lgals3/Ccl17	9
GO:0048246	macrophage chemotaxis	8/186	46/23355	2.80361e-09	1.0827e-07	6.2505e-08	Ccl5/Ccl12/Ccl2/Ccr7/Lgals3/Csf1/Cx3cr1/C3ar1	8
GO:0050920	regulation of chemotaxis	14/186	224/23355	3.57119e-09	1.3638e-07	7.87334e-08	Ccl5/Ccl12/Hspb1/Ccl2/Cxcl10/Xcl1/Il1b/Dusp1/Edn1/Ccr7/Serpine1/Csf1/Calr/C3ar1	14
GO:0002573	myeloid leukocyte differentiation	14/186	225/23355	3.78192e-09	1.4284e-07	8.24629e-08	Ccl5/Cited2/Id2/Junb/Ccr7/Klf10/Dcstamp/Ifng/Lef1/Tnf/Tnfsf9/Myc/Csf1/Trf	14
GO:0070555	response to interleukin-1	10/186	96/23355	5.02255e-09	1.87636e-07	1.08324e-07	Ccl5/Ccl12/Ccl7/Ccl2/Ccl8/Xcl1/Il1b/Serpine1/Il1a/Ccl17	10
GO:0048245	eosinophil chemotaxis	6/186	19/23355	5.85838e-09	2.16508e-07	1.24992e-07	Ccl5/Ccl12/Ccl7/Ccl2/Ccl8/Lgals3	6
GO:0045787	positive regulation of cell cycle	17/186	365/23355	6.27646e-09	2.29491e-07	1.32487e-07	Cited2/Cd28/Id2/Il1b/Edn1/Pim1/Il1a/Lef1/Il10/Tnf/Hes1/Nr4a3/Myc/Ube2c/Birc5/Calr/Hsp90ab1	17
GO:0070227	lymphocyte apoptotic process	10/186	103/23355	1.00116e-08	3.62208e-07	2.09106e-07	Ccl5/Cd27/Cd3g/Fcmr/Fas/Il7r/Il10/Il2ra/Myc/Lgals3	10
GO:0071900	regulation of protein serine/threonine kinase activity	18/186	427/23355	1.04081e-08	3.7263e-07	2.15123e-07	Actb/Dusp5/Il1b/Dusp2/Dusp1/Edn1/Ccr7/Pim1/Rgs2/Thy1/Ifng/Gdf15/Bmp2/Tnf/Hsp90ab1/Trf/Ccnb2/Dab2	18
GO:0006874	cellular calcium ion homeostasis	19/186	480/23355	1.09804e-08	3.89069e-07	2.24613e-07	Ccl5/Cxcl2/Ccl2/Cxcr6/Cxcl10/Xcl1/Il1b/Cxcl1/Edn1/Ccr7/Ms4a1/Thy1/Lck/Fpr1/Spp1/Ccrl2/Ms4a2/Cx3cr1/C3ar1	19
GO:0007204	positive regulation of cytosolic calcium ion concentration	16/186	333/23355	1.15436e-08	4.04851e-07	2.33724e-07	Cxcl2/Cxcr6/Cxcl10/Xcl1/Il1b/Cxcl1/Edn1/Ccr7/Ms4a1/Thy1/Lck/Fpr1/Ccrl2/Ms4a2/Cx3cr1/C3ar1	16
GO:0002429	immune response-activating cell surface receptor signaling pathway	16/186	334/23355	1.2041e-08	4.18028e-07	2.41331e-07	Cd79a/Cd28/Klrk1/Ccr7/Ms4a1/Thy1/Cd3e/Ifng/Lck/Fpr1/Nr4a3/Klrd1/Lgals3/H2-Ab1/Fyb/C3ar1	16
GO:0002675	positive regulation of acute inflammatory response	7/186	36/23355	1.24619e-08	4.2315e-07	2.44288e-07	Ccl5/Il1b/Ccr7/Ptgs2/Tnf/C3/H2-T23	7
GO:0010573	vascular endothelial growth factor production	7/186	36/23355	1.24619e-08	4.2315e-07	2.44288e-07	Ccl2/Il1b/Il1a/Ptgs2/Tnf/C3/C3ar1	7
GO:0002757	immune response-activating signal transduction	16/186	335/23355	1.25578e-08	4.2315e-07	2.44288e-07	Cd79a/Cd28/Klrk1/Ccr7/Ms4a1/Thy1/Cd3e/Ifng/Lck/Fpr1/Nr4a3/Klrd1/Lgals3/H2-Ab1/Fyb/C3ar1	16
GO:0046631	alpha-beta T cell activation	12/186	171/23355	1.33327e-08	4.44897e-07	2.56843e-07	Cd28/Xcl1/Tnfsf8/Ccr7/Cd3e/Tcf7/Ifng/Lef1/Rsad2/Ctsl/H2-Ab1/H2-T23	12
GO:0071622	regulation of granulocyte chemotaxis	8/186	56/23355	1.42612e-08	4.71307e-07	2.7209e-07	Ccl5/Ccl2/Xcl1/Il1b/Edn1/Ccr7/Csf1/C3ar1	8
GO:0044403	biological process involved in symbiotic interaction	17/186	390/23355	1.66947e-08	5.46474e-07	3.15484e-07	Ccl5/Cxcl1/Vcam1/Cd209a/Ifng/Lef1/Rsad2/Tnf/Myc/Ly6e/Ifitm3/Hsp90ab1/Ifitm2/Mmp9/Top2a/Gbp2/Bst2	17
GO:2001233	regulation of apoptotic signaling pathway	17/186	391/23355	1.73335e-08	5.6203e-07	3.24465e-07	Hspb1/Il1b/Ubb/Fcmr/Serpine1/Ier3/Fas/Fxn/Lck/Ptgs2/Tnf/Myc/Lgals3/Plaur/Mmp9/Cx3cr1/Dab2	17
GO:0002824	positive regulation of adaptive immune response based on somatic recombination of immune receptors built from immunoglobulin superfamily domains	11/186	141/23355	1.81982e-08	5.84552e-07	3.37467e-07	Cd28/H2-M2/Xcl1/Il1b/Ifng/Fcer2a/Rsad2/Tnf/C3/H2-Ab1/H2-T23	11
GO:0055074	calcium ion homeostasis	19/186	496/23355	1.85544e-08	5.90477e-07	3.40888e-07	Ccl5/Cxcl2/Ccl2/Cxcr6/Cxcl10/Xcl1/Il1b/Cxcl1/Edn1/Ccr7/Ms4a1/Thy1/Lck/Fpr1/Spp1/Ccrl2/Ms4a2/Cx3cr1/C3ar1	19
GO:2000106	regulation of leukocyte apoptotic process	10/186	111/23355	2.07042e-08	6.52847e-07	3.76894e-07	Ccl5/Cd27/Ccr7/Cd3g/Fcmr/Il7r/Il10/Nr4a3/Myc/Lgals3	10
GO:0072677	eosinophil migration	6/186	23/23355	2.1227e-08	6.63248e-07	3.82899e-07	Ccl5/Ccl12/Ccl7/Ccl2/Ccl8/Lgals3	6
GO:0031349	positive regulation of defense response	14/186	259/23355	2.26604e-08	7.01657e-07	4.05073e-07	Ccl5/Cd28/Xcl1/Klrk1/Il1b/Cxcl1/Ccr7/Serpine1/Ifng/Ptgs2/Tnf/C3/Klrd1/H2-T23	14
GO:0050766	positive regulation of phagocytosis	9/186	84/23355	2.33756e-08	7.17339e-07	4.14126e-07	Ccl2/Il1b/Ccr7/Il2rb/Ifng/Tnf/C3/Calr/Cd209b	9
GO:0060251	regulation of glial cell proliferation	7/186	40/23355	2.70945e-08	8.24103e-07	4.75762e-07	Il1b/Fas/Ifng/Vim/Tnf/Hes1/Myc	7
GO:0035455	response to interferon-alpha	6/186	24/23355	2.8116e-08	8.47674e-07	4.89369e-07	Myc/Ifit2/Ifitm3/Ifit3/Ifitm2/Bst2	6
GO:0045621	positive regulation of lymphocyte differentiation	10/186	115/23355	2.91324e-08	8.7068e-07	5.02651e-07	Cd27/Ccr7/Il7r/Ifng/Lck/Lef1/Il10/Il2ra/Tnfsf9/H2-Aa	10
GO:0002821	positive regulation of adaptive immune response	11/186	148/23355	3.01295e-08	8.92715e-07	5.15372e-07	Cd28/H2-M2/Xcl1/Il1b/Ifng/Fcer2a/Rsad2/Tnf/C3/H2-Ab1/H2-T23	11
GO:0019882	antigen processing and presentation	10/186	119/23355	4.04567e-08	1.18846e-06	6.86108e-07	H2-M2/Ccr7/H2-DMb2/Ifng/Ctsl/H2-Ab1/H2-Eb1/H2-Aa/H2-T23/Calr	10
GO:0071677	positive regulation of mononuclear cell migration	8/186	65/23355	4.76732e-08	1.38858e-06	8.0164e-07	Ccl5/Ccl2/Cxcl10/Xcl1/Ccr7/Serpine1/Lgals3/Calr	8
GO:0016032	viral process	15/186	322/23355	5.06123e-08	1.4618e-06	8.43911e-07	Ccl5/Vcam1/Cd209a/Ifng/Lef1/Rsad2/Tnf/Myc/Ly6e/Ifitm3/Hsp90ab1/Ifitm2/Mmp9/Top2a/Bst2	15
GO:2001234	negative regulation of apoptotic signaling pathway	13/186	234/23355	5.30871e-08	1.5205e-06	8.77799e-07	Hspb1/Il1b/Fcmr/Serpine1/Ier3/Fxn/Ptgs2/Tnf/Lgals3/Plaur/Mmp9/Cx3cr1/Dab2	13
GO:0001660	fever generation	5/186	14/23355	5.73404e-08	1.62875e-06	9.40292e-07	Ccl5/Il1b/Il1a/Ptgs2/Tnf	5
GO:1905521	regulation of macrophage migration	7/186	45/23355	6.37725e-08	1.79661e-06	1.0372e-06	Ccl5/Ccl2/Ccr7/Csf1/Cd9/Cx3cr1/C3ar1	7
GO:0051480	regulation of cytosolic calcium ion concentration	16/186	377/23355	6.47868e-08	1.81034e-06	1.04513e-06	Cxcl2/Cxcr6/Cxcl10/Xcl1/Il1b/Cxcl1/Edn1/Ccr7/Ms4a1/Thy1/Lck/Fpr1/Ccrl2/Ms4a2/Cx3cr1/C3ar1	16
GO:0002763	positive regulation of myeloid leukocyte differentiation	8/186	68/23355	6.84126e-08	1.8879e-06	1.0899e-06	Ccl5/Id2/Klf10/Dcstamp/Ifng/Lef1/Tnf/Csf1	8
GO:0031343	positive regulation of cell killing	9/186	95/23355	6.921e-08	1.8879e-06	1.0899e-06	Ccl2/H2-M2/Xcl1/Klrk1/Cxcl1/Ifng/Fcer2a/Klrd1/H2-T23	9
GO:0033077	T cell differentiation in thymus	9/186	95/23355	6.921e-08	1.8879e-06	1.0899e-06	Cd28/Il1b/Ccr7/Cd3g/Fas/Cd3d/Il7r/Cd3e/Il1a	9
GO:0070371	ERK1 and ERK2 cascade	15/186	332/23355	7.54859e-08	2.0166e-06	1.1642e-06	Ccl5/Ccl12/Ccl7/Ccl2/Ccl8/Xcl1/Il1b/Dusp1/Il1a/Bmp2/C3/Myc/Ccl17/Trf/Dab2	15
GO:0045061	thymic T cell selection	6/186	28/23355	7.66425e-08	2.0166e-06	1.1642e-06	Cd28/Ccr7/Cd3g/Fas/Cd3d/Cd3e	6
GO:0002712	regulation of B cell mediated immunity	8/186	69/23355	7.68619e-08	2.0166e-06	1.1642e-06	Cd28/Xcl1/Ifng/Cd55/Fcer2a/Tnf/C3/H2-T23	8
GO:0002889	regulation of immunoglobulin mediated immune response	8/186	69/23355	7.68619e-08	2.0166e-06	1.1642e-06	Cd28/Xcl1/Ifng/Cd55/Fcer2a/Tnf/C3/H2-T23	8
GO:0045428	regulation of nitric oxide biosynthetic process	8/186	69/23355	7.68619e-08	2.0166e-06	1.1642e-06	Klrk1/Il1b/Ifng/Acp5/Ptgs2/Il10/Tnf/Cx3cr1	8
GO:0033002	muscle cell proliferation	13/186	245/23355	9.07995e-08	2.36423e-06	1.36489e-06	Ccl5/Cited2/Id2/Edn1/Pim1/Ifng/Ptgs2/Il10/Tnf/Nr4a3/Myc/Mmp9/C3ar1	13
GO:0051607	defense response to virus	13/186	246/23355	9.52057e-08	2.44196e-06	1.40976e-06	Ccl5/Cxcl9/Cxcl10/Cd8a/Il1b/Ifng/Ddit4/Rsad2/Ifit2/Ifitm3/Ifit3/Ifitm2/Bst2	13
GO:0140546	defense response to symbiont	13/186	246/23355	9.52057e-08	2.44196e-06	1.40976e-06	Ccl5/Cxcl9/Cxcl10/Cd8a/Il1b/Ifng/Ddit4/Rsad2/Ifit2/Ifitm3/Ifit3/Ifitm2/Bst2	13
GO:0080164	regulation of nitric oxide metabolic process	8/186	71/23355	9.64822e-08	2.45637e-06	1.41808e-06	Klrk1/Il1b/Ifng/Acp5/Ptgs2/Il10/Tnf/Cx3cr1	8
GO:0045582	positive regulation of T cell differentiation	9/186	99/23355	9.92157e-08	2.50738e-06	1.44753e-06	Cd27/Ccr7/Il7r/Ifng/Lck/Lef1/Il2ra/Tnfsf9/H2-Aa	9
GO:0050673	epithelial cell proliferation	17/186	443/23355	1.05441e-07	2.64526e-06	1.52713e-06	Ccl5/Ccl12/Ccl2/Id2/Ifng/Bmp2/Il10/Tnf/Hes1/Nr4a1/Areg/Nr4a3/Myc/Ctsl/Birc5/Mki67/Dab2	17
GO:0048002	antigen processing and presentation of peptide antigen	8/186	72/23355	1.07809e-07	2.68507e-06	1.55012e-06	H2-M2/H2-DMb2/Ctsl/H2-Ab1/H2-Eb1/H2-Aa/H2-T23/Calr	8
GO:1905523	positive regulation of macrophage migration	6/186	30/23355	1.19208e-07	2.94761e-06	1.70168e-06	Ccl5/Ccl2/Ccr7/Csf1/Cx3cr1/C3ar1	6
GO:0045765	regulation of angiogenesis	14/186	298/23355	1.29326e-07	3.17496e-06	1.83293e-06	Ccl5/Hspb1/Ccl2/Cxcl10/Il1b/Serpine1/Il1a/Il10/Tnf/C3/Lgals3/Mmp9/Cx3cr1/C3ar1	14
GO:0048660	regulation of smooth muscle cell proliferation	11/186	171/23355	1.32751e-07	3.23593e-06	1.86813e-06	Ccl5/Id2/Edn1/Ifng/Ptgs2/Il10/Tnf/Nr4a3/Myc/Mmp9/C3ar1	11
GO:0050729	positive regulation of inflammatory response	10/186	135/23355	1.34181e-07	3.24775e-06	1.87495e-06	Ccl5/Cd28/Il1b/Ccr7/Serpine1/Ifng/Ptgs2/Tnf/C3/H2-T23	10
GO:0045123	cellular extravasation	8/186	75/23355	1.48905e-07	3.57892e-06	2.06614e-06	Ccl5/Ccl2/Vcam1/Thy1/Il1a/Tnf/Itgal/Cx3cr1	8
GO:1901342	regulation of vasculature development	14/186	302/23355	1.52251e-07	3.63395e-06	2.09791e-06	Ccl5/Hspb1/Ccl2/Cxcl10/Il1b/Serpine1/Il1a/Il10/Tnf/C3/Lgals3/Mmp9/Cx3cr1/C3ar1	14
GO:0001890	placenta development	11/186	174/23355	1.58369e-07	3.75388e-06	2.16715e-06	Cited2/Junb/Vcam1/Serpine1/Lef1/Ptgs2/Il10/Hes1/Ctsl/Xist/Hsp90ab1	11
GO:0045766	positive regulation of angiogenesis	11/186	175/23355	1.67832e-07	3.92408e-06	2.2654e-06	Ccl5/Hspb1/Il1b/Serpine1/Il1a/Il10/C3/Lgals3/Mmp9/Cx3cr1/C3ar1	11
GO:1904018	positive regulation of vasculature development	11/186	175/23355	1.67832e-07	3.92408e-06	2.2654e-06	Ccl5/Hspb1/Il1b/Serpine1/Il1a/Il10/C3/Lgals3/Mmp9/Cx3cr1/C3ar1	11
GO:0010574	regulation of vascular endothelial growth factor production	6/186	32/23355	1.79539e-07	4.16943e-06	2.40705e-06	Ccl2/Il1b/Il1a/Ptgs2/C3/C3ar1	6
GO:0048659	smooth muscle cell proliferation	11/186	177/23355	1.88275e-07	4.34296e-06	2.50723e-06	Ccl5/Id2/Edn1/Ifng/Ptgs2/Il10/Tnf/Nr4a3/Myc/Mmp9/C3ar1	11
GO:0001910	regulation of leukocyte mediated cytotoxicity	9/186	107/23355	1.94584e-07	4.45857e-06	2.57397e-06	Ccl2/H2-M2/Xcl1/Klrk1/Cxcl1/Il7r/Klrc1/Klrd1/H2-T23	9
GO:0002714	positive regulation of B cell mediated immunity	7/186	53/23355	2.05296e-07	4.64213e-06	2.67994e-06	Cd28/Xcl1/Ifng/Fcer2a/Tnf/C3/H2-T23	7
GO:0002891	positive regulation of immunoglobulin mediated immune response	7/186	53/23355	2.05296e-07	4.64213e-06	2.67994e-06	Cd28/Xcl1/Ifng/Fcer2a/Tnf/C3/H2-T23	7
GO:0048661	positive regulation of smooth muscle cell proliferation	9/186	108/23355	2.1083e-07	4.7361e-06	2.73419e-06	Ccl5/Id2/Edn1/Ptgs2/Tnf/Nr4a3/Myc/Mmp9/C3ar1	9
GO:0070228	regulation of lymphocyte apoptotic process	8/186	79/23355	2.24104e-07	5.00158e-06	2.88746e-06	Ccl5/Cd27/Cd3g/Fcmr/Il7r/Il10/Myc/Lgals3	8
GO:0006809	nitric oxide biosynthetic process	8/186	80/23355	2.47323e-07	5.48418e-06	3.16606e-06	Klrk1/Il1b/Ifng/Acp5/Ptgs2/Il10/Tnf/Cx3cr1	8
GO:0001909	leukocyte mediated cytotoxicity	10/186	145/23355	2.62249e-07	5.77789e-06	3.33562e-06	Ccl2/H2-M2/Xcl1/Klrk1/Cxcl1/Prdx1/Il7r/Klrc1/Klrd1/H2-T23	10
GO:0014015	positive regulation of gliogenesis	8/186	81/23355	2.72573e-07	5.9671e-06	3.44486e-06	Id2/Il1b/Bmp2/Vim/Tnf/Hes1/Myc/Trf	8
GO:0010720	positive regulation of cell development	15/186	368/23355	2.84612e-07	6.19122e-06	3.57425e-06	Id2/Il1b/Fxn/S100a10/Ifng/Bmp2/Vim/Tnf/Hes1/Sgk1/Myc/Calr/Trf/Cx3cr1/Dab2	15
GO:0002526	acute inflammatory response	9/186	112/23355	2.88192e-07	6.22965e-06	3.59643e-06	Ccl5/Il1b/Cxcl1/Ccr7/Il1a/Ptgs2/Tnf/C3/H2-T23	9
GO:0030099	myeloid cell differentiation	16/186	422/23355	2.98596e-07	6.41421e-06	3.70298e-06	Ccl5/Cited2/Id2/Junb/Ccr7/Fas/Klf10/Dcstamp/Ifng/Lef1/Tnf/Tnfsf9/Myc/Csf1/Trf/Dab2	16
GO:0002673	regulation of acute inflammatory response	7/186	56/23355	3.02727e-07	6.46256e-06	3.73089e-06	Ccl5/Il1b/Ccr7/Ptgs2/Tnf/C3/H2-T23	7
GO:0048608	reproductive structure development	17/186	478/23355	3.08608e-07	6.54745e-06	3.7799e-06	Cited2/H3f3b/Ubb/Junb/Vcam1/Serpine1/Tcf7/Il1a/Lef1/Ptgs2/Il10/Hes1/C3/Ctsl/Plaur/Xist/Hsp90ab1	17
GO:0002922	positive regulation of humoral immune response	5/186	19/23355	3.22442e-07	6.79899e-06	3.92511e-06	Il1b/Ccr7/Fcer2a/Tnf/C3	5
GO:0050764	regulation of phagocytosis	9/186	114/23355	3.35364e-07	7.02833e-06	4.05752e-06	Ccl2/Il1b/Ccr7/Il2rb/Ifng/Tnf/C3/Calr/Cd209b	9
GO:0061458	reproductive system development	17/186	482/23355	3.4672e-07	7.22227e-06	4.16948e-06	Cited2/H3f3b/Ubb/Junb/Vcam1/Serpine1/Tcf7/Il1a/Lef1/Ptgs2/Il10/Hes1/C3/Ctsl/Plaur/Xist/Hsp90ab1	17
GO:0032649	regulation of interferon-gamma production	9/186	115/23355	3.61365e-07	7.45049e-06	4.30123e-06	Cd27/Xcl1/Klrk1/Il1b/Ccr7/Cd3e/Il10/Tnf/Tnfsf9	9
GO:0046209	nitric oxide metabolic process	8/186	84/23355	3.62011e-07	7.45049e-06	4.30123e-06	Klrk1/Il1b/Ifng/Acp5/Ptgs2/Il10/Tnf/Cx3cr1	8
GO:1902624	positive regulation of neutrophil migration	6/186	36/23355	3.75835e-07	7.68896e-06	4.43891e-06	Xcl1/Il1b/Edn1/Ccr7/Il1a/C3ar1	6
GO:0045058	T cell selection	7/186	58/23355	3.87247e-07	7.87556e-06	4.54663e-06	Cd28/Ccr7/Cd3g/Fas/Cd3d/Cd3e/Ctsl	7
GO:0097191	extrinsic apoptotic signaling pathway	12/186	233/23355	3.96226e-07	8.01076e-06	4.62468e-06	Cd27/Il1b/Fcmr/Serpine1/Fas/Ifng/Il1a/Tnf/Lgals3/Bcl2a1b/Cx3cr1/Dab2	12
GO:0019722	calcium-mediated signaling	11/186	193/23355	4.48793e-07	9.02048e-06	5.2076e-06	Cxcr6/Cd8a/Edn1/Vcam1/Ccr7/Cd3e/Lat/Tnf/Itgal/Ccrl2/Cx3cr1	11
GO:2001057	reactive nitrogen species metabolic process	8/186	87/23355	4.75468e-07	9.50107e-06	5.48505e-06	Klrk1/Il1b/Ifng/Acp5/Ptgs2/Il10/Tnf/Cx3cr1	8
GO:0072678	T cell migration	7/186	60/23355	4.90782e-07	9.75038e-06	5.62898e-06	Ccl5/Ccl2/Cxcl10/Xcl1/Ccr7/Itgal/Cxcl16	7
GO:0002920	regulation of humoral immune response	6/186	38/23355	5.25692e-07	1.03839e-05	5.99473e-06	Il1b/Ccr7/Cd55/Fcer2a/Tnf/C3	6
GO:0010818	T cell chemotaxis	5/186	21/23355	5.57024e-07	1.09399e-05	6.31573e-06	Ccl5/Cxcl10/Xcl1/Ccr7/Cxcl16	5
GO:0002861	regulation of inflammatory response to antigenic stimulus	6/186	39/23355	6.1718e-07	1.20014e-05	6.92849e-06	Cd28/Ccr7/Il10/Tnf/C3/H2-T23	6
GO:0051341	regulation of oxidoreductase activity	8/186	90/23355	6.18051e-07	1.20014e-05	6.92849e-06	Gzma/Il1b/Edn1/Fxn/Ifng/Il1a/Fcer2a/Tnf	8
GO:0002863	positive regulation of inflammatory response to antigenic stimulus	5/186	22/23355	7.16209e-07	1.37338e-05	7.92865e-06	Cd28/Ccr7/Tnf/C3/H2-T23	5
GO:1901623	regulation of lymphocyte chemotaxis	5/186	22/23355	7.16209e-07	1.37338e-05	7.92865e-06	Ccl5/Ccl12/Cxcl10/Xcl1/Ccr7	5
GO:0051098	regulation of binding	15/186	396/23355	7.19257e-07	1.37338e-05	7.92865e-06	Actb/Id2/Gzma/S100a10/Ifng/Lef1/Bmp2/Il10/Hes1/Myc/Ifit2/Plaur/Hsp90ab1/Mmp9/Dab2	15
GO:0014013	regulation of gliogenesis	9/186	125/23355	7.33932e-07	1.39366e-05	8.04572e-06	Id2/Il1b/Fas/Bmp2/Vim/Tnf/Hes1/Myc/Trf	9
GO:0008347	glial cell migration	7/186	64/23355	7.68537e-07	1.45135e-05	8.37879e-06	Ccl12/Ccl2/Fas/Vim/Csf1/Cd9/Cx3cr1	7
GO:0052548	regulation of endopeptidase activity	14/186	348/23355	8.40048e-07	1.57773e-05	9.10837e-06	Furin/Fcmr/Serpine1/Fas/Lck/Ptgs2/Tnf/Nr4a1/Myc/Plaur/Ctsd/Birc5/Mmp9/Serpina3g	14
GO:0043281	regulation of cysteine-type endopeptidase activity involved in apoptotic process	11/186	207/23355	8.98362e-07	1.67808e-05	9.68771e-06	Fcmr/Fas/Lck/Ptgs2/Tnf/Nr4a1/Myc/Plaur/Ctsd/Birc5/Mmp9	11
GO:0031649	heat generation	5/186	23/23355	9.09259e-07	1.68926e-05	9.75223e-06	Ccl5/Il1b/Il1a/Ptgs2/Tnf	5
GO:0019730	antimicrobial humoral response	10/186	166/23355	9.14927e-07	1.69065e-05	9.76026e-06	Cxcl2/Ccl2/Cxcl9/Cxcl10/Xcl1/Cxcl1/Lgals3/Ccl17/H2-T23/Trf	10
GO:0072593	reactive oxygen species metabolic process	13/186	301/23355	9.52569e-07	1.74989e-05	1.01023e-05	Klrk1/Il1b/Cxcl1/Prdx1/Edn1/Ier3/Ifng/Acp5/Ddit4/Ptgs2/Il10/Tnf/Cx3cr1	13
GO:0032609	interferon-gamma production	9/186	129/23355	9.57171e-07	1.74989e-05	1.01023e-05	Cd27/Xcl1/Klrk1/Il1b/Ccr7/Cd3e/Il10/Tnf/Tnfsf9	9
GO:0032680	regulation of tumor necrosis factor production	10/186	168/23355	1.02071e-06	1.84762e-05	1.06665e-05	Hspb1/Ccl2/Ccr7/Ifng/Il1a/Acp5/Il10/H2-T23/Cx3cr1/Cd209b	10
GO:0002761	regulation of myeloid leukocyte differentiation	9/186	130/23355	1.02138e-06	1.84762e-05	1.06665e-05	Ccl5/Id2/Klf10/Dcstamp/Ifng/Lef1/Tnf/Myc/Csf1	9
GO:0048872	homeostasis of number of cells	14/186	355/23355	1.06336e-06	1.91349e-05	1.10468e-05	Ccl2/Cited2/Id2/Slc40a1/Prdx1/Ccr7/Fas/Il7r/Cd7/Ifng/Lat/Il2ra/Csf1/Ccnb2	14
GO:1903555	regulation of tumor necrosis factor superfamily cytokine production	10/186	170/23355	1.13703e-06	2.03217e-05	1.17319e-05	Hspb1/Ccl2/Ccr7/Ifng/Il1a/Acp5/Il10/H2-T23/Cx3cr1/Cd209b	10
GO:0010759	positive regulation of macrophage chemotaxis	5/186	24/23355	1.14114e-06	2.03217e-05	1.17319e-05	Ccl5/Ccl2/Ccr7/Csf1/C3ar1	5
GO:0050852	T cell receptor signaling pathway	9/186	132/23355	1.16104e-06	2.05695e-05	1.1875e-05	Cd28/Ccr7/Thy1/Cd3e/Ifng/Lck/Lgals3/H2-Ab1/Fyb	9
GO:0046635	positive regulation of alpha-beta T cell activation	7/186	68/23355	1.16762e-06	2.05801e-05	1.18811e-05	Cd28/Xcl1/Ccr7/Cd3e/Ifng/H2-Ab1/H2-T23	7
GO:0031620	regulation of fever generation	4/186	11/23355	1.23043e-06	2.15765e-05	1.24563e-05	Ccl5/Il1b/Ptgs2/Tnf	4
GO:0002709	regulation of T cell mediated immunity	8/186	99/23355	1.28434e-06	2.24075e-05	1.29361e-05	H2-M2/Xcl1/Il1b/Il7r/Klrc1/Rsad2/Klrd1/H2-T23	8
GO:0002440	production of molecular mediator of immune response	14/186	361/23355	1.29561e-06	2.249e-05	1.29837e-05	Cd28/Cd27/Xcl1/Il1b/Fas/Il7r/Ifng/Rsad2/Il10/Tnf/Nr4a3/H2-Ab1/Pou2f2/H2-T23	14
GO:0002456	T cell mediated immunity	9/186	134/23355	1.31689e-06	2.27445e-05	1.31306e-05	H2-M2/Cd8a/Xcl1/Il1b/Il7r/Klrc1/Rsad2/Klrd1/H2-T23	9
GO:0032640	tumor necrosis factor production	10/186	174/23355	1.40481e-06	2.41417e-05	1.39372e-05	Hspb1/Ccl2/Ccr7/Ifng/Il1a/Acp5/Il10/H2-T23/Cx3cr1/Cd209b	10
GO:0034114	regulation of heterotypic cell-cell adhesion	5/186	25/23355	1.41724e-06	2.41807e-05	1.39597e-05	Il1b/Thy1/Lck/Il10/Tnf	5
GO:0070372	regulation of ERK1 and ERK2 cascade	13/186	312/23355	1.42115e-06	2.41807e-05	1.39597e-05	Ccl5/Ccl12/Ccl7/Ccl2/Ccl8/Xcl1/Il1b/Dusp1/Il1a/Bmp2/C3/Ccl17/Dab2	13
GO:0070374	positive regulation of ERK1 and ERK2 cascade	11/186	218/23355	1.49271e-06	2.52731e-05	1.45904e-05	Ccl5/Ccl12/Ccl7/Ccl2/Ccl8/Xcl1/Il1b/Il1a/Bmp2/C3/Ccl17	11
GO:0070997	neuron death	15/186	422/23355	1.58613e-06	2.67232e-05	1.54276e-05	Ccl5/Ccl12/Cxcl2/Il1b/Ubb/Fas/Ifng/Ddit4/Il10/Tnf/Nr4a3/Csf1/Birc5/Hsp90ab1/Cx3cr1	15
GO:0071706	tumor necrosis factor superfamily cytokine production	10/186	177/23355	1.64025e-06	2.75001e-05	1.58761e-05	Hspb1/Ccl2/Ccr7/Ifng/Il1a/Acp5/Il10/H2-T23/Cx3cr1/Cd209b	10
GO:0010575	positive regulation of vascular endothelial growth factor production	5/186	26/23355	1.74337e-06	2.90873e-05	1.67923e-05	Il1b/Il1a/Ptgs2/C3/C3ar1	5
GO:0019932	second-messenger-mediated signaling	13/186	318/23355	1.75509e-06	2.91413e-05	1.68235e-05	Cxcr6/Cd8a/Mt2/Edn1/Vcam1/Ccr7/Rgs2/Cd3e/Lat/Tnf/Itgal/Ccrl2/Cx3cr1	13
GO:0002437	inflammatory response to antigenic stimulus	7/186	73/23355	1.89778e-06	3.1359e-05	1.81038e-05	Cd28/Ccr7/Il10/Tnf/Il2ra/C3/H2-T23	7
GO:0002478	antigen processing and presentation of exogenous peptide antigen	5/186	27/23355	2.12582e-06	3.47925e-05	2.0086e-05	H2-DMb2/H2-Ab1/H2-Eb1/H2-Aa/H2-T23	5
GO:0090023	positive regulation of neutrophil chemotaxis	5/186	27/23355	2.12582e-06	3.47925e-05	2.0086e-05	Xcl1/Il1b/Edn1/Ccr7/C3ar1	5
GO:0050678	regulation of epithelial cell proliferation	14/186	377/23355	2.15228e-06	3.50586e-05	2.02397e-05	Ccl5/Ccl12/Ccl2/Ifng/Bmp2/Il10/Tnf/Hes1/Nr4a1/Nr4a3/Myc/Ctsl/Birc5/Dab2	14
GO:1902622	regulation of neutrophil migration	6/186	48/23355	2.18741e-06	3.54629e-05	2.0473e-05	Xcl1/Il1b/Edn1/Ccr7/Il1a/C3ar1	6
GO:0045639	positive regulation of myeloid cell differentiation	8/186	107/23355	2.31641e-06	3.7378e-05	2.15787e-05	Ccl5/Id2/Klf10/Dcstamp/Ifng/Lef1/Tnf/Csf1	8
GO:0032102	negative regulation of response to external stimulus	14/186	380/23355	2.36012e-06	3.7729e-05	2.17813e-05	Ccl12/Dusp1/Serpine1/Ier3/Klrc1/Ctla2a/Acp5/Il10/Tnf/Il2ra/Klrd1/Cd9/H2-T23/Cx3cr1	14
GO:1901214	regulation of neuron death	14/186	380/23355	2.36012e-06	3.7729e-05	2.17813e-05	Ccl5/Ccl12/Il1b/Ubb/Fas/Ifng/Ddit4/Il10/Tnf/Nr4a3/Csf1/Birc5/Hsp90ab1/Cx3cr1	14
GO:0007178	transmembrane receptor protein serine/threonine kinase signaling pathway	14/186	381/23355	2.43328e-06	3.87184e-05	2.23525e-05	Ccl2/Gdf3/Cited2/Furin/Hspa5/Lef1/Gdf15/Bmp2/Vim/Hes1/Pmepa1/Hsp90ab1/Trf/Dab2	14
GO:0002702	positive regulation of production of molecular mediator of immune response	8/186	108/23355	2.48486e-06	3.9357e-05	2.27211e-05	Cd28/Xcl1/Il1b/Ifng/Rsad2/Il10/Nr4a3/H2-T23	8
GO:0090025	regulation of monocyte chemotaxis	5/186	28/23355	2.57129e-06	4.05391e-05	2.34036e-05	Ccl5/Ccl2/Cxcl10/Dusp1/Serpine1	5
GO:0031652	positive regulation of heat generation	4/186	13/23355	2.63285e-06	4.11323e-05	2.3746e-05	Ccl5/Il1b/Ptgs2/Tnf	4
GO:0048711	positive regulation of astrocyte differentiation	4/186	13/23355	2.63285e-06	4.11323e-05	2.3746e-05	Id2/Il1b/Bmp2/Hes1	4
GO:1903426	regulation of reactive oxygen species biosynthetic process	8/186	109/23355	2.6636e-06	4.14244e-05	2.39147e-05	Klrk1/Il1b/Ifng/Acp5/Ptgs2/Il10/Tnf/Cx3cr1	8
GO:0051924	regulation of calcium ion transport	12/186	280/23355	2.73006e-06	4.20948e-05	2.43017e-05	Ccl5/Ccl12/Cxcl10/Xcl1/Serpine1/Thy1/Rrad/Ptgs2/Hes1/Lgals3/Gem/Ms4a2	12
GO:2000116	regulation of cysteine-type endopeptidase activity	11/186	232/23355	2.7312e-06	4.20948e-05	2.43017e-05	Fcmr/Fas/Lck/Ptgs2/Tnf/Nr4a1/Myc/Plaur/Ctsd/Birc5/Mmp9	11
GO:0050767	regulation of neurogenesis	15/186	443/23355	2.87667e-06	4.41389e-05	2.54818e-05	Id2/Il1b/Fas/Fxn/Thy1/Ifng/Bmp2/Vim/Tnf/Hes1/Sgk1/Bhlhe40/Myc/Trf/Cx3cr1	15
GO:0030316	osteoclast differentiation	8/186	111/23355	3.05403e-06	4.65348e-05	2.6865e-05	Ccl5/Junb/Klf10/Dcstamp/Ifng/Tnf/Csf1/Trf	8
GO:0031342	negative regulation of cell killing	5/186	29/23355	3.08698e-06	4.65348e-05	2.6865e-05	Il7r/Klrc1/Klrd1/H2-T23/Hsp90ab1	5
GO:0071353	cellular response to interleukin-4	5/186	29/23355	3.08698e-06	4.65348e-05	2.6865e-05	Xcl1/Hspa5/Dcstamp/Lef1/Hsp90ab1	5
GO:0071624	positive regulation of granulocyte chemotaxis	5/186	29/23355	3.08698e-06	4.65348e-05	2.6865e-05	Xcl1/Il1b/Edn1/Ccr7/C3ar1	5
GO:0034612	response to tumor necrosis factor	10/186	190/23355	3.10366e-06	4.6582e-05	2.68922e-05	Ccl5/Ccl12/Ccl7/Ccl2/Ccl8/Xcl1/Dcstamp/Tnf/Ccl17/Cxcl16	10
GO:0045071	negative regulation of viral genome replication	6/186	51/23355	3.14728e-06	4.70312e-05	2.71516e-05	Ccl5/Rsad2/Tnf/Ifitm3/Ifitm2/Bst2	6
GO:0051403	stress-activated MAPK cascade	11/186	236/23355	3.22017e-06	4.79122e-05	2.76602e-05	Cd27/Il1b/Dusp1/Prdx1/Ccr7/Fas/Il1a/Bmp2/Tnf/Trf/Dab2	11
GO:0002274	myeloid leukocyte activation	11/186	238/23355	3.49222e-06	5.1736e-05	2.98676e-05	Ccl5/Klrk1/Dcstamp/Ifng/Lat/Il10/Tnf/Nr4a3/Tnfsf9/Ms4a2/Cx3cr1	11
GO:0043405	regulation of MAP kinase activity	12/186	287/23355	3.51949e-06	5.18581e-05	2.99382e-05	Dusp5/Il1b/Dusp2/Dusp1/Edn1/Ccr7/Rgs2/Gdf15/Bmp2/Tnf/Trf/Dab2	12
GO:0043154	negative regulation of cysteine-type endopeptidase activity involved in apoptotic process	7/186	80/23355	3.53064e-06	5.18581e-05	2.99382e-05	Fcmr/Ptgs2/Tnf/Nr4a1/Plaur/Birc5/Mmp9	7
GO:0034116	positive regulation of heterotypic cell-cell adhesion	4/186	14/23355	3.66305e-06	5.31512e-05	3.06846e-05	Il1b/Thy1/Lck/Tnf	4
GO:0045060	negative thymic T cell selection	4/186	14/23355	3.66305e-06	5.31512e-05	3.06846e-05	Cd28/Ccr7/Fas/Cd3e	4
GO:0002507	tolerance induction	5/186	30/23355	3.68053e-06	5.31512e-05	3.06846e-05	Ccr7/Cd3e/Il2ra/H2-T23/C3ar1	5
GO:0045589	regulation of regulatory T cell differentiation	5/186	30/23355	3.68053e-06	5.31512e-05	3.06846e-05	Hspb1/Cd28/Ifng/Lck/Ctla2a	5
GO:1904659	glucose transmembrane transport	8/186	114/23355	3.73022e-06	5.35332e-05	3.09052e-05	Il1b/Edn1/Tnf/C3/Nr4a3/Fabp5/Myc/Slc2a3	8
GO:0022408	negative regulation of cell-cell adhesion	10/186	194/23355	3.73814e-06	5.35332e-05	3.09052e-05	Hspb1/Xcl1/Lef1/Bmp2/Il10/Il2ra/Lgals3/H2-Ab1/H2-Aa/Cd9	10
GO:0045861	negative regulation of proteolysis	13/186	342/23355	3.89773e-06	5.55871e-05	3.20909e-05	Furin/Fcmr/Serpine1/Ctla2a/Ptgs2/Il10/Tnf/Nr4a1/Plaur/Birc5/Hsp90ab1/Mmp9/Serpina3g	13
GO:0051353	positive regulation of oxidoreductase activity	6/186	53/23355	3.95938e-06	5.60921e-05	3.23825e-05	Il1b/Edn1/Fxn/Ifng/Fcer2a/Tnf	6
GO:0008645	hexose transmembrane transport	8/186	115/23355	3.9821e-06	5.60921e-05	3.23825e-05	Il1b/Edn1/Tnf/C3/Nr4a3/Fabp5/Myc/Slc2a3	8
GO:0090100	positive regulation of transmembrane receptor protein serine/threonine kinase signaling pathway	8/186	115/23355	3.9821e-06	5.60921e-05	3.23825e-05	Gdf3/Cited2/Furin/Gdf15/Bmp2/Hes1/Hsp90ab1/Dab2	8
GO:0010959	regulation of metal ion transport	12/186	291/23355	4.0556e-06	5.6663e-05	3.27121e-05	Ccl5/Ccl12/Cxcl10/Xcl1/Serpine1/Thy1/Rrad/Ptgs2/Hes1/Lgals3/Gem/Ms4a2	12
GO:0050769	positive regulation of neurogenesis	12/186	291/23355	4.0556e-06	5.6663e-05	3.27121e-05	Id2/Il1b/Fxn/Ifng/Bmp2/Vim/Tnf/Hes1/Sgk1/Myc/Trf/Cx3cr1	12
GO:0007162	negative regulation of cell adhesion	12/186	293/23355	4.34968e-06	6.04259e-05	3.48844e-05	Hspb1/Xcl1/Dusp1/Serpine1/Lef1/Bmp2/Il10/Il2ra/Lgals3/H2-Ab1/H2-Aa/Cd9	12
GO:0070670	response to interleukin-4	5/186	31/23355	4.36008e-06	6.04259e-05	3.48844e-05	Xcl1/Hspa5/Dcstamp/Lef1/Hsp90ab1	5
GO:0034113	heterotypic cell-cell adhesion	6/186	54/23355	4.42502e-06	6.10795e-05	3.52617e-05	Il1b/Vcam1/Thy1/Lck/Il10/Tnf	6
GO:0001912	positive regulation of leukocyte mediated cytotoxicity	7/186	83/23355	4.52275e-06	6.15307e-05	3.55222e-05	Ccl2/H2-M2/Xcl1/Klrk1/Cxcl1/Klrd1/H2-T23	7
GO:0002718	regulation of cytokine production involved in immune response	7/186	83/23355	4.52275e-06	6.15307e-05	3.55222e-05	Xcl1/Il1b/Rsad2/Il10/Tnf/Nr4a3/H2-T23	7
GO:0045069	regulation of viral genome replication	7/186	83/23355	4.52275e-06	6.15307e-05	3.55222e-05	Ccl5/Rsad2/Tnf/Ifitm3/Ifitm2/Top2a/Bst2	7
GO:0015749	monosaccharide transmembrane transport	8/186	117/23355	4.52932e-06	6.15307e-05	3.55222e-05	Il1b/Edn1/Tnf/C3/Nr4a3/Fabp5/Myc/Slc2a3	8
GO:0034219	carbohydrate transmembrane transport	8/186	118/23355	4.82598e-06	6.53028e-05	3.76999e-05	Il1b/Edn1/Tnf/C3/Nr4a3/Fabp5/Myc/Slc2a3	8
GO:0043383	negative T cell selection	4/186	15/23355	4.964e-06	6.69069e-05	3.8626e-05	Cd28/Ccr7/Fas/Cd3e	4
GO:0002700	regulation of production of molecular mediator of immune response	9/186	158/23355	5.13996e-06	6.90079e-05	3.98389e-05	Cd28/Xcl1/Il1b/Ifng/Rsad2/Il10/Tnf/Nr4a3/H2-T23	9
GO:0097193	intrinsic apoptotic signaling pathway	12/186	298/23355	5.16854e-06	6.91217e-05	3.99046e-05	Hspb1/Ubb/Ier3/Lck/Ddit4/Ptgs2/Tnf/Myc/Plaur/Crip1/Bcl2a1b/Mmp9	12
GO:0051250	negative regulation of lymphocyte activation	9/186	160/23355	5.69501e-06	7.58672e-05	4.37988e-05	Hspb1/Id2/Xcl1/Fas/Il10/Il2ra/Lgals3/H2-Ab1/H2-Aa	9
GO:0045672	positive regulation of osteoclast differentiation	5/186	33/23355	6.01217e-06	7.93717e-05	4.5822e-05	Ccl5/Klf10/Ifng/Tnf/Csf1	5
GO:0060142	regulation of syncytium formation by plasma membrane fusion	5/186	33/23355	6.01217e-06	7.93717e-05	4.5822e-05	Cxcl9/Cxcl10/Ccl8/Dcstamp/Gdf15	5
GO:0031098	stress-activated protein kinase signaling cascade	11/186	252/23355	6.02735e-06	7.93717e-05	4.5822e-05	Cd27/Il1b/Dusp1/Prdx1/Ccr7/Fas/Il1a/Bmp2/Tnf/Trf/Dab2	11
GO:0051101	regulation of DNA binding	8/186	122/23355	6.1829e-06	8.0987e-05	4.67545e-05	Id2/Gzma/Ifng/Lef1/Hes1/Myc/Plaur/Mmp9	8
GO:2000117	negative regulation of cysteine-type endopeptidase activity	7/186	87/23355	6.19714e-06	8.0987e-05	4.67545e-05	Fcmr/Ptgs2/Tnf/Nr4a1/Plaur/Birc5/Mmp9	7
GO:0010819	regulation of T cell chemotaxis	4/186	16/23355	6.5775e-06	8.49882e-05	4.90644e-05	Ccl5/Cxcl10/Xcl1/Ccr7	4
GO:0019886	antigen processing and presentation of exogenous peptide antigen via MHC class II	4/186	16/23355	6.5775e-06	8.49882e-05	4.90644e-05	H2-DMb2/H2-Ab1/H2-Eb1/H2-Aa	4
GO:0031650	regulation of heat generation	4/186	16/23355	6.5775e-06	8.49882e-05	4.90644e-05	Ccl5/Il1b/Ptgs2/Tnf	4
GO:2000377	regulation of reactive oxygen species metabolic process	10/186	207/23355	6.64097e-06	8.54869e-05	4.93524e-05	Klrk1/Il1b/Cxcl1/Ier3/Ifng/Acp5/Ptgs2/Il10/Tnf/Cx3cr1	10
GO:0001914	regulation of T cell mediated cytotoxicity	6/186	58/23355	6.75418e-06	8.62978e-05	4.98205e-05	H2-M2/Xcl1/Il7r/Klrc1/Klrd1/H2-T23	6
GO:0035456	response to interferon-beta	6/186	58/23355	6.75418e-06	8.62978e-05	4.98205e-05	Ifitm3/Iigp1/Ifit3/Ifitm2/Gbp2/Bst2	6
GO:0010758	regulation of macrophage chemotaxis	5/186	34/23355	7.00341e-06	8.81711e-05	5.0902e-05	Ccl5/Ccl2/Ccr7/Csf1/C3ar1	5
GO:0019884	antigen processing and presentation of exogenous antigen	5/186	34/23355	7.00341e-06	8.81711e-05	5.0902e-05	H2-DMb2/H2-Ab1/H2-Eb1/H2-Aa/H2-T23	5
GO:0045066	regulatory T cell differentiation	5/186	34/23355	7.00341e-06	8.81711e-05	5.0902e-05	Hspb1/Cd28/Ifng/Lck/Ctla2a	5
GO:0090022	regulation of neutrophil chemotaxis	5/186	34/23355	7.00341e-06	8.81711e-05	5.0902e-05	Xcl1/Il1b/Edn1/Ccr7/C3ar1	5
GO:0010827	regulation of glucose transmembrane transport	7/186	89/23355	7.21032e-06	9.04447e-05	5.22145e-05	Il1b/Edn1/Tnf/C3/Nr4a3/Fabp5/Myc	7
GO:0045444	fat cell differentiation	11/186	259/23355	7.81215e-06	9.76376e-05	5.63671e-05	Gdf3/Id2/Pim1/Rgs2/Plac8/Bmp2/Ptgs2/Tnf/Hes1/Nr4a1/Nr4a3	11
GO:0052547	regulation of peptidase activity	14/186	422/23355	7.85044e-06	9.77608e-05	5.64382e-05	Furin/Fcmr/Serpine1/Fas/Lck/Ptgs2/Tnf/Nr4a1/Myc/Plaur/Ctsd/Birc5/Mmp9/Serpina3g	14
GO:0006816	calcium ion transport	14/186	423/23355	8.06326e-06	0.000100048	5.77589e-05	Ccl5/Ccl12/Cxcl10/Xcl1/Serpine1/Ms4a1/Thy1/Lck/Rrad/Ptgs2/Hes1/Lgals3/Gem/Ms4a2	14
GO:0032611	interleukin-1 beta production	7/186	91/23355	8.35739e-06	0.000102955	5.94367e-05	Hspb1/Il1b/Ccr7/Ifng/Acp5/Tnf/Cx3cr1	7
GO:0048525	negative regulation of viral process	7/186	91/23355	8.35739e-06	0.000102955	5.94367e-05	Ccl5/Rsad2/Tnf/Ly6e/Ifitm3/Ifitm2/Bst2	7
GO:0050866	negative regulation of cell activation	10/186	213/23355	8.53565e-06	0.000104552	6.03586e-05	Hspb1/Id2/Xcl1/Fas/Il10/Il2ra/Lgals3/H2-Ab1/H2-Aa/Cd9	10
GO:0042492	gamma-delta T cell differentiation	4/186	17/23355	8.54786e-06	0.000104552	6.03586e-05	Klrc1/Tcf7/Lck/Lef1	4
GO:0048260	positive regulation of receptor-mediated endocytosis	6/186	61/23355	9.08415e-06	0.000110326	6.36921e-05	Ccr7/Serpine1/C3/Cd63/Trf/Dab2	6
GO:0070231	T cell apoptotic process	6/186	61/23355	9.08415e-06	0.000110326	6.36921e-05	Ccl5/Cd27/Fas/Il7r/Il2ra/Lgals3	6
GO:0071356	cellular response to tumor necrosis factor	9/186	170/23355	9.30778e-06	0.000112579	6.49928e-05	Ccl5/Ccl12/Ccl7/Ccl2/Ccl8/Xcl1/Dcstamp/Tnf/Ccl17	9
GO:0061844	antimicrobial humoral immune response mediated by antimicrobial peptide	8/186	129/23355	9.33518e-06	0.000112579	6.49928e-05	Cxcl2/Ccl2/Cxcl9/Cxcl10/Xcl1/Cxcl1/Lgals3/Ccl17	8
GO:0002377	immunoglobulin production	11/186	265/23355	9.69231e-06	0.000116477	6.72433e-05	Cd28/Cd27/Xcl1/Fas/Il7r/Ifng/Il10/Tnf/H2-Ab1/Pou2f2/H2-T23	11
GO:1903959	regulation of anion transmembrane transport	8/186	130/23355	9.88035e-06	0.000118323	6.8309e-05	Il1b/Edn1/Rgs2/Tnf/C3/Nr4a3/Fabp5/Myc	8
GO:1903409	reactive oxygen species biosynthetic process	8/186	131/23355	1.04521e-05	0.000124337	7.17808e-05	Klrk1/Il1b/Ifng/Acp5/Ptgs2/Il10/Tnf/Cx3cr1	8
GO:0071560	cellular response to transforming growth factor beta stimulus	10/186	218/23355	1.04549e-05	0.000124337	7.17808e-05	Ccl2/Cited2/Xcl1/Furin/Hspa5/Serpine1/Bmp2/Pmepa1/Hsp90ab1/Dab2	10
GO:0045661	regulation of myoblast differentiation	6/186	63/23355	1.09706e-05	0.00013002	7.50619e-05	Cxcl9/Cxcl10/Gdf3/Ccl8/Tnf/Ccl17	6
GO:0019724	B cell mediated immunity	11/186	271/23355	1.19548e-05	0.000141198	8.15146e-05	Cd28/Xcl1/Fas/Ifng/Cd55/Fcer2a/Tnf/C3/H2-Ab1/Pou2f2/H2-T23	11
GO:0045860	positive regulation of protein kinase activity	14/186	439/23355	1.22383e-05	0.000143184	8.26617e-05	Il1b/Edn1/Ccr7/Pim1/Ifng/Lat/Gdf15/Bmp2/Tnf/Areg/Csf1/Hsp90ab1/Trf/Dab2	14
GO:0045637	regulation of myeloid cell differentiation	10/186	222/23355	1.2248e-05	0.000143184	8.26617e-05	Ccl5/Id2/Fas/Klf10/Dcstamp/Ifng/Lef1/Tnf/Myc/Csf1	10
GO:0071559	response to transforming growth factor beta	10/186	222/23355	1.2248e-05	0.000143184	8.26617e-05	Ccl2/Cited2/Xcl1/Furin/Hspa5/Serpine1/Bmp2/Pmepa1/Hsp90ab1/Dab2	10
GO:0034766	negative regulation of ion transmembrane transport	8/186	135/23355	1.30265e-05	0.00015177	8.76183e-05	Il1b/Rgs2/Rrad/Tnf/Fabp5/Myc/Gem/Mmp9	8
GO:0000768	syncytium formation by plasma membrane fusion	6/186	65/23355	1.31619e-05	0.000152315	8.79328e-05	Cxcl9/Cxcl10/Ccl8/Dcstamp/Gdf15/Cd9	6
GO:0140253	cell-cell fusion	6/186	65/23355	1.31619e-05	0.000152315	8.79328e-05	Cxcl9/Cxcl10/Ccl8/Dcstamp/Gdf15/Cd9	6
GO:0071902	positive regulation of protein serine/threonine kinase activity	11/186	274/23355	1.32489e-05	0.000152807	8.82168e-05	Il1b/Edn1/Ccr7/Pim1/Ifng/Gdf15/Bmp2/Tnf/Hsp90ab1/Trf/Dab2	11
GO:0002698	negative regulation of immune effector process	8/186	136/23355	1.37475e-05	0.000157501	9.09268e-05	Xcl1/Il7r/Klrc1/Il10/Tnf/Klrd1/Lgals3/H2-T23	8
GO:0034763	negative regulation of transmembrane transport	8/186	136/23355	1.37475e-05	0.000157501	9.09268e-05	Il1b/Rgs2/Rrad/Tnf/Fabp5/Myc/Gem/Mmp9	8
GO:0010951	negative regulation of endopeptidase activity	9/186	179/23355	1.40821e-05	0.000160798	9.28303e-05	Fcmr/Serpine1/Ptgs2/Tnf/Nr4a1/Plaur/Birc5/Mmp9/Serpina3g	9
GO:0043547	positive regulation of GTPase activity	10/186	228/23355	1.54328e-05	0.000175638	0.000101397	Ccl5/Ccl12/Ccl7/Ccl2/Ccl8/Xcl1/Ccr7/Thy1/S100a10/Ccl17	10
GO:0006949	syncytium formation	6/186	67/23355	1.56941e-05	0.000178022	0.000102773	Cxcl9/Cxcl10/Ccl8/Dcstamp/Gdf15/Cd9	6
GO:0001562	response to protozoan	5/186	40/23355	1.59328e-05	0.000180134	0.000103993	Ier3/Ifng/Il10/Iigp1/Gbp2	5
GO:2001237	negative regulation of extrinsic apoptotic signaling pathway	7/186	101/23355	1.66108e-05	0.000187185	0.000108064	Il1b/Fcmr/Serpine1/Tnf/Lgals3/Cx3cr1/Dab2	7
GO:0010038	response to metal ion	11/186	281/23355	1.67514e-05	0.000188152	0.000108622	Id2/Slc40a1/Junb/Mt2/Fas/Fxn/Lck/Il1a/Crip1/Mmp9/Trf	11
GO:0019058	viral life cycle	10/186	231/23355	1.72764e-05	0.000193417	0.000111661	Ccl5/Cd209a/Rsad2/Tnf/Ly6e/Ifitm3/Hsp90ab1/Ifitm2/Top2a/Bst2	10
GO:0043903	regulation of biological process involved in symbiotic interaction	9/186	184/23355	1.75401e-05	0.000195732	0.000112998	Ccl5/Cxcl1/Rsad2/Tnf/Ly6e/Ifitm3/Ifitm2/Top2a/Bst2	9
GO:0032760	positive regulation of tumor necrosis factor production	7/186	102/23355	1.7716e-05	0.000197055	0.000113761	Hspb1/Ccl2/Ccr7/Ifng/Il1a/H2-T23/Cd209b	7
GO:0051783	regulation of nuclear division	8/186	142/23355	1.88168e-05	0.000208624	0.000120441	Cd28/Il1b/Edn1/Il1a/Tnf/Birc5/Calr/Mki67	8
GO:1903557	positive regulation of tumor necrosis factor superfamily cytokine production	7/186	103/23355	1.88812e-05	0.000208665	0.000120464	Hspb1/Ccl2/Ccr7/Ifng/Il1a/H2-T23/Cd209b	7
GO:0046890	regulation of lipid biosynthetic process	9/186	186/23355	1.91128e-05	0.000210547	0.000121551	Il1b/Ifng/Il1a/Bmp2/Ptgs2/Tnf/C3/Fabp5/Dab2	9
GO:0002367	cytokine production involved in immune response	7/186	104/23355	2.0109e-05	0.000220813	0.000127477	Xcl1/Il1b/Rsad2/Il10/Tnf/Nr4a3/H2-T23	7
GO:0006953	acute-phase response	5/186	42/23355	2.03339e-05	0.000222573	0.000128493	Ccl5/Il1b/Il1a/Ptgs2/Tnf	5
GO:0002495	antigen processing and presentation of peptide antigen via MHC class II	4/186	21/23355	2.0966e-05	0.000225188	0.000130003	H2-DMb2/H2-Ab1/H2-Eb1/H2-Aa	4
GO:0002710	negative regulation of T cell mediated immunity	4/186	21/23355	2.0966e-05	0.000225188	0.000130003	Xcl1/Il7r/Klrc1/Klrd1	4
GO:0046629	gamma-delta T cell activation	4/186	21/23355	2.0966e-05	0.000225188	0.000130003	Klrc1/Tcf7/Lck/Lef1	4
GO:0046697	decidualization	4/186	21/23355	2.0966e-05	0.000225188	0.000130003	Cited2/Junb/Ptgs2/Ctsl	4
GO:0060252	positive regulation of glial cell proliferation	4/186	21/23355	2.0966e-05	0.000225188	0.000130003	Il1b/Vim/Tnf/Myc	4
GO:0090026	positive regulation of monocyte chemotaxis	4/186	21/23355	2.0966e-05	0.000225188	0.000130003	Ccl5/Ccl2/Cxcl10/Serpine1	4
GO:0046634	regulation of alpha-beta T cell activation	7/186	105/23355	2.14019e-05	0.000229153	0.000132292	Cd28/Xcl1/Ccr7/Cd3e/Ifng/H2-Ab1/H2-T23	7
GO:0001913	T cell mediated cytotoxicity	6/186	71/23355	2.19374e-05	0.000234158	0.000135181	H2-M2/Xcl1/Il7r/Klrc1/Klrd1/H2-T23	6
GO:0051346	negative regulation of hydrolase activity	13/186	405/23355	2.35709e-05	0.000250815	0.000144798	Lepr/Gzma/Arfgef1/Fcmr/Serpine1/Rgs2/Ptgs2/Tnf/Nr4a1/Plaur/Birc5/Mmp9/Serpina3g	13
GO:0001503	ossification	13/186	406/23355	2.41833e-05	0.000256537	0.000148101	Id2/H3f3b/Junb/Klf10/Acp5/Bmp2/Mmp13/Ptgs2/Rsad2/Tnf/Areg/Spp1/Csf1	13
GO:0002695	negative regulation of leukocyte activation	9/186	192/23355	2.45702e-05	0.00025984	0.000150008	Hspb1/Id2/Xcl1/Fas/Il10/Il2ra/Lgals3/H2-Ab1/H2-Aa	9
GO:0019233	sensory perception of pain	8/186	148/23355	2.53713e-05	0.00026443	0.000152658	Ccl2/Edn1/Il1a/Ptgs2/Il10/Tnf/Fabp5/Phf24	8
GO:0042326	negative regulation of phosphorylation	13/186	408/23355	2.54499e-05	0.00026443	0.000152658	Hspb1/Actb/Dusp5/Il1b/Dusp2/Dusp1/Ier3/Rgs2/Thy1/Ifng/Ddit4/Tnf/Pmepa1	13
GO:0002504	antigen processing and presentation of peptide or polysaccharide antigen via MHC class II	4/186	22/23355	2.54659e-05	0.00026443	0.000152658	H2-DMb2/H2-Ab1/H2-Eb1/H2-Aa	4
GO:0046641	positive regulation of alpha-beta T cell proliferation	4/186	22/23355	2.54659e-05	0.00026443	0.000152658	Cd28/Xcl1/Cd3e/H2-T23	4
GO:0072111	cell proliferation involved in kidney development	4/186	22/23355	2.54659e-05	0.00026443	0.000152658	Ifng/Bmp2/Myc/C3ar1	4
GO:1903975	regulation of glial cell migration	4/186	22/23355	2.54659e-05	0.00026443	0.000152658	Fas/Vim/Csf1/Cx3cr1	4
GO:1903960	negative regulation of anion transmembrane transport	5/186	44/23355	2.5627e-05	0.000264447	0.000152668	Il1b/Rgs2/Tnf/Fabp5/Myc	5
GO:2000273	positive regulation of signaling receptor activity	5/186	44/23355	2.5627e-05	0.000264447	0.000152668	Ccl2/Edn1/Ifng/Il10/Areg	5
GO:0007088	regulation of mitotic nuclear division	7/186	108/23355	2.56984e-05	0.000264447	0.000152668	Cd28/Il1b/Edn1/Il1a/Tnf/Birc5/Mki67	7
GO:0042692	muscle cell differentiation	13/186	410/23355	2.67742e-05	0.000274695	0.000158584	Cxcl9/Cxcl10/Ccl8/Id2/H3f3b/Edn1/Rgs2/Gdf15/Bmp2/Hes1/C3/Cd9/Actg1	13
GO:0051962	positive regulation of nervous system development	12/186	352/23355	2.72224e-05	0.000277392	0.000160141	Id2/Il1b/Fxn/Ifng/Bmp2/Vim/Tnf/Hes1/Sgk1/Myc/Trf/Cx3cr1	12
GO:0062012	regulation of small molecule metabolic process	12/186	352/23355	2.72224e-05	0.000277392	0.000160141	Lepr/Il1b/Ier3/Ifng/Ddit4/Bmp2/Ptgs2/Tnf/Nr4a3/Fabp5/Myc/Dab2	12
GO:0046916	cellular transition metal ion homeostasis	7/186	109/23355	2.72792e-05	0.000277392	0.000160141	Slc40a1/Mt2/Fxn/Ifng/Myc/Trf/Atox1	7
GO:0032768	regulation of monooxygenase activity	5/186	45/23355	2.86453e-05	0.00028957	0.000167171	Il1b/Ifng/Il1a/Fcer2a/Tnf	5
GO:0045840	positive regulation of mitotic nuclear division	5/186	45/23355	2.86453e-05	0.00028957	0.000167171	Cd28/Il1b/Edn1/Il1a/Tnf	5
GO:0002366	leukocyte activation involved in immune response	11/186	298/23355	2.87713e-05	0.000289991	0.000167414	Cd28/Ccr7/Ifng/Lat/Lef1/Il10/Nr4a3/Itgal/Lgals3/Ms4a2/Cx3cr1	11
GO:0051043	regulation of membrane protein ectodomain proteolysis	4/186	23/23355	3.06357e-05	0.000306547	0.000176972	Il1b/Ifng/Il10/Tnf	4
GO:1901739	regulation of myoblast fusion	4/186	23/23355	3.06357e-05	0.000306547	0.000176972	Cxcl9/Cxcl10/Ccl8/Gdf15	4
GO:0032612	interleukin-1 production	7/186	111/23355	3.06815e-05	0.000306547	0.000176972	Hspb1/Il1b/Ccr7/Ifng/Acp5/Tnf/Cx3cr1	7
GO:0050851	antigen receptor-mediated signaling pathway	11/186	301/23355	3.15276e-05	0.000314088	0.000181326	Cd79a/Cd28/Ccr7/Ms4a1/Thy1/Cd3e/Ifng/Lck/Lgals3/H2-Ab1/Fyb	11
GO:0031589	cell-substrate adhesion	12/186	358/23355	3.20977e-05	0.000318059	0.000183618	Vcam1/Serpine1/Thy1/Cd3e/S100a10/Spp1/Itgal/Csf1/Cd63/Calr/Actg1/Dab2	12
GO:0030856	regulation of epithelial cell differentiation	8/186	153/23355	3.22039e-05	0.000318059	0.000183618	Gdf3/Il1b/Serpine1/Ifng/Il1a/Tnf/Hes1/Mmp9	8
GO:1903900	regulation of viral life cycle	8/186	153/23355	3.22039e-05	0.000318059	0.000183618	Ccl5/Rsad2/Tnf/Ly6e/Ifitm3/Ifitm2/Top2a/Bst2	8
GO:0002263	cell activation involved in immune response	11/186	302/23355	3.24956e-05	0.000320021	0.000184751	Cd28/Ccr7/Ifng/Lat/Lef1/Il10/Nr4a3/Itgal/Lgals3/Ms4a2/Cx3cr1	11
GO:0008643	carbohydrate transport	8/186	154/23355	3.37401e-05	0.000331328	0.000191278	Il1b/Edn1/Tnf/C3/Nr4a3/Fabp5/Myc/Slc2a3	8
GO:0090092	regulation of transmembrane receptor protein serine/threonine kinase signaling pathway	10/186	250/23355	3.39575e-05	0.000332512	0.000191962	Gdf3/Cited2/Furin/Hspa5/Gdf15/Bmp2/Hes1/Pmepa1/Hsp90ab1/Dab2	10
GO:0043507	positive regulation of JUN kinase activity	6/186	77/23355	3.49104e-05	0.000340873	0.000196789	Il1b/Edn1/Ccr7/Tnf/Trf/Dab2	6
GO:1905952	regulation of lipid localization	9/186	201/23355	3.52088e-05	0.000342812	0.000197908	Dennd5b/Il1b/Furin/Edn1/Il1a/Tnf/C3/Spp1/Dab2	9
GO:0001892	embryonic placenta development	7/186	114/23355	3.64334e-05	0.000353734	0.000204214	Cited2/Junb/Vcam1/Lef1/Il10/Hes1/Xist	7
GO:0051271	negative regulation of cellular component movement	11/186	306/23355	3.6629e-05	0.00035463	0.000204731	Ccl12/Cited2/Dusp1/Serpine1/Fas/Thy1/Tnf/Cd63/Cd9/Calr/Cx3cr1	11
GO:0002707	negative regulation of lymphocyte mediated immunity	5/186	48/23355	3.93785e-05	0.000378055	0.000218255	Xcl1/Il7r/Klrc1/Klrd1/H2-T23	5
GO:0007520	myoblast fusion	5/186	48/23355	3.93785e-05	0.000378055	0.000218255	Cxcl9/Cxcl10/Ccl8/Gdf15/Cd9	5
GO:0045429	positive regulation of nitric oxide biosynthetic process	5/186	48/23355	3.93785e-05	0.000378055	0.000218255	Klrk1/Il1b/Ifng/Ptgs2/Tnf	5
GO:0001776	leukocyte homeostasis	7/186	116/23355	4.07388e-05	0.000388942	0.00022454	Ccl2/Slc40a1/Fas/Ifng/Lat/Il2ra/Ccnb2	7
GO:0019079	viral genome replication	7/186	116/23355	4.07388e-05	0.000388942	0.00022454	Ccl5/Rsad2/Tnf/Ifitm3/Ifitm2/Top2a/Bst2	7
GO:0043491	protein kinase B signaling	9/186	206/23355	4.26461e-05	0.000406024	0.000234401	Ccl5/Ccl12/Cd28/Il1b/Arfgef1/Gdf15/Tnf/Hsp90ab1/Cx3cr1	9
GO:0051051	negative regulation of transport	14/186	492/23355	4.2819e-05	0.000406543	0.000234701	Il1b/Edn1/Rgs2/Rrad/Ptgs2/Rsad2/Tnf/Hes1/Fabp5/Myc/Lgals3/Gem/Mmp9/Bst2	14
GO:0001911	negative regulation of leukocyte mediated cytotoxicity	4/186	25/23355	4.32237e-05	0.000406947	0.000234934	Il7r/Klrc1/Klrd1/H2-T23	4
GO:0032729	positive regulation of interferon-gamma production	6/186	80/23355	4.3382e-05	0.000406947	0.000234934	Cd27/Klrk1/Il1b/Cd3e/Tnf/Tnfsf9	6
GO:0038034	signal transduction in absence of ligand	6/186	80/23355	4.3382e-05	0.000406947	0.000234934	Il1b/Fas/Il1a/Tnf/Bcl2a1b/Cx3cr1	6
GO:0097192	extrinsic apoptotic signaling pathway in absence of ligand	6/186	80/23355	4.3382e-05	0.000406947	0.000234934	Il1b/Fas/Il1a/Tnf/Bcl2a1b/Cx3cr1	6
GO:0042088	T-helper 1 type immune response	5/186	49/23355	4.35719e-05	0.000406947	0.000234934	Xcl1/Il1b/Ccr7/Lef1/H2-Ab1	5
GO:1904407	positive regulation of nitric oxide metabolic process	5/186	49/23355	4.35719e-05	0.000406947	0.000234934	Klrk1/Il1b/Ifng/Ptgs2/Tnf	5
GO:0002637	regulation of immunoglobulin production	6/186	81/23355	4.65455e-05	0.00043237	0.000249611	Cd28/Xcl1/Ifng/Il10/Tnf/H2-T23	6
GO:0032651	regulation of interleukin-1 beta production	6/186	81/23355	4.65455e-05	0.00043237	0.000249611	Hspb1/Ccr7/Ifng/Acp5/Tnf/Cx3cr1	6
GO:0006469	negative regulation of protein kinase activity	9/186	209/23355	4.77156e-05	0.000442044	0.000255196	Hspb1/Actb/Dusp5/Il1b/Dusp2/Dusp1/Rgs2/Thy1/Ifng	9
GO:0000187	activation of MAPK activity	7/186	119/23355	4.79727e-05	0.000443232	0.000255882	Il1b/Ccr7/Gdf15/Bmp2/Tnf/Trf/Dab2	7
GO:0010829	negative regulation of glucose transmembrane transport	4/186	26/23355	5.07656e-05	0.000467778	0.000270053	Il1b/Tnf/Fabp5/Myc	4
GO:0043087	regulation of GTPase activity	11/186	318/23355	5.18627e-05	0.00047661	0.000275151	Ccl5/Ccl12/Ccl7/Ccl2/Ccl8/Xcl1/Arfgef1/Ccr7/Thy1/S100a10/Ccl17	11
GO:0051384	response to glucocorticoid	6/186	84/23355	5.71588e-05	0.00052388	0.000302441	Fas/Ddit4/Il10/Tnf/Areg/Sgk1	6
GO:0030857	negative regulation of epithelial cell differentiation	5/186	52/23355	5.82502e-05	0.000530092	0.000306027	Gdf3/Ifng/Il1a/Hes1/Mmp9	5
GO:0016064	immunoglobulin mediated immune response	10/186	267/23355	5.90635e-05	0.000530092	0.000306027	Cd28/Xcl1/Ifng/Cd55/Fcer2a/Tnf/C3/H2-Ab1/Pou2f2/H2-T23	10
GO:0046632	alpha-beta T cell differentiation	7/186	123/23355	5.9224e-05	0.000530092	0.000306027	Tnfsf8/Ccr7/Tcf7/Ifng/Lef1/Rsad2/Ctsl	7
GO:0010955	negative regulation of protein processing	4/186	27/23355	5.92247e-05	0.000530092	0.000306027	Furin/Fcmr/Serpine1/Ctla2a	4
GO:0051767	nitric-oxide synthase biosynthetic process	4/186	27/23355	5.92247e-05	0.000530092	0.000306027	Ccl2/Edn1/Ifng/Fcer2a	4
GO:0051769	regulation of nitric-oxide synthase biosynthetic process	4/186	27/23355	5.92247e-05	0.000530092	0.000306027	Ccl2/Edn1/Ifng/Fcer2a	4
GO:0060143	positive regulation of syncytium formation by plasma membrane fusion	4/186	27/23355	5.92247e-05	0.000530092	0.000306027	Cxcl9/Ccl8/Dcstamp/Gdf15	4
GO:0060563	neuroepithelial cell differentiation	4/186	27/23355	5.92247e-05	0.000530092	0.000306027	Serpine1/Lef1/Bmp2/Hes1	4
GO:1903318	negative regulation of protein maturation	4/186	27/23355	5.92247e-05	0.000530092	0.000306027	Furin/Fcmr/Serpine1/Ctla2a	4
GO:0051100	negative regulation of binding	8/186	168/23355	6.25537e-05	0.000558434	0.000322389	Actb/Id2/Gzma/Lef1/Il10/Myc/Ifit2/Dab2	8
GO:0002639	positive regulation of immunoglobulin production	5/186	53/23355	6.39055e-05	0.000567554	0.000327654	Cd28/Xcl1/Ifng/Il10/H2-T23	5
GO:0002720	positive regulation of cytokine production involved in immune response	5/186	53/23355	6.39055e-05	0.000567554	0.000327654	Xcl1/Il1b/Rsad2/Nr4a3/H2-T23	5
GO:0001818	negative regulation of cytokine production	10/186	270/23355	6.48307e-05	0.000574286	0.00033154	Xcl1/Furin/Ccr7/Ifng/Lef1/Acp5/Il10/Tnf/Hsp90ab1/Cx3cr1	10
GO:0032368	regulation of lipid transport	8/186	169/23355	6.5221e-05	0.000575029	0.000331969	Dennd5b/Il1b/Furin/Edn1/Il1a/Tnf/Spp1/Dab2	8
GO:0048708	astrocyte differentiation	6/186	86/23355	6.52491e-05	0.000575029	0.000331969	Id2/Il1b/Ifng/Bmp2/Vim/Hes1	6
GO:0007160	cell-matrix adhesion	9/186	218/23355	6.60816e-05	0.000580876	0.000335345	Vcam1/Serpine1/Thy1/Cd3e/S100a10/Itgal/Csf1/Cd63/Actg1	9
GO:0010893	positive regulation of steroid biosynthetic process	4/186	28/23355	6.86669e-05	0.000599005	0.000345811	Ifng/Il1a/Tnf/Dab2	4
GO:0032770	positive regulation of monooxygenase activity	4/186	28/23355	6.86669e-05	0.000599005	0.000345811	Il1b/Ifng/Fcer2a/Tnf	4
GO:1903901	negative regulation of viral life cycle	4/186	28/23355	6.86669e-05	0.000599005	0.000345811	Ly6e/Ifitm3/Ifitm2/Bst2	4
GO:0050792	regulation of viral process	8/186	171/23355	7.08397e-05	0.000615223	0.000355174	Ccl5/Rsad2/Tnf/Ly6e/Ifitm3/Ifitm2/Top2a/Bst2	8
GO:0031348	negative regulation of defense response	9/186	220/23355	7.0884e-05	0.000615223	0.000355174	Ier3/Klrc1/Ctla2a/Acp5/Il10/Il2ra/Klrd1/H2-T23/Cx3cr1	9
GO:0010810	regulation of cell-substrate adhesion	9/186	221/23355	7.33933e-05	0.000635397	0.000366821	Serpine1/Thy1/Cd3e/S100a10/Spp1/Csf1/Calr/Actg1/Dab2	9
GO:0007346	regulation of mitotic cell cycle	13/186	453/23355	7.4139e-05	0.000640241	0.000369617	Ccl12/Cd28/Id2/Il1b/Edn1/Ier3/Il1a/Tnf/Hes1/Myc/Ube2c/Birc5/Mki67	13
GO:0048545	response to steroid hormone	9/186	222/23355	7.59769e-05	0.000654468	0.00037783	Fas/Ddit4/Il10/Tnf/Areg/Spp1/Sgk1/Calr/Dab2	9
GO:1905954	positive regulation of lipid localization	7/186	128/23355	7.62344e-05	0.000655044	0.000378163	Dennd5b/Il1b/Edn1/Il1a/C3/Spp1/Dab2	7
GO:0042531	positive regulation of tyrosine phosphorylation of STAT protein	5/186	55/23355	7.6479e-05	0.000655507	0.00037843	Ccl5/Ifng/Lck/Tnf/Hes1	5
GO:0002676	regulation of chronic inflammatory response	3/186	11/23355	7.82435e-05	0.000665212	0.000384033	Il10/Tnf/Cx3cr1	3
GO:0002923	regulation of humoral immune response mediated by circulating immunoglobulin	3/186	11/23355	7.82435e-05	0.000665212	0.000384033	Cd55/Fcer2a/Tnf	3
GO:0097278	complement-dependent cytotoxicity	3/186	11/23355	7.82435e-05	0.000665212	0.000384033	Cd55/C3/Hsp90ab1	3
GO:0043393	regulation of protein binding	9/186	223/23355	7.86366e-05	0.000665212	0.000384033	Actb/Lef1/Bmp2/Il10/Myc/Ifit2/Hsp90ab1/Mmp9/Dab2	9
GO:0001516	prostaglandin biosynthetic process	4/186	29/23355	7.91597e-05	0.000665212	0.000384033	Il1b/Edn1/Ptgs2/Fabp5	4
GO:0030511	positive regulation of transforming growth factor beta receptor signaling pathway	4/186	29/23355	7.91597e-05	0.000665212	0.000384033	Cited2/Furin/Hsp90ab1/Dab2	4
GO:0046457	prostanoid biosynthetic process	4/186	29/23355	7.91597e-05	0.000665212	0.000384033	Il1b/Edn1/Ptgs2/Fabp5	4
GO:1903846	positive regulation of cellular response to transforming growth factor beta stimulus	4/186	29/23355	7.91597e-05	0.000665212	0.000384033	Cited2/Furin/Hsp90ab1/Dab2	4
GO:0031960	response to corticosteroid	6/186	91/23355	8.95176e-05	0.00075042	0.000433224	Fas/Ddit4/Il10/Tnf/Areg/Sgk1	6
GO:0002825	regulation of T-helper 1 type immune response	4/186	30/23355	9.07719e-05	0.000759082	0.000438225	Xcl1/Il1b/Ccr7/H2-Ab1	4
GO:0007179	transforming growth factor beta receptor signaling pathway	8/186	178/23355	9.37711e-05	0.00078226	0.000451606	Ccl2/Cited2/Furin/Hspa5/Bmp2/Pmepa1/Hsp90ab1/Dab2	8
GO:0010811	positive regulation of cell-substrate adhesion	7/186	133/23355	9.70374e-05	0.000807549	0.000466205	Thy1/Cd3e/S100a10/Spp1/Csf1/Calr/Dab2	7
GO:0042742	defense response to bacterium	13/186	466/23355	9.84016e-05	0.000815844	0.000470994	Klrk1/Tnfsf8/Serpine1/Plac8/Il7r/Ifng/Acp5/Il10/Tnf/Iigp1/H2-T23/Trf/Gbp2	13
GO:0030336	negative regulation of cell migration	10/186	284/23355	9.8509e-05	0.000815844	0.000470994	Ccl12/Cited2/Dusp1/Serpine1/Fas/Thy1/Tnf/Cd63/Calr/Cx3cr1	10
GO:0002704	negative regulation of leukocyte mediated immunity	5/186	58/23355	9.88116e-05	0.000816383	0.000471305	Xcl1/Il7r/Klrc1/Klrd1/H2-T23	5
GO:0043506	regulation of JUN kinase activity	6/186	93/23355	0.000101032	0.000832723	0.000480739	Il1b/Edn1/Ccr7/Tnf/Trf/Dab2	6
GO:0032872	regulation of stress-activated MAPK cascade	8/186	180/23355	0.000101349	0.000833343	0.000481096	Cd27/Il1b/Dusp1/Prdx1/Fas/Il1a/Bmp2/Tnf	8
GO:0036037	CD8-positive, alpha-beta T cell activation	4/186	31/23355	0.000103574	0.000840713	0.000485351	Xcl1/Tnfsf8/Ifng/H2-T23	4
GO:0045662	negative regulation of myoblast differentiation	4/186	31/23355	0.000103574	0.000840713	0.000485351	Cxcl10/Gdf3/Tnf/Ccl17	4
GO:0031392	regulation of prostaglandin biosynthetic process	3/186	12/23355	0.000103713	0.000840713	0.000485351	Il1b/Ptgs2/Fabp5	3
GO:0035457	cellular response to interferon-alpha	3/186	12/23355	0.000103713	0.000840713	0.000485351	Myc/Ifit2/Ifit3	3
GO:0045586	regulation of gamma-delta T cell differentiation	3/186	12/23355	0.000103713	0.000840713	0.000485351	Tcf7/Lck/Lef1	3
GO:0046643	regulation of gamma-delta T cell activation	3/186	12/23355	0.000103713	0.000840713	0.000485351	Tcf7/Lck/Lef1	3
GO:0033673	negative regulation of kinase activity	9/186	232/23355	0.000106301	0.000859404	0.000496141	Hspb1/Actb/Dusp5/Il1b/Dusp2/Dusp1/Rgs2/Thy1/Ifng	9
GO:0045445	myoblast differentiation	6/186	94/23355	0.000107214	0.000859404	0.000496141	Cxcl9/Cxcl10/Gdf3/Ccl8/Tnf/Ccl17	6
GO:0032655	regulation of interleukin-12 production	5/186	59/23355	0.000107269	0.000859404	0.000496141	Ccr7/Ifng/Acp5/Il10/Tnfsf9	5
GO:0032663	regulation of interleukin-2 production	5/186	59/23355	0.000107269	0.000859404	0.000496141	Cd28/Xcl1/Il1b/Cd3e/Il1a	5
GO:0043388	positive regulation of DNA binding	5/186	59/23355	0.000107269	0.000859404	0.000496141	Ifng/Hes1/Myc/Plaur/Mmp9	5
GO:0055076	transition metal ion homeostasis	7/186	136/23355	0.000111592	0.000891955	0.000514934	Slc40a1/Mt2/Fxn/Ifng/Myc/Trf/Atox1	7
GO:0001659	temperature homeostasis	8/186	183/23355	0.000113662	0.000902453	0.000520994	Ccl5/Lepr/Il1b/Plac8/Il1a/Ptgs2/Tnf/Fabp5	8
GO:0070302	regulation of stress-activated protein kinase signaling cascade	8/186	183/23355	0.000113662	0.000902453	0.000520994	Cd27/Il1b/Dusp1/Prdx1/Fas/Il1a/Bmp2/Tnf	8
GO:0070664	negative regulation of leukocyte proliferation	6/186	95/23355	0.000113693	0.000902453	0.000520994	Ccl12/Xcl1/Il10/Il2ra/H2-Ab1/H2-Aa	6
GO:0048732	gland development	13/186	473/23355	0.000114111	0.000903685	0.000521705	Cited2/Id2/Ifng/Lef1/Bmp2/Tnf/Hes1/Areg/Csf1/Plaur/Ly6e/Mki67/Ccnb2	13
GO:0042267	natural killer cell mediated cytotoxicity	5/186	60/23355	0.000116271	0.000912385	0.000526728	Klrk1/Prdx1/Klrc1/Klrd1/H2-T23	5
GO:0060711	labyrinthine layer development	5/186	60/23355	0.000116271	0.000912385	0.000526728	Junb/Vcam1/Lef1/Il10/Hes1	5
GO:1904705	regulation of vascular associated smooth muscle cell proliferation	5/186	60/23355	0.000116271	0.000912385	0.000526728	Edn1/Il10/Tnf/Nr4a3/Mmp9	5
GO:2000401	regulation of lymphocyte migration	5/186	60/23355	0.000116271	0.000912385	0.000526728	Ccl5/Ccl12/Cxcl10/Xcl1/Ccr7	5
GO:0001893	maternal placenta development	4/186	32/23355	0.000117636	0.000916817	0.000529286	Cited2/Junb/Ptgs2/Ctsl	4
GO:0032673	regulation of interleukin-4 production	4/186	32/23355	0.000117636	0.000916817	0.000529286	Cd28/Cd3e/Lef1/H2-T23	4
GO:0032743	positive regulation of interleukin-2 production	4/186	32/23355	0.000117636	0.000916817	0.000529286	Cd28/Il1b/Cd3e/Il1a	4
GO:0007229	integrin-mediated signaling pathway	6/186	96/23355	0.000120479	0.000936846	0.000540849	Thy1/Lat/Itgal/Cd63/Fyb/Dab2	6
GO:1990874	vascular associated smooth muscle cell proliferation	5/186	61/23355	0.000125842	0.000976338	0.000563649	Edn1/Il10/Tnf/Nr4a3/Mmp9	5
GO:0051928	positive regulation of calcium ion transport	7/186	139/23355	0.000127873	0.000989863	0.000571457	Ccl5/Ccl12/Cxcl10/Xcl1/Serpine1/Thy1/Lgals3	7
GO:0002228	natural killer cell mediated immunity	5/186	62/23355	0.000136004	0.00104574	0.000603715	Klrk1/Prdx1/Klrc1/Klrd1/H2-T23	5
GO:0032615	interleukin-12 production	5/186	62/23355	0.000136004	0.00104574	0.000603715	Ccr7/Ifng/Acp5/Il10/Tnfsf9	5
GO:0060393	regulation of pathway-restricted SMAD protein phosphorylation	5/186	62/23355	0.000136004	0.00104574	0.000603715	Gdf3/Gdf15/Bmp2/Pmepa1/Dab2	5
GO:0001933	negative regulation of protein phosphorylation	11/186	355/23355	0.000137571	0.00105543	0.000609309	Hspb1/Actb/Dusp5/Il1b/Dusp2/Dusp1/Rgs2/Thy1/Ifng/Ddit4/Pmepa1	11
GO:2000146	negative regulation of cell motility	10/186	297/23355	0.000142043	0.00108573	0.000626802	Ccl12/Cited2/Dusp1/Serpine1/Fas/Thy1/Tnf/Cd63/Calr/Cx3cr1	10
GO:0032652	regulation of interleukin-1 production	6/186	99/23355	0.000142784	0.00108573	0.000626802	Hspb1/Ccr7/Ifng/Acp5/Tnf/Cx3cr1	6
GO:0046889	positive regulation of lipid biosynthetic process	6/186	99/23355	0.000142784	0.00108573	0.000626802	Il1b/Ifng/Il1a/Ptgs2/Tnf/Dab2	6
GO:0060395	SMAD protein signal transduction	6/186	99/23355	0.000142784	0.00108573	0.000626802	Gdf3/Gdf15/Bmp2/Vim/Trf/Dab2	6
GO:0010469	regulation of signaling receptor activity	7/186	142/23355	0.000146032	0.00110797	0.000639641	Ccl2/Edn1/Serpine1/Ifng/Il10/Tnf/Areg	7
GO:0051785	positive regulation of nuclear division	5/186	63/23355	0.000146783	0.00110877	0.000640105	Cd28/Il1b/Edn1/Il1a/Tnf	5
GO:1903428	positive regulation of reactive oxygen species biosynthetic process	5/186	63/23355	0.000146783	0.00110877	0.000640105	Klrk1/Il1b/Ifng/Ptgs2/Tnf	5
GO:0048710	regulation of astrocyte differentiation	4/186	34/23355	0.000149837	0.00112198	0.000647729	Id2/Il1b/Bmp2/Hes1	4
GO:0050999	regulation of nitric-oxide synthase activity	4/186	34/23355	0.000149837	0.00112198	0.000647729	Il1b/Il1a/Fcer2a/Tnf	4
GO:2000108	positive regulation of leukocyte apoptotic process	4/186	34/23355	0.000149837	0.00112198	0.000647729	Ccl5/Il10/Nr4a3/Myc	4
GO:2000406	positive regulation of T cell migration	4/186	34/23355	0.000149837	0.00112198	0.000647729	Ccl5/Cxcl10/Xcl1/Ccr7	4
GO:0019216	regulation of lipid metabolic process	11/186	359/23355	0.000151677	0.00113083	0.00065284	Id2/Il1b/Ifng/Il1a/Bmp2/Ptgs2/Tnf/C3/Nr4a3/Fabp5/Dab2	11
GO:0043271	negative regulation of ion transport	11/186	359/23355	0.000151677	0.00113083	0.00065284	Il1b/Rgs2/Rrad/Ptgs2/Rsad2/Tnf/Hes1/Fabp5/Myc/Gem/Mmp9	11
GO:0001763	morphogenesis of a branching structure	9/186	244/23355	0.00015549	0.00115425	0.000666359	Il1b/Edn1/Lef1/Bmp2/Il10/Tnf/Areg/Myc/Csf1	9
GO:0010466	negative regulation of peptidase activity	9/186	244/23355	0.00015549	0.00115425	0.000666359	Fcmr/Serpine1/Ptgs2/Tnf/Nr4a1/Plaur/Birc5/Mmp9/Serpina3g	9
GO:0042113	B cell activation	12/186	423/23355	0.000156457	0.00115893	0.000669061	Cd79a/Cd28/Id2/Cd27/Fas/Ms4a1/Il7r/Ifng/Lef1/Il10/H2-Ab1/Pou2f2	12
GO:0006909	phagocytosis	11/186	361/23355	0.00015918	0.00117656	0.000679238	Lepr/Ccl2/Il1b/Ccr7/Il2rb/Ifng/Tnf/C3/Itgal/Calr/Cd209b	11
GO:0006898	receptor-mediated endocytosis	9/186	245/23355	0.000160328	0.00118251	0.000682673	Ccr7/Serpine1/C3/Ifitm3/Cd63/Cd9/Cxcl16/Trf/Dab2	9
GO:0035821	modulation of process of other organism	7/186	145/23355	0.000166227	0.00122338	0.000706271	Ccl5/Cxcl1/Ifng/Fcer2a/Lef1/Myc/Mmp9	7
GO:0032755	positive regulation of interleukin-6 production	6/186	102/23355	0.000168241	0.00123233	0.000711438	Il1b/Ifng/Il1a/Tnf/Tnfsf9/Pou2f2	6
GO:0002885	positive regulation of hypersensitivity	3/186	14/23355	0.000169594	0.00123233	0.000711438	Ccr7/C3/H2-T23	3
GO:0051712	positive regulation of killing of cells of other organism	3/186	14/23355	0.000169594	0.00123233	0.000711438	Cxcl1/Ifng/Fcer2a	3
GO:0061469	regulation of type B pancreatic cell proliferation	3/186	14/23355	0.000169594	0.00123233	0.000711438	Nr4a1/Nr4a3/Birc5	3
GO:0072683	T cell extravasation	3/186	14/23355	0.000169594	0.00123233	0.000711438	Ccl5/Ccl2/Itgal	3
GO:2001279	regulation of unsaturated fatty acid biosynthetic process	3/186	14/23355	0.000169594	0.00123233	0.000711438	Il1b/Ptgs2/Fabp5	3
GO:0060389	pathway-restricted SMAD protein phosphorylation	5/186	65/23355	0.00017029	0.00123478	0.000712849	Gdf3/Gdf15/Bmp2/Pmepa1/Dab2	5
GO:0032091	negative regulation of protein binding	6/186	103/23355	0.00017748	0.00128421	0.000741384	Actb/Lef1/Il10/Myc/Ifit2/Dab2	6
GO:0051099	positive regulation of binding	8/186	196/23355	0.000182218	0.00131572	0.000759577	S100a10/Ifng/Bmp2/Hes1/Myc/Plaur/Hsp90ab1/Mmp9	8
GO:0042832	defense response to protozoan	4/186	36/23355	0.000187968	0.00135156	0.000780266	Ifng/Il10/Iigp1/Gbp2	4
GO:1904707	positive regulation of vascular associated smooth muscle cell proliferation	4/186	36/23355	0.000187968	0.00135156	0.000780266	Edn1/Tnf/Nr4a3/Mmp9	4
GO:0045598	regulation of fat cell differentiation	7/186	148/23355	0.000188625	0.00135345	0.000781359	Gdf3/Id2/Pim1/Bmp2/Ptgs2/Tnf/Hes1	7
GO:0048771	tissue remodeling	8/186	198/23355	0.000195283	0.00139831	0.000807256	Lepr/Klf6/Dcstamp/Il1a/Acp5/Spp1/Mmp9/Trf	8
GO:0032623	interleukin-2 production	5/186	67/23355	0.000196567	0.00140297	0.000809944	Cd28/Xcl1/Il1b/Cd3e/Il1a	5
GO:1904062	regulation of cation transmembrane transport	11/186	370/23355	0.000196971	0.00140297	0.000809944	Ccl2/Cxcl10/Xcl1/Rgs2/Thy1/Ifng/Rrad/Gem/Cd63/Mmp9/Ms4a2	11
GO:0032370	positive regulation of lipid transport	6/186	105/23355	0.000197158	0.00140297	0.000809944	Dennd5b/Il1b/Edn1/Il1a/Spp1/Dab2	6
GO:0000280	nuclear division	12/186	434/23355	0.000198205	0.0014075	0.000812563	Cd28/Il1b/Ubb/Edn1/Il1a/Tnf/Ube2c/Birc5/Calr/Mki67/Top2a/Ccnb2	12
GO:0001773	myeloid dendritic cell activation	4/186	37/23355	0.000209447	0.00147567	0.000851918	Klrk1/Dcstamp/Il10/Tnfsf9	4
GO:0045940	positive regulation of steroid metabolic process	4/186	37/23355	0.000209447	0.00147567	0.000851918	Ifng/Il1a/Tnf/Dab2	4
GO:0010820	positive regulation of T cell chemotaxis	3/186	15/23355	0.000210751	0.00147567	0.000851918	Ccl5/Xcl1/Ccr7	3
GO:0030449	regulation of complement activation	3/186	15/23355	0.000210751	0.00147567	0.000851918	Il1b/Cd55/C3	3
GO:0032308	positive regulation of prostaglandin secretion	3/186	15/23355	0.000210751	0.00147567	0.000851918	Il1b/Edn1/Il1a	3
GO:0006879	cellular iron ion homeostasis	5/186	68/23355	0.00021081	0.00147567	0.000851918	Slc40a1/Fxn/Ifng/Myc/Trf	5
GO:0032722	positive regulation of chemokine production	5/186	68/23355	0.00021081	0.00147567	0.000851918	Ccl5/Il1b/Ifng/Il1a/Tnf	5
GO:0050830	defense response to Gram-positive bacterium	7/186	151/23355	0.000213401	0.00149077	0.000860635	Klrk1/Tnfsf8/Il7r/Acp5/Tnf/H2-T23/Gbp2	7
GO:0062013	positive regulation of small molecule metabolic process	7/186	152/23355	0.00022222	0.00154923	0.000894383	Il1b/Ifng/Ptgs2/Tnf/Nr4a3/Myc/Dab2	7
GO:0045600	positive regulation of fat cell differentiation	5/186	69/23355	0.000225826	0.00157118	0.000907058	Gdf3/Id2/Pim1/Bmp2/Ptgs2	5
GO:0046640	regulation of alpha-beta T cell proliferation	4/186	38/23355	0.00023264	0.00161532	0.000932537	Cd28/Xcl1/Cd3e/H2-T23	4
GO:0002444	myeloid leukocyte mediated immunity	6/186	109/23355	0.000241662	0.00167458	0.00096675	Cxcl1/Lat/C3/Nr4a3/H2-T23/Ms4a2	6
GO:0035710	CD4-positive, alpha-beta T cell activation	6/186	110/23355	0.000253934	0.00175095	0.00101084	Xcl1/Ccr7/Ifng/Lef1/Rsad2/Ctsl	6
GO:0090068	positive regulation of cell cycle process	9/186	261/23355	0.000256561	0.00175095	0.00101084	Cd28/Id2/Il1b/Edn1/Il1a/Lef1/Tnf/Ube2c/Birc5	9
GO:2000403	positive regulation of lymphocyte migration	4/186	39/23355	0.000257623	0.00175095	0.00101084	Ccl5/Cxcl10/Xcl1/Ccr7	4
GO:0002866	positive regulation of acute inflammatory response to antigenic stimulus	3/186	16/23355	0.000257868	0.00175095	0.00101084	Ccr7/C3/H2-T23	3
GO:0045655	regulation of monocyte differentiation	3/186	16/23355	0.000257868	0.00175095	0.00101084	Dcstamp/Myc/Csf1	3
GO:0051044	positive regulation of membrane protein ectodomain proteolysis	3/186	16/23355	0.000257868	0.00175095	0.00101084	Il1b/Ifng/Tnf	3
GO:1901722	regulation of cell proliferation involved in kidney development	3/186	16/23355	0.000257868	0.00175095	0.00101084	Ifng/Myc/C3ar1	3
GO:2001267	regulation of cysteine-type endopeptidase activity involved in apoptotic signaling pathway	3/186	16/23355	0.000257868	0.00175095	0.00101084	Fas/Plaur/Mmp9	3
GO:0002381	immunoglobulin production involved in immunoglobulin-mediated immune response	5/186	71/23355	0.000258287	0.00175095	0.00101084	Cd28/Xcl1/Ifng/H2-Ab1/Pou2f2	5
GO:0042509	regulation of tyrosine phosphorylation of STAT protein	5/186	71/23355	0.000258287	0.00175095	0.00101084	Ccl5/Ifng/Lck/Tnf/Hes1	5
GO:2000107	negative regulation of leukocyte apoptotic process	5/186	71/23355	0.000258287	0.00175095	0.00101084	Ccl5/Cd27/Ccr7/Fcmr/Il7r	5
GO:0050777	negative regulation of immune response	7/186	156/23355	0.000260482	0.00176236	0.00101742	Xcl1/Il7r/Klrc1/Il10/Klrd1/Lgals3/H2-T23	7
GO:0008630	intrinsic apoptotic signaling pathway in response to DNA damage	6/186	111/23355	0.000266691	0.00179377	0.00103556	Ier3/Ddit4/Tnf/Myc/Crip1/Bcl2a1b	6
GO:0032963	collagen metabolic process	6/186	111/23355	0.000266691	0.00179377	0.00103556	Ccl2/Serpine1/Vim/Mmp13/Ctsl/Mmp9	6
GO:2000379	positive regulation of reactive oxygen species metabolic process	6/186	111/23355	0.000266691	0.00179377	0.00103556	Klrk1/Il1b/Cxcl1/Ifng/Ptgs2/Tnf	6
GO:0032675	regulation of interleukin-6 production	7/186	157/23355	0.000270831	0.00181806	0.00104958	Il1b/Ifng/Il1a/Il10/Tnf/Tnfsf9/Pou2f2	7
GO:0043407	negative regulation of MAP kinase activity	5/186	72/23355	0.000275787	0.00184772	0.00106671	Dusp5/Il1b/Dusp2/Dusp1/Rgs2	5
GO:0006636	unsaturated fatty acid biosynthetic process	4/186	40/23355	0.000284478	0.0018912	0.00109181	Il1b/Edn1/Ptgs2/Fabp5	4
GO:0032633	interleukin-4 production	4/186	40/23355	0.000284478	0.0018912	0.00109181	Cd28/Cd3e/Lef1/H2-T23	4
GO:0050850	positive regulation of calcium-mediated signaling	4/186	40/23355	0.000284478	0.0018912	0.00109181	Cd8a/Cd3e/Tnf/Itgal	4
GO:0071634	regulation of transforming growth factor beta production	4/186	40/23355	0.000284478	0.0018912	0.00109181	Xcl1/Furin/Ptgs2/Hsp90ab1	4
GO:0051235	maintenance of location	10/186	324/23355	0.000285741	0.00189593	0.00109454	Cxcl10/Xcl1/Il1b/Tmsb10/Hspa5/Thy1/Lck/Tnf/C3/Ms4a2	10
GO:0051348	negative regulation of transferase activity	9/186	265/23355	0.000286944	0.00189697	0.00109514	Hspb1/Actb/Dusp5/Il1b/Dusp2/Dusp1/Rgs2/Thy1/Ifng	9
GO:0045786	negative regulation of cell cycle	12/186	452/23355	0.000287002	0.00189697	0.00109514	Ccl12/Id2/Ier3/Ifng/Bmp2/Ptgs2/Tnf/Nr4a1/Myc/Birc5/Calr/Hsp90ab1	12
GO:0035265	organ growth	8/186	210/23355	0.000290845	0.00191501	0.00110555	Lepr/Cited2/Edn1/Pim1/Rgs2/Fxn/Mmp13/Ly6e	8
GO:0043406	positive regulation of MAP kinase activity	8/186	210/23355	0.000290845	0.00191501	0.00110555	Il1b/Edn1/Ccr7/Gdf15/Bmp2/Tnf/Trf/Dab2	8
GO:0030183	B cell differentiation	7/186	159/23355	0.000292521	0.00192236	0.0011098	Cd79a/Id2/Cd27/Ms4a1/Il10/H2-Ab1/Pou2f2	7
GO:0002711	positive regulation of T cell mediated immunity	5/186	73/23355	0.000294174	0.00192953	0.00111394	H2-M2/Xcl1/Il1b/Rsad2/H2-T23	5
GO:0017015	regulation of transforming growth factor beta receptor signaling pathway	6/186	114/23355	0.000308008	0.00201491	0.00116323	Cited2/Furin/Hspa5/Pmepa1/Hsp90ab1/Dab2	6
GO:0050679	positive regulation of epithelial cell proliferation	8/186	212/23355	0.000309969	0.00201491	0.00116323	Ccl5/Ccl2/Bmp2/Il10/Tnf/Nr4a1/Nr4a3/Myc	8
GO:0002827	positive regulation of T-helper 1 type immune response	3/186	17/23355	0.000311294	0.00201491	0.00116323	Xcl1/Il1b/H2-Ab1	3
GO:0032306	regulation of prostaglandin secretion	3/186	17/23355	0.000311294	0.00201491	0.00116323	Il1b/Edn1/Il1a	3
GO:0040015	negative regulation of multicellular organism growth	3/186	17/23355	0.000311294	0.00201491	0.00116323	Fxn/Plac8/Gdf15	3
GO:0045059	positive thymic T cell selection	3/186	17/23355	0.000311294	0.00201491	0.00116323	Cd3g/Cd3d/Cd3e	3
GO:0051709	regulation of killing of cells of other organism	3/186	17/23355	0.000311294	0.00201491	0.00116323	Cxcl1/Ifng/Fcer2a	3
GO:0043368	positive T cell selection	4/186	41/23355	0.000313283	0.00201763	0.00116479	Cd3g/Cd3d/Cd3e/Ctsl	4
GO:0097028	dendritic cell differentiation	4/186	41/23355	0.000313283	0.00201763	0.00116479	Ccr7/Dcstamp/Tnfsf9/Tmem176a	4
GO:0007492	endoderm development	5/186	74/23355	0.000313475	0.00201763	0.00116479	Gdf3/Dusp5/Dusp2/Dusp1/Dab2	5
GO:0071248	cellular response to metal ion	7/186	162/23355	0.000327652	0.00210494	0.0012152	Id2/Slc40a1/Junb/Mt2/Fas/Mmp9/Trf	7
GO:0007260	tyrosine phosphorylation of STAT protein	5/186	75/23355	0.00033372	0.00213593	0.00123309	Ccl5/Ifng/Lck/Tnf/Hes1	5
GO:0045670	regulation of osteoclast differentiation	5/186	75/23355	0.00033372	0.00213593	0.00123309	Ccl5/Klf10/Ifng/Tnf/Csf1	5
GO:0046633	alpha-beta T cell proliferation	4/186	42/23355	0.00034412	0.00219432	0.0012668	Cd28/Xcl1/Cd3e/H2-T23	4
GO:0071604	transforming growth factor beta production	4/186	42/23355	0.00034412	0.00219432	0.0012668	Xcl1/Furin/Ptgs2/Hsp90ab1	4
GO:0040013	negative regulation of locomotion	10/186	332/23355	0.000346513	0.00220549	0.00127325	Ccl12/Cited2/Dusp1/Serpine1/Fas/Thy1/Tnf/Cd63/Calr/Cx3cr1	10
GO:0043523	regulation of neuron apoptotic process	9/186	272/23355	0.000347272	0.00220624	0.00127368	Ccl12/Il1b/Fas/Il10/Tnf/Nr4a3/Birc5/Hsp90ab1/Cx3cr1	9
GO:0051897	positive regulation of protein kinase B signaling	6/186	117/23355	0.000354185	0.00224187	0.00129425	Cd28/Arfgef1/Gdf15/Tnf/Hsp90ab1/Cx3cr1	6
GO:1903844	regulation of cellular response to transforming growth factor beta stimulus	6/186	117/23355	0.000354185	0.00224187	0.00129425	Cited2/Furin/Hspa5/Pmepa1/Hsp90ab1/Dab2	6
GO:0050810	regulation of steroid biosynthetic process	5/186	76/23355	0.000354939	0.00224251	0.00129462	Ifng/Il1a/Bmp2/Tnf/Dab2	5
GO:2001236	regulation of extrinsic apoptotic signaling pathway	7/186	165/23355	0.000366091	0.00230872	0.00133285	Il1b/Fcmr/Serpine1/Tnf/Lgals3/Cx3cr1/Dab2	7
GO:0000188	inactivation of MAPK activity	3/186	18/23355	0.000371369	0.00232919	0.00134466	Dusp5/Dusp2/Dusp1	3
GO:0002883	regulation of hypersensitivity	3/186	18/23355	0.000371369	0.00232919	0.00134466	Ccr7/C3/H2-T23	3
GO:0140131	positive regulation of lymphocyte chemotaxis	3/186	18/23355	0.000371369	0.00232919	0.00134466	Ccl5/Xcl1/Ccr7	3
GO:0007565	female pregnancy	7/186	166/23355	0.000379677	0.00237696	0.00137224	Cited2/H3f3b/Junb/Ptgs2/Ctsl/Calr/Mmp9	7
GO:0048259	regulation of receptor-mediated endocytosis	6/186	120/23355	0.000405611	0.0025347	0.00146331	Ccr7/Serpine1/C3/Cd63/Trf/Dab2	6
GO:0045834	positive regulation of lipid metabolic process	7/186	168/23355	0.00040806	0.00254538	0.00146947	Il1b/Ifng/Il1a/Ptgs2/Tnf/Nr4a3/Dab2	7
GO:0002823	negative regulation of adaptive immune response based on somatic recombination of immune receptors built from immunoglobulin superfamily domains	4/186	44/23355	0.000412214	0.00256199	0.00147906	Xcl1/Il7r/Klrc1/Klrd1	4
GO:0070232	regulation of T cell apoptotic process	4/186	44/23355	0.000412214	0.00256199	0.00147906	Ccl5/Cd27/Il7r/Lgals3	4
GO:0032635	interleukin-6 production	7/186	169/23355	0.000422874	0.0026235	0.00151457	Il1b/Ifng/Il1a/Il10/Tnf/Tnfsf9/Pou2f2	7
GO:0002260	lymphocyte homeostasis	5/186	79/23355	0.00042475	0.00263039	0.00151855	Slc40a1/Fas/Lat/Il2ra/Ccnb2	5
GO:1903034	regulation of response to wounding	7/186	170/23355	0.000438115	0.00269082	0.00155343	Ccl2/Arfgef1/Serpine1/Il10/Tnf/Cd9/Actg1	7
GO:0002544	chronic inflammatory response	3/186	19/23355	0.000438423	0.00269082	0.00155343	Il10/Tnf/Cx3cr1	3
GO:0002643	regulation of tolerance induction	3/186	19/23355	0.000438423	0.00269082	0.00155343	Ccr7/Cd3e/Il2ra	3
GO:0002726	positive regulation of T cell cytokine production	3/186	19/23355	0.000438423	0.00269082	0.00155343	Xcl1/Il1b/Rsad2	3
GO:1901741	positive regulation of myoblast fusion	3/186	19/23355	0.000438423	0.00269082	0.00155343	Cxcl9/Ccl8/Gdf15	3
GO:0006509	membrane protein ectodomain proteolysis	4/186	45/23355	0.000449635	0.00275472	0.00159032	Il1b/Ifng/Il10/Tnf	4
GO:0061138	morphogenesis of a branching epithelium	8/186	225/23355	0.000460861	0.00281847	0.00162713	Edn1/Lef1/Bmp2/Il10/Tnf/Areg/Myc/Csf1	8
GO:0001952	regulation of cell-matrix adhesion	6/186	123/23355	0.000462694	0.00282465	0.0016307	Serpine1/Thy1/Cd3e/S100a10/Csf1/Actg1	6
GO:0006979	response to oxidative stress	11/186	410/23355	0.00047028	0.00286587	0.00165449	Hspb1/Prdx1/Ccr7/Fxn/Lck/Ptgs2/Il10/Tnf/Nr4a3/Mmp9/Atox1	11
GO:1903532	positive regulation of secretion by cell	10/186	346/23355	0.000478777	0.00291249	0.0016814	Lepr/Il1b/Edn1/Il1a/Bmp2/Mmp13/Spp1/Lgals3/Ms4a2/Dab2	10
GO:0050868	negative regulation of T cell activation	6/186	124/23355	0.00048305	0.00293329	0.00169342	Hspb1/Xcl1/Il2ra/Lgals3/H2-Ab1/H2-Aa	6
GO:0006692	prostanoid metabolic process	4/186	46/23355	0.000489416	0.00294078	0.00169774	Il1b/Edn1/Ptgs2/Fabp5	4
GO:0006693	prostaglandin metabolic process	4/186	46/23355	0.000489416	0.00294078	0.00169774	Il1b/Edn1/Ptgs2/Fabp5	4
GO:0042269	regulation of natural killer cell mediated cytotoxicity	4/186	46/23355	0.000489416	0.00294078	0.00169774	Klrk1/Klrc1/Klrd1/H2-T23	4
GO:0050856	regulation of T cell receptor signaling pathway	4/186	46/23355	0.000489416	0.00294078	0.00169774	Ccr7/Thy1/Lck/Lgals3	4
GO:0090199	regulation of release of cytochrome c from mitochondria	4/186	46/23355	0.000489416	0.00294078	0.00169774	Fas/Fxn/Plaur/Mmp9	4
GO:2000404	regulation of T cell migration	4/186	46/23355	0.000489416	0.00294078	0.00169774	Ccl5/Cxcl10/Xcl1/Ccr7	4
GO:0045807	positive regulation of endocytosis	6/186	125/23355	0.000504098	0.00301527	0.00174074	Ccr7/Serpine1/C3/Cd63/Trf/Dab2	6
GO:0034103	regulation of tissue remodeling	5/186	82/23355	0.000504445	0.00301527	0.00174074	Lepr/Klf6/Dcstamp/Spp1/Trf	5
GO:0051817	modulation of process of other organism involved in symbiotic interaction	5/186	82/23355	0.000504445	0.00301527	0.00174074	Ccl5/Ifng/Lef1/Myc/Mmp9	5
GO:0002524	hypersensitivity	3/186	20/23355	0.000512778	0.00303342	0.00175122	Ccr7/C3/H2-T23	3
GO:0010039	response to iron ion	3/186	20/23355	0.000512778	0.00303342	0.00175122	Slc40a1/Fxn/Trf	3
GO:0032310	prostaglandin secretion	3/186	20/23355	0.000512778	0.00303342	0.00175122	Il1b/Edn1/Il1a	3
GO:0032695	negative regulation of interleukin-12 production	3/186	20/23355	0.000512778	0.00303342	0.00175122	Ccr7/Acp5/Il10	3
GO:0035970	peptidyl-threonine dephosphorylation	3/186	20/23355	0.000512778	0.00303342	0.00175122	Dusp5/Dusp2/Dusp1	3
GO:0071636	positive regulation of transforming growth factor beta production	3/186	20/23355	0.000512778	0.00303342	0.00175122	Xcl1/Furin/Ptgs2	3
GO:0060485	mesenchyme development	9/186	288/23355	0.000525197	0.00310155	0.00179055	Cited2/Il1b/Edn1/Lef1/Bmp2/Hes1/Myc/Plaur/Dab2	9
GO:0060135	maternal process involved in female pregnancy	4/186	47/23355	0.000531641	0.00313422	0.00180941	Cited2/Junb/Ptgs2/Ctsl	4
GO:0090287	regulation of cellular response to growth factor stimulus	9/186	289/23355	0.000538424	0.00316689	0.00182828	Gdf3/Cited2/Furin/Hspa5/Hes1/Pmepa1/Cd63/Hsp90ab1/Dab2	9
GO:0007254	JNK cascade	7/186	176/23355	0.000539026	0.00316689	0.00182828	Cd27/Il1b/Ccr7/Il1a/Tnf/Trf/Dab2	7
GO:0007369	gastrulation	7/186	177/23355	0.000557509	0.00326989	0.00188774	Gdf3/Dusp5/Dusp2/Dusp1/Lef1/Il10/Nr4a3	7
GO:0048762	mesenchymal cell differentiation	8/186	232/23355	0.000564003	0.00330235	0.00190648	Cited2/Il1b/Edn1/Lef1/Bmp2/Hes1/Plaur/Dab2	8
GO:0002715	regulation of natural killer cell mediated immunity	4/186	48/23355	0.000576392	0.00335773	0.00193844	Klrk1/Klrc1/Klrd1/H2-T23	4
GO:0010718	positive regulation of epithelial to mesenchymal transition	4/186	48/23355	0.000576392	0.00335773	0.00193844	Il1b/Lef1/Bmp2/Dab2	4
GO:0010862	positive regulation of pathway-restricted SMAD protein phosphorylation	4/186	48/23355	0.000576392	0.00335773	0.00193844	Gdf3/Gdf15/Bmp2/Dab2	4
GO:0048285	organelle fission	12/186	490/23355	0.000589269	0.00342694	0.0019784	Cd28/Il1b/Ubb/Edn1/Il1a/Tnf/Ube2c/Birc5/Calr/Mki67/Top2a/Ccnb2	12
GO:0032305	positive regulation of icosanoid secretion	3/186	21/23355	0.000594746	0.00343424	0.00198262	Il1b/Edn1/Il1a	3
GO:0045953	negative regulation of natural killer cell mediated cytotoxicity	3/186	21/23355	0.000594746	0.00343424	0.00198262	Klrc1/Klrd1/H2-T23	3
GO:0051956	negative regulation of amino acid transport	3/186	21/23355	0.000594746	0.00343424	0.00198262	Il1b/Rgs2/Tnf	3
GO:0070230	positive regulation of lymphocyte apoptotic process	3/186	21/23355	0.000594746	0.00343424	0.00198262	Ccl5/Il10/Myc	3
GO:0061041	regulation of wound healing	6/186	129/23355	0.000595522	0.00343424	0.00198262	Ccl2/Arfgef1/Serpine1/Tnf/Cd9/Actg1	6
GO:0002820	negative regulation of adaptive immune response	4/186	49/23355	0.000623753	0.00357903	0.00206621	Xcl1/Il7r/Klrc1/Klrd1	4
GO:0006110	regulation of glycolytic process	4/186	49/23355	0.000623753	0.00357903	0.00206621	Ier3/Ifng/Ddit4/Myc	4
GO:0045933	positive regulation of muscle contraction	4/186	49/23355	0.000623753	0.00357903	0.00206621	Edn1/Rgs2/Lck/Ptgs2	4
GO:0002831	regulation of response to biotic stimulus	9/186	297/23355	0.000654404	0.00374864	0.00216412	Ccl5/Xcl1/Klrk1/Il1b/Cxcl1/Klrc1/Ifng/Klrd1/H2-T23	9
GO:0140353	lipid export from cell	5/186	87/23355	0.000661613	0.00378363	0.00218432	Il1b/Edn1/Il1a/Spp1/Dab2	5
GO:0002693	positive regulation of cellular extravasation	3/186	22/23355	0.000684633	0.00388939	0.00224538	Ccl2/Thy1/Il1a	3
GO:0002716	negative regulation of natural killer cell mediated immunity	3/186	22/23355	0.000684633	0.00388939	0.00224538	Klrc1/Klrd1/H2-T23	3
GO:0042481	regulation of odontogenesis	3/186	22/23355	0.000684633	0.00388939	0.00224538	Edn1/Bmp2/Csf1	3
GO:0051770	positive regulation of nitric-oxide synthase biosynthetic process	3/186	22/23355	0.000684633	0.00388939	0.00224538	Ccl2/Ifng/Fcer2a	3
GO:0050708	regulation of protein secretion	9/186	299/23355	0.000686383	0.0038929	0.00224741	Ccl5/Lepr/Il1b/Ifng/Il1a/Mmp13/Rsad2/Tnf/Birc5	9
GO:2000027	regulation of animal organ morphogenesis	6/186	133/23355	0.000699325	0.00395977	0.00228601	Cited2/Edn1/Bmp2/Tnf/Csf1/Dab2	6
GO:0010632	regulation of epithelial cell migration	8/186	240/23355	0.000703967	0.0039795	0.0022974	Hspb1/Serpine1/Ifng/Ptgs2/Tnf/Cd63/Calr/Mmp9	8
GO:0031663	lipopolysaccharide-mediated signaling pathway	4/186	51/23355	0.000726646	0.00408753	0.00235977	Ccl5/Ccl12/Il1b/Tnf	4
GO:0046456	icosanoid biosynthetic process	4/186	51/23355	0.000726646	0.00408753	0.00235977	Il1b/Edn1/Ptgs2/Fabp5	4
GO:0070229	negative regulation of lymphocyte apoptotic process	4/186	51/23355	0.000726646	0.00408753	0.00235977	Ccl5/Cd27/Fcmr/Il7r	4
GO:0043367	CD4-positive, alpha-beta T cell differentiation	5/186	89/23355	0.000733778	0.00411419	0.00237516	Ccr7/Ifng/Lef1/Rsad2/Ctsl	5
GO:0050672	negative regulation of lymphocyte proliferation	5/186	89/23355	0.000733778	0.00411419	0.00237516	Xcl1/Il10/Il2ra/H2-Ab1/H2-Aa	5
GO:0046883	regulation of hormone secretion	9/186	303/23355	0.000754176	0.0042148	0.00243324	Ccl5/Lepr/Il1b/Edn1/Ifng/Tnf/Spp1/Birc5/Dab2	9
GO:0051402	neuron apoptotic process	9/186	303/23355	0.000754176	0.0042148	0.00243324	Ccl12/Il1b/Fas/Il10/Tnf/Nr4a3/Birc5/Hsp90ab1/Cx3cr1	9
GO:0031644	regulation of nervous system process	7/186	187/23355	0.000771514	0.00428648	0.00247462	Edn1/Ifng/Il1a/Il10/Tnf/Fabp5/Trf	7
GO:0010631	epithelial cell migration	9/186	304/23355	0.00077195	0.00428648	0.00247462	Hspb1/Serpine1/Ifng/Ptgs2/Tnf/Nr4a1/Cd63/Calr/Mmp9	9
GO:0032890	regulation of organic acid transport	5/186	90/23355	0.000771991	0.00428648	0.00247462	Il1b/Edn1/Rgs2/Il1a/Tnf	5
GO:0032945	negative regulation of mononuclear cell proliferation	5/186	90/23355	0.000771991	0.00428648	0.00247462	Xcl1/Il10/Il2ra/H2-Ab1/H2-Aa	5
GO:0032731	positive regulation of interleukin-1 beta production	4/186	52/23355	0.000782345	0.00431822	0.00249295	Hspb1/Ccr7/Ifng/Tnf	4
GO:0090279	regulation of calcium ion import	4/186	52/23355	0.000782345	0.00431822	0.00249295	Ccl12/Serpine1/Hes1/Lgals3	4
GO:0002719	negative regulation of cytokine production involved in immune response	3/186	23/23355	0.000782732	0.00431822	0.00249295	Xcl1/Il10/Tnf	3
GO:0034405	response to fluid shear stress	3/186	23/23355	0.000782732	0.00431822	0.00249295	Cited2/Ptgs2/Spp1	3
GO:1903038	negative regulation of leukocyte cell-cell adhesion	6/186	136/23355	0.000785964	0.0043291	0.00249923	Hspb1/Xcl1/Il2ra/Lgals3/H2-Ab1/H2-Aa	6
GO:0048754	branching morphogenesis of an epithelial tube	7/186	188/23355	0.000796056	0.00437767	0.00252727	Edn1/Lef1/Bmp2/Tnf/Areg/Myc/Csf1	7
GO:0090132	epithelium migration	9/186	306/23355	0.000808526	0.00443914	0.00256276	Hspb1/Serpine1/Ifng/Ptgs2/Tnf/Nr4a1/Cd63/Calr/Mmp9	9
GO:0001936	regulation of endothelial cell proliferation	6/186	137/23355	0.000816611	0.00447639	0.00258426	Ccl12/Ccl2/Bmp2/Il10/Tnf/Nr4a1	6
GO:0090130	tissue migration	9/186	308/23355	0.000846501	0.00463284	0.00267458	Hspb1/Serpine1/Ifng/Ptgs2/Tnf/Nr4a1/Cd63/Calr/Mmp9	9
GO:0010565	regulation of cellular ketone metabolic process	6/186	138/23355	0.000848174	0.00463461	0.0026756	Il1b/Bmp2/Ptgs2/Nr4a3/Fabp5/Dab2	6
GO:1903578	regulation of ATP metabolic process	5/186	92/23355	0.00085285	0.00465277	0.00268608	Ier3/Ifng/Ddit4/Tnf/Myc	5
GO:0002864	regulation of acute inflammatory response to antigenic stimulus	3/186	24/23355	0.000889332	0.0048136	0.00277893	Ccr7/C3/H2-T23	3
GO:0006883	cellular sodium ion homeostasis	3/186	24/23355	0.000889332	0.0048136	0.00277893	Il1a/Spp1/Sgk1	3
GO:0015732	prostaglandin transport	3/186	24/23355	0.000889332	0.0048136	0.00277893	Il1b/Edn1/Il1a	3
GO:0031645	negative regulation of nervous system process	3/186	24/23355	0.000889332	0.0048136	0.00277893	Ifng/Il10/Tnf	3
GO:0035743	CD4-positive, alpha-beta T cell cytokine production	3/186	24/23355	0.000889332	0.0048136	0.00277893	Xcl1/Il1b/Rsad2	3
GO:0032642	regulation of chemokine production	5/186	93/23355	0.000895567	0.00483212	0.00278963	Ccl5/Il1b/Ifng/Il1a/Tnf	5
GO:0055072	iron ion homeostasis	5/186	93/23355	0.000895567	0.00483212	0.00278963	Slc40a1/Fxn/Ifng/Myc/Trf	5
GO:0035690	cellular response to drug	4/186	54/23355	0.000902675	0.00486284	0.00280736	Il1b/Serpine1/Cd69/Myc	4
GO:0070509	calcium ion import	5/186	94/23355	0.000939856	0.00504732	0.00291386	Ccl12/Serpine1/Ms4a1/Hes1/Lgals3	5
GO:1901222	regulation of NIK/NF-kappaB signaling	5/186	94/23355	0.000939856	0.00504732	0.00291386	Il1b/Prdx1/Edn1/Tnf/Calr	5
GO:0051052	regulation of DNA metabolic process	10/186	379/23355	0.00096229	0.00515974	0.00297876	Cd28/Rmi2/Gzma/Dusp1/Ier3/Ifng/Tnf/Myc/Hsp90ab1/C3ar1	10
GO:0045687	positive regulation of glial cell differentiation	4/186	55/23355	0.000967475	0.0051714	0.0029855	Id2/Il1b/Bmp2/Hes1	4
GO:2000351	regulation of endothelial cell apoptotic process	4/186	55/23355	0.000967475	0.0051714	0.0029855	Ccl12/Serpine1/Il10/Tnf	4
GO:0009991	response to extracellular stimulus	10/186	380/23355	0.000981605	0.00523878	0.0030244	Gdf3/Hspa5/Vcam1/Pim1/Fas/Klf10/Cd3e/Gdf15/Spp1/Mmp9	10
GO:0050731	positive regulation of peptidyl-tyrosine phosphorylation	7/186	195/23355	0.000985635	0.00525213	0.0030321	Ccl5/Cd3e/Ifng/Lck/Tnf/Hes1/Areg	7
GO:0032753	positive regulation of interleukin-4 production	3/186	25/23355	0.00100471	0.00533723	0.00308123	Cd28/Cd3e/H2-T23	3
GO:0046597	negative regulation of viral entry into host cell	3/186	25/23355	0.00100471	0.00533723	0.00308123	Ly6e/Ifitm3/Ifitm2	3
GO:0097696	receptor signaling pathway via STAT	7/186	196/23355	0.00101539	0.00537745	0.00310445	Ccl5/Il7r/Ifng/Lck/Il10/Tnf/Hes1	7
GO:1901215	negative regulation of neuron death	8/186	254/23355	0.00101541	0.00537745	0.00310445	Ccl5/Ccl12/Il10/Nr4a3/Csf1/Birc5/Hsp90ab1/Cx3cr1	8
GO:0090303	positive regulation of wound healing	4/186	56/23355	0.00103548	0.00547529	0.00316093	Ccl2/Arfgef1/Serpine1/Actg1	4
GO:0044706	multi-multicellular organism process	7/186	197/23355	0.00104585	0.00552164	0.00318769	Cited2/H3f3b/Junb/Ptgs2/Ctsl/Calr/Mmp9	7
GO:0050728	negative regulation of inflammatory response	6/186	144/23355	0.00105778	0.00557608	0.00321912	Ier3/Ctla2a/Acp5/Il10/Il2ra/Cx3cr1	6
GO:0051930	regulation of sensory perception of pain	4/186	57/23355	0.00110677	0.00582536	0.00336303	Edn1/Il1a/Il10/Fabp5	4
GO:0032303	regulation of icosanoid secretion	3/186	26/23355	0.00112914	0.00589794	0.00340493	Il1b/Edn1/Il1a	3
GO:0044342	type B pancreatic cell proliferation	3/186	26/23355	0.00112914	0.00589794	0.00340493	Nr4a1/Nr4a3/Birc5	3
GO:0072012	glomerulus vasculature development	3/186	26/23355	0.00112914	0.00589794	0.00340493	Ifng/Hes1/C3ar1	3
GO:0090200	positive regulation of release of cytochrome c from mitochondria	3/186	26/23355	0.00112914	0.00589794	0.00340493	Fas/Plaur/Mmp9	3
GO:1900120	regulation of receptor binding	3/186	26/23355	0.00112914	0.00589794	0.00340493	Lef1/Il10/Mmp9	3
GO:0051701	biological process involved in interaction with host	6/186	146/23355	0.00113582	0.00592384	0.00341989	Cd209a/Myc/Ly6e/Ifitm3/Ifitm2/Mmp9	6
GO:0000302	response to reactive oxygen species	7/186	200/23355	0.00114156	0.00594474	0.00343195	Prdx1/Ccr7/Fxn/Lck/Il10/Nr4a3/Mmp9	7
GO:0051146	striated muscle cell differentiation	9/186	322/23355	0.00115496	0.00600543	0.00346699	Cxcl9/Cxcl10/Ccl8/Edn1/Rgs2/Gdf15/Bmp2/Cd9/Actg1	9
GO:0033619	membrane protein proteolysis	4/186	58/23355	0.00118143	0.00611533	0.00353044	Il1b/Ifng/Il10/Tnf	4
GO:0051931	regulation of sensory perception	4/186	58/23355	0.00118143	0.00611533	0.00353044	Edn1/Il1a/Il10/Fabp5	4
GO:0072577	endothelial cell apoptotic process	4/186	58/23355	0.00118143	0.00611533	0.00353044	Ccl12/Serpine1/Il10/Tnf	4
GO:0002275	myeloid cell activation involved in immune response	5/186	99/23355	0.00118616	0.00613056	0.00353923	Ifng/Lat/Nr4a3/Ms4a2/Cx3cr1	5
GO:0030101	natural killer cell activation	5/186	100/23355	0.00124064	0.00640254	0.00369624	Id2/Klrk1/Prdx1/Il2rb/H2-T23	5
GO:0001954	positive regulation of cell-matrix adhesion	4/186	59/23355	0.00125955	0.00643105	0.0037127	Thy1/Cd3e/S100a10/Csf1	4
GO:0043470	regulation of carbohydrate catabolic process	4/186	59/23355	0.00125955	0.00643105	0.0037127	Ier3/Ifng/Ddit4/Myc	4
GO:0006925	inflammatory cell apoptotic process	3/186	27/23355	0.00126288	0.00643105	0.0037127	Ccl5/Fas/Ifng	3
GO:0045780	positive regulation of bone resorption	3/186	27/23355	0.00126288	0.00643105	0.0037127	Dcstamp/Spp1/Trf	3
GO:0060713	labyrinthine layer morphogenesis	3/186	27/23355	0.00126288	0.00643105	0.0037127	Vcam1/Lef1/Il10	3
GO:0061437	renal system vasculature development	3/186	27/23355	0.00126288	0.00643105	0.0037127	Ifng/Hes1/C3ar1	3
GO:0061440	kidney vasculature development	3/186	27/23355	0.00126288	0.00643105	0.0037127	Ifng/Hes1/C3ar1	3
GO:0070233	negative regulation of T cell apoptotic process	3/186	27/23355	0.00126288	0.00643105	0.0037127	Ccl5/Cd27/Il7r	3
GO:0060562	epithelial tube morphogenesis	10/186	393/23355	0.00126301	0.00643105	0.0037127	Cxcl10/Cited2/Edn1/Lef1/Bmp2/Tnf/Hes1/Areg/Myc/Csf1	10
GO:0050730	regulation of peptidyl-tyrosine phosphorylation	8/186	263/23355	0.00126801	0.00644696	0.00372188	Ccl5/Thy1/Cd3e/Ifng/Lck/Tnf/Hes1/Areg	8
GO:0032602	chemokine production	5/186	101/23355	0.00129696	0.00658442	0.00380124	Ccl5/Il1b/Ifng/Il1a/Tnf	5
GO:0045926	negative regulation of growth	8/186	264/23355	0.00129891	0.0065846	0.00380135	Cited2/Rgs2/Fxn/Plac8/Dcstamp/Gdf15/Rrad/Dab2	8
GO:0001836	release of cytochrome c from mitochondria	4/186	60/23355	0.00134122	0.0067691	0.00390786	Fas/Fxn/Plaur/Mmp9	4
GO:0050873	brown fat cell differentiation	4/186	60/23355	0.00134122	0.0067691	0.00390786	Pim1/Rgs2/Plac8/Ptgs2	4
GO:0055078	sodium ion homeostasis	4/186	60/23355	0.00134122	0.0067691	0.00390786	Edn1/Il1a/Spp1/Sgk1	4
GO:0001704	formation of primary germ layer	5/186	102/23355	0.00135514	0.00682935	0.00394265	Dusp5/Dusp2/Dusp1/Lef1/Nr4a3	5
GO:0051047	positive regulation of secretion	10/186	398/23355	0.00138741	0.00698171	0.00403061	Lepr/Il1b/Edn1/Il1a/Bmp2/Mmp13/Spp1/Lgals3/Ms4a2/Dab2	10
GO:0001935	endothelial cell proliferation	6/186	152/23355	0.00139659	0.0070109	0.00404746	Ccl12/Ccl2/Bmp2/Il10/Tnf/Nr4a1	6
GO:0062197	cellular response to chemical stress	9/186	331/23355	0.00139728	0.0070109	0.00404746	Hspb1/Prdx1/Fas/Fxn/Ptgs2/Il10/Tnf/Nr4a3/Mmp9	9
GO:0090280	positive regulation of calcium ion import	3/186	28/23355	0.00140618	0.00704526	0.00406729	Ccl12/Serpine1/Lgals3	3
GO:0032732	positive regulation of interleukin-1 production	4/186	61/23355	0.00142651	0.00713668	0.00412007	Hspb1/Ccr7/Ifng/Tnf	4
GO:0021700	developmental maturation	9/186	333/23355	0.00145633	0.00727532	0.00420011	Id2/Bmp2/Ptgs2/Hes1/C3/Ctsl/Cd63/Pou2f2/Cx3cr1	9
GO:0002285	lymphocyte activation involved in immune response	7/186	209/23355	0.00147044	0.00733515	0.00423465	Cd28/Ccr7/Ifng/Lef1/Il10/Itgal/Lgals3	7
GO:0046850	regulation of bone remodeling	4/186	62/23355	0.00151551	0.00754897	0.00435809	Lepr/Dcstamp/Spp1/Trf	4
GO:0048638	regulation of developmental growth	10/186	403/23355	0.00152161	0.0075684	0.00436931	Cited2/Edn1/Pim1/Serpine1/Rgs2/Fxn/Plac8/Gdf15/C3/Csf1	10
GO:0046849	bone remodeling	5/186	105/23355	0.00154126	0.00764151	0.00441151	Lepr/Dcstamp/Acp5/Spp1/Trf	5
GO:1902106	negative regulation of leukocyte differentiation	5/186	105/23355	0.00154126	0.00764151	0.00441151	Hspb1/Id2/Ifng/Myc/Tmem176a	5
GO:0010634	positive regulation of epithelial cell migration	6/186	155/23355	0.00154298	0.00764151	0.00441151	Hspb1/Serpine1/Ifng/Ptgs2/Calr/Mmp9	6
GO:0002888	positive regulation of myeloid leukocyte mediated immunity	3/186	29/23355	0.0015593	0.00768912	0.00443899	Cxcl1/C3/H2-T23	3
GO:0030224	monocyte differentiation	3/186	29/23355	0.0015593	0.00768912	0.00443899	Dcstamp/Myc/Csf1	3
GO:0045954	positive regulation of natural killer cell mediated cytotoxicity	3/186	29/23355	0.0015593	0.00768912	0.00443899	Klrk1/Klrd1/H2-T23	3
GO:0050854	regulation of antigen receptor-mediated signaling pathway	4/186	63/23355	0.0016083	0.00791938	0.00457193	Ccr7/Thy1/Lck/Lgals3	4
GO:0002791	regulation of peptide secretion	9/186	338/23355	0.00161278	0.0079301	0.00457812	Ccl5/Lepr/Il1b/Ifng/Il1a/Mmp13/Rsad2/Tnf/Birc5	9
GO:1903707	negative regulation of hemopoiesis	5/186	107/23355	0.00167535	0.00822599	0.00474894	Hspb1/Id2/Ifng/Myc/Tmem176a	5
GO:0140014	mitotic nuclear division	8/186	275/23355	0.0016801	0.0082375	0.00475558	Cd28/Il1b/Edn1/Il1a/Tnf/Ube2c/Birc5/Mki67	8
GO:0070613	regulation of protein processing	4/186	64/23355	0.00170497	0.00834757	0.00481912	Furin/Fcmr/Serpine1/Ctla2a	4
GO:0002717	positive regulation of natural killer cell mediated immunity	3/186	30/23355	0.00172247	0.00837359	0.00483415	Klrk1/Klrd1/H2-T23	3
GO:0002724	regulation of T cell cytokine production	3/186	30/23355	0.00172247	0.00837359	0.00483415	Xcl1/Il1b/Rsad2	3
GO:0010922	positive regulation of phosphatase activity	3/186	30/23355	0.00172247	0.00837359	0.00483415	Ifng/Bmp2/Hsp90ab1	3
GO:0031295	T cell costimulation	3/186	30/23355	0.00172247	0.00837359	0.00483415	Cd28/Ccr7/Cd3e	3
GO:0070633	transepithelial transport	3/186	30/23355	0.00172247	0.00837359	0.00483415	Actb/Edn1/Actg1	3
GO:0007249	I-kappaB kinase/NF-kappaB signaling	7/186	215/23355	0.00172784	0.00838785	0.00484238	Hspb1/Il1b/S100a4/Tnip3/Il1a/Tnf/Cx3cr1	7
GO:0001649	osteoblast differentiation	7/186	216/23355	0.00177395	0.00858741	0.00495759	Id2/H3f3b/Junb/Bmp2/Tnf/Areg/Spp1	7
GO:0051651	maintenance of location in cell	7/186	216/23355	0.00177395	0.00858741	0.00495759	Cxcl10/Xcl1/Tmsb10/Hspa5/Thy1/Lck/Ms4a2	7
GO:0051926	negative regulation of calcium ion transport	4/186	65/23355	0.00180561	0.00872837	0.00503897	Rrad/Ptgs2/Hes1/Gem	4
GO:0019218	regulation of steroid metabolic process	5/186	109/23355	0.00181782	0.00877509	0.00506594	Ifng/Il1a/Bmp2/Tnf/Dab2	5
GO:0071695	anatomical structure maturation	8/186	279/23355	0.00183882	0.008864	0.00511726	Id2/Bmp2/Ptgs2/Hes1/C3/Ctsl/Pou2f2/Cx3cr1	8
GO:0060402	calcium ion transport into cytosol	6/186	161/23355	0.00187051	0.0090041	0.00519815	Cxcl10/Xcl1/Ms4a1/Thy1/Lck/Ms4a2	6
GO:0051090	regulation of DNA-binding transcription factor activity	10/186	415/23355	0.00188712	0.0090504	0.00522487	Id2/Xcl1/Il1b/Edn1/Pim1/Il10/Tnf/Hes1/Bhlhe40/Cx3cr1	10
GO:0016525	negative regulation of angiogenesis	5/186	110/23355	0.0018923	0.0090504	0.00522487	Ccl2/Cxcl10/Serpine1/Tnf/Cx3cr1	5
GO:0032967	positive regulation of collagen biosynthetic process	3/186	31/23355	0.00189592	0.0090504	0.00522487	Ccl2/Serpine1/Vim	3
GO:0048535	lymph node development	3/186	31/23355	0.00189592	0.0090504	0.00522487	Id2/Ccr7/Il7r	3
GO:0072574	hepatocyte proliferation	3/186	31/23355	0.00189592	0.0090504	0.00522487	Ifng/Tnf/Mki67	3
GO:0072575	epithelial cell proliferation involved in liver morphogenesis	3/186	31/23355	0.00189592	0.0090504	0.00522487	Ifng/Tnf/Mki67	3
GO:0006801	superoxide metabolic process	4/186	66/23355	0.00191029	0.00910632	0.00525716	Cxcl1/Prdx1/Edn1/Acp5	4
GO:0061448	connective tissue development	8/186	282/23355	0.00196546	0.00935636	0.00540151	Id2/Ubb/Edn1/Ifng/Bmp2/Mmp13/Csf1/C3ar1	8
GO:0051209	release of sequestered calcium ion into cytosol	5/186	111/23355	0.00196897	0.00936012	0.00540368	Cxcl10/Xcl1/Thy1/Lck/Ms4a2	5
GO:0003018	vascular process in circulatory system	7/186	221/23355	0.00201899	0.00955872	0.00551833	Dusp5/Edn1/Rgs2/Ptgs2/Tnf/Fabp5/Slc2a3	7
GO:1901224	positive regulation of NIK/NF-kappaB signaling	4/186	67/23355	0.0020191	0.00955872	0.00551833	Il1b/Edn1/Tnf/Calr	4
GO:1903317	regulation of protein maturation	4/186	67/23355	0.0020191	0.00955872	0.00551833	Furin/Fcmr/Serpine1/Ctla2a	4
GO:0051283	negative regulation of sequestering of calcium ion	5/186	112/23355	0.0020479	0.00966846	0.00558169	Cxcl10/Xcl1/Thy1/Lck/Ms4a2	5
GO:2000181	negative regulation of blood vessel morphogenesis	5/186	112/23355	0.0020479	0.00966846	0.00558169	Ccl2/Cxcl10/Serpine1/Tnf/Cx3cr1	5
GO:0031294	lymphocyte costimulation	3/186	32/23355	0.00207988	0.00973918	0.00562252	Cd28/Ccr7/Cd3e	3
GO:0032891	negative regulation of organic acid transport	3/186	32/23355	0.00207988	0.00973918	0.00562252	Il1b/Rgs2/Tnf	3
GO:0060669	embryonic placenta morphogenesis	3/186	32/23355	0.00207988	0.00973918	0.00562252	Vcam1/Lef1/Il10	3
GO:0071425	hematopoietic stem cell proliferation	3/186	32/23355	0.00207988	0.00973918	0.00562252	Cxcl1/Pim1/Dab2	3
GO:0095500	acetylcholine receptor signaling pathway	3/186	32/23355	0.00207988	0.00973918	0.00562252	Ly6c2/Ly6a/Ly6e	3
GO:1903579	negative regulation of ATP metabolic process	3/186	32/23355	0.00207988	0.00973918	0.00562252	Ier3/Ddit4/Tnf	3
GO:0008637	apoptotic mitochondrial changes	5/186	113/23355	0.00212911	0.0099028	0.00571698	Ier3/Fas/Fxn/Plaur/Mmp9	5
GO:0038061	NIK/NF-kappaB signaling	5/186	113/23355	0.00212911	0.0099028	0.00571698	Il1b/Prdx1/Edn1/Tnf/Calr	5
GO:1901343	negative regulation of vasculature development	5/186	113/23355	0.00212911	0.0099028	0.00571698	Ccl2/Cxcl10/Serpine1/Tnf/Cx3cr1	5
GO:0007566	embryo implantation	4/186	68/23355	0.00213211	0.0099028	0.00571698	H3f3b/Ptgs2/Calr/Mmp9	4
GO:1904894	positive regulation of receptor signaling pathway via STAT	4/186	68/23355	0.00213211	0.0099028	0.00571698	Il7r/Il10/Tnf/Hes1	4
GO:2000191	regulation of fatty acid transport	4/186	68/23355	0.00213211	0.0099028	0.00571698	Il1b/Edn1/Il1a/Tnf	4
GO:0007163	establishment or maintenance of cell polarity	7/186	224/23355	0.00217812	0.0101028	0.00583245	Actb/Arfgef1/Ccr7/Cd3g/Hes1/Rnd3/Hsp90ab1	7
GO:0042100	B cell proliferation	5/186	114/23355	0.00221265	0.0102354	0.00590897	Cd79a/Cd27/Il7r/Lef1/Il10	5
GO:0051282	regulation of sequestering of calcium ion	5/186	114/23355	0.00221265	0.0102354	0.00590897	Cxcl10/Xcl1/Thy1/Lck/Ms4a2	5
GO:0006940	regulation of smooth muscle contraction	4/186	69/23355	0.00224942	0.0103915	0.0059991	Edn1/Rgs2/Lck/Ptgs2	4
GO:0002438	acute inflammatory response to antigenic stimulus	3/186	33/23355	0.00227457	0.0104236	0.00601763	Ccr7/C3/H2-T23	3
GO:0045742	positive regulation of epidermal growth factor receptor signaling pathway	3/186	33/23355	0.00227457	0.0104236	0.00601763	Areg/Plaur/Mmp9	3
GO:0050901	leukocyte tethering or rolling	3/186	33/23355	0.00227457	0.0104236	0.00601763	Vcam1/Tnf/Cx3cr1	3
GO:0072576	liver morphogenesis	3/186	33/23355	0.00227457	0.0104236	0.00601763	Ifng/Tnf/Mki67	3
GO:1901099	negative regulation of signal transduction in absence of ligand	3/186	33/23355	0.00227457	0.0104236	0.00601763	Il1b/Tnf/Cx3cr1	3
GO:2001240	negative regulation of extrinsic apoptotic signaling pathway in absence of ligand	3/186	33/23355	0.00227457	0.0104236	0.00601763	Il1b/Tnf/Cx3cr1	3
GO:0009636	response to toxic substance	5/186	115/23355	0.00229855	0.0105195	0.00607298	Ccl5/Mt2/Prdx1/Pim1/Fas	5
GO:0098656	anion transmembrane transport	10/186	427/23355	0.00232062	0.0106064	0.00612314	Il1b/Hspa5/Edn1/Rgs2/Tnf/C3/Nr4a3/Fabp5/Myc/Slc2a3	10
GO:0051208	sequestering of calcium ion	5/186	116/23355	0.00238685	0.0108946	0.00628954	Cxcl10/Xcl1/Thy1/Lck/Ms4a2	5
GO:0030100	regulation of endocytosis	7/186	228/23355	0.00240517	0.0109636	0.00632941	Ccr7/Serpine1/C3/Lgals3/Cd63/Trf/Dab2	7
GO:0010639	negative regulation of organelle organization	9/186	359/23355	0.00242369	0.0110334	0.00636968	Limk2/H3f3b/Tmsb10/Arfgef1/Ier3/Fxn/Sgk1/Birc5/Top2a	9
GO:2001242	regulation of intrinsic apoptotic signaling pathway	6/186	170/23355	0.00245732	0.0111717	0.00644952	Hspb1/Ubb/Lck/Ptgs2/Plaur/Mmp9	6
GO:0032874	positive regulation of stress-activated MAPK cascade	5/186	117/23355	0.0024776	0.0111869	0.00645829	Cd27/Il1b/Il1a/Bmp2/Tnf	5
GO:0010714	positive regulation of collagen metabolic process	3/186	34/23355	0.00248019	0.0111869	0.00645829	Ccl2/Serpine1/Vim	3
GO:0045577	regulation of B cell differentiation	3/186	34/23355	0.00248019	0.0111869	0.00645829	Id2/Cd27/Il10	3
GO:0060914	heart formation	3/186	34/23355	0.00248019	0.0111869	0.00645829	Pim1/Bmp2/Hes1	3
GO:1905144	response to acetylcholine	3/186	34/23355	0.00248019	0.0111869	0.00645829	Ly6c2/Ly6a/Ly6e	3
GO:1905145	cellular response to acetylcholine	3/186	34/23355	0.00248019	0.0111869	0.00645829	Ly6c2/Ly6a/Ly6e	3
GO:1903169	regulation of calcium ion transmembrane transport	6/186	171/23355	0.00253018	0.0113974	0.00657982	Cxcl10/Xcl1/Thy1/Rrad/Gem/Ms4a2	6
GO:0032956	regulation of actin cytoskeleton organization	9/186	364/23355	0.00265784	0.0119491	0.00689834	Tmsb10/Arfgef1/Edn1/S100a10/Il1a/Rnd3/Ctsl/Actg1/Bst2	9
GO:0070304	positive regulation of stress-activated protein kinase signaling cascade	5/186	119/23355	0.00266657	0.0119491	0.00689834	Cd27/Il1b/Il1a/Bmp2/Tnf	5
GO:0071901	negative regulation of protein serine/threonine kinase activity	5/186	119/23355	0.00266657	0.0119491	0.00689834	Dusp5/Il1b/Dusp2/Dusp1/Rgs2	5
GO:2000278	regulation of DNA biosynthetic process	5/186	119/23355	0.00266657	0.0119491	0.00689834	Dusp1/Tnf/Myc/Hsp90ab1/C3ar1	5
GO:0034110	regulation of homotypic cell-cell adhesion	3/186	35/23355	0.00269694	0.0119945	0.00692455	Ccl5/Plaur/Cd9	3
GO:0045987	positive regulation of smooth muscle contraction	3/186	35/23355	0.00269694	0.0119945	0.00692455	Edn1/Lck/Ptgs2	3
GO:0048147	negative regulation of fibroblast proliferation	3/186	35/23355	0.00269694	0.0119945	0.00692455	Ifng/Myc/Mmp9	3
GO:1901186	positive regulation of ERBB signaling pathway	3/186	35/23355	0.00269694	0.0119945	0.00692455	Areg/Plaur/Mmp9	3
GO:1903203	regulation of oxidative stress-induced neuron death	3/186	35/23355	0.00269694	0.0119945	0.00692455	Il10/Tnf/Nr4a3	3
GO:0071241	cellular response to inorganic substance	7/186	233/23355	0.00271417	0.0119945	0.00692455	Id2/Slc40a1/Junb/Mt2/Fas/Mmp9/Trf	7
GO:0034756	regulation of iron ion transport	2/186	10/23355	0.00272207	0.0119945	0.00692455	Ifng/Trf	2
GO:0035744	T-helper 1 cell cytokine production	2/186	10/23355	0.00272207	0.0119945	0.00692455	Xcl1/Il1b	2
GO:0060710	chorio-allantoic fusion	2/186	10/23355	0.00272207	0.0119945	0.00692455	Vcam1/Lef1	2
GO:0061043	regulation of vascular wound healing	2/186	10/23355	0.00272207	0.0119945	0.00692455	Serpine1/Tnf	2
GO:1901724	positive regulation of cell proliferation involved in kidney development	2/186	10/23355	0.00272207	0.0119945	0.00692455	Myc/C3ar1	2
GO:1902033	regulation of hematopoietic stem cell proliferation	2/186	10/23355	0.00272207	0.0119945	0.00692455	Cxcl1/Pim1	2
GO:2000551	regulation of T-helper 2 cell cytokine production	2/186	10/23355	0.00272207	0.0119945	0.00692455	Xcl1/Rsad2	2
GO:0002886	regulation of myeloid leukocyte mediated immunity	4/186	73/23355	0.00276321	0.0121365	0.00700649	Cxcl1/C3/H2-T23/Ms4a2	4
GO:0002286	T cell activation involved in immune response	5/186	120/23355	0.00276487	0.0121365	0.00700649	Ccr7/Ifng/Lef1/Itgal/Lgals3	5
GO:0042476	odontogenesis	5/186	120/23355	0.00276487	0.0121365	0.00700649	Edn1/Serpine1/Lef1/Bmp2/Csf1	5
GO:0051896	regulation of protein kinase B signaling	6/186	175/23355	0.00283794	0.0124413	0.00718248	Cd28/Arfgef1/Gdf15/Tnf/Hsp90ab1/Cx3cr1	6
GO:0046879	hormone secretion	9/186	368/23355	0.00285779	0.0124996	0.0072161	Ccl5/Lepr/Il1b/Edn1/Ifng/Tnf/Spp1/Birc5/Dab2	9
GO:0006090	pyruvate metabolic process	5/186	121/23355	0.00286577	0.0124996	0.0072161	Ier3/Ifng/Ddit4/Nr4a3/Myc	5
GO:0046620	regulation of organ growth	5/186	121/23355	0.00286577	0.0124996	0.0072161	Cited2/Edn1/Pim1/Rgs2/Fxn	5
GO:1904019	epithelial cell apoptotic process	5/186	121/23355	0.00286577	0.0124996	0.0072161	Ccl12/Serpine1/Fas/Il10/Tnf	5
GO:0042130	negative regulation of T cell proliferation	4/186	74/23355	0.00290319	0.0126307	0.00729183	Xcl1/Il2ra/H2-Ab1/H2-Aa	4
GO:1903036	positive regulation of response to wounding	4/186	74/23355	0.00290319	0.0126307	0.00729183	Ccl2/Arfgef1/Serpine1/Actg1	4
GO:0002790	peptide secretion	10/186	441/23355	0.00292409	0.0126457	0.00730048	Ccl5/Lepr/Il1b/Edn1/Ifng/Il1a/Mmp13/Rsad2/Tnf/Birc5	10
GO:0043254	regulation of protein-containing complex assembly	10/186	441/23355	0.00292409	0.0126457	0.00730048	H3f3b/Tmsb10/Arfgef1/Fas/Ifng/Tnf/Hes1/Sgk1/Pmepa1/Lgals3	10
GO:0002701	negative regulation of production of molecular mediator of immune response	3/186	36/23355	0.00292503	0.0126457	0.00730048	Xcl1/Il10/Tnf	3
GO:0050869	negative regulation of B cell activation	3/186	36/23355	0.00292503	0.0126457	0.00730048	Id2/Fas/Il10	3
GO:2000516	positive regulation of CD4-positive, alpha-beta T cell activation	3/186	36/23355	0.00292503	0.0126457	0.00730048	Xcl1/Ccr7/Ifng	3
GO:0002562	somatic diversification of immune receptors via germline recombination within a single locus	4/186	75/23355	0.00304795	0.0131276	0.00757867	Cd28/Tcf7/Ifng/Lef1	4
GO:0016444	somatic cell DNA recombination	4/186	75/23355	0.00304795	0.0131276	0.00757867	Cd28/Tcf7/Ifng/Lef1	4
GO:2000573	positive regulation of DNA biosynthetic process	4/186	75/23355	0.00304795	0.0131276	0.00757867	Tnf/Myc/Hsp90ab1/C3ar1	4
GO:0016485	protein processing	7/186	238/23355	0.0030528	0.013132	0.00758121	Furin/Fcmr/Serpine1/Fxn/Ctla2a/Myc/Ctsl	7
GO:0043409	negative regulation of MAPK cascade	6/186	178/23355	0.00308655	0.0132606	0.00765545	Dusp5/Il1b/Dusp2/Dusp1/Rgs2/Dab2	6
GO:0045664	regulation of neuron differentiation	7/186	239/23355	0.00312424	0.0134057	0.00773925	Ccl5/Id2/Il1b/Ifng/Bmp2/Hes1/Calr	7
GO:0030574	collagen catabolic process	3/186	37/23355	0.00316464	0.0135285	0.0078101	Mmp13/Ctsl/Mmp9	3
GO:0036475	neuron death in response to oxidative stress	3/186	37/23355	0.00316464	0.0135285	0.0078101	Il10/Tnf/Nr4a3	3
GO:0097242	amyloid-beta clearance	3/186	37/23355	0.00316464	0.0135285	0.0078101	Ifng/Tnf/C3	3
GO:0035051	cardiocyte differentiation	6/186	179/23355	0.00317293	0.013547	0.00782081	Cited2/Edn1/Vcam1/Rgs2/Bmp2/Hes1	6
GO:0048645	animal organ formation	4/186	76/23355	0.00319757	0.0136353	0.00787176	Cited2/Pim1/Bmp2/Hes1	4
GO:0009914	hormone transport	9/186	376/23355	0.00329335	0.01394	0.00804768	Ccl5/Lepr/Il1b/Edn1/Ifng/Tnf/Spp1/Birc5/Dab2	9
GO:0010821	regulation of mitochondrion organization	5/186	125/23355	0.00329613	0.01394	0.00804768	Ier3/Fas/Fxn/Plaur/Mmp9	5
GO:0002664	regulation of T cell tolerance induction	2/186	11/23355	0.00330958	0.01394	0.00804768	Cd3e/Il2ra	2
GO:0007144	female meiosis I	2/186	11/23355	0.00330958	0.01394	0.00804768	Ubb/Ccnb2	2
GO:0032342	aldosterone biosynthetic process	2/186	11/23355	0.00330958	0.01394	0.00804768	Bmp2/Dab2	2
GO:0033084	regulation of immature T cell proliferation in thymus	2/186	11/23355	0.00330958	0.01394	0.00804768	Il1b/Il1a	2
GO:0036005	response to macrophage colony-stimulating factor	2/186	11/23355	0.00330958	0.01394	0.00804768	Dcstamp/Csf1	2
GO:0036006	cellular response to macrophage colony-stimulating factor stimulus	2/186	11/23355	0.00330958	0.01394	0.00804768	Dcstamp/Csf1	2
GO:0036363	transforming growth factor beta activation	2/186	11/23355	0.00330958	0.01394	0.00804768	Furin/Hsp90ab1	2
GO:2001280	positive regulation of unsaturated fatty acid biosynthetic process	2/186	11/23355	0.00330958	0.01394	0.00804768	Il1b/Ptgs2	2
GO:0032147	activation of protein kinase activity	7/186	242/23355	0.00334625	0.0140772	0.00812688	Il1b/Ccr7/Gdf15/Bmp2/Tnf/Trf/Dab2	7
GO:0043122	regulation of I-kappaB kinase/NF-kappaB signaling	6/186	181/23355	0.00335108	0.0140803	0.00812866	Hspb1/Il1b/S100a4/Tnip3/Il1a/Tnf	6
GO:1901216	positive regulation of neuron death	5/186	126/23355	0.0034106	0.0142657	0.0082357	Il1b/Fas/Ifng/Ddit4/Tnf	5
GO:0001706	endoderm formation	3/186	38/23355	0.00341596	0.0142657	0.0082357	Dusp5/Dusp2/Dusp1	3
GO:0014002	astrocyte development	3/186	38/23355	0.00341596	0.0142657	0.0082357	Il1b/Ifng/Vim	3
GO:0035335	peptidyl-tyrosine dephosphorylation	3/186	38/23355	0.00341596	0.0142657	0.0082357	Dusp5/Dusp2/Dusp1	3
GO:0051953	negative regulation of amine transport	3/186	38/23355	0.00341596	0.0142657	0.0082357	Il1b/Rgs2/Tnf	3
GO:0051222	positive regulation of protein transport	8/186	309/23355	0.00344123	0.0143538	0.00828656	Lepr/Ccl2/Ifng/Il1a/Mmp13/Ptgs2/Tnf/Hsp90ab1	8
GO:0001655	urogenital system development	9/186	379/23355	0.00346955	0.0144544	0.00834462	Id2/Ifng/Bmp2/Hes1/Spp1/Myc/Plaur/Mmp9/C3ar1	9
GO:0009895	negative regulation of catabolic process	8/186	310/23355	0.00350892	0.0145416	0.00839502	Lepr/Il1b/Furin/Ier3/Ddit4/Il10/Tnf/Hsp90ab1	8
GO:0008625	extrinsic apoptotic signaling pathway via death domain receptors	4/186	78/23355	0.00351166	0.0145416	0.00839502	Serpine1/Fas/Tnf/Lgals3	4
GO:0045453	bone resorption	4/186	78/23355	0.00351166	0.0145416	0.00839502	Dcstamp/Acp5/Spp1/Trf	4
GO:1903201	regulation of oxidative stress-induced cell death	4/186	78/23355	0.00351166	0.0145416	0.00839502	Hspb1/Il10/Tnf/Nr4a3	4
GO:1904029	regulation of cyclin-dependent protein kinase activity	4/186	78/23355	0.00351166	0.0145416	0.00839502	Actb/Pim1/Hsp90ab1/Ccnb2	4
GO:0008277	regulation of G protein-coupled receptor signaling pathway	5/186	127/23355	0.00352791	0.0145738	0.00841359	Ccl5/Edn1/Rgs2/C3/Phf24	5
GO:0043280	positive regulation of cysteine-type endopeptidase activity involved in apoptotic process	5/186	127/23355	0.00352791	0.0145738	0.00841359	Fas/Lck/Tnf/Myc/Ctsd	5
GO:0014706	striated muscle tissue development	10/186	453/23355	0.00353584	0.0145746	0.00841406	Cited2/Id2/Edn1/Pim1/Rgs2/Lef1/Bmp2/Nr4a1/Myc/Ly6e	10
GO:0060401	cytosolic calcium ion transport	6/186	183/23355	0.00353658	0.0145746	0.00841406	Cxcl10/Xcl1/Ms4a1/Thy1/Lck/Ms4a2	6
GO:0043524	negative regulation of neuron apoptotic process	6/186	184/23355	0.00363215	0.0149505	0.00863108	Ccl12/Il10/Nr4a3/Birc5/Hsp90ab1/Cx3cr1	6
GO:0045927	positive regulation of growth	8/186	312/23355	0.0036474	0.0149802	0.00864823	Edn1/Pim1/Serpine1/Fxn/C3/Sgk1/Csf1/Cxcl16	8
GO:0001889	liver development	5/186	128/23355	0.00364808	0.0149802	0.00864823	Cited2/Ifng/Tnf/Hes1/Mki67	5
GO:0002691	regulation of cellular extravasation	3/186	39/23355	0.00367915	0.0150539	0.00869073	Ccl2/Thy1/Il1a	3
GO:0007143	female meiotic nuclear division	3/186	39/23355	0.00367915	0.0150539	0.00869073	Ubb/Top2a/Ccnb2	3
GO:0007257	activation of JUN kinase activity	3/186	39/23355	0.00367915	0.0150539	0.00869073	Ccr7/Trf/Dab2	3
GO:0034764	positive regulation of transmembrane transport	7/186	247/23355	0.00374279	0.0152779	0.00882006	Ccl2/Cxcl10/Xcl1/Thy1/Ifng/C3/Nr4a3	7
GO:0034767	positive regulation of ion transmembrane transport	7/186	247/23355	0.00374279	0.0152779	0.00882006	Ccl2/Cxcl10/Xcl1/Thy1/Ifng/C3/Nr4a3	7
GO:0014902	myotube differentiation	5/186	129/23355	0.00377117	0.0153572	0.00886587	Cxcl9/Cxcl10/Ccl8/Gdf15/Cd9	5
GO:0048640	negative regulation of developmental growth	5/186	129/23355	0.00377117	0.0153572	0.00886587	Cited2/Rgs2/Fxn/Plac8/Gdf15	5
GO:0055021	regulation of cardiac muscle tissue growth	4/186	80/23355	0.00384609	0.0156438	0.0090313	Cited2/Edn1/Pim1/Rgs2	4
GO:0042752	regulation of circadian rhythm	5/186	130/23355	0.00389721	0.0157306	0.00908143	Lepr/Id2/Klf10/Bhlhe40/Top2a	5
GO:0002579	positive regulation of antigen processing and presentation	2/186	12/23355	0.00395076	0.0157306	0.00908143	Ccr7/H2-Ab1	2
GO:0003263	cardioblast proliferation	2/186	12/23355	0.00395076	0.0157306	0.00908143	Pim1/Hes1	2
GO:0003264	regulation of cardioblast proliferation	2/186	12/23355	0.00395076	0.0157306	0.00908143	Pim1/Hes1	2
GO:0006705	mineralocorticoid biosynthetic process	2/186	12/23355	0.00395076	0.0157306	0.00908143	Bmp2/Dab2	2
GO:0030644	cellular chloride ion homeostasis	2/186	12/23355	0.00395076	0.0157306	0.00908143	Spp1/Ckb	2
GO:0031642	negative regulation of myelination	2/186	12/23355	0.00395076	0.0157306	0.00908143	Ifng/Tnf	2
GO:0033080	immature T cell proliferation in thymus	2/186	12/23355	0.00395076	0.0157306	0.00908143	Il1b/Il1a	2
GO:0033632	regulation of cell-cell adhesion mediated by integrin	2/186	12/23355	0.00395076	0.0157306	0.00908143	Ccl5/Cd3e	2
GO:0042362	fat-soluble vitamin biosynthetic process	2/186	12/23355	0.00395076	0.0157306	0.00908143	Ifng/Tnf	2
GO:0045348	positive regulation of MHC class II biosynthetic process	2/186	12/23355	0.00395076	0.0157306	0.00908143	Ifng/Il10	2
GO:0071281	cellular response to iron ion	2/186	12/23355	0.00395076	0.0157306	0.00908143	Slc40a1/Trf	2
GO:0071639	positive regulation of monocyte chemotactic protein-1 production	2/186	12/23355	0.00395076	0.0157306	0.00908143	Il1b/Il1a	2
GO:0071863	regulation of cell proliferation in bone marrow	2/186	12/23355	0.00395076	0.0157306	0.00908143	Lef1/Lgals3	2
GO:0072124	regulation of glomerular mesangial cell proliferation	2/186	12/23355	0.00395076	0.0157306	0.00908143	Ifng/C3ar1	2
GO:0097709	connective tissue replacement	2/186	12/23355	0.00395076	0.0157306	0.00908143	Klf6/Il1a	2
GO:2000343	positive regulation of chemokine (C-X-C motif) ligand 2 production	2/186	12/23355	0.00395076	0.0157306	0.00908143	Ccl5/Tnf	2
GO:0032735	positive regulation of interleukin-12 production	3/186	40/23355	0.0039544	0.0157306	0.00908143	Ccr7/Ifng/Tnfsf9	3
GO:0042554	superoxide anion generation	3/186	40/23355	0.0039544	0.0157306	0.00908143	Cxcl1/Edn1/Acp5	3
GO:0050848	regulation of calcium-mediated signaling	4/186	81/23355	0.00402112	0.0159407	0.00920271	Cd8a/Cd3e/Tnf/Itgal	4
GO:0051279	regulation of release of sequestered calcium ion into cytosol	4/186	81/23355	0.00402112	0.0159407	0.00920271	Cxcl10/Xcl1/Thy1/Ms4a2	4
GO:1900542	regulation of purine nucleotide metabolic process	4/186	81/23355	0.00402112	0.0159407	0.00920271	Ier3/Ifng/Ddit4/Myc	4
GO:0061008	hepaticobiliary system development	5/186	131/23355	0.00402623	0.0159426	0.00920379	Cited2/Ifng/Tnf/Hes1/Mki67	5
GO:0018108	peptidyl-tyrosine phosphorylation	8/186	318/23355	0.00408837	0.01617	0.00933507	Ccl5/Thy1/Cd3e/Ifng/Lck/Tnf/Hes1/Areg	8
GO:0042176	regulation of protein catabolic process	9/186	390/23355	0.00417999	0.0165134	0.00953331	Il1b/Ubb/Furin/Ier3/Ifng/Il10/Tnf/Hsp90ab1/Dab2	9
GO:0006140	regulation of nucleotide metabolic process	4/186	82/23355	0.00420146	0.0165791	0.00957128	Ier3/Ifng/Ddit4/Myc	4
GO:0002369	T cell cytokine production	3/186	41/23355	0.00424185	0.0167002	0.00964115	Xcl1/Il1b/Rsad2	3
GO:1900744	regulation of p38MAPK cascade	3/186	41/23355	0.00424185	0.0167002	0.00964115	Il1b/Dusp1/Bmp2	3
GO:0009306	protein secretion	9/186	392/23355	0.00432057	0.0169642	0.00979361	Ccl5/Lepr/Il1b/Ifng/Il1a/Mmp13/Rsad2/Tnf/Birc5	9
GO:0001822	kidney development	8/186	321/23355	0.00432374	0.0169642	0.00979361	Id2/Ifng/Bmp2/Hes1/Spp1/Myc/Mmp9/C3ar1	8
GO:0018212	peptidyl-tyrosine modification	8/186	321/23355	0.00432374	0.0169642	0.00979361	Ccl5/Thy1/Cd3e/Ifng/Lck/Tnf/Hes1/Areg	8
GO:0007259	receptor signaling pathway via JAK-STAT	6/186	191/23355	0.00435578	0.017051	0.00984371	Ccl5/Ifng/Lck/Il10/Tnf/Hes1	6
GO:0050796	regulation of insulin secretion	6/186	191/23355	0.00435578	0.017051	0.00984371	Ccl5/Lepr/Il1b/Ifng/Tnf/Birc5	6
GO:0002200	somatic diversification of immune receptors	4/186	83/23355	0.00438719	0.0171545	0.00990342	Cd28/Tcf7/Ifng/Lef1	4
GO:0035592	establishment of protein localization to extracellular region	9/186	393/23355	0.00439223	0.0171547	0.00990354	Ccl5/Lepr/Il1b/Ifng/Il1a/Mmp13/Rsad2/Tnf/Birc5	9
GO:1904892	regulation of receptor signaling pathway via STAT	5/186	134/23355	0.00443162	0.0172888	0.009981	Il7r/Ifng/Il10/Tnf/Hes1	5
GO:0010001	glial cell differentiation	7/186	255/23355	0.00445039	0.0173424	0.0100119	Id2/Il1b/Ifng/Lef1/Bmp2/Vim/Hes1	7
GO:0030225	macrophage differentiation	3/186	42/23355	0.00454168	0.0175785	0.0101482	Id2/Ifng/Csf1	3
GO:0051281	positive regulation of release of sequestered calcium ion into cytosol	3/186	42/23355	0.00454168	0.0175785	0.0101482	Cxcl10/Xcl1/Thy1	3
GO:0097009	energy homeostasis	3/186	42/23355	0.00454168	0.0175785	0.0101482	Lepr/Ubb/Nr4a3	3
GO:0110110	positive regulation of animal organ morphogenesis	3/186	42/23355	0.00454168	0.0175785	0.0101482	Edn1/Bmp2/Csf1	3
GO:1900026	positive regulation of substrate adhesion-dependent cell spreading	3/186	42/23355	0.00454168	0.0175785	0.0101482	S100a10/Calr/Dab2	3
GO:2000193	positive regulation of fatty acid transport	3/186	42/23355	0.00454168	0.0175785	0.0101482	Il1b/Edn1/Il1a	3
GO:0051983	regulation of chromosome segregation	4/186	84/23355	0.00457837	0.0176591	0.0101948	Rmi2/Ube2c/Birc5/Mki67	4
GO:0002430	complement receptor mediated signaling pathway	2/186	13/23355	0.0046447	0.0176591	0.0101948	Fpr1/C3ar1	2
GO:0002517	T cell tolerance induction	2/186	13/23355	0.0046447	0.0176591	0.0101948	Cd3e/Il2ra	2
GO:0006957	complement activation, alternative pathway	2/186	13/23355	0.0046447	0.0176591	0.0101948	C3/Cfp	2
GO:0030320	cellular monovalent inorganic anion homeostasis	2/186	13/23355	0.0046447	0.0176591	0.0101948	Spp1/Ckb	2
GO:0030656	regulation of vitamin metabolic process	2/186	13/23355	0.0046447	0.0176591	0.0101948	Ifng/Tnf	2
GO:0032341	aldosterone metabolic process	2/186	13/23355	0.0046447	0.0176591	0.0101948	Bmp2/Dab2	2
GO:0033083	regulation of immature T cell proliferation	2/186	13/23355	0.0046447	0.0176591	0.0101948	Il1b/Il1a	2
GO:0042487	regulation of odontogenesis of dentin-containing tooth	2/186	13/23355	0.0046447	0.0176591	0.0101948	Bmp2/Csf1	2
GO:0048304	positive regulation of isotype switching to IgG isotypes	2/186	13/23355	0.0046447	0.0176591	0.0101948	Cd28/Ifng	2
GO:0051549	positive regulation of keratinocyte migration	2/186	13/23355	0.0046447	0.0176591	0.0101948	Serpine1/Mmp9	2
GO:0071285	cellular response to lithium ion	2/186	13/23355	0.0046447	0.0176591	0.0101948	Id2/Fas	2
GO:0071838	cell proliferation in bone marrow	2/186	13/23355	0.0046447	0.0176591	0.0101948	Lef1/Lgals3	2
GO:0072110	glomerular mesangial cell proliferation	2/186	13/23355	0.0046447	0.0176591	0.0101948	Ifng/C3ar1	2
GO:1901841	regulation of high voltage-gated calcium channel activity	2/186	13/23355	0.0046447	0.0176591	0.0101948	Rrad/Gem	2
GO:1903977	positive regulation of glial cell migration	2/186	13/23355	0.0046447	0.0176591	0.0101948	Csf1/Cx3cr1	2
GO:1904951	positive regulation of establishment of protein localization	8/186	325/23355	0.00465365	0.0176736	0.0102031	Lepr/Ccl2/Ifng/Il1a/Mmp13/Ptgs2/Tnf/Hsp90ab1	8
GO:0015850	organic hydroxy compound transport	7/186	259/23355	0.00484	0.0183408	0.0105883	Actb/Furin/Spp1/Myc/Lgals3/Ly6e/Dab2	7
GO:0042493	response to drug	7/186	259/23355	0.00484	0.0183408	0.0105883	Il1b/Serpine1/Cd69/Lck/Tnf/Myc/Mmp9	7
GO:0042304	regulation of fatty acid biosynthetic process	3/186	43/23355	0.00485402	0.0183534	0.0105956	Il1b/Ptgs2/Fabp5	3
GO:2001258	negative regulation of cation channel activity	3/186	43/23355	0.00485402	0.0183534	0.0105956	Rrad/Gem/Mmp9	3
GO:0071692	protein localization to extracellular region	9/186	400/23355	0.00492022	0.0185833	0.0107283	Ccl5/Lepr/Il1b/Ifng/Il1a/Mmp13/Rsad2/Tnf/Birc5	9
GO:0046330	positive regulation of JNK cascade	4/186	86/23355	0.00497741	0.0187581	0.0108292	Cd27/Il1b/Il1a/Tnf	4
GO:0046718	viral entry into host cell	4/186	86/23355	0.00497741	0.0187581	0.0108292	Cd209a/Ly6e/Ifitm3/Ifitm2	4
GO:0007050	cell cycle arrest	5/186	138/23355	0.0050163	0.0188633	0.0108899	Id2/Ifng/Myc/Calr/Hsp90ab1	5
GO:0043467	regulation of generation of precursor metabolites and energy	5/186	138/23355	0.0050163	0.0188633	0.0108899	Ier3/Ifng/Ddit4/Tnf/Myc	5
GO:0048738	cardiac muscle tissue development	7/186	261/23355	0.00504418	0.0189474	0.0109385	Cited2/Id2/Edn1/Pim1/Rgs2/Bmp2/Ly6e	7
GO:0060537	muscle tissue development	10/186	477/23355	0.00506292	0.018997	0.0109671	Cited2/Id2/Edn1/Pim1/Rgs2/Lef1/Bmp2/Nr4a1/Myc/Ly6e	10
GO:0033628	regulation of cell adhesion mediated by integrin	3/186	44/23355	0.00517903	0.0193692	0.011182	Ccl5/Serpine1/Cd3e	3
GO:0046621	negative regulation of organ growth	3/186	44/23355	0.00517903	0.0193692	0.011182	Cited2/Rgs2/Fxn	3
GO:1902895	positive regulation of pri-miRNA transcription by RNA polymerase II	3/186	44/23355	0.00517903	0.0193692	0.011182	Bmp2/Il10/Tnf	3
GO:0097553	calcium ion transmembrane import into cytosol	5/186	140/23355	0.00532826	0.0198681	0.01147	Cxcl10/Xcl1/Thy1/Lck/Ms4a2	5
GO:0008212	mineralocorticoid metabolic process	2/186	14/23355	0.00539056	0.0198681	0.01147	Bmp2/Dab2	2
GO:0010226	response to lithium ion	2/186	14/23355	0.00539056	0.0198681	0.01147	Id2/Fas	2
GO:0021984	adenohypophysis development	2/186	14/23355	0.00539056	0.0198681	0.01147	Bmp2/Hes1	2
GO:0031915	positive regulation of synaptic plasticity	2/186	14/23355	0.00539056	0.0198681	0.01147	Ptgs2/Mmp9	2
GO:0033079	immature T cell proliferation	2/186	14/23355	0.00539056	0.0198681	0.01147	Il1b/Il1a	2
GO:0033280	response to vitamin D	2/186	14/23355	0.00539056	0.0198681	0.01147	Pim1/Spp1	2
GO:0034309	primary alcohol biosynthetic process	2/186	14/23355	0.00539056	0.0198681	0.01147	Bmp2/Dab2	2
GO:0035358	regulation of peroxisome proliferator activated receptor signaling pathway	2/186	14/23355	0.00539056	0.0198681	0.01147	Cited2/Fabp5	2
GO:0045651	positive regulation of macrophage differentiation	2/186	14/23355	0.00539056	0.0198681	0.01147	Id2/Csf1	2
GO:0060019	radial glial cell differentiation	2/186	14/23355	0.00539056	0.0198681	0.01147	Lef1/Hes1	2
GO:0061308	cardiac neural crest cell development involved in heart development	2/186	14/23355	0.00539056	0.0198681	0.01147	Cited2/Hes1	2
GO:0071635	negative regulation of transforming growth factor beta production	2/186	14/23355	0.00539056	0.0198681	0.01147	Furin/Hsp90ab1	2
GO:0060420	regulation of heart growth	4/186	88/23355	0.00539913	0.0198681	0.01147	Cited2/Edn1/Pim1/Rgs2	4
GO:1900407	regulation of cellular response to oxidative stress	4/186	88/23355	0.00539913	0.0198681	0.01147	Hspb1/Il10/Tnf/Nr4a3	4
GO:1901652	response to peptide	9/186	406/23355	0.00541098	0.0198904	0.0114829	Il1b/Vcam1/Gdf15/Vim/Nr4a1/Nr4a3/Sgk1/Mmp9/Serpina3g	9
GO:0001894	tissue homeostasis	7/186	266/23355	0.005583	0.0205008	0.0118353	Dcstamp/Cd7/Acp5/Ptgs2/Spp1/Csf1/Trf	7
GO:0042475	odontogenesis of dentin-containing tooth	4/186	89/23355	0.00561868	0.0206098	0.0118982	Serpine1/Lef1/Bmp2/Csf1	4
GO:0072001	renal system development	8/186	336/23355	0.0056611	0.0207433	0.0119753	Id2/Ifng/Bmp2/Hes1/Spp1/Myc/Mmp9/C3ar1	8
GO:0010721	negative regulation of cell development	6/186	203/23355	0.00583642	0.0212956	0.0122941	Id2/Il1b/Fas/Thy1/Il1a/Hes1	6
GO:0014910	regulation of smooth muscle cell migration	4/186	90/23355	0.0058441	0.0212956	0.0122941	Ccl5/Serpine1/Nr4a3/Myc	4
GO:0044409	entry into host	4/186	90/23355	0.0058441	0.0212956	0.0122941	Cd209a/Ly6e/Ifitm3/Ifitm2	4
GO:0045665	negative regulation of neuron differentiation	4/186	90/23355	0.0058441	0.0212956	0.0122941	Id2/Il1b/Hes1/Calr	4
GO:0032970	regulation of actin filament-based process	9/186	411/23355	0.00584823	0.0212956	0.0122941	Tmsb10/Arfgef1/Edn1/S100a10/Il1a/Rnd3/Ctsl/Actg1/Bst2	9
GO:0001774	microglial cell activation	3/186	46/23355	0.0058676	0.0212956	0.0122941	Ifng/Tnf/Cx3cr1	3
GO:0045923	positive regulation of fatty acid metabolic process	3/186	46/23355	0.0058676	0.0212956	0.0122941	Il1b/Ptgs2/Nr4a3	3
GO:0048536	spleen development	3/186	46/23355	0.0058676	0.0212956	0.0122941	Cited2/Slc40a1/Fas	3
GO:0050691	regulation of defense response to virus by host	3/186	46/23355	0.0058676	0.0212956	0.0122941	Ccl5/Il1b/Ifng	3
GO:0010876	lipid localization	10/186	488/23355	0.00591664	0.0214509	0.0123838	Dennd5b/Il1b/Furin/Edn1/Il1a/Tnf/C3/Spp1/Fabp5/Dab2	10
GO:2001056	positive regulation of cysteine-type endopeptidase activity	5/186	144/23355	0.00599295	0.0217047	0.0125303	Fas/Lck/Tnf/Myc/Ctsd	5
GO:0040014	regulation of multicellular organism growth	4/186	91/23355	0.00607548	0.0219573	0.0126762	Fxn/Plac8/Gdf15/Csf1	4
GO:0051702	biological process involved in interaction with symbiont	4/186	91/23355	0.00607548	0.0219573	0.0126762	Ccl5/Cxcl1/Ifng/Lef1	4
GO:0015908	fatty acid transport	5/186	145/23355	0.00616783	0.0221293	0.0127754	Il1b/Edn1/Il1a/Tnf/Fabp5	5
GO:0006924	activation-induced cell death of T cells	2/186	15/23355	0.00618745	0.0221293	0.0127754	Fas/Il2ra	2
GO:0010958	regulation of amino acid import across plasma membrane	2/186	15/23355	0.00618745	0.0221293	0.0127754	Rgs2/Tnf	2
GO:0035745	T-helper 2 cell cytokine production	2/186	15/23355	0.00618745	0.0221293	0.0127754	Xcl1/Rsad2	2
GO:0045605	negative regulation of epidermal cell differentiation	2/186	15/23355	0.00618745	0.0221293	0.0127754	Gdf3/Hes1	2
GO:0045683	negative regulation of epidermis development	2/186	15/23355	0.00618745	0.0221293	0.0127754	Gdf3/Hes1	2
GO:0051547	regulation of keratinocyte migration	2/186	15/23355	0.00618745	0.0221293	0.0127754	Serpine1/Mmp9	2
GO:0061307	cardiac neural crest cell differentiation involved in heart development	2/186	15/23355	0.00618745	0.0221293	0.0127754	Cited2/Hes1	2
GO:1901386	negative regulation of voltage-gated calcium channel activity	2/186	15/23355	0.00618745	0.0221293	0.0127754	Rrad/Gem	2
GO:1903789	regulation of amino acid transmembrane transport	2/186	15/23355	0.00618745	0.0221293	0.0127754	Rgs2/Tnf	2
GO:0035458	cellular response to interferon-beta	3/186	47/23355	0.00623141	0.0221712	0.0127996	Iigp1/Ifit3/Gbp2	3
GO:0043029	T cell homeostasis	3/186	47/23355	0.00623141	0.0221712	0.0127996	Fas/Il2ra/Ccnb2	3
GO:0050974	detection of mechanical stimulus involved in sensory perception	3/186	47/23355	0.00623141	0.0221712	0.0127996	Tnf/Myc/Phf24	3
GO:0098926	postsynaptic signal transduction	3/186	47/23355	0.00623141	0.0221712	0.0127996	Ly6c2/Ly6a/Ly6e	3
GO:2001239	regulation of extrinsic apoptotic signaling pathway in absence of ligand	3/186	47/23355	0.00623141	0.0221712	0.0127996	Il1b/Tnf/Cx3cr1	3
GO:1903829	positive regulation of cellular protein localization	7/186	272/23355	0.00628526	0.0223396	0.0128969	Ccl2/Limk2/Ifng/Ptgs2/Tnf/Lgals3/Hsp90ab1	7
GO:0034614	cellular response to reactive oxygen species	5/186	147/23355	0.0065283	0.0231736	0.0133783	Prdx1/Fxn/Il10/Nr4a3/Mmp9	5
GO:0034599	cellular response to oxidative stress	7/186	274/23355	0.00653338	0.0231736	0.0133783	Hspb1/Prdx1/Fxn/Il10/Tnf/Nr4a3/Mmp9	7
GO:0001938	positive regulation of endothelial cell proliferation	4/186	93/23355	0.00655635	0.0232072	0.0133977	Ccl2/Bmp2/Il10/Nr4a1	4
GO:0006096	glycolytic process	4/186	93/23355	0.00655635	0.0232072	0.0133977	Ier3/Ifng/Ddit4/Myc	4
GO:0045862	positive regulation of proteolysis	8/186	345/23355	0.00660263	0.0232716	0.0134349	Il1b/Fas/Ifng/Lck/Tnf/Myc/Ctsd/Dab2	8
GO:0019083	viral transcription	3/186	48/23355	0.00660842	0.0232716	0.0134349	Ccl5/Lef1/Ifitm3	3
GO:0032965	regulation of collagen biosynthetic process	3/186	48/23355	0.00660842	0.0232716	0.0134349	Ccl2/Serpine1/Vim	3
GO:0038066	p38MAPK cascade	3/186	48/23355	0.00660842	0.0232716	0.0134349	Il1b/Dusp1/Bmp2	3
GO:0061756	leukocyte adhesion to vascular endothelial cell	3/186	48/23355	0.00660842	0.0232716	0.0134349	Vcam1/Tnf/Cx3cr1	3
GO:0007043	cell-cell junction assembly	5/186	148/23355	0.00671397	0.0236192	0.0136356	Actb/Il1b/Tnf/Cd9/Actg1	5
GO:0022898	regulation of transmembrane transporter activity	7/186	276/23355	0.00678873	0.0238209	0.013752	Ccl2/Actb/Pim1/Ifng/Rrad/Gem/Mmp9	7
GO:0006757	ATP generation from ADP	4/186	94/23355	0.00680597	0.0238209	0.013752	Ier3/Ifng/Ddit4/Myc	4
GO:0045685	regulation of glial cell differentiation	4/186	94/23355	0.00680597	0.0238209	0.013752	Id2/Il1b/Bmp2/Hes1	4
GO:1900182	positive regulation of protein localization to nucleus	4/186	94/23355	0.00680597	0.0238209	0.013752	Limk2/Ifng/Ptgs2/Hsp90ab1	4
GO:1904063	negative regulation of cation transmembrane transport	4/186	94/23355	0.00680597	0.0238209	0.013752	Rgs2/Rrad/Gem/Mmp9	4
GO:0008217	regulation of blood pressure	6/186	210/23355	0.00685354	0.023963	0.0138341	Id2/Edn1/Ier3/Ptgs2/Tnf/C3ar1	6
GO:0003206	cardiac chamber morphogenesis	5/186	149/23355	0.00690331	0.0241125	0.0139203	Cited2/Id2/Bmp2/Hes1/Ly6e	5
GO:0031667	response to nutrient levels	8/186	348/23355	0.00694147	0.0242211	0.0139831	Gdf3/Hspa5/Pim1/Fas/Klf10/Cd3e/Gdf15/Spp1	8
GO:0050798	activated T cell proliferation	3/186	49/23355	0.00699872	0.0242504	0.014	Il2ra/Itgal/Tnfsf9	3
GO:0001771	immunological synapse formation	2/186	16/23355	0.00703453	0.0242504	0.014	Ccr7/Lgals3	2
GO:0002830	positive regulation of type 2 immune response	2/186	16/23355	0.00703453	0.0242504	0.014	Xcl1/Rsad2	2
GO:0006968	cellular defense response	2/186	16/23355	0.00703453	0.0242504	0.014	Lat/Ccl17	2
GO:0042359	vitamin D metabolic process	2/186	16/23355	0.00703453	0.0242504	0.014	Ifng/Tnf	2
GO:0048715	negative regulation of oligodendrocyte differentiation	2/186	16/23355	0.00703453	0.0242504	0.014	Id2/Hes1	2
GO:0061042	vascular wound healing	2/186	16/23355	0.00703453	0.0242504	0.014	Serpine1/Tnf	2
GO:0071498	cellular response to fluid shear stress	2/186	16/23355	0.00703453	0.0242504	0.014	Ptgs2/Spp1	2
GO:0072109	glomerular mesangium development	2/186	16/23355	0.00703453	0.0242504	0.014	Ifng/C3ar1	2
GO:0072567	chemokine (C-X-C motif) ligand 2 production	2/186	16/23355	0.00703453	0.0242504	0.014	Ccl5/Tnf	2
GO:1900121	negative regulation of receptor binding	2/186	16/23355	0.00703453	0.0242504	0.014	Lef1/Il10	2
GO:2000341	regulation of chemokine (C-X-C motif) ligand 2 production	2/186	16/23355	0.00703453	0.0242504	0.014	Ccl5/Tnf	2
GO:0042180	cellular ketone metabolic process	6/186	212/23355	0.00716637	0.0246802	0.0142481	Il1b/Bmp2/Ptgs2/Nr4a3/Fabp5/Dab2	6
GO:0072006	nephron development	5/186	151/23355	0.00729314	0.0250916	0.0144856	Ifng/Bmp2/Hes1/Myc/C3ar1	5
GO:0010717	regulation of epithelial to mesenchymal transition	4/186	96/23355	0.00732391	0.0251265	0.0145058	Il1b/Lef1/Bmp2/Dab2	4
GO:1904035	regulation of epithelial cell apoptotic process	4/186	96/23355	0.00732391	0.0251265	0.0145058	Ccl12/Serpine1/Il10/Tnf	4
GO:0060249	anatomical structure homeostasis	9/186	426/23355	0.00732522	0.0251265	0.0145058	Dcstamp/Cd7/Acp5/Ptgs2/Spp1/Myc/Csf1/Hsp90ab1/Trf	9
GO:0032309	icosanoid secretion	3/186	50/23355	0.00740244	0.0253156	0.0146149	Il1b/Edn1/Il1a	3
GO:0043392	negative regulation of DNA binding	3/186	50/23355	0.00740244	0.0253156	0.0146149	Id2/Gzma/Lef1	3
GO:0098754	detoxification	3/186	50/23355	0.00740244	0.0253156	0.0146149	Mt2/Prdx1/Pim1	3
GO:0019217	regulation of fatty acid metabolic process	4/186	97/23355	0.00759236	0.0258878	0.0149453	Il1b/Ptgs2/Nr4a3/Fabp5	4
GO:0062014	negative regulation of small molecule metabolic process	4/186	97/23355	0.00759236	0.0258878	0.0149453	Lepr/Ier3/Ddit4/Bmp2	4
GO:1902882	regulation of response to oxidative stress	4/186	97/23355	0.00759236	0.0258878	0.0149453	Hspb1/Il10/Tnf/Nr4a3	4
GO:0001916	positive regulation of T cell mediated cytotoxicity	3/186	51/23355	0.00781967	0.0264391	0.0152635	H2-M2/Xcl1/H2-T23	3
GO:0002474	antigen processing and presentation of peptide antigen via MHC class I	3/186	51/23355	0.00781967	0.0264391	0.0152635	H2-M2/H2-T23/Calr	3
GO:0014014	negative regulation of gliogenesis	3/186	51/23355	0.00781967	0.0264391	0.0152635	Id2/Fas/Hes1	3
GO:0046596	regulation of viral entry into host cell	3/186	51/23355	0.00781967	0.0264391	0.0152635	Ly6e/Ifitm3/Ifitm2	3
GO:0060412	ventricular septum morphogenesis	3/186	51/23355	0.00781967	0.0264391	0.0152635	Cited2/Id2/Hes1	3
GO:0072132	mesenchyme morphogenesis	3/186	51/23355	0.00781967	0.0264391	0.0152635	Lef1/Bmp2/Myc	3
GO:0010770	positive regulation of cell morphogenesis involved in differentiation	4/186	98/23355	0.0078672	0.0264391	0.0152635	S100a10/Sgk1/Calr/Dab2	4
GO:2001243	negative regulation of intrinsic apoptotic signaling pathway	4/186	98/23355	0.0078672	0.0264391	0.0152635	Hspb1/Ptgs2/Plaur/Mmp9	4
GO:0022612	gland morphogenesis	5/186	154/23355	0.0079063	0.0264391	0.0152635	Ifng/Tnf/Areg/Csf1/Mki67	5
GO:0002407	dendritic cell chemotaxis	2/186	17/23355	0.00793096	0.0264391	0.0152635	Ccr7/Calr	2
GO:0007096	regulation of exit from mitosis	2/186	17/23355	0.00793096	0.0264391	0.0152635	Ube2c/Birc5	2
GO:0019048	modulation by virus of host process	2/186	17/23355	0.00793096	0.0264391	0.0152635	Myc/Mmp9	2
GO:0030730	sequestering of triglyceride	2/186	17/23355	0.00793096	0.0264391	0.0152635	Il1b/Tnf	2
GO:0033151	V(D)J recombination	2/186	17/23355	0.00793096	0.0264391	0.0152635	Tcf7/Lef1	2
GO:0043374	CD8-positive, alpha-beta T cell differentiation	2/186	17/23355	0.00793096	0.0264391	0.0152635	Tnfsf8/Ifng	2
GO:0044320	cellular response to leptin stimulus	2/186	17/23355	0.00793096	0.0264391	0.0152635	Lepr/Nr4a3	2
GO:0045346	regulation of MHC class II biosynthetic process	2/186	17/23355	0.00793096	0.0264391	0.0152635	Ifng/Il10	2
GO:0045793	positive regulation of cell size	2/186	17/23355	0.00793096	0.0264391	0.0152635	Edn1/Hsp90ab1	2
GO:0045820	negative regulation of glycolytic process	2/186	17/23355	0.00793096	0.0264391	0.0152635	Ier3/Ddit4	2
GO:0048302	regulation of isotype switching to IgG isotypes	2/186	17/23355	0.00793096	0.0264391	0.0152635	Cd28/Ifng	2
GO:0060253	negative regulation of glial cell proliferation	2/186	17/23355	0.00793096	0.0264391	0.0152635	Fas/Hes1	2
GO:0090336	positive regulation of brown fat cell differentiation	2/186	17/23355	0.00793096	0.0264391	0.0152635	Pim1/Ptgs2	2
GO:2001044	regulation of integrin-mediated signaling pathway	2/186	17/23355	0.00793096	0.0264391	0.0152635	Cd63/Dab2	2
GO:0042060	wound healing	8/186	357/23355	0.00803722	0.0267674	0.015453	Ccl2/Arfgef1/Serpine1/Il1a/Tnf/C3/Cd9/Actg1	8
GO:0007200	phospholipase C-activating G protein-coupled receptor signaling pathway	4/186	99/23355	0.00814851	0.0270679	0.0156265	Edn1/Fpr1/Cx3cr1/C3ar1	4
GO:0014909	smooth muscle cell migration	4/186	99/23355	0.00814851	0.0270679	0.0156265	Ccl5/Serpine1/Nr4a3/Myc	4
GO:0007623	circadian rhythm	6/186	218/23355	0.00816683	0.0270679	0.0156265	Lepr/Id2/Fas/Klf10/Bhlhe40/Top2a	6
GO:0031668	cellular response to extracellular stimulus	6/186	218/23355	0.00816683	0.0270679	0.0156265	Hspa5/Vcam1/Pim1/Fas/Klf10/Mmp9	6
GO:0048639	positive regulation of developmental growth	6/186	218/23355	0.00816683	0.0270679	0.0156265	Edn1/Pim1/Serpine1/Fxn/C3/Csf1	6
GO:0010677	negative regulation of cellular carbohydrate metabolic process	3/186	52/23355	0.00825053	0.0272927	0.0157563	Lepr/Ier3/Ddit4	3
GO:0045124	regulation of bone resorption	3/186	52/23355	0.00825053	0.0272927	0.0157563	Dcstamp/Spp1/Trf	3
GO:0032409	regulation of transporter activity	7/186	287/23355	0.00832794	0.0274909	0.0158707	Ccl2/Actb/Pim1/Ifng/Rrad/Gem/Mmp9	7
GO:0002833	positive regulation of response to biotic stimulus	5/186	156/23355	0.00833445	0.0274909	0.0158707	Xcl1/Klrk1/Cxcl1/Klrd1/H2-T23	5
GO:2001235	positive regulation of apoptotic signaling pathway	5/186	156/23355	0.00833445	0.0274909	0.0158707	Ubb/Fas/Lck/Tnf/Myc	5
GO:0036473	cell death in response to oxidative stress	4/186	100/23355	0.00843634	0.0277737	0.016034	Hspb1/Il10/Tnf/Nr4a3	4
GO:0042116	macrophage activation	4/186	100/23355	0.00843634	0.0277737	0.016034	Ifng/Il10/Tnf/Cx3cr1	4
GO:0051054	positive regulation of DNA metabolic process	6/186	220/23355	0.00852159	0.0280275	0.0161805	Cd28/Ifng/Tnf/Myc/Hsp90ab1/C3ar1	6
GO:0001824	blastocyst development	5/186	157/23355	0.00855443	0.0281086	0.0162273	Cited2/Furin/Junb/Spic/Med21	5
GO:0030072	peptide hormone secretion	7/186	289/23355	0.00863331	0.0283136	0.0163457	Ccl5/Lepr/Il1b/Edn1/Ifng/Tnf/Birc5	7
GO:0070588	calcium ion transmembrane transport	7/186	289/23355	0.00863331	0.0283136	0.0163457	Cxcl10/Xcl1/Thy1/Lck/Rrad/Gem/Ms4a2	7
GO:0032757	positive regulation of interleukin-8 production	3/186	53/23355	0.0086951	0.02837	0.0163782	Il1b/Serpine1/Tnf	3
GO:0042307	positive regulation of protein import into nucleus	3/186	53/23355	0.0086951	0.02837	0.0163782	Ifng/Ptgs2/Hsp90ab1	3
GO:0043303	mast cell degranulation	3/186	53/23355	0.0086951	0.02837	0.0163782	Lat/Nr4a3/Ms4a2	3
GO:0060612	adipose tissue development	3/186	53/23355	0.0086951	0.02837	0.0163782	Id2/Ubb/Csf1	3
GO:1903202	negative regulation of oxidative stress-induced cell death	3/186	53/23355	0.0086951	0.02837	0.0163782	Hspb1/Il10/Nr4a3	3
GO:0006869	lipid transport	9/186	438/23355	0.00870002	0.02837	0.0163782	Dennd5b/Il1b/Furin/Edn1/Il1a/Tnf/Spp1/Fabp5/Dab2	9
GO:0006457	protein folding	5/186	158/23355	0.00877841	0.0284841	0.0164441	Hspb1/Hspa5/H2-DMb2/Calr/Hsp90ab1	5
GO:0001667	ameboidal-type cell migration	9/186	439/23355	0.00882286	0.0284841	0.0164441	Hspb1/Serpine1/Ifng/Ptgs2/Tnf/Nr4a1/Cd63/Calr/Mmp9	9
GO:0002689	negative regulation of leukocyte chemotaxis	2/186	18/23355	0.00887591	0.0284841	0.0164441	Ccl12/Dusp1	2
GO:0006700	C21-steroid hormone biosynthetic process	2/186	18/23355	0.00887591	0.0284841	0.0164441	Bmp2/Dab2	2
GO:0033631	cell-cell adhesion mediated by integrin	2/186	18/23355	0.00887591	0.0284841	0.0164441	Ccl5/Cd3e	2
GO:0034755	iron ion transmembrane transport	2/186	18/23355	0.00887591	0.0284841	0.0164441	Slc40a1/Ifng	2
GO:0038093	Fc receptor signaling pathway	2/186	18/23355	0.00887591	0.0284841	0.0164441	Nr4a3/Ms4a2	2
GO:0044406	adhesion of symbiont to host	2/186	18/23355	0.00887591	0.0284841	0.0164441	Hsp90ab1/Gbp2	2
GO:0045019	negative regulation of nitric oxide biosynthetic process	2/186	18/23355	0.00887591	0.0284841	0.0164441	Acp5/Il10	2
GO:0045342	MHC class II biosynthetic process	2/186	18/23355	0.00887591	0.0284841	0.0164441	Ifng/Il10	2
GO:0046184	aldehyde biosynthetic process	2/186	18/23355	0.00887591	0.0284841	0.0164441	Bmp2/Dab2	2
GO:0048291	isotype switching to IgG isotypes	2/186	18/23355	0.00887591	0.0284841	0.0164441	Cd28/Ifng	2
GO:1900221	regulation of amyloid-beta clearance	2/186	18/23355	0.00887591	0.0284841	0.0164441	Ifng/Tnf	2
GO:1901550	regulation of endothelial cell development	2/186	18/23355	0.00887591	0.0284841	0.0164441	Il1b/Tnf	2
GO:1903140	regulation of establishment of endothelial barrier	2/186	18/23355	0.00887591	0.0284841	0.0164441	Il1b/Tnf	2
GO:1904406	negative regulation of nitric oxide metabolic process	2/186	18/23355	0.00887591	0.0284841	0.0164441	Acp5/Il10	2
GO:2001185	regulation of CD8-positive, alpha-beta T cell activation	2/186	18/23355	0.00887591	0.0284841	0.0164441	Xcl1/H2-T23	2
GO:0046031	ADP metabolic process	4/186	102/23355	0.00903179	0.0289573	0.0167173	Ier3/Ifng/Ddit4/Myc	4
GO:0002448	mast cell mediated immunity	3/186	54/23355	0.00915348	0.0292928	0.016911	Lat/Nr4a3/Ms4a2	3
GO:0051955	regulation of amino acid transport	3/186	54/23355	0.00915348	0.0292928	0.016911	Il1b/Rgs2/Tnf	3
GO:0007292	female gamete generation	5/186	160/23355	0.00923847	0.0295099	0.0170363	H3f3b/Ubb/Ptgs2/Top2a/Ccnb2	5
GO:0050768	negative regulation of neurogenesis	5/186	160/23355	0.00923847	0.0295099	0.0170363	Id2/Il1b/Fas/Thy1/Hes1	5
GO:0006694	steroid biosynthetic process	5/186	161/23355	0.00947462	0.0302361	0.0174556	Ifng/Il1a/Bmp2/Tnf/Dab2	5
GO:0002279	mast cell activation involved in immune response	3/186	55/23355	0.00962575	0.0306331	0.0176847	Lat/Nr4a3/Ms4a2	3
GO:0010712	regulation of collagen metabolic process	3/186	55/23355	0.00962575	0.0306331	0.0176847	Ccl2/Serpine1/Vim	3
GO:0032892	positive regulation of organic acid transport	3/186	55/23355	0.00962575	0.0306331	0.0176847	Il1b/Edn1/Il1a	3
GO:0002065	columnar/cuboidal epithelial cell differentiation	4/186	104/23355	0.00965402	0.0306946	0.0177203	Serpine1/Lef1/Bmp2/Hes1	4
GO:0035296	regulation of tube diameter	5/186	162/23355	0.0097149	0.0308311	0.0177991	Dusp5/Edn1/Rgs2/Ptgs2/Tnf	5
GO:0097746	blood vessel diameter maintenance	5/186	162/23355	0.0097149	0.0308311	0.0177991	Dusp5/Edn1/Rgs2/Ptgs2/Tnf	5
GO:0002836	positive regulation of response to tumor cell	2/186	19/23355	0.00986856	0.0308628	0.0178174	Xcl1/Klrk1	2
GO:0002839	positive regulation of immune response to tumor cell	2/186	19/23355	0.00986856	0.0308628	0.0178174	Xcl1/Klrk1	2
GO:0007252	I-kappaB phosphorylation	2/186	19/23355	0.00986856	0.0308628	0.0178174	Tnf/Cx3cr1	2
GO:0009110	vitamin biosynthetic process	2/186	19/23355	0.00986856	0.0308628	0.0178174	Ifng/Tnf	2
GO:0010566	regulation of ketone biosynthetic process	2/186	19/23355	0.00986856	0.0308628	0.0178174	Bmp2/Dab2	2
GO:0010623	programmed cell death involved in cell development	2/186	19/23355	0.00986856	0.0308628	0.0178174	Il1b/Il1a	2
GO:0032656	regulation of interleukin-13 production	2/186	19/23355	0.00986856	0.0308628	0.0178174	Lef1/H2-T23	2
GO:0045579	positive regulation of B cell differentiation	2/186	19/23355	0.00986856	0.0308628	0.0178174	Cd27/Il10	2
GO:0048143	astrocyte activation	2/186	19/23355	0.00986856	0.0308628	0.0178174	Il1b/Ifng	2
GO:0051000	positive regulation of nitric-oxide synthase activity	2/186	19/23355	0.00986856	0.0308628	0.0178174	Fcer2a/Tnf	2
GO:0051546	keratinocyte migration	2/186	19/23355	0.00986856	0.0308628	0.0178174	Serpine1/Mmp9	2
GO:0070486	leukocyte aggregation	2/186	19/23355	0.00986856	0.0308628	0.0178174	Il1b/Nr4a3	2
GO:0071605	monocyte chemotactic protein-1 production	2/186	19/23355	0.00986856	0.0308628	0.0178174	Il1b/Il1a	2
GO:0071637	regulation of monocyte chemotactic protein-1 production	2/186	19/23355	0.00986856	0.0308628	0.0178174	Il1b/Il1a	2
GO:0071676	negative regulation of mononuclear cell migration	2/186	19/23355	0.00986856	0.0308628	0.0178174	Ccl12/Dusp1	2
GO:2000010	positive regulation of protein localization to cell surface	2/186	19/23355	0.00986856	0.0308628	0.0178174	Tnf/Hsp90ab1	2
GO:0035150	regulation of tube size	5/186	163/23355	0.00995934	0.0311184	0.0179649	Dusp5/Edn1/Rgs2/Ptgs2/Tnf	5
GO:0006826	iron ion transport	3/186	56/23355	0.010112	0.031424	0.0181413	Slc40a1/Ifng/Trf	3
GO:0035306	positive regulation of dephosphorylation	3/186	56/23355	0.010112	0.031424	0.0181413	Ifng/Bmp2/Hsp90ab1	3
GO:0048538	thymus development	3/186	56/23355	0.010112	0.031424	0.0181413	Cited2/Hes1/Ccnb2	3
GO:0052372	modulation by symbiont of entry into host	3/186	56/23355	0.010112	0.031424	0.0181413	Ly6e/Ifitm3/Ifitm2	3
GO:0061077	chaperone-mediated protein folding	3/186	56/23355	0.010112	0.031424	0.0181413	Hspb1/Hspa5/H2-DMb2	3
GO:1902893	regulation of pri-miRNA transcription by RNA polymerase II	3/186	56/23355	0.010112	0.031424	0.0181413	Bmp2/Il10/Tnf	3
GO:0031214	biomineral tissue development	5/186	164/23355	0.010208	0.0316079	0.0182475	Klf10/Bmp2/Mmp13/Ptgs2/Spp1	5
GO:0033135	regulation of peptidyl-serine phosphorylation	5/186	164/23355	0.010208	0.0316079	0.0182475	Ifng/Ddit4/Ptgs2/Tnf/Hsp90ab1	5
GO:0043433	negative regulation of DNA-binding transcription factor activity	5/186	164/23355	0.010208	0.0316079	0.0182475	Id2/Xcl1/Pim1/Hes1/Bhlhe40	5
GO:0051961	negative regulation of nervous system development	5/186	164/23355	0.010208	0.0316079	0.0182475	Id2/Il1b/Fas/Thy1/Hes1	5
GO:0009135	purine nucleoside diphosphate metabolic process	4/186	106/23355	0.0103035	0.0318463	0.0183851	Ier3/Ifng/Ddit4/Myc	4
GO:0009179	purine ribonucleoside diphosphate metabolic process	4/186	106/23355	0.0103035	0.0318463	0.0183851	Ier3/Ifng/Ddit4/Myc	4
GO:0010950	positive regulation of endopeptidase activity	5/186	165/23355	0.0104608	0.0323036	0.0186491	Fas/Lck/Tnf/Myc/Ctsd	5
GO:0032964	collagen biosynthetic process	3/186	57/23355	0.0106123	0.0327055	0.0188812	Ccl2/Serpine1/Vim	3
GO:0045912	negative regulation of carbohydrate metabolic process	3/186	57/23355	0.0106123	0.0327055	0.0188812	Lepr/Ier3/Ddit4	3
GO:0006165	nucleoside diphosphate phosphorylation	4/186	107/23355	0.0106386	0.0327055	0.0188812	Ier3/Ifng/Ddit4/Myc	4
GO:0010522	regulation of calcium ion transport into cytosol	4/186	107/23355	0.0106386	0.0327055	0.0188812	Cxcl10/Xcl1/Thy1/Ms4a2	4
GO:0048145	regulation of fibroblast proliferation	4/186	107/23355	0.0106386	0.0327055	0.0188812	Serpine1/Ifng/Myc/Mmp9	4
GO:0110148	biomineralization	5/186	166/23355	0.010718	0.0329201	0.0190051	Klf10/Bmp2/Mmp13/Ptgs2/Spp1	5
GO:0002281	macrophage activation involved in immune response	2/186	20/23355	0.0109081	0.0332074	0.0191709	Ifng/Cx3cr1	2
GO:0044321	response to leptin	2/186	20/23355	0.0109081	0.0332074	0.0191709	Lepr/Nr4a3	2
GO:0045649	regulation of macrophage differentiation	2/186	20/23355	0.0109081	0.0332074	0.0191709	Id2/Csf1	2
GO:0045986	negative regulation of smooth muscle contraction	2/186	20/23355	0.0109081	0.0332074	0.0191709	Rgs2/Ptgs2	2
GO:0048557	embryonic digestive tract morphogenesis	2/186	20/23355	0.0109081	0.0332074	0.0191709	Id2/Tcf7	2
GO:0071157	negative regulation of cell cycle arrest	2/186	20/23355	0.0109081	0.0332074	0.0191709	Calr/Hsp90ab1	2
GO:0090030	regulation of steroid hormone biosynthetic process	2/186	20/23355	0.0109081	0.0332074	0.0191709	Bmp2/Dab2	2
GO:0150104	transport across blood-brain barrier	2/186	20/23355	0.0109081	0.0332074	0.0191709	Fabp5/Slc2a3	2
GO:1902004	positive regulation of amyloid-beta formation	2/186	20/23355	0.0109081	0.0332074	0.0191709	Ifng/Tnf	2
GO:2000136	regulation of cell proliferation involved in heart morphogenesis	2/186	20/23355	0.0109081	0.0332074	0.0191709	Pim1/Hes1	2
GO:0000041	transition metal ion transport	4/186	108/23355	0.0109806	0.0333985	0.0192812	Slc40a1/Ifng/Trf/Atox1	4
GO:0051604	protein maturation	7/186	303/23355	0.0110064	0.0334178	0.0192924	Furin/Fcmr/Serpine1/Fxn/Ctla2a/Myc/Ctsl	7
GO:1901653	cellular response to peptide	7/186	303/23355	0.0110064	0.0334178	0.0192924	Il1b/Vcam1/Gdf15/Vim/Nr4a1/Nr4a3/Sgk1	7
GO:0010517	regulation of phospholipase activity	3/186	58/23355	0.0111267	0.0336641	0.0194346	Ccl5/Rgs2/Ms4a2	3
GO:0035019	somatic stem cell population maintenance	3/186	58/23355	0.0111267	0.0336641	0.0194346	Klf10/Hes1/Myc	3
GO:0061614	pri-miRNA transcription by RNA polymerase II	3/186	58/23355	0.0111267	0.0336641	0.0194346	Bmp2/Il10/Tnf	3
GO:1900024	regulation of substrate adhesion-dependent cell spreading	3/186	58/23355	0.0111267	0.0336641	0.0194346	S100a10/Calr/Dab2	3
GO:1904064	positive regulation of cation transmembrane transport	5/186	168/23355	0.0112451	0.0339925	0.0196241	Ccl2/Cxcl10/Xcl1/Thy1/Ifng	5
GO:0030073	insulin secretion	6/186	234/23355	0.011321	0.0341579	0.0197197	Ccl5/Lepr/Il1b/Ifng/Tnf/Birc5	6
GO:0048144	fibroblast proliferation	4/186	109/23355	0.0113296	0.0341579	0.0197197	Serpine1/Ifng/Myc/Mmp9	4
GO:0055017	cardiac muscle tissue growth	4/186	109/23355	0.0113296	0.0341579	0.0197197	Cited2/Edn1/Pim1/Rgs2	4
GO:0003002	regionalization	8/186	380/23355	0.0114263	0.034419	0.0198704	Gdf3/Cited2/Edn1/Lef1/Bmp2/Hes1/C3/Bhlhe40	8
GO:0090276	regulation of peptide hormone secretion	6/186	235/23355	0.011543	0.0347403	0.0200559	Ccl5/Lepr/Il1b/Ifng/Tnf/Birc5	6
GO:0016311	dephosphorylation	8/186	381/23355	0.0115943	0.0348641	0.0201273	Dusp5/Dusp2/Dusp1/Ifng/Acp5/Bmp2/Tnf/Hsp90ab1	8
GO:0001825	blastocyst formation	3/186	59/23355	0.0116553	0.0349252	0.0201626	Cited2/Furin/Junb	3
GO:0035924	cellular response to vascular endothelial growth factor stimulus	3/186	59/23355	0.0116553	0.0349252	0.0201626	Hspb1/Nr4a1/Cd63	3
GO:0071715	icosanoid transport	3/186	59/23355	0.0116553	0.0349252	0.0201626	Il1b/Edn1/Il1a	3
GO:1904591	positive regulation of protein import	3/186	59/23355	0.0116553	0.0349252	0.0201626	Ifng/Ptgs2/Hsp90ab1	3
GO:0046939	nucleotide phosphorylation	4/186	110/23355	0.0116858	0.0349861	0.0201978	Ier3/Ifng/Ddit4/Myc	4
GO:0071897	DNA biosynthetic process	5/186	170/23355	0.0117897	0.0352664	0.0203596	Dusp1/Tnf/Myc/Hsp90ab1/C3ar1	5
GO:0002577	regulation of antigen processing and presentation	2/186	21/23355	0.0119937	0.0355672	0.0205332	Ccr7/H2-Ab1	2
GO:0010232	vascular transport	2/186	21/23355	0.0119937	0.0355672	0.0205332	Fabp5/Slc2a3	2
GO:0016540	protein autoprocessing	2/186	21/23355	0.0119937	0.0355672	0.0205332	Fxn/Ctsl	2
GO:0033630	positive regulation of cell adhesion mediated by integrin	2/186	21/23355	0.0119937	0.0355672	0.0205332	Ccl5/Cd3e	2
GO:0035357	peroxisome proliferator activated receptor signaling pathway	2/186	21/23355	0.0119937	0.0355672	0.0205332	Cited2/Fabp5	2
GO:0045475	locomotor rhythm	2/186	21/23355	0.0119937	0.0355672	0.0205332	Lepr/Id2	2
GO:0045821	positive regulation of glycolytic process	2/186	21/23355	0.0119937	0.0355672	0.0205332	Ifng/Myc	2
GO:0046325	negative regulation of glucose import	2/186	21/23355	0.0119937	0.0355672	0.0205332	Tnf/Myc	2
GO:0050966	detection of mechanical stimulus involved in sensory perception of pain	2/186	21/23355	0.0119937	0.0355672	0.0205332	Tnf/Phf24	2
GO:0061323	cell proliferation involved in heart morphogenesis	2/186	21/23355	0.0119937	0.0355672	0.0205332	Pim1/Hes1	2
GO:0009185	ribonucleoside diphosphate metabolic process	4/186	111/23355	0.012049	0.0357004	0.0206102	Ier3/Ifng/Ddit4/Myc	4
GO:0051851	modulation by host of symbiont process	3/186	60/23355	0.0121981	0.03608	0.0208293	Ccl5/Ifng/Lef1	3
GO:0071156	regulation of cell cycle arrest	3/186	60/23355	0.0121981	0.03608	0.0208293	Id2/Calr/Hsp90ab1	3
GO:0030509	BMP signaling pathway	5/186	172/23355	0.0123519	0.0365035	0.0210738	Gdf3/Lef1/Gdf15/Bmp2/Hes1	5
GO:0052126	movement in host environment	4/186	112/23355	0.0124194	0.0366715	0.0211708	Cd209a/Ly6e/Ifitm3/Ifitm2	4
GO:0014812	muscle cell migration	4/186	113/23355	0.0127971	0.0377217	0.0217771	Ccl5/Serpine1/Nr4a3/Myc	4
GO:1903076	regulation of protein localization to plasma membrane	4/186	113/23355	0.0127971	0.0377217	0.0217771	Actb/Tnf/Lgals3/Dab2	4
GO:0010952	positive regulation of peptidase activity	5/186	174/23355	0.0129321	0.0380871	0.021988	Fas/Lck/Tnf/Myc/Ctsd	5
GO:0015849	organic acid transport	7/186	313/23355	0.0129696	0.0381648	0.0220329	Il1b/Edn1/Rgs2/Il1a/Tnf/Fabp5/Myc	7
GO:0030002	cellular anion homeostasis	2/186	22/23355	0.0131246	0.0382931	0.022107	Spp1/Ckb	2
GO:0032616	interleukin-13 production	2/186	22/23355	0.0131246	0.0382931	0.022107	Lef1/H2-T23	2
GO:0035634	response to stilbenoid	2/186	22/23355	0.0131246	0.0382931	0.022107	Ly6d/Ifit3	2
GO:0043011	myeloid dendritic cell differentiation	2/186	22/23355	0.0131246	0.0382931	0.022107	Dcstamp/Tnfsf9	2
GO:0044851	hair cycle phase	2/186	22/23355	0.0131246	0.0382931	0.022107	Ptgs2/Ctsl	2
GO:0055064	chloride ion homeostasis	2/186	22/23355	0.0131246	0.0382931	0.022107	Spp1/Ckb	2
GO:0060055	angiogenesis involved in wound healing	2/186	22/23355	0.0131246	0.0382931	0.022107	Serpine1/Tnf	2
GO:0060749	mammary gland alveolus development	2/186	22/23355	0.0131246	0.0382931	0.022107	Id2/Areg	2
GO:0061377	mammary gland lobule development	2/186	22/23355	0.0131246	0.0382931	0.022107	Id2/Areg	2
GO:2000192	negative regulation of fatty acid transport	2/186	22/23355	0.0131246	0.0382931	0.022107	Il1b/Tnf	2
GO:0007584	response to nutrient	3/186	62/23355	0.0133268	0.038686	0.0223338	Pim1/Cd3e/Spp1	3
GO:0014911	positive regulation of smooth muscle cell migration	3/186	62/23355	0.0133268	0.038686	0.0223338	Ccl5/Nr4a3/Myc	3
GO:0031641	regulation of myelination	3/186	62/23355	0.0133268	0.038686	0.0223338	Ifng/Tnf/Trf	3
GO:0032835	glomerulus development	3/186	62/23355	0.0133268	0.038686	0.0223338	Ifng/Hes1/C3ar1	3
GO:0050982	detection of mechanical stimulus	3/186	62/23355	0.0133268	0.038686	0.0223338	Tnf/Myc/Phf24	3
GO:0051148	negative regulation of muscle cell differentiation	3/186	62/23355	0.0133268	0.038686	0.0223338	Id2/Rgs2/Bmp2	3
GO:0006939	smooth muscle contraction	4/186	115/23355	0.0135741	0.0393707	0.0227291	Edn1/Rgs2/Lck/Ptgs2	4
GO:0010524	positive regulation of calcium ion transport into cytosol	3/186	63/23355	0.0139127	0.0401832	0.0231981	Cxcl10/Xcl1/Thy1	3
GO:0030865	cortical cytoskeleton organization	3/186	63/23355	0.0139127	0.0401832	0.0231981	Tnf/Rnd3/Calr	3
GO:0046427	positive regulation of receptor signaling pathway via JAK-STAT	3/186	63/23355	0.0139127	0.0401832	0.0231981	Il10/Tnf/Hes1	3
GO:0051893	regulation of focal adhesion assembly	3/186	63/23355	0.0139127	0.0401832	0.0231981	Thy1/S100a10/Actg1	3
GO:0090109	regulation of cell-substrate junction assembly	3/186	63/23355	0.0139127	0.0401832	0.0231981	Thy1/S100a10/Actg1	3
GO:0010769	regulation of cell morphogenesis involved in differentiation	4/186	116/23355	0.0139737	0.0402916	0.0232607	S100a10/Sgk1/Calr/Dab2	4
GO:0045089	positive regulation of innate immune response	4/186	116/23355	0.0139737	0.0402916	0.0232607	Xcl1/Klrk1/Klrd1/H2-T23	4
GO:0008202	steroid metabolic process	7/186	319/23355	0.014262	0.0409918	0.0236649	Lepr/Ifng/Il1a/Bmp2/Tnf/Spp1/Dab2	7
GO:0036336	dendritic cell migration	2/186	23/23355	0.0143	0.0409918	0.0236649	Ccr7/Calr	2
GO:0045063	T-helper 1 cell differentiation	2/186	23/23355	0.0143	0.0409918	0.0236649	Ccr7/Lef1	2
GO:0050860	negative regulation of T cell receptor signaling pathway	2/186	23/23355	0.0143	0.0409918	0.0236649	Thy1/Lgals3	2
GO:0055083	monovalent inorganic anion homeostasis	2/186	23/23355	0.0143	0.0409918	0.0236649	Spp1/Ckb	2
GO:1900543	negative regulation of purine nucleotide metabolic process	2/186	23/23355	0.0143	0.0409918	0.0236649	Ier3/Ddit4	2
GO:2000345	regulation of hepatocyte proliferation	2/186	23/23355	0.0143	0.0409918	0.0236649	Ifng/Tnf	2
GO:2001257	regulation of cation channel activity	5/186	179/23355	0.0144626	0.0414232	0.023914	Ccl2/Ifng/Rrad/Gem/Mmp9	5
GO:0010822	positive regulation of mitochondrion organization	3/186	64/23355	0.0145131	0.0415334	0.0239776	Fas/Plaur/Mmp9	3
GO:2000177	regulation of neural precursor cell proliferation	4/186	118/23355	0.014795	0.0423049	0.024423	Id2/Il1b/Trf/Cx3cr1	4
GO:0043583	ear development	6/186	249/23355	0.0149826	0.0427346	0.0246711	Edn1/Bmp2/Hes1/Nr4a3/Myc/H2-T23	6
GO:1903522	regulation of blood circulation	6/186	249/23355	0.0149826	0.0427346	0.0246711	Dusp5/Edn1/Rgs2/Ifng/Ptgs2/Tnf	6
GO:1903792	negative regulation of anion transport	6/186	249/23355	0.0149826	0.0427346	0.0246711	Il1b/Rgs2/Rsad2/Tnf/Fabp5/Myc	6
GO:0002455	humoral immune response mediated by circulating immunoglobulin	5/186	181/23355	0.0151074	0.042971	0.0248075	Cd55/Fcer2a/Tnf/C3/H2-Ab1	5
GO:0032388	positive regulation of intracellular transport	5/186	181/23355	0.0151074	0.042971	0.0248075	Ccl2/Ifng/Ptgs2/Hsp90ab1/Dab2	5
GO:0019080	viral gene expression	3/186	65/23355	0.015128	0.042971	0.0248075	Ccl5/Lef1/Ifitm3	3
GO:0045824	negative regulation of innate immune response	3/186	65/23355	0.015128	0.042971	0.0248075	Klrc1/Klrd1/H2-T23	3
GO:2000514	regulation of CD4-positive, alpha-beta T cell activation	3/186	65/23355	0.015128	0.042971	0.0248075	Xcl1/Ccr7/Ifng	3
GO:0006986	response to unfolded protein	4/186	119/23355	0.0152169	0.0430102	0.0248302	Hspb1/Hspa5/Ifng/Calr	4
GO:0007498	mesoderm development	4/186	119/23355	0.0152169	0.0430102	0.0248302	Gdf3/Cited2/Lef1/Nr4a3	4
GO:0021782	glial cell development	4/186	119/23355	0.0152169	0.0430102	0.0248302	Id2/Il1b/Ifng/Vim	4
GO:0033559	unsaturated fatty acid metabolic process	4/186	119/23355	0.0152169	0.0430102	0.0248302	Il1b/Edn1/Ptgs2/Fabp5	4
GO:0043534	blood vessel endothelial cell migration	4/186	119/23355	0.0152169	0.0430102	0.0248302	Hspb1/Ptgs2/Tnf/Nr4a1	4
GO:0060419	heart growth	4/186	119/23355	0.0152169	0.0430102	0.0248302	Cited2/Edn1/Pim1/Rgs2	4
GO:0002834	regulation of response to tumor cell	2/186	24/23355	0.0155192	0.0435424	0.0251374	Xcl1/Klrk1	2
GO:0002837	regulation of immune response to tumor cell	2/186	24/23355	0.0155192	0.0435424	0.0251374	Xcl1/Klrk1	2
GO:0042474	middle ear morphogenesis	2/186	24/23355	0.0155192	0.0435424	0.0251374	Edn1/Myc	2
GO:0044003	modulation by symbiont of host process	2/186	24/23355	0.0155192	0.0435424	0.0251374	Myc/Mmp9	2
GO:0045980	negative regulation of nucleotide metabolic process	2/186	24/23355	0.0155192	0.0435424	0.0251374	Ier3/Ddit4	2
GO:0070498	interleukin-1-mediated signaling pathway	2/186	24/23355	0.0155192	0.0435424	0.0251374	Il1b/Il1a	2
GO:0090335	regulation of brown fat cell differentiation	2/186	24/23355	0.0155192	0.0435424	0.0251374	Pim1/Ptgs2	2
GO:0150105	protein localization to cell-cell junction	2/186	24/23355	0.0155192	0.0435424	0.0251374	Actb/Actg1	2
GO:1903204	negative regulation of oxidative stress-induced neuron death	2/186	24/23355	0.0155192	0.0435424	0.0251374	Il10/Nr4a3	2
GO:0071772	response to BMP	5/186	183/23355	0.0157711	0.0441772	0.0255039	Gdf3/Lef1/Gdf15/Bmp2/Hes1	5
GO:0071773	cellular response to BMP stimulus	5/186	183/23355	0.0157711	0.0441772	0.0255039	Gdf3/Lef1/Gdf15/Bmp2/Hes1	5
GO:0006091	generation of precursor metabolites and energy	8/186	404/23355	0.0159839	0.0447367	0.0258269	Lepr/Ier3/Fxn/Ifng/Ddit4/Tnf/Nr4a3/Myc	8
GO:0030282	bone mineralization	4/186	121/23355	0.0160832	0.0449414	0.0259451	Klf10/Bmp2/Mmp13/Ptgs2	4
GO:0042542	response to hydrogen peroxide	4/186	121/23355	0.0160832	0.0449414	0.0259451	Fxn/Lck/Il10/Nr4a3	4
GO:0015718	monocarboxylic acid transport	5/186	184/23355	0.0161102	0.0449439	0.0259465	Il1b/Edn1/Il1a/Tnf/Myc	5
GO:0045088	regulation of innate immune response	5/186	184/23355	0.0161102	0.0449439	0.0259465	Xcl1/Klrk1/Klrc1/Klrd1/H2-T23	5
GO:0022604	regulation of cell morphogenesis	7/186	328/23355	0.0163698	0.0456311	0.0263432	Ccl12/Ccl2/S100a10/Sgk1/Rnd3/Calr/Dab2	7
GO:0033045	regulation of sister chromatid segregation	3/186	67/23355	0.0164014	0.045645	0.0263513	Rmi2/Ube2c/Birc5	3
GO:0045668	negative regulation of osteoblast differentiation	3/186	67/23355	0.0164014	0.045645	0.0263513	Id2/Tnf/Areg	3
GO:0043123	positive regulation of I-kappaB kinase/NF-kappaB signaling	4/186	122/23355	0.0165277	0.0459222	0.0265113	Il1b/S100a4/Il1a/Tnf	4
GO:0046822	regulation of nucleocytoplasmic transport	4/186	122/23355	0.0165277	0.0459222	0.0265113	Ier3/Ifng/Ptgs2/Hsp90ab1	4
GO:0048562	embryonic organ morphogenesis	7/186	329/23355	0.016617	0.0461329	0.0266329	Cited2/Id2/Edn1/Tcf7/Hes1/Nr4a3/Myc	7
GO:0021537	telencephalon development	6/186	255/23355	0.0166543	0.0461991	0.0266712	Id2/Lef1/Bmp2/Hes1/Nr4a3/Cx3cr1	6
GO:0001829	trophectodermal cell differentiation	2/186	25/23355	0.0167813	0.04629	0.0267236	Cited2/Junb	2
GO:0010560	positive regulation of glycoprotein biosynthetic process	2/186	25/23355	0.0167813	0.04629	0.0267236	Arfgef1/Ccr7	2
GO:0032691	negative regulation of interleukin-1 beta production	2/186	25/23355	0.0167813	0.04629	0.0267236	Acp5/Cx3cr1	2
GO:0046688	response to copper ion	2/186	25/23355	0.0167813	0.04629	0.0267236	Mt2/Il1a	2
GO:0120255	olefinic compound biosynthetic process	2/186	25/23355	0.0167813	0.04629	0.0267236	Bmp2/Dab2	2
GO:1901032	negative regulation of response to reactive oxygen species	2/186	25/23355	0.0167813	0.04629	0.0267236	Il10/Nr4a3	2
GO:1903206	negative regulation of hydrogen peroxide-induced cell death	2/186	25/23355	0.0167813	0.04629	0.0267236	Il10/Nr4a3	2
GO:0046034	ATP metabolic process	6/186	256/23355	0.0169449	0.0467037	0.0269625	Ier3/Fxn/Ifng/Ddit4/Tnf/Myc	6
GO:0150116	regulation of cell-substrate junction organization	3/186	68/23355	0.01706	0.0469833	0.0271239	Thy1/S100a10/Actg1	3
GO:0002040	sprouting angiogenesis	4/186	124/23355	0.0174397	0.0479523	0.0276833	Lef1/Ptgs2/Il10/Nr4a1	4
GO:0010921	regulation of phosphatase activity	4/186	124/23355	0.0174397	0.0479523	0.0276833	Ifng/Bmp2/Tnf/Hsp90ab1	4
GO:0002294	CD4-positive, alpha-beta T cell differentiation involved in immune response	3/186	69/23355	0.0177332	0.0486813	0.0281041	Ccr7/Ifng/Lef1	3
GO:0042058	regulation of epidermal growth factor receptor signaling pathway	3/186	69/23355	0.0177332	0.0486813	0.0281041	Areg/Plaur/Mmp9	3
GO:0002418	immune response to tumor cell	2/186	26/23355	0.0180857	0.0494514	0.0285487	Xcl1/Klrk1	2
GO:0007205	protein kinase C-activating G protein-coupled receptor signaling pathway	2/186	26/23355	0.0180857	0.0494514	0.0285487	Edn1/Ms4a2	2
GO:0042104	positive regulation of activated T cell proliferation	2/186	26/23355	0.0180857	0.0494514	0.0285487	Il2ra/Tnfsf9	2
GO:0045723	positive regulation of fatty acid biosynthetic process	2/186	26/23355	0.0180857	0.0494514	0.0285487	Il1b/Ptgs2	2
GO:1902993	positive regulation of amyloid precursor protein catabolic process	2/186	26/23355	0.0180857	0.0494514	0.0285487	Ifng/Tnf	2
GO:0002293	alpha-beta T cell differentiation involved in immune response	3/186	70/23355	0.018421	0.0502086	0.0289859	Ccr7/Ifng/Lef1	3
GO:0021536	diencephalon development	3/186	70/23355	0.018421	0.0502086	0.0289859	Ubb/Bmp2/Hes1	3
GO:0032677	regulation of interleukin-8 production	3/186	70/23355	0.018421	0.0502086	0.0289859	Il1b/Serpine1/Tnf	3
GO:0033627	cell adhesion mediated by integrin	3/186	70/23355	0.018421	0.0502086	0.0289859	Ccl5/Serpine1/Cd3e	3
GO:0003158	endothelium development	4/186	127/23355	0.0188657	0.0513392	0.0296386	Cxcl10/Il1b/Slc40a1/Tnf	4
GO:0009132	nucleoside diphosphate metabolic process	4/186	127/23355	0.0188657	0.0513392	0.0296386	Ier3/Ifng/Ddit4/Myc	4
GO:0002262	myeloid cell homeostasis	5/186	192/23355	0.0189988	0.0516606	0.0298241	Ccl2/Cited2/Id2/Prdx1/Ifng	5
GO:0002287	alpha-beta T cell activation involved in immune response	3/186	71/23355	0.0191236	0.0517948	0.0299016	Ccr7/Ifng/Lef1	3
GO:0010611	regulation of cardiac muscle hypertrophy	3/186	71/23355	0.0191236	0.0517948	0.0299016	Edn1/Rgs2/Nr4a3	3
GO:0030968	endoplasmic reticulum unfolded protein response	3/186	71/23355	0.0191236	0.0517948	0.0299016	Hspa5/Ifng/Calr	3
GO:0046824	positive regulation of nucleocytoplasmic transport	3/186	71/23355	0.0191236	0.0517948	0.0299016	Ifng/Ptgs2/Hsp90ab1	3
GO:0060675	ureteric bud morphogenesis	3/186	71/23355	0.0191236	0.0517948	0.0299016	Bmp2/Hes1/Myc	3
GO:0046425	regulation of receptor signaling pathway via JAK-STAT	4/186	128/23355	0.0193566	0.0522174	0.0301455	Ifng/Il10/Tnf/Hes1	4
GO:0061351	neural precursor cell proliferation	5/186	193/23355	0.0193823	0.0522174	0.0301455	Id2/Il1b/Lef1/Trf/Cx3cr1	5
GO:0030325	adrenal gland development	2/186	27/23355	0.0194315	0.0522174	0.0301455	Cited2/Ly6e	2
GO:0032928	regulation of superoxide anion generation	2/186	27/23355	0.0194315	0.0522174	0.0301455	Cxcl1/Acp5	2
GO:0043457	regulation of cellular respiration	2/186	27/23355	0.0194315	0.0522174	0.0301455	Ifng/Myc	2
GO:0050995	negative regulation of lipid catabolic process	2/186	27/23355	0.0194315	0.0522174	0.0301455	Il1b/Tnf	2
GO:0051894	positive regulation of focal adhesion assembly	2/186	27/23355	0.0194315	0.0522174	0.0301455	Thy1/S100a10	2
GO:0060716	labyrinthine layer blood vessel development	2/186	27/23355	0.0194315	0.0522174	0.0301455	Junb/Hes1	2
GO:0071276	cellular response to cadmium ion	2/186	27/23355	0.0194315	0.0522174	0.0301455	Mt2/Mmp9	2
GO:1903020	positive regulation of glycoprotein metabolic process	2/186	27/23355	0.0194315	0.0522174	0.0301455	Arfgef1/Ccr7	2
GO:0032413	negative regulation of ion transmembrane transporter activity	3/186	72/23355	0.0198408	0.0531485	0.0306831	Rrad/Gem/Mmp9	3
GO:0061045	negative regulation of wound healing	3/186	72/23355	0.0198408	0.0531485	0.0306831	Serpine1/Tnf/Cd9	3
GO:0072171	mesonephric tubule morphogenesis	3/186	72/23355	0.0198408	0.0531485	0.0306831	Bmp2/Hes1/Myc	3
GO:0006690	icosanoid metabolic process	4/186	129/23355	0.0198553	0.0531485	0.0306831	Il1b/Edn1/Ptgs2/Fabp5	4
GO:0033138	positive regulation of peptidyl-serine phosphorylation	4/186	129/23355	0.0198553	0.0531485	0.0306831	Ifng/Ptgs2/Tnf/Hsp90ab1	4
GO:1905475	regulation of protein localization to membrane	5/186	195/23355	0.0201644	0.0539339	0.0311365	Ccl2/Actb/Tnf/Lgals3/Dab2	5
GO:0015711	organic anion transport	7/186	343/23355	0.0203593	0.0544127	0.031413	Il1b/Edn1/Rgs2/Il1a/Tnf/Myc/Slc2a3	7
GO:0003205	cardiac chamber development	5/186	196/23355	0.0205631	0.0549148	0.0317028	Cited2/Id2/Bmp2/Hes1/Ly6e	5
GO:0010458	exit from mitosis	2/186	28/23355	0.020818	0.0552522	0.0318976	Ube2c/Birc5	2
GO:0034390	smooth muscle cell apoptotic process	2/186	28/23355	0.020818	0.0552522	0.0318976	Edn1/Ifng	2
GO:0034391	regulation of smooth muscle cell apoptotic process	2/186	28/23355	0.020818	0.0552522	0.0318976	Edn1/Ifng	2
GO:0045663	positive regulation of myoblast differentiation	2/186	28/23355	0.020818	0.0552522	0.0318976	Cxcl9/Ccl8	2
GO:0048820	hair follicle maturation	2/186	28/23355	0.020818	0.0552522	0.0318976	Ptgs2/Ctsl	2
GO:0060039	pericardium development	2/186	28/23355	0.020818	0.0552522	0.0318976	Vcam1/Bmp2	2
GO:1900745	positive regulation of p38MAPK cascade	2/186	28/23355	0.020818	0.0552522	0.0318976	Il1b/Bmp2	2
GO:2000310	regulation of NMDA receptor activity	2/186	28/23355	0.020818	0.0552522	0.0318976	Ccl2/Ifng	2
GO:0046328	regulation of JNK cascade	4/186	131/23355	0.0208764	0.0553644	0.0319624	Cd27/Il1b/Il1a/Tnf	4
GO:0000079	regulation of cyclin-dependent protein serine/threonine kinase activity	3/186	74/23355	0.0213192	0.0563648	0.0325399	Actb/Pim1/Ccnb2	3
GO:0014743	regulation of muscle hypertrophy	3/186	74/23355	0.0213192	0.0563648	0.0325399	Edn1/Rgs2/Nr4a3	3
GO:0050688	regulation of defense response to virus	3/186	74/23355	0.0213192	0.0563648	0.0325399	Ccl5/Il1b/Ifng	3
GO:1901184	regulation of ERBB signaling pathway	3/186	74/23355	0.0213192	0.0563648	0.0325399	Areg/Plaur/Mmp9	3
GO:0006109	regulation of carbohydrate metabolic process	5/186	199/23355	0.02179	0.0575652	0.0332329	Lepr/Ier3/Ifng/Ddit4/Myc	5
GO:0050864	regulation of B cell activation	6/186	272/23355	0.0220801	0.0581985	0.0335985	Cd28/Id2/Cd27/Fas/Ifng/Il10	6
GO:0009988	cell-cell recognition	3/186	75/23355	0.0220805	0.0581985	0.0335985	Ccr7/Lgals3/Cd9	3
GO:0032637	interleukin-8 production	3/186	75/23355	0.0220805	0.0581985	0.0335985	Il1b/Serpine1/Tnf	3
GO:0002082	regulation of oxidative phosphorylation	2/186	29/23355	0.0222446	0.058407	0.0337189	Tnf/Myc	2
GO:0003085	negative regulation of systemic arterial blood pressure	2/186	29/23355	0.0222446	0.058407	0.0337189	Ier3/Tnf	2
GO:0060444	branching involved in mammary gland duct morphogenesis	2/186	29/23355	0.0222446	0.058407	0.0337189	Areg/Csf1	2
GO:0061050	regulation of cell growth involved in cardiac muscle cell development	2/186	29/23355	0.0222446	0.058407	0.0337189	Edn1/Rgs2	2
GO:1904031	positive regulation of cyclin-dependent protein kinase activity	2/186	29/23355	0.0222446	0.058407	0.0337189	Pim1/Hsp90ab1	2
GO:0042306	regulation of protein import into nucleus	3/186	76/23355	0.0228566	0.0599222	0.0345936	Ifng/Ptgs2/Hsp90ab1	3
GO:0043299	leukocyte degranulation	3/186	76/23355	0.0228566	0.0599222	0.0345936	Lat/Nr4a3/Ms4a2	3
GO:0014065	phosphatidylinositol 3-kinase signaling	4/186	135/23355	0.0230141	0.0602891	0.0348054	Ccl5/Cd28/Edn1/Tnf	4
GO:0042445	hormone metabolic process	5/186	203/23355	0.0234987	0.0615119	0.0355113	Furin/Bmp2/Spp1/Ctsl/Dab2	5
GO:0002292	T cell differentiation involved in immune response	3/186	77/23355	0.0236473	0.0615506	0.0355337	Ccr7/Ifng/Lef1	3
GO:0014068	positive regulation of phosphatidylinositol 3-kinase signaling	3/186	77/23355	0.0236473	0.0615506	0.0355337	Ccl5/Cd28/Tnf	3
GO:0034109	homotypic cell-cell adhesion	3/186	77/23355	0.0236473	0.0615506	0.0355337	Ccl5/Plaur/Cd9	3
GO:0002347	response to tumor cell	2/186	30/23355	0.0237105	0.0615506	0.0355337	Xcl1/Klrk1	2
GO:0033273	response to vitamin	2/186	30/23355	0.0237105	0.0615506	0.0355337	Pim1/Spp1	2
GO:0035767	endothelial cell chemotaxis	2/186	30/23355	0.0237105	0.0615506	0.0355337	Hspb1/Nr4a1	2
GO:0043153	entrainment of circadian clock by photoperiod	2/186	30/23355	0.0237105	0.0615506	0.0355337	Id2/Bhlhe40	2
GO:0043372	positive regulation of CD4-positive, alpha-beta T cell differentiation	2/186	30/23355	0.0237105	0.0615506	0.0355337	Ccr7/Ifng	2
GO:0045932	negative regulation of muscle contraction	2/186	30/23355	0.0237105	0.0615506	0.0355337	Rgs2/Ptgs2	2
GO:0046885	regulation of hormone biosynthetic process	2/186	30/23355	0.0237105	0.0615506	0.0355337	Bmp2/Dab2	2
GO:0050858	negative regulation of antigen receptor-mediated signaling pathway	2/186	30/23355	0.0237105	0.0615506	0.0355337	Thy1/Lgals3	2
GO:0006919	activation of cysteine-type endopeptidase activity involved in apoptotic process	3/186	78/23355	0.0244527	0.0633816	0.0365907	Lck/Tnf/Myc	3
GO:0061180	mammary gland epithelium development	3/186	78/23355	0.0244527	0.0633816	0.0365907	Id2/Areg/Csf1	3
GO:0001558	regulation of cell growth	8/186	439/23355	0.0248068	0.0642509	0.0370926	Edn1/Rgs2/Fxn/Dcstamp/Rrad/Sgk1/Cxcl16/Dab2	8
GO:0003007	heart morphogenesis	6/186	280/23355	0.0250039	0.0647128	0.0373592	Cited2/Id2/Pim1/Bmp2/Hes1/Ly6e	6
GO:0002092	positive regulation of receptor internalization	2/186	31/23355	0.0252149	0.0649167	0.037477	Cd63/Dab2	2
GO:0002828	regulation of type 2 immune response	2/186	31/23355	0.0252149	0.0649167	0.037477	Xcl1/Rsad2	2
GO:0009648	photoperiodism	2/186	31/23355	0.0252149	0.0649167	0.037477	Id2/Bhlhe40	2
GO:0120178	steroid hormone biosynthetic process	2/186	31/23355	0.0252149	0.0649167	0.037477	Bmp2/Dab2	2
GO:1901020	negative regulation of calcium ion transmembrane transporter activity	2/186	31/23355	0.0252149	0.0649167	0.037477	Rrad/Gem	2
GO:1901889	negative regulation of cell junction assembly	2/186	31/23355	0.0252149	0.0649167	0.037477	Il1b/Tnf	2
GO:1902883	negative regulation of response to oxidative stress	2/186	31/23355	0.0252149	0.0649167	0.037477	Il10/Nr4a3	2
GO:0045576	mast cell activation	3/186	79/23355	0.0252728	0.064939	0.0374898	Lat/Nr4a3/Ms4a2	3
GO:0060191	regulation of lipase activity	3/186	79/23355	0.0252728	0.064939	0.0374898	Ccl5/Rgs2/Ms4a2	3
GO:1904375	regulation of protein localization to cell periphery	4/186	139/23355	0.0252803	0.064939	0.0374898	Actb/Tnf/Lgals3/Dab2	4
GO:0071496	cellular response to external stimulus	6/186	281/23355	0.0253867	0.0651637	0.0376196	Hspa5/Vcam1/Pim1/Fas/Klf10/Mmp9	6
GO:0045216	cell-cell junction organization	5/186	208/23355	0.0257534	0.0660555	0.0381344	Actb/Il1b/Tnf/Cd9/Actg1	5
GO:0008584	male gonad development	4/186	140/23355	0.0258671	0.0662977	0.0382743	Cited2/H3f3b/Ubb/Il1a	4
GO:0019229	regulation of vasoconstriction	3/186	80/23355	0.0261076	0.0668146	0.0385726	Dusp5/Edn1/Ptgs2	3
GO:0072078	nephron tubule morphogenesis	3/186	80/23355	0.0261076	0.0668146	0.0385726	Bmp2/Hes1/Myc	3
GO:0046942	carboxylic acid transport	6/186	283/23355	0.026164	0.066909	0.0386271	Il1b/Edn1/Rgs2/Il1a/Tnf/Myc	6
GO:0031345	negative regulation of cell projection organization	5/186	209/23355	0.0262204	0.0670032	0.0386816	Limk2/Thy1/Vim/Hes1/Dab2	5
GO:0046546	development of primary male sexual characteristics	4/186	141/23355	0.0264621	0.0675707	0.0390092	Cited2/H3f3b/Ubb/Il1a	4
GO:0001666	response to hypoxia	5/186	210/23355	0.0266927	0.0678707	0.0391823	Cited2/Edn1/Ddit4/Bmp2/Myc	5
GO:0002902	regulation of B cell apoptotic process	2/186	32/23355	0.0267573	0.0678707	0.0391823	Il10/Myc	2
GO:0009649	entrainment of circadian clock	2/186	32/23355	0.0267573	0.0678707	0.0391823	Id2/Bhlhe40	2
GO:0045830	positive regulation of isotype switching	2/186	32/23355	0.0267573	0.0678707	0.0391823	Cd28/Ifng	2
GO:0051085	chaperone cofactor-dependent protein refolding	2/186	32/23355	0.0267573	0.0678707	0.0391823	Hspa5/H2-DMb2	2
GO:0055022	negative regulation of cardiac muscle tissue growth	2/186	32/23355	0.0267573	0.0678707	0.0391823	Cited2/Rgs2	2
GO:0061117	negative regulation of heart growth	2/186	32/23355	0.0267573	0.0678707	0.0391823	Cited2/Rgs2	2
GO:0150117	positive regulation of cell-substrate junction organization	2/186	32/23355	0.0267573	0.0678707	0.0391823	Thy1/S100a10	2
GO:2000352	negative regulation of endothelial cell apoptotic process	2/186	32/23355	0.0267573	0.0678707	0.0391823	Serpine1/Il10	2
GO:0032410	negative regulation of transporter activity	3/186	81/23355	0.0269571	0.0682265	0.0393878	Rrad/Gem/Mmp9	3
GO:0032418	lysosome localization	3/186	81/23355	0.0269571	0.0682265	0.0393878	Lat/Nr4a3/Ms4a2	3
GO:0043525	positive regulation of neuron apoptotic process	3/186	81/23355	0.0269571	0.0682265	0.0393878	Il1b/Fas/Tnf	3
GO:0016052	carbohydrate catabolic process	4/186	142/23355	0.0270652	0.0683491	0.0394586	Ier3/Ifng/Ddit4/Myc	4
GO:0090316	positive regulation of intracellular protein transport	4/186	142/23355	0.0270652	0.0683491	0.0394586	Ccl2/Ifng/Ptgs2/Hsp90ab1	4
GO:1900180	regulation of protein localization to nucleus	4/186	142/23355	0.0270652	0.0683491	0.0394586	Limk2/Ifng/Ptgs2/Hsp90ab1	4
GO:0030522	intracellular receptor signaling pathway	5/186	212/23355	0.0276537	0.0697839	0.0402869	Cited2/Pim1/Fabp5/Calr/Dab2	5
GO:0035966	response to topologically incorrect protein	4/186	143/23355	0.0276766	0.0697904	0.0402906	Hspb1/Hspa5/Ifng/Calr	4
GO:0021675	nerve development	3/186	82/23355	0.0278213	0.0700012	0.0404123	Cited2/Vcam1/Hes1	3
GO:0072088	nephron epithelium morphogenesis	3/186	82/23355	0.0278213	0.0700012	0.0404123	Bmp2/Hes1/Myc	3
GO:1904589	regulation of protein import	3/186	82/23355	0.0278213	0.0700012	0.0404123	Ifng/Ptgs2/Hsp90ab1	3
GO:0033044	regulation of chromosome organization	6/186	288/23355	0.0281761	0.0706775	0.0408027	Rmi2/H3f3b/Myc/Ube2c/Birc5/Top2a	6
GO:0051147	regulation of muscle cell differentiation	4/186	144/23355	0.0282961	0.0706775	0.0408027	Id2/Edn1/Rgs2/Bmp2	4
GO:0002335	mature B cell differentiation	2/186	33/23355	0.0283368	0.0706775	0.0408027	Il10/Pou2f2	2
GO:0002486	antigen processing and presentation of endogenous peptide antigen via MHC class I via ER pathway, TAP-independent	2/186	33/23355	0.0283368	0.0706775	0.0408027	H2-M2/H2-T23	2
GO:0032692	negative regulation of interleukin-1 production	2/186	33/23355	0.0283368	0.0706775	0.0408027	Acp5/Cx3cr1	2
GO:0033598	mammary gland epithelial cell proliferation	2/186	33/23355	0.0283368	0.0706775	0.0408027	Id2/Areg	2
GO:0033687	osteoblast proliferation	2/186	33/23355	0.0283368	0.0706775	0.0408027	Junb/Bmp2	2
GO:0048566	embryonic digestive tract development	2/186	33/23355	0.0283368	0.0706775	0.0408027	Id2/Tcf7	2
GO:0051973	positive regulation of telomerase activity	2/186	33/23355	0.0283368	0.0706775	0.0408027	Myc/Hsp90ab1	2
GO:0070266	necroptotic process	2/186	33/23355	0.0283368	0.0706775	0.0408027	Fas/Tnf	2
GO:0090322	regulation of superoxide metabolic process	2/186	33/23355	0.0283368	0.0706775	0.0408027	Cxcl1/Acp5	2
GO:1903205	regulation of hydrogen peroxide-induced cell death	2/186	33/23355	0.0283368	0.0706775	0.0408027	Il10/Nr4a3	2
GO:0019915	lipid storage	3/186	83/23355	0.0287	0.0713763	0.0412062	Il1b/Tnf/C3	3
GO:0032272	negative regulation of protein polymerization	3/186	83/23355	0.0287	0.0713763	0.0412062	Tmsb10/Arfgef1/Sgk1	3
GO:0048041	focal adhesion assembly	3/186	83/23355	0.0287	0.0713763	0.0412062	Thy1/S100a10/Actg1	3
GO:0072089	stem cell proliferation	3/186	83/23355	0.0287	0.0713763	0.0412062	Cxcl1/Pim1/Dab2	3
GO:0070482	response to oxygen levels	6/186	291/23355	0.0294311	0.0731415	0.0422252	Cited2/Edn1/Fas/Ddit4/Bmp2/Myc	6
GO:0006633	fatty acid biosynthetic process	4/186	146/23355	0.0295598	0.0733857	0.0423662	Il1b/Edn1/Ptgs2/Fabp5	4
GO:0021872	forebrain generation of neurons	3/186	84/23355	0.0295934	0.0733857	0.0423662	Ubb/Lef1/Hes1	3
GO:0072028	nephron morphogenesis	3/186	84/23355	0.0295934	0.0733857	0.0423662	Bmp2/Hes1/Myc	3
GO:1901888	regulation of cell junction assembly	5/186	216/23355	0.029641	0.0734507	0.0424038	Il1b/Thy1/S100a10/Tnf/Actg1	5
GO:0006310	DNA recombination	6/186	292/23355	0.0298575	0.0739338	0.0426827	Cd28/Rmi2/Tcf7/Ifng/Lef1/Top2a	6
GO:0002476	antigen processing and presentation of endogenous peptide antigen via MHC class Ib	2/186	34/23355	0.0299528	0.07401	0.0427266	H2-M2/H2-T23	2
GO:0002484	antigen processing and presentation of endogenous peptide antigen via MHC class I via ER pathway	2/186	34/23355	0.0299528	0.07401	0.0427266	H2-M2/H2-T23	2
GO:0062149	detection of stimulus involved in sensory perception of pain	2/186	34/23355	0.0299528	0.07401	0.0427266	Tnf/Phf24	2
GO:0035264	multicellular organism growth	5/186	217/23355	0.0301516	0.0744475	0.0429792	H3f3b/Fxn/Plac8/Gdf15/Csf1	5
GO:0001837	epithelial to mesenchymal transition	4/186	147/23355	0.0302041	0.0744701	0.0429923	Il1b/Lef1/Bmp2/Dab2	4
GO:0031333	negative regulation of protein-containing complex assembly	4/186	147/23355	0.0302041	0.0744701	0.0429923	Tmsb10/Arfgef1/Sgk1/Pmepa1	4
GO:0043542	endothelial cell migration	5/186	218/23355	0.0306676	0.0755589	0.0436208	Hspb1/Ptgs2/Tnf/Nr4a1/Calr	5
GO:0003231	cardiac ventricle development	4/186	148/23355	0.0308566	0.0758612	0.0437954	Cited2/Id2/Hes1/Ly6e	4
GO:0030010	establishment of cell polarity	4/186	148/23355	0.0308566	0.0758612	0.0437954	Arfgef1/Ccr7/Hes1/Hsp90ab1	4
GO:0050680	negative regulation of epithelial cell proliferation	4/186	148/23355	0.0308566	0.0758612	0.0437954	Ccl12/Tnf/Ctsl/Dab2	4
GO:0003281	ventricular septum development	3/186	86/23355	0.031424	0.0767671	0.0443183	Cited2/Id2/Hes1	3
GO:0046323	glucose import	3/186	86/23355	0.031424	0.0767671	0.0443183	Tnf/Myc/Slc2a3	3
GO:0060411	cardiac septum morphogenesis	3/186	86/23355	0.031424	0.0767671	0.0443183	Cited2/Id2/Hes1	3
GO:0061333	renal tubule morphogenesis	3/186	86/23355	0.031424	0.0767671	0.0443183	Bmp2/Hes1/Myc	3
GO:1904427	positive regulation of calcium ion transmembrane transport	3/186	86/23355	0.031424	0.0767671	0.0443183	Cxcl10/Xcl1/Thy1	3
GO:0072659	protein localization to plasma membrane	6/186	296/23355	0.0316036	0.0767671	0.0443183	Actb/S100a10/Tnf/Lgals3/Fyb/Dab2	6
GO:0002021	response to dietary excess	2/186	35/23355	0.0316047	0.0767671	0.0443183	Gdf3/Gdf15	2
GO:0002428	antigen processing and presentation of peptide antigen via MHC class Ib	2/186	35/23355	0.0316047	0.0767671	0.0443183	H2-M2/H2-T23	2
GO:0003156	regulation of animal organ formation	2/186	35/23355	0.0316047	0.0767671	0.0443183	Cited2/Bmp2	2
GO:0010043	response to zinc ion	2/186	35/23355	0.0316047	0.0767671	0.0443183	Mt2/Crip1	2
GO:0010453	regulation of cell fate commitment	2/186	35/23355	0.0316047	0.0767671	0.0443183	Gdf3/Hes1	2
GO:0032689	negative regulation of interferon-gamma production	2/186	35/23355	0.0316047	0.0767671	0.0443183	Xcl1/Il10	2
GO:0042119	neutrophil activation	2/186	35/23355	0.0316047	0.0767671	0.0443183	Ccl5/Tnf	2
GO:0045686	negative regulation of glial cell differentiation	2/186	35/23355	0.0316047	0.0767671	0.0443183	Id2/Hes1	2
GO:0098868	bone growth	2/186	35/23355	0.0316047	0.0767671	0.0443183	Lepr/Mmp13	2
GO:0150076	neuroinflammatory response	2/186	35/23355	0.0316047	0.0767671	0.0443183	Ifng/Ptgs2	2
GO:1990748	cellular detoxification	2/186	35/23355	0.0316047	0.0767671	0.0443183	Prdx1/Pim1	2
GO:0035270	endocrine system development	4/186	150/23355	0.0321864	0.0781248	0.0451021	Cited2/Bmp2/Hes1/Ly6e	4
GO:0045732	positive regulation of protein catabolic process	5/186	221/23355	0.0322491	0.0782217	0.0451581	Il1b/Ier3/Ifng/Tnf/Dab2	5
GO:0001738	morphogenesis of a polarized epithelium	3/186	87/23355	0.0323611	0.0783274	0.0452191	Actb/Actg1/Dab2	3
GO:0014032	neural crest cell development	3/186	87/23355	0.0323611	0.0783274	0.0452191	Cited2/Edn1/Hes1	3
GO:0034644	cellular response to UV	3/186	87/23355	0.0323611	0.0783274	0.0452191	Ddb2/Crip1/Mmp9	3
GO:0006775	fat-soluble vitamin metabolic process	2/186	36/23355	0.0332918	0.0804607	0.0464507	Ifng/Tnf	2
GO:0033005	positive regulation of mast cell activation	2/186	36/23355	0.0332918	0.0804607	0.0464507	Nr4a3/Ms4a2	2
GO:2001251	negative regulation of chromosome organization	3/186	88/23355	0.0333127	0.0804607	0.0464507	H3f3b/Birc5/Top2a	3
GO:0034504	protein localization to nucleus	6/186	301/23355	0.0338783	0.0817695	0.0472062	Limk2/Ifng/Ptgs2/Calr/Hsp90ab1/Gbp2	6
GO:0035914	skeletal muscle cell differentiation	3/186	89/23355	0.0342787	0.0826199	0.0476972	Cited2/Nr4a1/Myc	3
GO:0070301	cellular response to hydrogen peroxide	3/186	89/23355	0.0342787	0.0826199	0.0476972	Fxn/Il10/Nr4a3	3
GO:0048511	rhythmic process	6/186	302/23355	0.0343456	0.0827232	0.0477568	Lepr/Id2/Fas/Klf10/Bhlhe40/Top2a	6
GO:0007613	memory	4/186	154/23355	0.0349458	0.0839026	0.0484377	Il1b/Ptgs2/Sgk1/Cx3cr1	4
GO:0031099	regeneration	4/186	154/23355	0.0349458	0.0839026	0.0484377	Serpine1/Fas/Thy1/Cd9	4
GO:0045667	regulation of osteoblast differentiation	4/186	154/23355	0.0349458	0.0839026	0.0484377	Id2/Bmp2/Tnf/Areg	4
GO:0006458	'de novo' protein folding	2/186	37/23355	0.0350133	0.0839026	0.0484377	Hspa5/H2-DMb2	2
GO:0036474	cell death in response to hydrogen peroxide	2/186	37/23355	0.0350133	0.0839026	0.0484377	Il10/Nr4a3	2
GO:0051084	'de novo' posttranslational protein folding	2/186	37/23355	0.0350133	0.0839026	0.0484377	Hspa5/H2-DMb2	2
GO:0051482	positive regulation of cytosolic calcium ion concentration involved in phospholipase C-activating G protein-coupled signaling pathway	2/186	37/23355	0.0350133	0.0839026	0.0484377	Edn1/C3ar1	2
GO:0022411	cellular component disassembly	7/186	385/23355	0.0350306	0.0839026	0.0484377	Ddit4/Mmp13/Tnf/C3/Sgk1/Myc/Top2a	7
GO:0001656	metanephros development	3/186	91/23355	0.0362541	0.0865917	0.0499902	Id2/Hes1/Myc	3
GO:0002312	B cell activation involved in immune response	3/186	91/23355	0.0362541	0.0865917	0.0499902	Cd28/Ifng/Il10	3
GO:0034620	cellular response to unfolded protein	3/186	91/23355	0.0362541	0.0865917	0.0499902	Hspa5/Ifng/Calr	3
GO:1903035	negative regulation of response to wounding	3/186	91/23355	0.0362541	0.0865917	0.0499902	Serpine1/Tnf/Cd9	3
GO:0002931	response to ischemia	2/186	38/23355	0.0367687	0.0873352	0.0504194	Csf1/Cx3cr1	2
GO:0030866	cortical actin cytoskeleton organization	2/186	38/23355	0.0367687	0.0873352	0.0504194	Tnf/Calr	2
GO:0032733	positive regulation of interleukin-10 production	2/186	38/23355	0.0367687	0.0873352	0.0504194	Cd28/Xcl1	2
GO:0051968	positive regulation of synaptic transmission, glutamatergic	2/186	38/23355	0.0367687	0.0873352	0.0504194	Ccl2/Ptgs2	2
GO:0060674	placenta blood vessel development	2/186	38/23355	0.0367687	0.0873352	0.0504194	Junb/Hes1	2
GO:1901385	regulation of voltage-gated calcium channel activity	2/186	38/23355	0.0367687	0.0873352	0.0504194	Rrad/Gem	2
GO:1902003	regulation of amyloid-beta formation	2/186	38/23355	0.0367687	0.0873352	0.0504194	Ifng/Tnf	2
GO:1903427	negative regulation of reactive oxygen species biosynthetic process	2/186	38/23355	0.0367687	0.0873352	0.0504194	Acp5/Il10	2
GO:0006937	regulation of muscle contraction	4/186	157/23355	0.0371028	0.0880679	0.0508424	Edn1/Rgs2/Lck/Ptgs2	4
GO:0014031	mesenchymal cell development	3/186	92/23355	0.0372634	0.088388	0.0510272	Cited2/Edn1/Hes1	3
GO:0010948	negative regulation of cell cycle process	5/186	230/23355	0.0372959	0.0884042	0.0510365	Ccl12/Ier3/Birc5/Calr/Hsp90ab1	5
GO:0007044	cell-substrate junction assembly	3/186	93/23355	0.038287	0.0905175	0.0522566	Thy1/S100a10/Actg1	3
GO:0048864	stem cell development	3/186	93/23355	0.038287	0.0905175	0.0522566	Cited2/Edn1/Hes1	3
GO:0002218	activation of innate immune response	2/186	39/23355	0.0385573	0.0905175	0.0522566	Klrk1/Klrd1	2
GO:0002475	antigen processing and presentation via MHC class Ib	2/186	39/23355	0.0385573	0.0905175	0.0522566	H2-M2/H2-T23	2
GO:0010613	positive regulation of cardiac muscle hypertrophy	2/186	39/23355	0.0385573	0.0905175	0.0522566	Edn1/Nr4a3	2
GO:0021983	pituitary gland development	2/186	39/23355	0.0385573	0.0905175	0.0522566	Bmp2/Hes1	2
GO:0033028	myeloid cell apoptotic process	2/186	39/23355	0.0385573	0.0905175	0.0522566	Ccl5/Ifng	2
GO:0033144	negative regulation of intracellular steroid hormone receptor signaling pathway	2/186	39/23355	0.0385573	0.0905175	0.0522566	Calr/Dab2	2
GO:0045981	positive regulation of nucleotide metabolic process	2/186	39/23355	0.0385573	0.0905175	0.0522566	Ifng/Myc	2
GO:0046686	response to cadmium ion	2/186	39/23355	0.0385573	0.0905175	0.0522566	Mt2/Mmp9	2
GO:0051154	negative regulation of striated muscle cell differentiation	2/186	39/23355	0.0385573	0.0905175	0.0522566	Rgs2/Bmp2	2
GO:1900544	positive regulation of purine nucleotide metabolic process	2/186	39/23355	0.0385573	0.0905175	0.0522566	Ifng/Myc	2
GO:2000008	regulation of protein localization to cell surface	2/186	39/23355	0.0385573	0.0905175	0.0522566	Tnf/Hsp90ab1	2
GO:0034250	positive regulation of cellular amide metabolic process	4/186	159/23355	0.0385825	0.0905175	0.0522566	Eif2s3y/Ifng/Vim/Tnf	4
GO:0045333	cellular respiration	4/186	159/23355	0.0385825	0.0905175	0.0522566	Fxn/Ifng/Nr4a3/Myc	4
GO:0007389	pattern specification process	8/186	480/23355	0.0389313	0.0912734	0.0526929	Gdf3/Cited2/Edn1/Lef1/Bmp2/Hes1/C3/Bhlhe40	8
GO:0009952	anterior/posterior pattern specification	5/186	233/23355	0.03908	0.0915596	0.0528582	Gdf3/Lef1/Bmp2/Hes1/Bhlhe40	5
GO:0009416	response to light stimulus	6/186	312/23355	0.0392494	0.0918938	0.0530511	Id2/Ddb2/Sgk1/Bhlhe40/Crip1/Mmp9	6
GO:0009408	response to heat	3/186	94/23355	0.0393248	0.0919451	0.0530807	Ccl2/Il1a/Hsp90ab1	3
GO:0043535	regulation of blood vessel endothelial cell migration	3/186	94/23355	0.0393248	0.0919451	0.0530807	Hspb1/Ptgs2/Tnf	3
GO:0009266	response to temperature stimulus	4/186	161/23355	0.0400957	0.0933924	0.0539162	Ccl2/Plac8/Il1a/Hsp90ab1	4
GO:0030900	forebrain development	7/186	397/23355	0.040251	0.0933924	0.0539162	Id2/Ubb/Lef1/Bmp2/Hes1/Nr4a3/Cx3cr1	7
GO:0007548	sex differentiation	6/186	314/23355	0.0402809	0.0933924	0.0539162	Cited2/H3f3b/Ubb/Serpine1/Tcf7/Il1a	6
GO:0014033	neural crest cell differentiation	3/186	95/23355	0.0403768	0.0933924	0.0539162	Cited2/Edn1/Hes1	3
GO:0051304	chromosome separation	3/186	95/23355	0.0403768	0.0933924	0.0539162	Ube2c/Birc5/Top2a	3
GO:0014742	positive regulation of muscle hypertrophy	2/186	40/23355	0.0403785	0.0933924	0.0539162	Edn1/Nr4a3	2
GO:0030851	granulocyte differentiation	2/186	40/23355	0.0403785	0.0933924	0.0539162	Cited2/Lef1	2
GO:0035886	vascular associated smooth muscle cell differentiation	2/186	40/23355	0.0403785	0.0933924	0.0539162	Hes1/C3	2
GO:0042092	type 2 immune response	2/186	40/23355	0.0403785	0.0933924	0.0539162	Xcl1/Rsad2	2
GO:0045601	regulation of endothelial cell differentiation	2/186	40/23355	0.0403785	0.0933924	0.0539162	Il1b/Tnf	2
GO:0060259	regulation of feeding behavior	2/186	40/23355	0.0403785	0.0933924	0.0539162	Lepr/Nr4a3	2
GO:0060337	type I interferon signaling pathway	2/186	40/23355	0.0403785	0.0933924	0.0539162	Ifitm3/Ifitm2	2
GO:0071357	cellular response to type I interferon	2/186	40/23355	0.0403785	0.0933924	0.0539162	Ifitm3/Ifitm2	2
GO:1901031	regulation of response to reactive oxygen species	2/186	40/23355	0.0403785	0.0933924	0.0539162	Il10/Nr4a3	2
GO:1903580	positive regulation of ATP metabolic process	2/186	40/23355	0.0403785	0.0933924	0.0539162	Ifng/Myc	2
GO:1904645	response to amyloid-beta	2/186	40/23355	0.0403785	0.0933924	0.0539162	Vcam1/Mmp9	2
GO:0051656	establishment of organelle localization	7/186	399/23355	0.0411679	0.095154	0.0549333	Limk2/Ubb/Lat/Nr4a3/Gem/Birc5/Ms4a2	7
GO:0002832	negative regulation of response to biotic stimulus	3/186	96/23355	0.0414431	0.0957257	0.0552633	Klrc1/Klrd1/H2-T23	3
GO:0008406	gonad development	5/186	237/23355	0.0415387	0.0958177	0.0553164	Cited2/H3f3b/Ubb/Serpine1/Il1a	5
GO:0036293	response to decreased oxygen levels	5/186	237/23355	0.0415387	0.0958177	0.0553164	Cited2/Edn1/Ddit4/Bmp2/Myc	5
GO:0046887	positive regulation of hormone secretion	4/186	163/23355	0.0416424	0.0958639	0.0553431	Lepr/Edn1/Spp1/Dab2	4
GO:0055067	monovalent inorganic cation homeostasis	4/186	163/23355	0.0416424	0.0958639	0.0553431	Edn1/Il1a/Spp1/Sgk1	4
GO:0071383	cellular response to steroid hormone stimulus	4/186	163/23355	0.0416424	0.0958639	0.0553431	Ddit4/Sgk1/Calr/Dab2	4
GO:0002483	antigen processing and presentation of endogenous peptide antigen	2/186	41/23355	0.0422317	0.0967669	0.0558644	H2-M2/H2-T23	2
GO:0019885	antigen processing and presentation of endogenous peptide antigen via MHC class I	2/186	41/23355	0.0422317	0.0967669	0.0558644	H2-M2/H2-T23	2
GO:0036230	granulocyte activation	2/186	41/23355	0.0422317	0.0967669	0.0558644	Ccl5/Tnf	2
GO:0038084	vascular endothelial growth factor signaling pathway	2/186	41/23355	0.0422317	0.0967669	0.0558644	Hspb1/Cd63	2
GO:0045823	positive regulation of heart contraction	2/186	41/23355	0.0422317	0.0967669	0.0558644	Edn1/Rgs2	2
GO:0046006	regulation of activated T cell proliferation	2/186	41/23355	0.0422317	0.0967669	0.0558644	Il2ra/Tnfsf9	2
GO:0060603	mammary gland duct morphogenesis	2/186	41/23355	0.0422317	0.0967669	0.0558644	Areg/Csf1	2
GO:0006865	amino acid transport	4/186	164/23355	0.0424282	0.0970877	0.0560496	Il1b/Rgs2/Tnf/Myc	4
GO:0010977	negative regulation of neuron projection development	4/186	164/23355	0.0424282	0.0970877	0.0560496	Thy1/Vim/Hes1/Dab2	4
GO:0120162	positive regulation of cold-induced thermogenesis	3/186	97/23355	0.0425234	0.0972408	0.056138	Lepr/Plac8/Fabp5	3
GO:0006470	protein dephosphorylation	5/186	239/23355	0.0428024	0.0978137	0.0564687	Dusp5/Dusp2/Dusp1/Tnf/Hsp90ab1	5
GO:0008544	epidermis development	6/186	319/23355	0.0429344	0.0980502	0.0566052	Gdf3/Il1a/Ptgs2/Tnf/Hes1/Ctsl	6
GO:0030879	mammary gland development	4/186	165/23355	0.0432224	0.0986424	0.0569472	Id2/Lef1/Areg/Csf1	4
GO:0043502	regulation of muscle adaptation	3/186	98/23355	0.0436178	0.0994128	0.0573919	Edn1/Rgs2/Nr4a3	3
GO:0072080	nephron tubule development	3/186	98/23355	0.0436178	0.0994128	0.0573919	Bmp2/Hes1/Myc	3
GO:0045137	development of primary sexual characteristics	5/186	241/23355	0.0440891	0.100283	0.0578941	Cited2/H3f3b/Ubb/Serpine1/Il1a	5
GO:0002686	negative regulation of leukocyte migration	2/186	42/23355	0.0441162	0.100283	0.0578941	Ccl12/Dusp1	2
GO:0048873	homeostasis of number of cells within a tissue	2/186	42/23355	0.0441162	0.100283	0.0578941	Cd7/Csf1	2
GO:0097237	cellular response to toxic substance	2/186	42/23355	0.0441162	0.100283	0.0578941	Prdx1/Pim1	2
GO:0032092	positive regulation of protein binding	3/186	99/23355	0.0447262	0.101468	0.0585784	Bmp2/Hsp90ab1/Mmp9	3
GO:0051153	regulation of striated muscle cell differentiation	3/186	99/23355	0.0447262	0.101468	0.0585784	Edn1/Rgs2/Bmp2	3
GO:0150115	cell-substrate junction organization	3/186	99/23355	0.0447262	0.101468	0.0585784	Thy1/S100a10/Actg1	3
GO:0001783	B cell apoptotic process	2/186	43/23355	0.0460314	0.103676	0.0598532	Il10/Myc	2
GO:0003298	physiological muscle hypertrophy	2/186	43/23355	0.0460314	0.103676	0.0598532	Edn1/Rgs2	2
GO:0003301	physiological cardiac muscle hypertrophy	2/186	43/23355	0.0460314	0.103676	0.0598532	Edn1/Rgs2	2
GO:0008207	C21-steroid hormone metabolic process	2/186	43/23355	0.0460314	0.103676	0.0598532	Bmp2/Dab2	2
GO:0010765	positive regulation of sodium ion transport	2/186	43/23355	0.0460314	0.103676	0.0598532	Cxcl1/Sgk1	2
GO:0042311	vasodilation	2/186	43/23355	0.0460314	0.103676	0.0598532	Rgs2/Tnf	2
GO:0045191	regulation of isotype switching	2/186	43/23355	0.0460314	0.103676	0.0598532	Cd28/Ifng	2
GO:0055023	positive regulation of cardiac muscle tissue growth	2/186	43/23355	0.0460314	0.103676	0.0598532	Edn1/Pim1	2
GO:0061049	cell growth involved in cardiac muscle cell development	2/186	43/23355	0.0460314	0.103676	0.0598532	Edn1/Rgs2	2
GO:0097300	programmed necrotic cell death	2/186	43/23355	0.0460314	0.103676	0.0598532	Fas/Tnf	2
GO:1903170	negative regulation of calcium ion transmembrane transport	2/186	43/23355	0.0460314	0.103676	0.0598532	Rrad/Gem	2
GO:0090257	regulation of muscle system process	5/186	244/23355	0.0460624	0.103678	0.0598543	Edn1/Rgs2/Lck/Ptgs2/Nr4a3	5
GO:0032386	regulation of intracellular transport	6/186	326/23355	0.0468304	0.105338	0.0608124	Ccl2/Ier3/Ifng/Ptgs2/Hsp90ab1/Dab2	6
GO:0021761	limbic system development	3/186	101/23355	0.0469849	0.105547	0.0609332	Ubb/Lef1/Nr4a3	3
GO:0060993	kidney morphogenesis	3/186	101/23355	0.0469849	0.105547	0.0609332	Bmp2/Hes1/Myc	3
GO:0048015	phosphatidylinositol-mediated signaling	4/186	170/23355	0.0473189	0.106228	0.0613263	Ccl5/Cd28/Edn1/Tnf	4
GO:0019883	antigen processing and presentation of endogenous antigen	2/186	44/23355	0.0479768	0.107284	0.0619363	H2-M2/H2-T23	2
GO:0032369	negative regulation of lipid transport	2/186	44/23355	0.0479768	0.107284	0.0619363	Il1b/Tnf	2
GO:0042181	ketone biosynthetic process	2/186	44/23355	0.0479768	0.107284	0.0619363	Bmp2/Dab2	2
GO:0055081	anion homeostasis	2/186	44/23355	0.0479768	0.107284	0.0619363	Spp1/Ckb	2
GO:0071385	cellular response to glucocorticoid stimulus	2/186	44/23355	0.0479768	0.107284	0.0619363	Ddit4/Sgk1	2
GO:1903524	positive regulation of blood circulation	2/186	44/23355	0.0479768	0.107284	0.0619363	Edn1/Rgs2	2
GO:0010594	regulation of endothelial cell migration	4/186	171/23355	0.0481632	0.107491	0.0620558	Hspb1/Ptgs2/Tnf/Calr	4
GO:0035303	regulation of dephosphorylation	4/186	171/23355	0.0481632	0.107491	0.0620558	Ifng/Bmp2/Tnf/Hsp90ab1	4
GO:0042552	myelination	4/186	171/23355	0.0481632	0.107491	0.0620558	Ifng/Tnf/Cd9/Trf	4
GO:0019827	stem cell population maintenance	4/186	172/23355	0.0490158	0.109253	0.0630724	Klf10/Hes1/Myc/Med21	4
GO:0046661	male sex differentiation	4/186	172/23355	0.0490158	0.109253	0.0630724	Cited2/H3f3b/Ubb/Il1a	4
GO:0007059	chromosome segregation	6/186	330/23355	0.0491523	0.109486	0.063207	Rmi2/Gem/Ube2c/Birc5/Mki67/Top2a	6
GO:0003300	cardiac muscle hypertrophy	3/186	103/23355	0.0492988	0.109528	0.0632316	Edn1/Rgs2/Nr4a3	3
GO:0007173	epidermal growth factor receptor signaling pathway	3/186	103/23355	0.0492988	0.109528	0.0632316	Areg/Plaur/Mmp9	3
GO:0014066	regulation of phosphatidylinositol 3-kinase signaling	3/186	103/23355	0.0492988	0.109528	0.0632316	Ccl5/Cd28/Tnf	3
GO:0045833	negative regulation of lipid metabolic process	3/186	103/23355	0.0492988	0.109528	0.0632316	Il1b/Bmp2/Tnf	3
GO:0009314	response to radiation	7/186	416/23355	0.0495127	0.109932	0.0634648	Id2/Ddb2/Sgk1/Bhlhe40/Myc/Crip1/Mmp9	7
GO:0048017	inositol lipid-mediated signaling	4/186	173/23355	0.0498768	0.110621	0.0638625	Ccl5/Cd28/Edn1/Tnf	4
GO:0001569	branching involved in blood vessel morphogenesis	2/186	45/23355	0.0499517	0.110621	0.0638625	Edn1/Lef1	2
GO:0001937	negative regulation of endothelial cell proliferation	2/186	45/23355	0.0499517	0.110621	0.0638625	Ccl12/Tnf	2
GO:0030261	chromosome condensation	2/186	45/23355	0.0499517	0.110621	0.0638625	H3f3b/Top2a	2
GO:0015980	energy derivation by oxidation of organic compounds	5/186	250/23355	0.0501651	0.111022	0.0640941	Lepr/Fxn/Ifng/Nr4a3/Myc	5
GO:0001657	ureteric bud development	3/186	104/23355	0.0504764	0.111353	0.0642848	Bmp2/Hes1/Myc	3
GO:0050886	endocrine process	3/186	104/23355	0.0504764	0.111353	0.0642848	Il1b/Edn1/Dab2	3
GO:0061326	renal tubule development	3/186	104/23355	0.0504764	0.111353	0.0642848	Bmp2/Hes1/Myc	3
GO:0072163	mesonephric epithelium development	3/186	104/23355	0.0504764	0.111353	0.0642848	Bmp2/Hes1/Myc	3
GO:0072164	mesonephric tubule development	3/186	104/23355	0.0504764	0.111353	0.0642848	Bmp2/Hes1/Myc	3
GO:0007272	ensheathment of neurons	4/186	174/23355	0.0507461	0.111732	0.0645041	Ifng/Tnf/Cd9/Trf	4
GO:0008366	axon ensheathment	4/186	174/23355	0.0507461	0.111732	0.0645041	Ifng/Tnf/Cd9/Trf	4
GO:0030902	hindbrain development	4/186	174/23355	0.0507461	0.111732	0.0645041	Hspa5/Cd3e/Lef1/Hes1	4
GO:0098739	import across plasma membrane	4/186	175/23355	0.0516237	0.113398	0.0654658	Rgs2/Ifng/Tnf/Slc2a3	4
GO:0015844	monoamine transport	3/186	105/23355	0.0516676	0.113398	0.0654658	Actb/Lgals3/Ly6e	3
GO:0042310	vasoconstriction	3/186	105/23355	0.0516676	0.113398	0.0654658	Dusp5/Edn1/Ptgs2	3
GO:0060349	bone morphogenesis	3/186	105/23355	0.0516676	0.113398	0.0654658	Cited2/Acp5/Mmp13	3
GO:0071482	cellular response to light stimulus	3/186	105/23355	0.0516676	0.113398	0.0654658	Ddb2/Crip1/Mmp9	3
GO:0010518	positive regulation of phospholipase activity	2/186	46/23355	0.0519555	0.113595	0.0655793	Ccl5/Ms4a2	2
GO:0010559	regulation of glycoprotein biosynthetic process	2/186	46/23355	0.0519555	0.113595	0.0655793	Arfgef1/Ccr7	2
GO:0032350	regulation of hormone metabolic process	2/186	46/23355	0.0519555	0.113595	0.0655793	Bmp2/Dab2	2
GO:0034340	response to type I interferon	2/186	46/23355	0.0519555	0.113595	0.0655793	Ifitm3/Ifitm2	2
GO:0060421	positive regulation of heart growth	2/186	46/23355	0.0519555	0.113595	0.0655793	Edn1/Pim1	2
GO:1902991	regulation of amyloid precursor protein catabolic process	2/186	46/23355	0.0519555	0.113595	0.0655793	Ifng/Tnf	2
GO:0098727	maintenance of cell number	4/186	176/23355	0.0525096	0.114733	0.0662365	Klf10/Hes1/Myc/Med21	4
GO:0018105	peptidyl-serine phosphorylation	6/186	337/23355	0.053384	0.11657	0.0672967	Ifng/Ddit4/Ptgs2/Tnf/Sgk1/Hsp90ab1	6
GO:0034205	amyloid-beta formation	2/186	47/23355	0.0539877	0.117664	0.0679283	Ifng/Tnf	2
GO:0045214	sarcomere organization	2/186	47/23355	0.0539877	0.117664	0.0679283	Edn1/Actg1	2
GO:0089718	amino acid import across plasma membrane	2/186	47/23355	0.0539877	0.117664	0.0679283	Rgs2/Tnf	2
GO:0001823	mesonephros development	3/186	107/23355	0.0540907	0.117664	0.0679286	Bmp2/Hes1/Myc	3
GO:0006119	oxidative phosphorylation	3/186	107/23355	0.0540907	0.117664	0.0679286	Fxn/Tnf/Myc	3
GO:0014897	striated muscle hypertrophy	3/186	107/23355	0.0540907	0.117664	0.0679286	Edn1/Rgs2/Nr4a3	3
GO:0009612	response to mechanical stimulus	4/186	178/23355	0.0543062	0.117984	0.0681131	Lck/Tnf/Myc/Phf24	4
GO:1901654	response to ketone	4/186	178/23355	0.0543062	0.117984	0.0681131	Ccr7/Ddit4/Spp1/Sgk1	4
GO:0071375	cellular response to peptide hormone stimulus	5/186	257/23355	0.0552151	0.119737	0.0691255	Il1b/Gdf15/Nr4a1/Nr4a3/Sgk1	5
GO:0000018	regulation of DNA recombination	3/186	108/23355	0.0553224	0.119737	0.0691255	Cd28/Rmi2/Ifng	3
GO:0010595	positive regulation of endothelial cell migration	3/186	108/23355	0.0553224	0.119737	0.0691255	Hspb1/Ptgs2/Calr	3
GO:0030004	cellular monovalent inorganic cation homeostasis	3/186	108/23355	0.0553224	0.119737	0.0691255	Il1a/Spp1/Sgk1	3
GO:0034446	substrate adhesion-dependent cell spreading	3/186	108/23355	0.0553224	0.119737	0.0691255	S100a10/Calr/Dab2	3
GO:0110020	regulation of actomyosin structure organization	3/186	108/23355	0.0553224	0.119737	0.0691255	Edn1/S100a10/Actg1	3
GO:0001961	positive regulation of cytokine-mediated signaling pathway	2/186	48/23355	0.0560476	0.120699	0.0696806	Edn1/Csf1	2
GO:0003197	endocardial cushion development	2/186	48/23355	0.0560476	0.120699	0.0696806	Cited2/Bmp2	2
GO:0030195	negative regulation of blood coagulation	2/186	48/23355	0.0560476	0.120699	0.0696806	Serpine1/Cd9	2
GO:0043277	apoptotic cell clearance	2/186	48/23355	0.0560476	0.120699	0.0696806	Ccl2/C3	2
GO:0044848	biological phase	2/186	48/23355	0.0560476	0.120699	0.0696806	Ptgs2/Ctsl	2
GO:0048010	vascular endothelial growth factor receptor signaling pathway	2/186	48/23355	0.0560476	0.120699	0.0696806	Hspb1/Ccl2	2
GO:0051972	regulation of telomerase activity	2/186	48/23355	0.0560476	0.120699	0.0696806	Myc/Hsp90ab1	2
GO:0070839	metal ion export	2/186	48/23355	0.0560476	0.120699	0.0696806	Slc40a1/Atox1	2
GO:0043434	response to peptide hormone	6/186	342/23355	0.0565385	0.12159	0.070195	Il1b/Gdf15/Nr4a1/Nr4a3/Sgk1/Serpina3g	6
GO:0014896	muscle hypertrophy	3/186	109/23355	0.0565675	0.12159	0.070195	Edn1/Rgs2/Nr4a3	3
GO:1905477	positive regulation of protein localization to membrane	3/186	109/23355	0.0565675	0.12159	0.070195	Ccl2/Tnf/Lgals3	3
GO:0051091	positive regulation of DNA-binding transcription factor activity	5/186	260/23355	0.0574664	0.123445	0.0712659	Il1b/Edn1/Il10/Tnf/Cx3cr1	5
GO:0007157	heterophilic cell-cell adhesion via plasma membrane cell adhesion molecules	2/186	49/23355	0.0581348	0.124337	0.0717808	Vcam1/Itgal	2
GO:0010823	negative regulation of mitochondrion organization	2/186	49/23355	0.0581348	0.124337	0.0717808	Ier3/Fxn	2
GO:0042755	eating behavior	2/186	49/23355	0.0581348	0.124337	0.0717808	Lepr/Gdf15	2
GO:0046638	positive regulation of alpha-beta T cell differentiation	2/186	49/23355	0.0581348	0.124337	0.0717808	Ccr7/Ifng	2
GO:0071384	cellular response to corticosteroid stimulus	2/186	49/23355	0.0581348	0.124337	0.0717808	Ddit4/Sgk1	2
GO:1900047	negative regulation of hemostasis	2/186	49/23355	0.0581348	0.124337	0.0717808	Serpine1/Cd9	2
GO:1902041	regulation of extrinsic apoptotic signaling pathway via death domain receptors	2/186	49/23355	0.0581348	0.124337	0.0717808	Serpine1/Lgals3	2
GO:0098657	import into cell	5/186	261/23355	0.0582285	0.12446	0.0718517	Actb/Rgs2/Ifng/Tnf/Slc2a3	5
GO:0034329	cell junction assembly	7/186	432/23355	0.0582847	0.124503	0.0718764	Actb/Il1b/Thy1/S100a10/Tnf/Cd9/Actg1	7
GO:0072009	nephron epithelium development	3/186	111/23355	0.0590974	0.12616	0.0728333	Bmp2/Hes1/Myc	3
GO:0000819	sister chromatid segregation	4/186	184/23355	0.0598939	0.127781	0.0737692	Rmi2/Ube2c/Birc5/Top2a	4
GO:0002762	negative regulation of myeloid leukocyte differentiation	2/186	50/23355	0.0602487	0.127982	0.0738851	Ifng/Myc	2
GO:0032715	negative regulation of interleukin-6 production	2/186	50/23355	0.0602487	0.127982	0.0738851	Il10/Tnf	2
GO:0043370	regulation of CD4-positive, alpha-beta T cell differentiation	2/186	50/23355	0.0602487	0.127982	0.0738851	Ccr7/Ifng	2
GO:0045911	positive regulation of DNA recombination	2/186	50/23355	0.0602487	0.127982	0.0738851	Cd28/Ifng	2
GO:0050819	negative regulation of coagulation	2/186	50/23355	0.0602487	0.127982	0.0738851	Serpine1/Cd9	2
GO:0061005	cell differentiation involved in kidney development	2/186	50/23355	0.0602487	0.127982	0.0738851	Hes1/Mmp9	2
GO:1902930	regulation of alcohol biosynthetic process	2/186	50/23355	0.0602487	0.127982	0.0738851	Bmp2/Dab2	2
GO:0038127	ERBB signaling pathway	3/186	112/23355	0.0603821	0.128186	0.074003	Areg/Plaur/Mmp9	3
GO:0008016	regulation of heart contraction	4/186	185/23355	0.0608539	0.129108	0.0745352	Edn1/Rgs2/Ifng/Tnf	4
GO:0032412	regulation of ion transmembrane transporter activity	5/186	265/23355	0.0613345	0.130047	0.0750775	Ccl2/Ifng/Rrad/Gem/Mmp9	5
GO:0002224	toll-like receptor signaling pathway	3/186	113/23355	0.0616799	0.130538	0.0753608	Tnip3/Rsad2/Tnf	3
GO:0034754	cellular hormone metabolic process	3/186	113/23355	0.0616799	0.130538	0.0753608	Bmp2/Spp1/Dab2	3
GO:0035967	cellular response to topologically incorrect protein	3/186	113/23355	0.0616799	0.130538	0.0753608	Hspa5/Ifng/Calr	3
GO:0021545	cranial nerve development	2/186	51/23355	0.0623886	0.131876	0.076133	Cited2/Hes1	2
GO:1903018	regulation of glycoprotein metabolic process	2/186	51/23355	0.0623886	0.131876	0.076133	Arfgef1/Ccr7	2
GO:0006956	complement activation	4/186	187/23355	0.0627984	0.13266	0.0765859	Il1b/Cd55/C3/Cfp	4
GO:0098813	nuclear chromosome segregation	5/186	267/23355	0.0629223	0.13284	0.0766898	Rmi2/Gem/Ube2c/Birc5/Top2a	5
GO:0001942	hair follicle development	3/186	114/23355	0.0629906	0.132903	0.076726	Ptgs2/Tnf/Ctsl	3
GO:0010927	cellular component assembly involved in morphogenesis	3/186	115/23355	0.0643143	0.135529	0.0782422	Edn1/Cd9/Actg1	3
GO:0043401	steroid hormone mediated signaling pathway	3/186	115/23355	0.0643143	0.135529	0.0782422	Sgk1/Calr/Dab2	3
GO:0009620	response to fungus	2/186	52/23355	0.0645542	0.135785	0.0783899	Cxcl1/Cd209b	2
GO:0060043	regulation of cardiac muscle cell proliferation	2/186	52/23355	0.0645542	0.135785	0.0783899	Cited2/Pim1	2
GO:0061028	establishment of endothelial barrier	2/186	52/23355	0.0645542	0.135785	0.0783899	Il1b/Tnf	2
GO:0031669	cellular response to nutrient levels	4/186	189/23355	0.0647753	0.136167	0.0786103	Hspa5/Pim1/Fas/Klf10	4
GO:1901990	regulation of mitotic cell cycle phase transition	5/186	271/23355	0.066167	0.139007	0.0802502	Ccl12/Id2/Ier3/Ube2c/Birc5	5
GO:0007517	muscle organ development	6/186	357/23355	0.0666649	0.139707	0.0806541	Cited2/Lef1/Bmp2/Nr4a1/Myc/Ly6e	6
GO:0010828	positive regulation of glucose transmembrane transport	2/186	53/23355	0.0667447	0.139707	0.0806541	C3/Nr4a3	2
GO:0034605	cellular response to heat	2/186	53/23355	0.0667447	0.139707	0.0806541	Il1a/Hsp90ab1	2
GO:0043666	regulation of phosphoprotein phosphatase activity	2/186	53/23355	0.0667447	0.139707	0.0806541	Tnf/Hsp90ab1	2
GO:0048483	autonomic nervous system development	2/186	53/23355	0.0667447	0.139707	0.0806541	Vcam1/Hes1	2
GO:2000677	regulation of transcription regulatory region DNA binding	2/186	53/23355	0.0667447	0.139707	0.0806541	Id2/Ifng	2
GO:0043112	receptor metabolic process	4/186	191/23355	0.0667846	0.139707	0.0806541	Furin/Cd63/Cd9/Dab2	4
GO:0051952	regulation of amine transport	3/186	117/23355	0.067	0.140072	0.080865	Il1b/Rgs2/Tnf	3
GO:0072330	monocarboxylic acid biosynthetic process	4/186	192/23355	0.0678013	0.141661	0.0817824	Il1b/Edn1/Ptgs2/Fabp5	4
GO:0022404	molting cycle process	3/186	118/23355	0.0683619	0.142486	0.0822585	Ptgs2/Tnf/Ctsl	3
GO:0022405	hair cycle process	3/186	118/23355	0.0683619	0.142486	0.0822585	Ptgs2/Tnf/Ctsl	3
GO:0045666	positive regulation of neuron differentiation	3/186	118/23355	0.0683619	0.142486	0.0822585	Ccl5/Ifng/Bmp2	3
GO:0098773	skin epidermis development	3/186	118/23355	0.0683619	0.142486	0.0822585	Ptgs2/Tnf/Ctsl	3
GO:0043090	amino acid import	2/186	54/23355	0.0689598	0.143298	0.0827271	Rgs2/Tnf	2
GO:0048546	digestive tract morphogenesis	2/186	54/23355	0.0689598	0.143298	0.0827271	Id2/Tcf7	2
GO:0060760	positive regulation of response to cytokine stimulus	2/186	54/23355	0.0689598	0.143298	0.0827271	Edn1/Csf1	2
GO:0072091	regulation of stem cell proliferation	2/186	54/23355	0.0689598	0.143298	0.0827271	Cxcl1/Pim1	2
GO:1904036	negative regulation of epithelial cell apoptotic process	2/186	54/23355	0.0689598	0.143298	0.0827271	Serpine1/Il10	2
GO:0140013	meiotic nuclear division	4/186	195/23355	0.0708995	0.14724	0.0850028	Ubb/Calr/Top2a/Ccnb2	4
GO:0018209	peptidyl-serine modification	6/186	363/23355	0.0709942	0.147327	0.0850532	Ifng/Ddit4/Ptgs2/Tnf/Sgk1/Hsp90ab1	6
GO:0002042	cell migration involved in sprouting angiogenesis	2/186	55/23355	0.0711988	0.147327	0.0850532	Ptgs2/Nr4a1	2
GO:0045604	regulation of epidermal cell differentiation	2/186	55/23355	0.0711988	0.147327	0.0850532	Gdf3/Hes1	2
GO:0048016	inositol phosphate-mediated signaling	2/186	55/23355	0.0711988	0.147327	0.0850532	Edn1/Tnf	2
GO:0048713	regulation of oligodendrocyte differentiation	2/186	55/23355	0.0711988	0.147327	0.0850532	Id2/Hes1	2
GO:1902475	L-alpha-amino acid transmembrane transport	2/186	55/23355	0.0711988	0.147327	0.0850532	Rgs2/Tnf	2
GO:0030307	positive regulation of cell growth	4/186	197/23355	0.0730048	0.150973	0.0871582	Edn1/Fxn/Sgk1/Cxcl16	4
GO:0030071	regulation of mitotic metaphase/anaphase transition	2/186	56/23355	0.0734613	0.151552	0.0874925	Ube2c/Birc5	2
GO:0035176	social behavior	2/186	56/23355	0.0734613	0.151552	0.0874925	Il1b/Cx3cr1	2
GO:0046717	acid secretion	2/186	56/23355	0.0734613	0.151552	0.0874925	Tnf/Myc	2
GO:0050922	negative regulation of chemotaxis	2/186	56/23355	0.0734613	0.151552	0.0874925	Ccl12/Dusp1	2
GO:0015837	amine transport	3/186	122/23355	0.0739342	0.152416	0.0879913	Il1b/Rgs2/Tnf	3
GO:1990778	protein localization to cell periphery	6/186	367/23355	0.0739687	0.152416	0.0879913	Actb/S100a10/Tnf/Lgals3/Fyb/Dab2	6
GO:0009913	epidermal cell differentiation	4/186	198/23355	0.0740693	0.152532	0.0880582	Gdf3/Il1a/Ptgs2/Hes1	4
GO:0043500	muscle adaptation	3/186	123/23355	0.075358	0.152964	0.0883074	Edn1/Rgs2/Nr4a3	3
GO:0045931	positive regulation of mitotic cell cycle	3/186	123/23355	0.075358	0.152964	0.0883074	Hes1/Ube2c/Birc5	3
GO:0010463	mesenchymal cell proliferation	2/186	57/23355	0.0757467	0.152964	0.0883074	Bmp2/Myc	2
GO:0043536	positive regulation of blood vessel endothelial cell migration	2/186	57/23355	0.0757467	0.152964	0.0883074	Hspb1/Ptgs2	2
GO:0045620	negative regulation of lymphocyte differentiation	2/186	57/23355	0.0757467	0.152964	0.0883074	Hspb1/Id2	2
GO:0050435	amyloid-beta metabolic process	2/186	57/23355	0.0757467	0.152964	0.0883074	Ifng/Tnf	2
GO:0030308	negative regulation of cell growth	4/186	200/23355	0.076222	0.152964	0.0883074	Rgs2/Dcstamp/Rrad/Dab2	4
GO:0042177	negative regulation of protein catabolic process	3/186	124/23355	0.076794	0.152964	0.0883074	Furin/Il10/Hsp90ab1	3
GO:0048565	digestive tract development	3/186	124/23355	0.076794	0.152964	0.0883074	Id2/Tcf7/Hes1	3
GO:0000185	activation of MAPKKK activity	1/186	10/23355	0.0768602	0.152964	0.0883074	Tnf	1
GO:0002423	natural killer cell mediated immune response to tumor cell	1/186	10/23355	0.0768602	0.152964	0.0883074	Klrk1	1
GO:0002604	regulation of dendritic cell antigen processing and presentation	1/186	10/23355	0.0768602	0.152964	0.0883074	Ccr7	1
GO:0002645	positive regulation of tolerance induction	1/186	10/23355	0.0768602	0.152964	0.0883074	Cd3e	1
GO:0002855	regulation of natural killer cell mediated immune response to tumor cell	1/186	10/23355	0.0768602	0.152964	0.0883074	Klrk1	1
GO:0003149	membranous septum morphogenesis	1/186	10/23355	0.0768602	0.152964	0.0883074	Id2	1
GO:0003307	regulation of Wnt signaling pathway involved in heart development	1/186	10/23355	0.0768602	0.152964	0.0883074	Bmp2	1
GO:0006266	DNA ligation	1/186	10/23355	0.0768602	0.152964	0.0883074	Top2a	1
GO:0006450	regulation of translational fidelity	1/186	10/23355	0.0768602	0.152964	0.0883074	Eif2s3y	1
GO:0010692	regulation of alkaline phosphatase activity	1/186	10/23355	0.0768602	0.152964	0.0883074	Tnf	1
GO:0030223	neutrophil differentiation	1/186	10/23355	0.0768602	0.152964	0.0883074	Lef1	1
GO:0032224	positive regulation of synaptic transmission, cholinergic	1/186	10/23355	0.0768602	0.152964	0.0883074	Ifng	1
GO:0032621	interleukin-18 production	1/186	10/23355	0.0768602	0.152964	0.0883074	Tnf	1
GO:0032782	bile acid secretion	1/186	10/23355	0.0768602	0.152964	0.0883074	Tnf	1
GO:0034163	regulation of toll-like receptor 9 signaling pathway	1/186	10/23355	0.0768602	0.152964	0.0883074	Rsad2	1
GO:0035646	endosome to melanosome transport	1/186	10/23355	0.0768602	0.152964	0.0883074	Cd63	1
GO:0042045	epithelial fluid transport	1/186	10/23355	0.0768602	0.152964	0.0883074	Edn1	1
GO:0042118	endothelial cell activation	1/186	10/23355	0.0768602	0.152964	0.0883074	Cxcl10	1
GO:0043353	enucleate erythrocyte differentiation	1/186	10/23355	0.0768602	0.152964	0.0883074	Id2	1
GO:0043485	endosome to pigment granule transport	1/186	10/23355	0.0768602	0.152964	0.0883074	Cd63	1
GO:0045607	regulation of inner ear auditory receptor cell differentiation	1/186	10/23355	0.0768602	0.152964	0.0883074	Hes1	1
GO:0045631	regulation of mechanoreceptor differentiation	1/186	10/23355	0.0768602	0.152964	0.0883074	Hes1	1
GO:0046543	development of secondary female sexual characteristics	1/186	10/23355	0.0768602	0.152964	0.0883074	Areg	1
GO:0048757	pigment granule maturation	1/186	10/23355	0.0768602	0.152964	0.0883074	Cd63	1
GO:0051917	regulation of fibrinolysis	1/186	10/23355	0.0768602	0.152964	0.0883074	Serpine1	1
GO:0060297	regulation of sarcomere organization	1/186	10/23355	0.0768602	0.152964	0.0883074	Edn1	1
GO:0061303	cornea development in camera-type eye	1/186	10/23355	0.0768602	0.152964	0.0883074	Limk2	1
GO:0061626	pharyngeal arch artery morphogenesis	1/186	10/23355	0.0768602	0.152964	0.0883074	Hes1	1
GO:0070673	response to interleukin-18	1/186	10/23355	0.0768602	0.152964	0.0883074	Ifng	1
GO:0071257	cellular response to electrical stimulus	1/186	10/23355	0.0768602	0.152964	0.0883074	Actb	1
GO:0071492	cellular response to UV-A	1/186	10/23355	0.0768602	0.152964	0.0883074	Mmp9	1
GO:0072173	metanephric tubule morphogenesis	1/186	10/23355	0.0768602	0.152964	0.0883074	Hes1	1
GO:0072203	cell proliferation involved in metanephros development	1/186	10/23355	0.0768602	0.152964	0.0883074	Myc	1
GO:0072674	multinuclear osteoclast differentiation	1/186	10/23355	0.0768602	0.152964	0.0883074	Dcstamp	1
GO:0090009	primitive streak formation	1/186	10/23355	0.0768602	0.152964	0.0883074	Gdf3	1
GO:0090269	fibroblast growth factor production	1/186	10/23355	0.0768602	0.152964	0.0883074	Ptgs2	1
GO:0090270	regulation of fibroblast growth factor production	1/186	10/23355	0.0768602	0.152964	0.0883074	Ptgs2	1
GO:0090306	spindle assembly involved in meiosis	1/186	10/23355	0.0768602	0.152964	0.0883074	Ccnb2	1
GO:0098908	regulation of neuronal action potential	1/186	10/23355	0.0768602	0.152964	0.0883074	Ifng	1
GO:0099541	trans-synaptic signaling by lipid	1/186	10/23355	0.0768602	0.152964	0.0883074	Fabp5	1
GO:0099542	trans-synaptic signaling by endocannabinoid	1/186	10/23355	0.0768602	0.152964	0.0883074	Fabp5	1
GO:0106049	regulation of cellular response to osmotic stress	1/186	10/23355	0.0768602	0.152964	0.0883074	Ptgs2	1
GO:1903223	positive regulation of oxidative stress-induced neuron death	1/186	10/23355	0.0768602	0.152964	0.0883074	Tnf	1
GO:1905456	regulation of lymphoid progenitor cell differentiation	1/186	10/23355	0.0768602	0.152964	0.0883074	Hes1	1
GO:1905941	positive regulation of gonad development	1/186	10/23355	0.0768602	0.152964	0.0883074	Cited2	1
GO:2000109	regulation of macrophage apoptotic process	1/186	10/23355	0.0768602	0.152964	0.0883074	Ccl5	1
GO:2000391	positive regulation of neutrophil extravasation	1/186	10/23355	0.0768602	0.152964	0.0883074	Il1a	1
GO:2000980	regulation of inner ear receptor cell differentiation	1/186	10/23355	0.0768602	0.152964	0.0883074	Hes1	1
GO:2001269	positive regulation of cysteine-type endopeptidase activity involved in apoptotic signaling pathway	1/186	10/23355	0.0768602	0.152964	0.0883074	Fas	1
GO:0032653	regulation of interleukin-10 production	2/186	58/23355	0.0780545	0.155071	0.0895241	Cd28/Xcl1	2
GO:0033003	regulation of mast cell activation	2/186	58/23355	0.0780545	0.155071	0.0895241	Nr4a3/Ms4a2	2
GO:0070265	necrotic cell death	2/186	58/23355	0.0780545	0.155071	0.0895241	Fas/Tnf	2
GO:0003073	regulation of systemic arterial blood pressure	3/186	125/23355	0.0782421	0.155085	0.0895321	Edn1/Ier3/Tnf	3
GO:0007127	meiosis I	3/186	125/23355	0.0782421	0.155085	0.0895321	Ubb/Top2a/Ccnb2	3
GO:0051053	negative regulation of DNA metabolic process	3/186	125/23355	0.0782421	0.155085	0.0895321	Rmi2/Gzma/Dusp1	3
GO:0090101	negative regulation of transmembrane receptor protein serine/threonine kinase signaling pathway	3/186	125/23355	0.0782421	0.155085	0.0895321	Gdf3/Hspa5/Pmepa1	3
GO:0032200	telomere organization	3/186	126/23355	0.079702	0.157888	0.0911502	H3f3b/Myc/Hsp90ab1	3
GO:0045165	cell fate commitment	5/186	287/23355	0.0800629	0.158055	0.0912468	Gdf3/Id2/Bmp2/Hes1/Ctsl	5
GO:0002204	somatic recombination of immunoglobulin genes involved in immune response	2/186	59/23355	0.0803843	0.158055	0.0912468	Cd28/Ifng	2
GO:0002208	somatic diversification of immunoglobulins involved in immune response	2/186	59/23355	0.0803843	0.158055	0.0912468	Cd28/Ifng	2
GO:0007091	metaphase/anaphase transition of mitotic cell cycle	2/186	59/23355	0.0803843	0.158055	0.0912468	Ube2c/Birc5	2
GO:0007588	excretion	2/186	59/23355	0.0803843	0.158055	0.0912468	Edn1/Dab2	2
GO:0045190	isotype switching	2/186	59/23355	0.0803843	0.158055	0.0912468	Cd28/Ifng	2
GO:0046622	positive regulation of organ growth	2/186	59/23355	0.0803843	0.158055	0.0912468	Edn1/Pim1	2
GO:0048662	negative regulation of smooth muscle cell proliferation	2/186	59/23355	0.0803843	0.158055	0.0912468	Ifng/Il10	2
GO:0051703	biological process involved in intraspecies interaction between organisms	2/186	59/23355	0.0803843	0.158055	0.0912468	Il1b/Cx3cr1	2
GO:0060193	positive regulation of lipase activity	2/186	59/23355	0.0803843	0.158055	0.0912468	Ccl5/Ms4a2	2
GO:0060443	mammary gland morphogenesis	2/186	59/23355	0.0803843	0.158055	0.0912468	Areg/Csf1	2
GO:0098900	regulation of action potential	2/186	59/23355	0.0803843	0.158055	0.0912468	Ifng/Tnf	2
GO:1902099	regulation of metaphase/anaphase transition of cell cycle	2/186	59/23355	0.0803843	0.158055	0.0912468	Ube2c/Birc5	2
GO:0051048	negative regulation of secretion	4/186	204/23355	0.080621	0.15843	0.0914632	Il1b/Edn1/Rsad2/Tnf	4
GO:0120254	olefinic compound metabolic process	3/186	127/23355	0.0811739	0.159426	0.0920378	Bmp2/Ptgs2/Dab2	3
GO:0009743	response to carbohydrate	4/186	205/23355	0.0817401	0.160446	0.0926269	Lepr/Il1b/Vcam1/Birc5	4
GO:0003279	cardiac septum development	3/186	128/23355	0.0826575	0.161522	0.0932483	Cited2/Id2/Hes1	3
GO:0010965	regulation of mitotic sister chromatid separation	2/186	60/23355	0.0827356	0.161522	0.0932483	Ube2c/Birc5	2
GO:0042446	hormone biosynthetic process	2/186	60/23355	0.0827356	0.161522	0.0932483	Bmp2/Dab2	2
GO:0042987	amyloid precursor protein catabolic process	2/186	60/23355	0.0827356	0.161522	0.0932483	Ifng/Tnf	2
GO:0045744	negative regulation of G protein-coupled receptor signaling pathway	2/186	60/23355	0.0827356	0.161522	0.0932483	Ccl5/Rgs2	2
GO:1905953	negative regulation of lipid localization	2/186	60/23355	0.0827356	0.161522	0.0932483	Il1b/Tnf	2
GO:1902903	regulation of supramolecular fiber organization	6/186	380/23355	0.0841217	0.161522	0.0932483	Tmsb10/Arfgef1/Edn1/S100a10/Sgk1/Actg1	6
GO:0001765	membrane raft assembly	1/186	11/23355	0.0842153	0.161522	0.0932483	S100a10	1
GO:0001767	establishment of lymphocyte polarity	1/186	11/23355	0.0842153	0.161522	0.0932483	Ccr7	1
GO:0001768	establishment of T cell polarity	1/186	11/23355	0.0842153	0.161522	0.0932483	Ccr7	1
GO:0003266	regulation of secondary heart field cardioblast proliferation	1/186	11/23355	0.0842153	0.161522	0.0932483	Hes1	1
GO:0014010	Schwann cell proliferation	1/186	11/23355	0.0842153	0.161522	0.0932483	Fas	1
GO:0014062	regulation of serotonin secretion	1/186	11/23355	0.0842153	0.161522	0.0932483	Lgals3	1
GO:0030643	cellular phosphate ion homeostasis	1/186	11/23355	0.0842153	0.161522	0.0932483	Spp1	1
GO:0030854	positive regulation of granulocyte differentiation	1/186	11/23355	0.0842153	0.161522	0.0932483	Lef1	1
GO:0031055	chromatin remodeling at centromere	1/186	11/23355	0.0842153	0.161522	0.0932483	H3f3b	1
GO:0031943	regulation of glucocorticoid metabolic process	1/186	11/23355	0.0842153	0.161522	0.0932483	Bmp2	1
GO:0032225	regulation of synaptic transmission, dopaminergic	1/186	11/23355	0.0842153	0.161522	0.0932483	Ptgs2	1
GO:0032353	negative regulation of hormone biosynthetic process	1/186	11/23355	0.0842153	0.161522	0.0932483	Bmp2	1
GO:0034115	negative regulation of heterotypic cell-cell adhesion	1/186	11/23355	0.0842153	0.161522	0.0932483	Il10	1
GO:0034154	toll-like receptor 7 signaling pathway	1/186	11/23355	0.0842153	0.161522	0.0932483	Rsad2	1
GO:0034650	cortisol metabolic process	1/186	11/23355	0.0842153	0.161522	0.0932483	Bmp2	1
GO:0035726	common myeloid progenitor cell proliferation	1/186	11/23355	0.0842153	0.161522	0.0932483	Nr4a3	1
GO:0043482	cellular pigment accumulation	1/186	11/23355	0.0842153	0.161522	0.0932483	Cd63	1
GO:0044771	meiotic cell cycle phase transition	1/186	11/23355	0.0842153	0.161522	0.0932483	Ccnb2	1
GO:0048505	regulation of timing of cell differentiation	1/186	11/23355	0.0842153	0.161522	0.0932483	Hes1	1
GO:0060020	Bergmann glial cell differentiation	1/186	11/23355	0.0842153	0.161522	0.0932483	Vim	1
GO:0060600	dichotomous subdivision of an epithelial terminal unit	1/186	11/23355	0.0842153	0.161522	0.0932483	Areg	1
GO:0060693	regulation of branching involved in salivary gland morphogenesis	1/186	11/23355	0.0842153	0.161522	0.0932483	Tnf	1
GO:0061309	cardiac neural crest cell development involved in outflow tract morphogenesis	1/186	11/23355	0.0842153	0.161522	0.0932483	Hes1	1
GO:0061517	macrophage proliferation	1/186	11/23355	0.0842153	0.161522	0.0932483	Csf1	1
GO:0070587	regulation of cell-cell adhesion involved in gastrulation	1/186	11/23355	0.0842153	0.161522	0.0932483	Il10	1
GO:0071305	cellular response to vitamin D	1/186	11/23355	0.0842153	0.161522	0.0932483	Pim1	1
GO:0071864	positive regulation of cell proliferation in bone marrow	1/186	11/23355	0.0842153	0.161522	0.0932483	Lef1	1
GO:0071888	macrophage apoptotic process	1/186	11/23355	0.0842153	0.161522	0.0932483	Ccl5	1
GO:0072075	metanephric mesenchyme development	1/186	11/23355	0.0842153	0.161522	0.0932483	Myc	1
GO:0072502	cellular trivalent inorganic anion homeostasis	1/186	11/23355	0.0842153	0.161522	0.0932483	Spp1	1
GO:0086103	G protein-coupled receptor signaling pathway involved in heart process	1/186	11/23355	0.0842153	0.161522	0.0932483	Rgs2	1
GO:0090184	positive regulation of kidney development	1/186	11/23355	0.0842153	0.161522	0.0932483	Myc	1
GO:2000018	regulation of male gonad development	1/186	11/23355	0.0842153	0.161522	0.0932483	Cited2	1
GO:2000389	regulation of neutrophil extravasation	1/186	11/23355	0.0842153	0.161522	0.0932483	Il1a	1
GO:0002067	glandular epithelial cell differentiation	2/186	61/23355	0.0851078	0.162758	0.0939615	Bmp2/Hes1	2
GO:0021575	hindbrain morphogenesis	2/186	61/23355	0.0851078	0.162758	0.0939615	Hspa5/Hes1	2
GO:0045776	negative regulation of blood pressure	2/186	61/23355	0.0851078	0.162758	0.0939615	Ier3/Tnf	2
GO:0045995	regulation of embryonic development	2/186	61/23355	0.0851078	0.162758	0.0939615	Hspa5/Hes1	2
GO:0060986	endocrine hormone secretion	2/186	61/23355	0.0851078	0.162758	0.0939615	Il1b/Dab2	2
GO:0048469	cell maturation	4/186	208/23355	0.0851436	0.162758	0.0939615	Id2/Hes1/C3/Pou2f2	4
GO:0007631	feeding behavior	3/186	130/23355	0.0856597	0.163472	0.0943736	Lepr/Gdf15/Nr4a3	3
GO:0045727	positive regulation of translation	3/186	130/23355	0.0856597	0.163472	0.0943736	Eif2s3y/Vim/Tnf	3
GO:0061982	meiosis I cell cycle process	3/186	130/23355	0.0856597	0.163472	0.0943736	Ubb/Top2a/Ccnb2	3
GO:0098742	cell-cell adhesion via plasma-membrane adhesion molecules	4/186	209/23355	0.0862933	0.164589	0.0950189	Vcam1/Bmp2/Il10/Itgal	4
GO:0044772	mitotic cell cycle phase transition	6/186	383/23355	0.0865696	0.165025	0.0952703	Ccl12/Id2/Ier3/Ube2c/Birc5/Ccnb2	6
GO:0055001	muscle cell development	4/186	210/23355	0.0874506	0.166062	0.0958693	Edn1/Rgs2/Hes1/Actg1	4
GO:0003229	ventricular cardiac muscle tissue development	2/186	62/23355	0.0875005	0.166062	0.0958693	Id2/Ly6e	2
GO:0031102	neuron projection regeneration	2/186	62/23355	0.0875005	0.166062	0.0958693	Fas/Thy1	2
GO:0032613	interleukin-10 production	2/186	62/23355	0.0875005	0.166062	0.0958693	Cd28/Xcl1	2
GO:0032720	negative regulation of tumor necrosis factor production	2/186	62/23355	0.0875005	0.166062	0.0958693	Acp5/Il10	2
GO:0044784	metaphase/anaphase transition of cell cycle	2/186	62/23355	0.0875005	0.166062	0.0958693	Ube2c/Birc5	2
GO:0045682	regulation of epidermis development	2/186	62/23355	0.0875005	0.166062	0.0958693	Gdf3/Hes1	2
GO:1903078	positive regulation of protein localization to plasma membrane	2/186	62/23355	0.0875005	0.166062	0.0958693	Tnf/Lgals3	2
GO:0030278	regulation of ossification	3/186	132/23355	0.0887078	0.168168	0.0970849	Bmp2/Rsad2/Csf1	3
GO:0031623	receptor internalization	3/186	132/23355	0.0887078	0.168168	0.0970849	Cd63/Cd9/Dab2	3
GO:0006006	glucose metabolic process	4/186	212/23355	0.0897878	0.168738	0.0974137	Lepr/Tnf/Fabp5/Myc	4
GO:0006081	cellular aldehyde metabolic process	2/186	63/23355	0.0899132	0.168738	0.0974137	Bmp2/Dab2	2
GO:0048512	circadian behavior	2/186	63/23355	0.0899132	0.168738	0.0974137	Lepr/Id2	2
GO:0051306	mitotic sister chromatid separation	2/186	63/23355	0.0899132	0.168738	0.0974137	Ube2c/Birc5	2
GO:1903556	negative regulation of tumor necrosis factor superfamily cytokine production	2/186	63/23355	0.0899132	0.168738	0.0974137	Acp5/Il10	2
GO:1903046	meiotic cell cycle process	4/186	213/23355	0.0909676	0.168738	0.0974137	Ubb/Calr/Top2a/Ccnb2	4
GO:0001878	response to yeast	1/186	12/23355	0.0915121	0.168738	0.0974137	Cd209b	1
GO:0002468	dendritic cell antigen processing and presentation	1/186	12/23355	0.0915121	0.168738	0.0974137	Ccr7	1
GO:0003129	heart induction	1/186	12/23355	0.0915121	0.168738	0.0974137	Bmp2	1
GO:0010755	regulation of plasminogen activation	1/186	12/23355	0.0915121	0.168738	0.0974137	Serpine1	1
GO:0014824	artery smooth muscle contraction	1/186	12/23355	0.0915121	0.168738	0.0974137	Edn1	1
GO:0016264	gap junction assembly	1/186	12/23355	0.0915121	0.168738	0.0974137	Il1b	1
GO:0030388	fructose 1,6-bisphosphate metabolic process	1/186	12/23355	0.0915121	0.168738	0.0974137	Ifng	1
GO:0032351	negative regulation of hormone metabolic process	1/186	12/23355	0.0915121	0.168738	0.0974137	Bmp2	1
GO:0032725	positive regulation of granulocyte macrophage colony-stimulating factor production	1/186	12/23355	0.0915121	0.168738	0.0974137	Il1b	1
GO:0032908	regulation of transforming growth factor beta1 production	1/186	12/23355	0.0915121	0.168738	0.0974137	Furin	1
GO:0033089	positive regulation of T cell differentiation in thymus	1/186	12/23355	0.0915121	0.168738	0.0974137	Il7r	1
GO:0033210	leptin-mediated signaling pathway	1/186	12/23355	0.0915121	0.168738	0.0974137	Lepr	1
GO:0034333	adherens junction assembly	1/186	12/23355	0.0915121	0.168738	0.0974137	Actb	1
GO:0034392	negative regulation of smooth muscle cell apoptotic process	1/186	12/23355	0.0915121	0.168738	0.0974137	Edn1	1
GO:0035437	maintenance of protein localization in endoplasmic reticulum	1/186	12/23355	0.0915121	0.168738	0.0974137	Hspa5	1
GO:0036295	cellular response to increased oxygen levels	1/186	12/23355	0.0915121	0.168738	0.0974137	Fas	1
GO:0042447	hormone catabolic process	1/186	12/23355	0.0915121	0.168738	0.0974137	Spp1	1
GO:0042989	sequestering of actin monomers	1/186	12/23355	0.0915121	0.168738	0.0974137	Tmsb10	1
GO:0043476	pigment accumulation	1/186	12/23355	0.0915121	0.168738	0.0974137	Cd63	1
GO:0043922	negative regulation by host of viral transcription	1/186	12/23355	0.0915121	0.168738	0.0974137	Ccl5	1
GO:0044766	multi-organism transport	1/186	12/23355	0.0915121	0.168738	0.0974137	Bst2	1
GO:0045091	regulation of single stranded viral RNA replication via double stranded DNA intermediate	1/186	12/23355	0.0915121	0.168738	0.0974137	Top2a	1
GO:0045625	regulation of T-helper 1 cell differentiation	1/186	12/23355	0.0915121	0.168738	0.0974137	Ccr7	1
GO:0046794	transport of virus	1/186	12/23355	0.0915121	0.168738	0.0974137	Bst2	1
GO:0048241	epinephrine transport	1/186	12/23355	0.0915121	0.168738	0.0974137	Ly6e	1
GO:0051798	positive regulation of hair follicle development	1/186	12/23355	0.0915121	0.168738	0.0974137	Tnf	1
GO:0060586	multicellular organismal iron ion homeostasis	1/186	12/23355	0.0915121	0.168738	0.0974137	Slc40a1	1
GO:0060872	semicircular canal development	1/186	12/23355	0.0915121	0.168738	0.0974137	Nr4a3	1
GO:0070444	oligodendrocyte progenitor proliferation	1/186	12/23355	0.0915121	0.168738	0.0974137	Trf	1
GO:0070445	regulation of oligodendrocyte progenitor proliferation	1/186	12/23355	0.0915121	0.168738	0.0974137	Trf	1
GO:0070472	regulation of uterine smooth muscle contraction	1/186	12/23355	0.0915121	0.168738	0.0974137	Lck	1
GO:0070586	cell-cell adhesion involved in gastrulation	1/186	12/23355	0.0915121	0.168738	0.0974137	Il10	1
GO:0070986	left/right axis specification	1/186	12/23355	0.0915121	0.168738	0.0974137	Cited2	1
GO:0071236	cellular response to antibiotic	1/186	12/23355	0.0915121	0.168738	0.0974137	Crip1	1
GO:0090399	replicative senescence	1/186	12/23355	0.0915121	0.168738	0.0974137	Serpine1	1
GO:0097084	vascular associated smooth muscle cell development	1/186	12/23355	0.0915121	0.168738	0.0974137	Hes1	1
GO:1900272	negative regulation of long-term synaptic potentiation	1/186	12/23355	0.0915121	0.168738	0.0974137	Cx3cr1	1
GO:1902579	multi-organism localization	1/186	12/23355	0.0915121	0.168738	0.0974137	Bst2	1
GO:1902947	regulation of tau-protein kinase activity	1/186	12/23355	0.0915121	0.168738	0.0974137	Ifng	1
GO:1903998	regulation of eating behavior	1/186	12/23355	0.0915121	0.168738	0.0974137	Lepr	1
GO:1905208	negative regulation of cardiocyte differentiation	1/186	12/23355	0.0915121	0.168738	0.0974137	Bmp2	1
GO:2000253	positive regulation of feeding behavior	1/186	12/23355	0.0915121	0.168738	0.0974137	Nr4a3	1
GO:2000402	negative regulation of lymphocyte migration	1/186	12/23355	0.0915121	0.168738	0.0974137	Ccl12	1
GO:2000561	regulation of CD4-positive, alpha-beta T cell proliferation	1/186	12/23355	0.0915121	0.168738	0.0974137	Xcl1	1
GO:2000644	regulation of receptor catabolic process	1/186	12/23355	0.0915121	0.168738	0.0974137	Furin	1
GO:0009582	detection of abiotic stimulus	3/186	134/23355	0.0918011	0.169089	0.0976166	Tnf/Myc/Phf24	3
GO:1905039	carboxylic acid transmembrane transport	3/186	134/23355	0.0918011	0.169089	0.0976166	Rgs2/Tnf/Myc	3
GO:0008361	regulation of cell size	4/186	214/23355	0.0921548	0.16965	0.0979403	Edn1/Fxn/Il7r/Hsp90ab1	4
GO:0001658	branching involved in ureteric bud morphogenesis	2/186	64/23355	0.0923455	0.169819	0.0980379	Bmp2/Myc	2
GO:0060038	cardiac muscle cell proliferation	2/186	64/23355	0.0923455	0.169819	0.0980379	Cited2/Pim1	2
GO:0032984	protein-containing complex disassembly	4/186	215/23355	0.0933495	0.171417	0.0989608	Ddit4/Tnf/Sgk1/Myc	4
GO:0009581	detection of external stimulus	3/186	135/23355	0.0933644	0.171417	0.0989608	Tnf/Myc/Phf24	3
GO:1903825	organic acid transmembrane transport	3/186	135/23355	0.0933644	0.171417	0.0989608	Rgs2/Tnf/Myc	3
GO:0007622	rhythmic behavior	2/186	65/23355	0.0947968	0.173844	0.100361	Lepr/Id2	2
GO:0050994	regulation of lipid catabolic process	2/186	65/23355	0.0947968	0.173844	0.100361	Il1b/Tnf	2
GO:0042303	molting cycle	3/186	136/23355	0.0949387	0.173844	0.100361	Ptgs2/Tnf/Ctsl	3
GO:0042633	hair cycle	3/186	136/23355	0.0949387	0.173844	0.100361	Ptgs2/Tnf/Ctsl	3
GO:1902414	protein localization to cell junction	3/186	136/23355	0.0949387	0.173844	0.100361	Hspb1/Actb/Actg1	3
GO:0071214	cellular response to abiotic stimulus	5/186	304/23355	0.0964029	0.175677	0.10142	Actb/Ddb2/Ptgs2/Crip1/Mmp9	5
GO:0104004	cellular response to environmental stimulus	5/186	304/23355	0.0964029	0.175677	0.10142	Actb/Ddb2/Ptgs2/Crip1/Mmp9	5
GO:0055123	digestive system development	3/186	137/23355	0.096524	0.175677	0.10142	Id2/Tcf7/Hes1	3
GO:0048839	inner ear development	4/186	218/23355	0.0969776	0.175677	0.10142	Bmp2/Hes1/Nr4a3/H2-T23	4
GO:0001707	mesoderm formation	2/186	66/23355	0.0972668	0.175677	0.10142	Lef1/Nr4a3	2
GO:0016447	somatic recombination of immunoglobulin gene segments	2/186	66/23355	0.0972668	0.175677	0.10142	Cd28/Ifng	2
GO:0030193	regulation of blood coagulation	2/186	66/23355	0.0972668	0.175677	0.10142	Serpine1/Cd9	2
GO:0034308	primary alcohol metabolic process	2/186	66/23355	0.0972668	0.175677	0.10142	Bmp2/Dab2	2
GO:0045454	cell redox homeostasis	2/186	66/23355	0.0972668	0.175677	0.10142	Prdx1/Tmx4	2
GO:0060688	regulation of morphogenesis of a branching structure	2/186	66/23355	0.0972668	0.175677	0.10142	Il1b/Tnf	2
GO:0090398	cellular senescence	2/186	66/23355	0.0972668	0.175677	0.10142	Id2/Calr	2
GO:1901987	regulation of cell cycle phase transition	5/186	305/23355	0.0974134	0.175677	0.10142	Ccl12/Id2/Ier3/Ube2c/Birc5	5
GO:0042471	ear morphogenesis	3/186	138/23355	0.09812	0.175677	0.10142	Edn1/Nr4a3/Myc	3
GO:0030198	extracellular matrix organization	5/186	306/23355	0.0984293	0.175677	0.10142	Bmp2/Mmp13/Tnf/Lgals3/Mmp9	5
GO:0001731	formation of translation preinitiation complex	1/186	13/23355	0.098751	0.175677	0.10142	Eif2s3y	1
GO:0001781	neutrophil apoptotic process	1/186	13/23355	0.098751	0.175677	0.10142	Ifng	1
GO:0001787	natural killer cell proliferation	1/186	13/23355	0.098751	0.175677	0.10142	H2-T23	1
GO:0002328	pro-B cell differentiation	1/186	13/23355	0.098751	0.175677	0.10142	Hes1	1
GO:0003207	cardiac chamber formation	1/186	13/23355	0.098751	0.175677	0.10142	Bmp2	1
GO:0003306	Wnt signaling pathway involved in heart development	1/186	13/23355	0.098751	0.175677	0.10142	Bmp2	1
GO:0006465	signal peptide processing	1/186	13/23355	0.098751	0.175677	0.10142	Furin	1
GO:0006983	ER overload response	1/186	13/23355	0.098751	0.175677	0.10142	Hspa5	1
GO:0007183	SMAD protein complex assembly	1/186	13/23355	0.098751	0.175677	0.10142	Pmepa1	1
GO:0010459	negative regulation of heart rate	1/186	13/23355	0.098751	0.175677	0.10142	Tnf	1
GO:0010744	positive regulation of macrophage derived foam cell differentiation	1/186	13/23355	0.098751	0.175677	0.10142	Csf1	1
GO:0015816	glycine transport	1/186	13/23355	0.098751	0.175677	0.10142	Rgs2	1
GO:0030953	astral microtubule organization	1/186	13/23355	0.098751	0.175677	0.10142	Limk2	1
GO:0031269	pseudopodium assembly	1/186	13/23355	0.098751	0.175677	0.10142	Ccl5	1
GO:0032905	transforming growth factor beta1 production	1/186	13/23355	0.098751	0.175677	0.10142	Furin	1
GO:0033212	iron import into cell	1/186	13/23355	0.098751	0.175677	0.10142	Ifng	1
GO:0034350	regulation of glial cell apoptotic process	1/186	13/23355	0.098751	0.175677	0.10142	Ccl12	1
GO:0035739	CD4-positive, alpha-beta T cell proliferation	1/186	13/23355	0.098751	0.175677	0.10142	Xcl1	1
GO:0035810	positive regulation of urine volume	1/186	13/23355	0.098751	0.175677	0.10142	Edn1	1
GO:0039692	single stranded viral RNA replication via double stranded DNA intermediate	1/186	13/23355	0.098751	0.175677	0.10142	Top2a	1
GO:0040034	regulation of development, heterochronic	1/186	13/23355	0.098751	0.175677	0.10142	Hes1	1
GO:0044557	relaxation of smooth muscle	1/186	13/23355	0.098751	0.175677	0.10142	Rgs2	1
GO:0045136	development of secondary sexual characteristics	1/186	13/23355	0.098751	0.175677	0.10142	Areg	1
GO:0045741	positive regulation of epidermal growth factor-activated receptor activity	1/186	13/23355	0.098751	0.175677	0.10142	Areg	1
GO:0045906	negative regulation of vasoconstriction	1/186	13/23355	0.098751	0.175677	0.10142	Dusp5	1
GO:0048340	paraxial mesoderm morphogenesis	1/186	13/23355	0.098751	0.175677	0.10142	Lef1	1
GO:0060394	negative regulation of pathway-restricted SMAD protein phosphorylation	1/186	13/23355	0.098751	0.175677	0.10142	Pmepa1	1
GO:0060670	branching involved in labyrinthine layer morphogenesis	1/186	13/23355	0.098751	0.175677	0.10142	Il10	1
GO:0061052	negative regulation of cell growth involved in cardiac muscle cell development	1/186	13/23355	0.098751	0.175677	0.10142	Rgs2	1
GO:0061418	regulation of transcription from RNA polymerase II promoter in response to hypoxia	1/186	13/23355	0.098751	0.175677	0.10142	Cited2	1
GO:0070278	extracellular matrix constituent secretion	1/186	13/23355	0.098751	0.175677	0.10142	Bmp2	1
GO:0070471	uterine smooth muscle contraction	1/186	13/23355	0.098751	0.175677	0.10142	Lck	1
GO:0070914	UV-damage excision repair	1/186	13/23355	0.098751	0.175677	0.10142	Ddb2	1
GO:0090281	negative regulation of calcium ion import	1/186	13/23355	0.098751	0.175677	0.10142	Hes1	1
GO:0097011	cellular response to granulocyte macrophage colony-stimulating factor stimulus	1/186	13/23355	0.098751	0.175677	0.10142	Csf2ra	1
GO:0097201	negative regulation of transcription from RNA polymerase II promoter in response to stress	1/186	13/23355	0.098751	0.175677	0.10142	Cited2	1
GO:1901163	regulation of trophoblast cell migration	1/186	13/23355	0.098751	0.175677	0.10142	Calr	1
GO:1902018	negative regulation of cilium assembly	1/186	13/23355	0.098751	0.175677	0.10142	Limk2	1
GO:1903651	positive regulation of cytoplasmic transport	1/186	13/23355	0.098751	0.175677	0.10142	Dab2	1
GO:2000826	regulation of heart morphogenesis	1/186	13/23355	0.098751	0.175677	0.10142	Bmp2	1
GO:2000833	positive regulation of steroid hormone secretion	1/186	13/23355	0.098751	0.175677	0.10142	Dab2	1
GO:0033157	regulation of intracellular protein transport	4/186	220/23355	0.0994328	0.176464	0.101874	Ccl2/Ifng/Ptgs2/Hsp90ab1	4
GO:0006913	nucleocytoplasmic transport	5/186	307/23355	0.0994506	0.176464	0.101874	Ier3/Ifng/Ptgs2/Calr/Hsp90ab1	5
GO:0043062	extracellular structure organization	5/186	307/23355	0.0994506	0.176464	0.101874	Bmp2/Mmp13/Tnf/Lgals3/Mmp9	5
GO:0045229	external encapsulating structure organization	5/186	307/23355	0.0994506	0.176464	0.101874	Bmp2/Mmp13/Tnf/Lgals3/Mmp9	5
GO:0051169	nuclear transport	5/186	307/23355	0.0994506	0.176464	0.101874	Ier3/Ifng/Ptgs2/Calr/Hsp90ab1	5
GO:1901655	cellular response to ketone	3/186	139/23355	0.0997268	0.17664	0.101976	Ddit4/Spp1/Sgk1	3
GO:0030239	myofibril assembly	2/186	67/23355	0.099755	0.17664	0.101976	Edn1/Actg1	2
GO:1900046	regulation of hemostasis	2/186	67/23355	0.099755	0.17664	0.101976	Serpine1/Cd9	2
GO:1905818	regulation of chromosome separation	2/186	67/23355	0.099755	0.17664	0.101976	Ube2c/Birc5	2
GO:0050871	positive regulation of B cell activation	4/186	221/23355	0.100671	0.17817	0.102859	Cd28/Cd27/Ifng/Il10	4
GO:0030837	negative regulation of actin filament polymerization	2/186	68/23355	0.102261	0.180241	0.104055	Tmsb10/Arfgef1	2
GO:0032507	maintenance of protein location in cell	2/186	68/23355	0.102261	0.180241	0.104055	Tmsb10/Hspa5	2
GO:0042093	T-helper cell differentiation	2/186	68/23355	0.102261	0.180241	0.104055	Ccr7/Lef1	2
GO:0042246	tissue regeneration	2/186	68/23355	0.102261	0.180241	0.104055	Serpine1/Cd9	2
GO:0046637	regulation of alpha-beta T cell differentiation	2/186	68/23355	0.102261	0.180241	0.104055	Ccr7/Ifng	2
GO:0099601	regulation of neurotransmitter receptor activity	2/186	68/23355	0.102261	0.180241	0.104055	Ccl2/Ifng	2
GO:2000242	negative regulation of reproductive process	2/186	68/23355	0.102261	0.180241	0.104055	Il1a/Calr	2
GO:2001244	positive regulation of intrinsic apoptotic signaling pathway	2/186	68/23355	0.102261	0.180241	0.104055	Ubb/Lck	2
GO:0044839	cell cycle G2/M phase transition	3/186	141/23355	0.102972	0.181402	0.104725	Ier3/Birc5/Ccnb2	3
GO:0031638	zymogen activation	2/186	69/23355	0.104784	0.182501	0.10536	Furin/Serpine1	2
GO:0034394	protein localization to cell surface	2/186	69/23355	0.104784	0.182501	0.10536	Tnf/Hsp90ab1	2
GO:0046324	regulation of glucose import	2/186	69/23355	0.104784	0.182501	0.10536	Tnf/Myc	2
GO:0048146	positive regulation of fibroblast proliferation	2/186	69/23355	0.104784	0.182501	0.10536	Serpine1/Myc	2
GO:1904377	positive regulation of protein localization to cell periphery	2/186	69/23355	0.104784	0.182501	0.10536	Tnf/Lgals3	2
GO:0002551	mast cell chemotaxis	1/186	14/23355	0.105933	0.182501	0.10536	Ccl5	1
GO:0002756	MyD88-independent toll-like receptor signaling pathway	1/186	14/23355	0.105933	0.182501	0.10536	Tnip3	1
GO:0014820	tonic smooth muscle contraction	1/186	14/23355	0.105933	0.182501	0.10536	Edn1	1
GO:0021903	rostrocaudal neural tube patterning	1/186	14/23355	0.105933	0.182501	0.10536	Hes1	1
GO:0030213	hyaluronan biosynthetic process	1/186	14/23355	0.105933	0.182501	0.10536	Il1b	1
GO:0032525	somite rostral/caudal axis specification	1/186	14/23355	0.105933	0.182501	0.10536	Gdf3	1
GO:0032604	granulocyte macrophage colony-stimulating factor production	1/186	14/23355	0.105933	0.182501	0.10536	Il1b	1
GO:0032645	regulation of granulocyte macrophage colony-stimulating factor production	1/186	14/23355	0.105933	0.182501	0.10536	Il1b	1
GO:0032736	positive regulation of interleukin-13 production	1/186	14/23355	0.105933	0.182501	0.10536	H2-T23	1
GO:0034393	positive regulation of smooth muscle cell apoptotic process	1/186	14/23355	0.105933	0.182501	0.10536	Ifng	1
GO:0035630	bone mineralization involved in bone maturation	1/186	14/23355	0.105933	0.182501	0.10536	Bmp2	1
GO:0035815	positive regulation of renal sodium excretion	1/186	14/23355	0.105933	0.182501	0.10536	Edn1	1
GO:0036296	response to increased oxygen levels	1/186	14/23355	0.105933	0.182501	0.10536	Fas	1
GO:0036498	IRE1-mediated unfolded protein response	1/186	14/23355	0.105933	0.182501	0.10536	Hspa5	1
GO:0045176	apical protein localization	1/186	14/23355	0.105933	0.182501	0.10536	Actb	1
GO:0045760	positive regulation of action potential	1/186	14/23355	0.105933	0.182501	0.10536	Tnf	1
GO:0045989	positive regulation of striated muscle contraction	1/186	14/23355	0.105933	0.182501	0.10536	Rgs2	1
GO:0046642	negative regulation of alpha-beta T cell proliferation	1/186	14/23355	0.105933	0.182501	0.10536	Xcl1	1
GO:0046886	positive regulation of hormone biosynthetic process	1/186	14/23355	0.105933	0.182501	0.10536	Dab2	1
GO:0048537	mucosa-associated lymphoid tissue development	1/186	14/23355	0.105933	0.182501	0.10536	Id2	1
GO:0048541	Peyer's patch development	1/186	14/23355	0.105933	0.182501	0.10536	Id2	1
GO:0048755	branching morphogenesis of a nerve	1/186	14/23355	0.105933	0.182501	0.10536	Il1b	1
GO:0051782	negative regulation of cell division	1/186	14/23355	0.105933	0.182501	0.10536	Myc	1
GO:0061450	trophoblast cell migration	1/186	14/23355	0.105933	0.182501	0.10536	Calr	1
GO:0070141	response to UV-A	1/186	14/23355	0.105933	0.182501	0.10536	Mmp9	1
GO:0070943	neutrophil-mediated killing of symbiont cell	1/186	14/23355	0.105933	0.182501	0.10536	Cxcl1	1
GO:0071294	cellular response to zinc ion	1/186	14/23355	0.105933	0.182501	0.10536	Mt2	1
GO:0071295	cellular response to vitamin	1/186	14/23355	0.105933	0.182501	0.10536	Pim1	1
GO:0071803	positive regulation of podosome assembly	1/186	14/23355	0.105933	0.182501	0.10536	Tnf	1
GO:0072044	collecting duct development	1/186	14/23355	0.105933	0.182501	0.10536	Spp1	1
GO:0090331	negative regulation of platelet aggregation	1/186	14/23355	0.105933	0.182501	0.10536	Cd9	1
GO:0097012	response to granulocyte macrophage colony-stimulating factor	1/186	14/23355	0.105933	0.182501	0.10536	Csf2ra	1
GO:0097049	motor neuron apoptotic process	1/186	14/23355	0.105933	0.182501	0.10536	Fas	1
GO:0110096	cellular response to aldehyde	1/186	14/23355	0.105933	0.182501	0.10536	Sgk1	1
GO:1902563	regulation of neutrophil activation	1/186	14/23355	0.105933	0.182501	0.10536	Tnf	1
GO:1902931	negative regulation of alcohol biosynthetic process	1/186	14/23355	0.105933	0.182501	0.10536	Bmp2	1
GO:2000052	positive regulation of non-canonical Wnt signaling pathway	1/186	14/23355	0.105933	0.182501	0.10536	Dab2	1
GO:2000347	positive regulation of hepatocyte proliferation	1/186	14/23355	0.105933	0.182501	0.10536	Tnf	1
GO:2001171	positive regulation of ATP biosynthetic process	1/186	14/23355	0.105933	0.182501	0.10536	Myc	1
GO:0055007	cardiac muscle cell differentiation	3/186	143/23355	0.106259	0.18288	0.105578	Edn1/Rgs2/Bmp2	3
GO:0071453	cellular response to oxygen levels	3/186	143/23355	0.106259	0.18288	0.105578	Cited2/Fas/Myc	3
GO:0060047	heart contraction	4/186	226/23355	0.10697	0.183428	0.105894	Edn1/Rgs2/Ifng/Tnf	4
GO:1901617	organic hydroxy compound biosynthetic process	4/186	226/23355	0.10697	0.183428	0.105894	Ifng/Bmp2/Tnf/Dab2	4
[truncated: 1,438 more rows]
