# Supplementary material for: Predicting Macrophage Spatial Localization from Single‐Cell Transcriptomes to Uncover Disease Mechanisms
Source: Adv Sci (Weinh). 2026 Feb 28;13(21):e10924. doi: 10.1002/advs.202410924 (PMC13073240; doi:10.1002/advs.202410924)
Supplement: Supplementary file 9 — Supplemental Table 8 [file ADVS-13-e10924-s002.xlsx]

## Sheet: Sheet1
ID	Description	GeneRatio	BgRatio	pvalue	p.adjust	qvalue	geneID	Count
GO:0009415	response to water	3/49	10/23355	1.03072e-06	0.00071564	0.000447007	Umod/Aqp2/Akr1b3	3
GO:0034620	cellular response to unfolded protein	5/49	91/23355	1.33848e-06	0.00071564	0.000447007	Hspa1b/Bag3/Pmp22/Umod/Xbp1	5
GO:0042326	negative regulation of phosphorylation	8/49	408/23355	1.95237e-06	0.00071564	0.000447007	Cd300a/Jun/Gadd45b/Fabp4/Ptprb/Igf1/Xbp1/Nupr1	8
GO:0034350	regulation of glial cell apoptotic process	3/49	13/23355	2.44567e-06	0.00071564	0.000447007	Pmp22/Gas6/Igf1	3
GO:0048145	regulation of fibroblast proliferation	5/49	107/23355	2.98384e-06	0.00071564	0.000447007	Cd300a/Jun/Gas6/Igf1/Nupr1	5
GO:0003091	renal water homeostasis	3/49	14/23355	3.10808e-06	0.00071564	0.000447007	Umod/Aqp2/Akr1b3	3
GO:0072044	collecting duct development	3/49	14/23355	3.10808e-06	0.00071564	0.000447007	Umod/Aqp2/Akr1b3	3
GO:0048144	fibroblast proliferation	5/49	109/23355	3.26882e-06	0.00071564	0.000447007	Cd300a/Jun/Gas6/Igf1/Nupr1	5
GO:0035967	cellular response to topologically incorrect protein	5/49	113/23355	3.90278e-06	0.00071564	0.000447007	Hspa1b/Bag3/Pmp22/Umod/Xbp1	5
GO:0003014	renal system process	5/49	114/23355	4.0754e-06	0.00071564	0.000447007	Psap/Gas6/Umod/Aqp2/Akr1b3	5
GO:0006986	response to unfolded protein	5/49	119/23355	5.03054e-06	0.000803057	0.00050161	Hspa1b/Bag3/Pmp22/Umod/Xbp1	5
GO:0034349	glial cell apoptotic process	3/49	17/23355	5.78062e-06	0.000845898	0.000528369	Pmp22/Gas6/Igf1	3
GO:0001933	negative regulation of protein phosphorylation	7/49	355/23355	8.76816e-06	0.00118438	0.000739791	Cd300a/Jun/Gadd45b/Fabp4/Ptprb/Igf1/Xbp1	7
GO:0030104	water homeostasis	4/49	66/23355	1.11981e-05	0.00140456	0.000877326	Umod/Igf1/Aqp2/Akr1b3	4
GO:0035966	response to topologically incorrect protein	5/49	143/23355	1.2316e-05	0.00144179	0.000900581	Hspa1b/Bag3/Pmp22/Umod/Xbp1	5
GO:0001655	urogenital system development	7/49	379/23355	1.33951e-05	0.00147011	0.000918267	Psap/Cfh/Umod/Slc12a1/Igf1/Aqp2/Akr1b3	7
GO:0042493	response to drug	6/49	259/23355	1.64603e-05	0.00170025	0.00106202	Jun/Gas6/Slamf8/Umod/Xbp1/Gstm1	6
GO:0043154	negative regulation of cysteine-type endopeptidase activity involved in apoptotic process	4/49	80/23355	2.40496e-05	0.00234617	0.00146548	Hspa1b/Gas6/Igf1/Cryab	4
GO:0071496	cellular response to external stimulus	6/49	281/23355	2.60477e-05	0.00240735	0.00150369	Jun/Bag3/Gas6/Rnase4/Xbp1/Aqp2	6
GO:0042552	myelination	5/49	171/23355	2.91581e-05	0.00252946	0.00157997	Psap/Hexb/Itgax/Pmp22/Igf1	5
GO:0007272	ensheathment of neurons	5/49	174/23355	3.16903e-05	0.00252946	0.00157997	Psap/Hexb/Itgax/Pmp22/Igf1	5
GO:0008366	axon ensheathment	5/49	174/23355	3.16903e-05	0.00252946	0.00157997	Psap/Hexb/Itgax/Pmp22/Igf1	5
GO:2000117	negative regulation of cysteine-type endopeptidase activity	4/49	87/23355	3.34843e-05	0.00255646	0.00159683	Hspa1b/Gas6/Igf1/Cryab	4
GO:0071214	cellular response to abiotic stimulus	6/49	304/23355	4.0435e-05	0.00284015	0.00177403	Rhob/Bag3/Slc12a1/Cryab/Aqp2/Akr1b3	6
GO:0104004	cellular response to environmental stimulus	6/49	304/23355	4.0435e-05	0.00284015	0.00177403	Rhob/Bag3/Slc12a1/Cryab/Aqp2/Akr1b3	6
GO:0009408	response to heat	4/49	94/23355	4.53824e-05	0.00306506	0.00191451	Hspa1b/Bag3/Pmp22/Igf1	4
GO:1904035	regulation of epithelial cell apoptotic process	4/49	96/23355	4.92852e-05	0.00320536	0.00200215	Gas6/Igf1/Xbp1/Nupr1	4
GO:0000302	response to reactive oxygen species	5/49	200/23355	6.15057e-05	0.00385728	0.00240936	Psap/Jun/Rhob/Cryab/Akr1b3	5
GO:0062197	cellular response to chemical stress	6/49	331/23355	6.48208e-05	0.00392501	0.00245166	Psap/Jun/Rhob/Slc12a1/Xbp1/Akr1b3	6
GO:0072001	renal system development	6/49	336/23355	7.04117e-05	0.00412143	0.00257435	Psap/Cfh/Umod/Slc12a1/Aqp2/Akr1b3	6
GO:0007159	leukocyte cell-cell adhesion	6/49	353/23355	9.23697e-05	0.0050697	0.00316666	Sirpb1a/Cd300a/Cfh/Umod/Igf1/Xbp1	6
GO:0031668	cellular response to extracellular stimulus	5/49	218/23355	9.23863e-05	0.0050697	0.00316666	Jun/Gas6/Rnase4/Xbp1/Aqp2	5
GO:0050764	regulation of phagocytosis	4/49	114/23355	9.62966e-05	0.00512414	0.00320067	Sirpb1a/Cd300a/Slc11a1/Gas6	4
GO:0050878	regulation of body fluid levels	6/49	360/23355	0.000102861	0.00531249	0.00331832	Cfh/Gas6/Umod/Xbp1/Aqp2/Akr1b3	6
GO:0055081	anion homeostasis	3/49	44/23355	0.000108188	0.00542794	0.00339043	Slc34a1/Umod/Slc12a1	3
GO:0042542	response to hydrogen peroxide	4/49	121/23355	0.000121285	0.00575613	0.00359542	Psap/Rhob/Cryab/Akr1b3	4
GO:1904019	epithelial cell apoptotic process	4/49	121/23355	0.000121285	0.00575613	0.00359542	Gas6/Igf1/Xbp1/Nupr1	4
GO:0009991	response to extracellular stimulus	6/49	380/23355	0.000138156	0.00638426	0.00398777	Jun/Cfh/Gas6/Rnase4/Xbp1/Aqp2	6
GO:0032147	activation of protein kinase activity	5/49	242/23355	0.000150682	0.00678457	0.00423781	Cd300a/Slc11a1/Gadd45b/Gas6/Igf1	5
GO:0034976	response to endoplasmic reticulum stress	5/49	254/23355	0.000188731	0.0082853	0.00517521	Jun/Pmp22/Umod/Xbp1/Nupr1	5
GO:0035690	cellular response to drug	3/49	54/23355	0.000199655	0.00834747	0.00521404	Gas6/Slamf8/Gstm1	3
GO:1904036	negative regulation of epithelial cell apoptotic process	3/49	54/23355	0.000199655	0.00834747	0.00521404	Gas6/Igf1/Nupr1	3
GO:0006979	response to oxidative stress	6/49	410/23355	0.000208469	0.00851328	0.00531761	Psap/Jun/Rhob/Xbp1/Cryab/Akr1b3	6
GO:0050905	neuromuscular process	4/49	143/23355	0.000230515	0.00875468	0.0054684	Psap/Hexb/Cfh/Pmp22	4
GO:0030643	cellular phosphate ion homeostasis	2/49	11/23355	0.000234322	0.00875468	0.0054684	Slc34a1/Umod	2
GO:0043568	positive regulation of insulin-like growth factor receptor signaling pathway	2/49	11/23355	0.000234322	0.00875468	0.0054684	Igfbp4/Igf1	2
GO:0072502	cellular trivalent inorganic anion homeostasis	2/49	11/23355	0.000234322	0.00875468	0.0054684	Slc34a1/Umod	2
GO:0010656	negative regulation of muscle cell apoptotic process	3/49	58/23355	0.00024691	0.00884843	0.00552696	Bag3/Igf1/Nupr1	3
GO:0050891	multicellular organismal water homeostasis	3/49	58/23355	0.00024691	0.00884843	0.00552696	Umod/Aqp2/Akr1b3	3
GO:0034614	cellular response to reactive oxygen species	4/49	147/23355	0.00025613	0.00894368	0.00558645	Psap/Jun/Rhob/Akr1b3	4
GO:0007588	excretion	3/49	59/23355	0.000259754	0.00894368	0.00558645	Psap/Umod/Slc12a1	3
GO:0034599	cellular response to oxidative stress	5/49	274/23355	0.000267965	0.0089655	0.00560008	Psap/Jun/Rhob/Xbp1/Akr1b3	5
GO:0002468	dendritic cell antigen processing and presentation	2/49	12/23355	0.00028081	0.0089655	0.00560008	Clec4a2/Slc11a1	2
GO:0046689	response to mercury ion	2/49	12/23355	0.00028081	0.0089655	0.00560008	Slc34a1/Aqp2	2
GO:2000288	positive regulation of myoblast proliferation	2/49	12/23355	0.00028081	0.0089655	0.00560008	Malat1/Igf1	2
GO:0032720	negative regulation of tumor necrosis factor production	3/49	62/23355	0.000300858	0.00943403	0.00589274	Clec4a2/Gas6/Igf1	3
GO:1903556	negative regulation of tumor necrosis factor superfamily cytokine production	3/49	63/23355	0.000315436	0.00969961	0.00605862	Clec4a2/Gas6/Igf1	3
GO:0009267	cellular response to starvation	4/49	156/23355	0.000321163	0.00969961	0.00605862	Jun/Gas6/Rnase4/Xbp1	4
GO:0060073	micturition	2/49	13/23355	0.000331422	0.00969961	0.00605862	Psap/Umod	2
GO:0097201	negative regulation of transcription from RNA polymerase II promoter in response to stress	2/49	13/23355	0.000331422	0.00969961	0.00605862	Jun/Bag3	2
GO:0009266	response to temperature stimulus	4/49	161/23355	0.000362012	0.0104212	0.00650934	Hspa1b/Bag3/Pmp22/Igf1	4
GO:0055067	monovalent inorganic cation homeostasis	4/49	163/23355	0.000379347	0.0105947	0.00661774	Slc11a1/Slamf8/Umod/Slc12a1	4
GO:0046479	glycosphingolipid catabolic process	2/49	14/23355	0.000386141	0.0105947	0.00661774	Psap/Hexb	2
GO:0060736	prostate gland growth	2/49	14/23355	0.000386141	0.0105947	0.00661774	Psap/Igf1	2
GO:0048146	positive regulation of fibroblast proliferation	3/49	69/23355	0.00041252	0.010993	0.00686648	Jun/Gas6/Igf1	3
GO:0042742	defense response to bacterium	6/49	466/23355	0.000413175	0.010993	0.00686648	Slc11a1/Mpeg1/Stab1/Slamf8/Umod/Wfdc15b	6
GO:0019377	glycolipid catabolic process	2/49	15/23355	0.00044495	0.0114806	0.00717106	Psap/Hexb	2
GO:0046824	positive regulation of nucleocytoplasmic transport	3/49	71/23355	0.000448682	0.0114806	0.00717106	Bag3/Gas6/Xbp1	3
GO:1902105	regulation of leukocyte differentiation	5/49	307/23355	0.000451116	0.0114806	0.00717106	Jun/Gas6/Slamf8/Xbp1/Ccr1	5
GO:0070372	regulation of ERK1 and ERK2 cascade	5/49	312/23355	0.00048551	0.0118742	0.0074169	Jun/Gas6/Igf1/Xbp1/Ccr1	5
GO:0002070	epithelial cell maturation	2/49	16/23355	0.000507833	0.0118742	0.0074169	Xbp1/Akr1b3	2
GO:0055062	phosphate ion homeostasis	2/49	16/23355	0.000507833	0.0118742	0.0074169	Slc34a1/Umod	2
GO:0072506	trivalent inorganic anion homeostasis	2/49	16/23355	0.000507833	0.0118742	0.0074169	Slc34a1/Umod	2
GO:0042594	response to starvation	4/49	177/23355	0.000517761	0.0118742	0.0074169	Jun/Gas6/Rnase4/Xbp1	4
GO:1902107	positive regulation of leukocyte differentiation	4/49	178/23355	0.000528852	0.0118742	0.0074169	Jun/Gas6/Xbp1/Ccr1	4
GO:1903708	positive regulation of hemopoiesis	4/49	178/23355	0.000528852	0.0118742	0.0074169	Jun/Gas6/Xbp1/Ccr1	4
GO:0010951	negative regulation of endopeptidase activity	4/49	179/23355	0.00054011	0.0118742	0.0074169	Hspa1b/Gas6/Igf1/Cryab	4
GO:0001822	kidney development	5/49	321/23355	0.000552362	0.0118742	0.0074169	Cfh/Umod/Slc12a1/Aqp2/Akr1b3	5
GO:0002407	dendritic cell chemotaxis	2/49	17/23355	0.000574774	0.0118742	0.0074169	Gas6/Slamf8	2
GO:0003159	morphogenesis of an endothelium	2/49	17/23355	0.000574774	0.0118742	0.0074169	Itgax/Rhob	2
GO:0046827	positive regulation of protein export from nucleus	2/49	17/23355	0.000574774	0.0118742	0.0074169	Bag3/Gas6	2
GO:0061154	endothelial tube morphogenesis	2/49	17/23355	0.000574774	0.0118742	0.0074169	Itgax/Rhob	2
GO:0070886	positive regulation of calcineurin-NFAT signaling cascade	2/49	17/23355	0.000574774	0.0118742	0.0074169	Slc12a1/Igf1	2
GO:0106058	positive regulation of calcineurin-mediated signaling	2/49	17/23355	0.000574774	0.0118742	0.0074169	Slc12a1/Igf1	2
GO:2000291	regulation of myoblast proliferation	2/49	17/23355	0.000574774	0.0118742	0.0074169	Malat1/Igf1	2
GO:0070371	ERK1 and ERK2 cascade	5/49	332/23355	0.000643223	0.0128857	0.00804876	Jun/Gas6/Igf1/Xbp1/Ccr1	5
GO:0001820	serotonin secretion	2/49	18/23355	0.000645755	0.0128857	0.00804876	Cd300a/Xbp1	2
GO:0045342	MHC class II biosynthetic process	2/49	18/23355	0.000645755	0.0128857	0.00804876	Slc11a1/Xbp1	2
GO:0031669	cellular response to nutrient levels	4/49	189/23355	0.00066227	0.0130668	0.00816186	Jun/Gas6/Rnase4/Xbp1	4
GO:0050766	positive regulation of phagocytosis	3/49	84/23355	0.000733835	0.0143179	0.00894334	Sirpb1a/Slc11a1/Gas6	3
GO:0050727	regulation of inflammatory response	5/49	344/23355	0.000754685	0.0145629	0.00909637	Pmp22/Slamf8/Fabp4/Igf1/Nupr1	5
GO:0031667	response to nutrient levels	5/49	348/23355	0.000794872	0.0151011	0.00943251	Jun/Cfh/Gas6/Rnase4/Xbp1	5
GO:0046514	ceramide catabolic process	2/49	20/23355	0.000799772	0.0151011	0.00943251	Psap/Hexb	2
GO:0070301	cellular response to hydrogen peroxide	3/49	89/23355	0.000868213	0.0162189	0.0101308	Psap/Rhob/Akr1b3	3
GO:0042060	wound healing	5/49	357/23355	0.000891132	0.0164719	0.0102887	Slc11a1/Cfh/Gas6/Igf1/Xbp1	5
GO:0001656	metanephros development	3/49	91/23355	0.000926043	0.0165681	0.0103489	Umod/Aqp2/Akr1b3	3
GO:0043281	regulation of cysteine-type endopeptidase activity involved in apoptotic process	4/49	207/23355	0.000929598	0.0165681	0.0103489	Hspa1b/Gas6/Igf1/Cryab	4
GO:0001101	response to acid chemical	4/49	208/23355	0.000946374	0.0165681	0.0103489	Umod/Xbp1/Aqp2/Akr1b3	4
GO:0006469	negative regulation of protein kinase activity	4/49	209/23355	0.000963362	0.0165681	0.0103489	Cd300a/Gadd45b/Fabp4/Ptprb	4
GO:0030002	cellular anion homeostasis	2/49	22/23355	0.000969753	0.0165681	0.0103489	Slc34a1/Umod	2
GO:0055064	chloride ion homeostasis	2/49	22/23355	0.000969753	0.0165681	0.0103489	Umod/Slc12a1	2
GO:0071475	cellular hyperosmotic salinity response	2/49	22/23355	0.000969753	0.0165681	0.0103489	Slc12a1/Akr1b3	2
GO:0050900	leukocyte migration	5/49	364/23355	0.000971821	0.0165681	0.0103489	Cd300a/Gas6/Slamf8/Umod/Ccr1	5
GO:0036336	dendritic cell migration	2/49	23/23355	0.00106069	0.0175694	0.0109743	Gas6/Slamf8	2
GO:0051450	myoblast proliferation	2/49	23/23355	0.00106069	0.0175694	0.0109743	Malat1/Igf1	2
GO:0055083	monovalent inorganic anion homeostasis	2/49	23/23355	0.00106069	0.0175694	0.0109743	Umod/Slc12a1	2
GO:0032496	response to lipopolysaccharide	5/49	372/23355	0.00107057	0.0175694	0.0109743	Slc11a1/Cfh/Mrc1/Umod/Xbp1	5
GO:0002685	regulation of leukocyte migration	4/49	217/23355	0.00110709	0.017947	0.0112102	Cd300a/Gas6/Slamf8/Ccr1	4
GO:0010660	regulation of muscle cell apoptotic process	3/49	97/23355	0.00111402	0.017947	0.0112102	Bag3/Igf1/Nupr1	3
GO:0031643	positive regulation of myelination	2/49	24/23355	0.00115557	0.0181177	0.0113167	Itgax/Igf1	2
GO:0032148	activation of protein kinase B activity	2/49	24/23355	0.00115557	0.0181177	0.0113167	Gas6/Igf1	2
GO:0070841	inclusion body assembly	2/49	24/23355	0.00115557	0.0181177	0.0113167	Psap/Pmp22	2
GO:0097529	myeloid leukocyte migration	4/49	221/23355	0.00118433	0.0184042	0.0114957	Cd300a/Slamf8/Umod/Ccr1	4
GO:0003094	glomerular filtration	2/49	25/23355	0.00125437	0.0189886	0.0118608	Gas6/Umod	2
GO:0031670	cellular response to nutrient	2/49	25/23355	0.00125437	0.0189886	0.0118608	Gas6/Xbp1	2
GO:0043567	regulation of insulin-like growth factor receptor signaling pathway	2/49	25/23355	0.00125437	0.0189886	0.0118608	Igfbp4/Igf1	2
GO:0010657	muscle cell apoptotic process	3/49	102/23355	0.00128783	0.0193251	0.012071	Bag3/Igf1/Nupr1	3
GO:0031331	positive regulation of cellular catabolic process	5/49	389/23355	0.00130501	0.0193251	0.012071	Hspa1b/Bag3/Igf1/Xbp1/Nupr1	5
GO:0044342	type B pancreatic cell proliferation	2/49	26/23355	0.00135709	0.0193251	0.012071	Igfbp4/Nupr1	2
GO:0070168	negative regulation of biomineral tissue development	2/49	26/23355	0.00135709	0.0193251	0.012071	Gas6/Ccr1	2
GO:0071474	cellular hyperosmotic response	2/49	26/23355	0.00135709	0.0193251	0.012071	Slc12a1/Akr1b3	2
GO:0097205	renal filtration	2/49	26/23355	0.00135709	0.0193251	0.012071	Gas6/Umod	2
GO:2000679	positive regulation of transcription regulatory region DNA binding	2/49	26/23355	0.00135709	0.0193251	0.012071	Igf1/H1f0	2
GO:0002237	response to molecule of bacterial origin	5/49	393/23355	0.0013653	0.0193251	0.012071	Slc11a1/Cfh/Mrc1/Umod/Xbp1	5
GO:1903706	regulation of hemopoiesis	5/49	396/23355	0.00141184	0.0193251	0.012071	Jun/Gas6/Slamf8/Xbp1/Ccr1	5
GO:0033673	negative regulation of kinase activity	4/49	232/23355	0.00141612	0.0193251	0.012071	Cd300a/Gadd45b/Fabp4/Ptprb	4
GO:2000116	regulation of cysteine-type endopeptidase activity	4/49	232/23355	0.00141612	0.0193251	0.012071	Hspa1b/Gas6/Igf1/Cryab	4
GO:0035809	regulation of urine volume	2/49	27/23355	0.00146369	0.0193251	0.012071	Umod/Akr1b3	2
GO:0042538	hyperosmotic salinity response	2/49	27/23355	0.00146369	0.0193251	0.012071	Slc12a1/Akr1b3	2
GO:0045730	respiratory burst	2/49	27/23355	0.00146369	0.0193251	0.012071	Slc11a1/Slamf8	2
GO:0071472	cellular response to salt stress	2/49	27/23355	0.00146369	0.0193251	0.012071	Slc12a1/Akr1b3	2
GO:0110150	negative regulation of biomineralization	2/49	27/23355	0.00146369	0.0193251	0.012071	Gas6/Ccr1	2
GO:0150077	regulation of neuroinflammatory response	2/49	27/23355	0.00146369	0.0193251	0.012071	Igf1/Nupr1	2
GO:1901800	positive regulation of proteasomal protein catabolic process	3/49	107/23355	0.00147784	0.0193664	0.0120967	Hspa1b/Xbp1/Nupr1	3
GO:0006814	sodium ion transport	4/49	236/23355	0.00150775	0.0194549	0.012152	Slc34a1/Umod/Slc12a1/Fxyd4	4
GO:0030004	cellular monovalent inorganic cation homeostasis	3/49	108/23355	0.00151784	0.0194549	0.012152	Slc11a1/Slamf8/Umod	3
GO:0048661	positive regulation of smooth muscle cell proliferation	3/49	108/23355	0.00151784	0.0194549	0.012152	Jun/Igf1/Akr1b3	3
GO:0090025	regulation of monocyte chemotaxis	2/49	28/23355	0.00157418	0.0200308	0.0125118	Slamf8/Ccr1	2
GO:0071675	regulation of mononuclear cell migration	3/49	110/23355	0.00159985	0.0202111	0.0126243	Gas6/Slamf8/Ccr1	3
GO:0006837	serotonin transport	2/49	29/23355	0.00168852	0.0210287	0.013135	Cd300a/Xbp1	2
GO:0071353	cellular response to interleukin-4	2/49	29/23355	0.00168852	0.0210287	0.013135	Mrc1/Xbp1	2
GO:0010466	negative regulation of peptidase activity	4/49	244/23355	0.00170328	0.0210631	0.0131565	Hspa1b/Gas6/Igf1/Cryab	4
GO:0030149	sphingolipid catabolic process	2/49	31/23355	0.00192873	0.023385	0.0146069	Psap/Hexb	2
GO:0070670	response to interleukin-4	2/49	31/23355	0.00192873	0.023385	0.0146069	Mrc1/Xbp1	2
GO:0006914	autophagy	5/49	426/23355	0.00194431	0.023385	0.0146069	Bag3/Pmp22/Umod/Xbp1/Nupr1	5
GO:0061919	process utilizing autophagic mechanism	5/49	426/23355	0.00194431	0.023385	0.0146069	Bag3/Pmp22/Umod/Xbp1/Nupr1	5
GO:0019882	antigen processing and presentation	3/49	119/23355	0.00200316	0.0239289	0.0149466	Psap/Clec4a2/Slc11a1	3
GO:0046825	regulation of protein export from nucleus	2/49	32/23355	0.00205456	0.0243771	0.0152266	Bag3/Gas6	2
GO:0002688	regulation of leukocyte chemotaxis	3/49	121/23355	0.00210058	0.0246257	0.0153818	Gas6/Slamf8/Ccr1	3
GO:0046822	regulation of nucleocytoplasmic transport	3/49	122/23355	0.00215038	0.0246257	0.0153818	Bag3/Gas6/Xbp1	3
GO:0050829	defense response to Gram-negative bacterium	3/49	122/23355	0.00215038	0.0246257	0.0153818	Slc11a1/Mpeg1/Umod	3
GO:0051101	regulation of DNA binding	3/49	122/23355	0.00215038	0.0246257	0.0153818	Jun/Igf1/H1f0	3
GO:0002335	mature B cell differentiation	2/49	33/23355	0.00218419	0.0246257	0.0153818	Slamf8/Xbp1	2
GO:0032692	negative regulation of interleukin-1 production	2/49	33/23355	0.00218419	0.0246257	0.0153818	Gas6/Igf1	2
GO:0055075	potassium ion homeostasis	2/49	33/23355	0.00218419	0.0246257	0.0153818	Umod/Slc12a1	2
GO:1903052	positive regulation of proteolysis involved in cellular protein catabolic process	3/49	123/23355	0.00220091	0.0246257	0.0153818	Hspa1b/Xbp1/Nupr1	3
GO:0001558	regulation of cell growth	5/49	439/23355	0.00221575	0.0246257	0.0153818	Igfbp7/Igfbp4/Igf1/Xbp1/Cryab	5
GO:0045860	positive regulation of protein kinase activity	5/49	439/23355	0.00221575	0.0246257	0.0153818	Cd300a/Slc11a1/Gadd45b/Gas6/Igf1	5
GO:0051348	negative regulation of transferase activity	4/49	265/23355	0.00229936	0.0251217	0.0156916	Cd300a/Gadd45b/Fabp4/Ptprb	4
GO:0050673	epithelial cell proliferation	5/49	443/23355	0.00230458	0.0251217	0.0156916	Jun/Igfbp4/Igf1/Xbp1/Nupr1	5
GO:0006884	cell volume homeostasis	2/49	34/23355	0.00231761	0.0251217	0.0156916	Slc12a1/Aqp2	2
GO:0045577	regulation of B cell differentiation	2/49	34/23355	0.00231761	0.0251217	0.0156916	Slamf8/Xbp1	2
GO:0006972	hyperosmotic response	2/49	35/23355	0.00245478	0.0258672	0.0161573	Slc12a1/Akr1b3	2
GO:0046466	membrane lipid catabolic process	2/49	35/23355	0.00245478	0.0258672	0.0161573	Psap/Hexb	2
GO:0048147	negative regulation of fibroblast proliferation	2/49	35/23355	0.00245478	0.0258672	0.0161573	Cd300a/Nupr1	2
GO:0150076	neuroinflammatory response	2/49	35/23355	0.00245478	0.0258672	0.0161573	Igf1/Nupr1	2
GO:0001818	negative regulation of cytokine production	4/49	270/23355	0.00246004	0.0258672	0.0161573	Clec4a2/Slc11a1/Gas6/Igf1	4
GO:0014902	myotube differentiation	3/49	129/23355	0.00251962	0.026336	0.0164502	Pmp22/Igf1/Xbp1	3
GO:0010664	negative regulation of striated muscle cell apoptotic process	2/49	36/23355	0.00259571	0.0265004	0.0165528	Bag3/Nupr1	2
GO:0048009	insulin-like growth factor receptor signaling pathway	2/49	36/23355	0.00259571	0.0265004	0.0165528	Igfbp4/Igf1	2
GO:1901661	quinone metabolic process	2/49	36/23355	0.00259571	0.0265004	0.0165528	Cyp4f18/Akr1b3	2
GO:1904707	positive regulation of vascular associated smooth muscle cell proliferation	2/49	36/23355	0.00259571	0.0265004	0.0165528	Jun/Igf1	2
GO:0009896	positive regulation of catabolic process	5/49	457/23355	0.00263607	0.0267569	0.016713	Hspa1b/Bag3/Igf1/Xbp1/Nupr1	5
GO:0071695	anatomical structure maturation	4/49	279/23355	0.00276847	0.0279393	0.0174516	Pmp22/Igf1/Xbp1/Akr1b3	4
GO:0010038	response to metal ion	4/49	281/23355	0.00284045	0.0285019	0.017803	Jun/Slc34a1/Fabp4/Aqp2	4
GO:0070884	regulation of calcineurin-NFAT signaling cascade	2/49	38/23355	0.00288875	0.0288053	0.0179925	Slc12a1/Igf1	2
GO:0046942	carboxylic acid transport	4/49	283/23355	0.00291371	0.0288053	0.0179925	Psap/Cyp4f18/Slc11a1/Umod	4
GO:1903131	mononuclear cell differentiation	5/49	468/23355	0.0029199	0.0288053	0.0179925	Psap/Jun/Gas6/Slamf8/Xbp1	5
GO:0034341	response to interferon-gamma	3/49	137/23355	0.00298698	0.0291787	0.0182258	Slc11a1/Mrc1/Capg	3
GO:0009651	response to salt stress	2/49	39/23355	0.00304084	0.0291787	0.0182258	Slc12a1/Akr1b3	2
GO:0046686	response to cadmium ion	2/49	39/23355	0.00304084	0.0291787	0.0182258	Jun/Slc34a1	2
GO:0051452	intracellular pH reduction	2/49	39/23355	0.00304084	0.0291787	0.0182258	Slc11a1/Slamf8	2
GO:0106056	regulation of calcineurin-mediated signaling	2/49	39/23355	0.00304084	0.0291787	0.0182258	Slc12a1/Igf1	2
GO:0010498	proteasomal protein catabolic process	5/49	475/23355	0.00311169	0.0296963	0.0185491	Hspa1b/Pmp22/Umod/Xbp1/Nupr1	5
GO:0050850	positive regulation of calcium-mediated signaling	2/49	40/23355	0.00319661	0.0300173	0.0187496	Slc12a1/Igf1	2
GO:0060251	regulation of glial cell proliferation	2/49	40/23355	0.00319661	0.0300173	0.0187496	Pmp22/Igf1	2
GO:1903580	positive regulation of ATP metabolic process	2/49	40/23355	0.00319661	0.0300173	0.0187496	Igf1/Nupr1	2
GO:0031647	regulation of protein stability	4/49	292/23355	0.00325945	0.0304447	0.0190165	Bag3/Igf1/Xbp1/Cryab	4
GO:0016052	carbohydrate catabolic process	3/49	142/23355	0.00330441	0.0305397	0.0190759	Hexb/Igf1/Nupr1	3
GO:0090316	positive regulation of intracellular protein transport	3/49	142/23355	0.00330441	0.0305397	0.0190759	Bag3/Gas6/Xbp1	3
GO:0044262	cellular carbohydrate metabolic process	4/49	296/23355	0.00342174	0.0314338	0.0196344	Igfbp4/Igf1/Nupr1/Akr1b3	4
GO:1903364	positive regulation of cellular protein catabolic process	3/49	144/23355	0.00343695	0.0314338	0.0196344	Hspa1b/Xbp1/Nupr1	3
GO:0035725	sodium ion transmembrane transport	3/49	145/23355	0.00350443	0.0315287	0.0196936	Slc34a1/Slc12a1/Fxyd4	3
GO:0071333	cellular response to glucose stimulus	3/49	145/23355	0.00350443	0.0315287	0.0196936	Gas6/Igf1/Xbp1	3
GO:0045765	regulation of angiogenesis	4/49	298/23355	0.00350492	0.0315287	0.0196936	Itgax/Rhob/Stab1/Xbp1	4
GO:0002686	negative regulation of leukocyte migration	2/49	42/23355	0.00351915	0.0315287	0.0196936	Cd300a/Slamf8	2
GO:0015698	inorganic anion transport	3/49	146/23355	0.00357271	0.0318461	0.0198919	Slc11a1/Slc34a1/Slc12a1	3
GO:0071331	cellular response to hexose stimulus	3/49	147/23355	0.00364181	0.0322981	0.0201742	Gas6/Igf1/Xbp1	3
GO:1901342	regulation of vasculature development	4/49	302/23355	0.00367539	0.0323621	0.0202142	Itgax/Rhob/Stab1/Xbp1	4
GO:0032008	positive regulation of TOR signaling	2/49	43/23355	0.00368589	0.0323621	0.0202142	Gas6/Xbp1	2
GO:0071326	cellular response to monosaccharide stimulus	3/49	148/23355	0.00371172	0.0324268	0.0202546	Gas6/Igf1/Xbp1	3
GO:0045851	pH reduction	2/49	44/23355	0.00385626	0.0335227	0.0209391	Slc11a1/Slamf8	2
GO:0051222	positive regulation of protein transport	4/49	309/23355	0.00398715	0.0344276	0.0215043	Bag3/Gas6/Igf1/Xbp1	4
GO:0001935	endothelial cell proliferation	3/49	152/23355	0.00399956	0.0344276	0.0215043	Jun/Igf1/Xbp1	3
GO:0015849	organic acid transport	4/49	313/23355	0.00417313	0.0353218	0.0220629	Cyp4f18/Slc11a1/Umod/Fabp4	4
GO:0014904	myotube cell development	2/49	46/23355	0.00420781	0.0353218	0.0220629	Pmp22/Igf1	2
GO:0043618	regulation of transcription from RNA polymerase II promoter in response to stress	2/49	46/23355	0.00420781	0.0353218	0.0220629	Jun/Bag3	2
GO:1903037	regulation of leukocyte cell-cell adhesion	4/49	314/23355	0.00422053	0.0353218	0.0220629	Sirpb1a/Cd300a/Igf1/Xbp1	4
GO:0010634	positive regulation of epithelial cell migration	3/49	155/23355	0.00422413	0.0353218	0.0220629	Jun/Rhob/Igf1	3
GO:0097530	granulocyte migration	3/49	155/23355	0.00422413	0.0353218	0.0220629	Cd300a/Slamf8/Umod	3
GO:0050777	negative regulation of immune response	3/49	156/23355	0.00430066	0.0356225	0.0222507	Cd300a/Slamf8/Ccr1	3
GO:0071322	cellular response to carbohydrate stimulus	3/49	156/23355	0.00430066	0.0356225	0.0222507	Gas6/Igf1/Xbp1	3
GO:0006687	glycosphingolipid metabolic process	2/49	47/23355	0.00438896	0.0360141	0.0224953	Psap/Hexb	2
GO:0010259	multicellular organism aging	2/49	47/23355	0.00438896	0.0360141	0.0224953	Cfh/Pmp22	2
GO:0006457	protein folding	3/49	158/23355	0.00445624	0.0363961	0.0227339	Hspa1b/Umod/Cryab	3
GO:0033173	calcineurin-NFAT signaling cascade	2/49	48/23355	0.00457368	0.0371823	0.023225	Slc12a1/Igf1	2
GO:0050863	regulation of T cell activation	4/49	323/23355	0.00466364	0.0377389	0.0235727	Sirpb1a/Cd300a/Igf1/Xbp1	4
GO:0006110	regulation of glycolytic process	2/49	49/23355	0.00476194	0.0379612	0.0237115	Igf1/Nupr1	2
GO:0090659	walking behavior	2/49	49/23355	0.00476194	0.0379612	0.0237115	Psap/Pmp22	2
GO:1904951	positive regulation of establishment of protein localization	4/49	325/23355	0.0047662	0.0379612	0.0237115	Bag3/Gas6/Igf1/Xbp1	4
GO:0071248	cellular response to metal ion	3/49	162/23355	0.00477757	0.0379612	0.0237115	Jun/Fabp4/Aqp2	3
GO:0032386	regulation of intracellular transport	4/49	326/23355	0.00481805	0.0381104	0.0238047	Bag3/Gas6/Xbp1/Cryab	4
GO:0001678	cellular glucose homeostasis	3/49	164/23355	0.00494337	0.0387525	0.0242058	Gas6/Igf1/Xbp1	3
GO:0031214	biomineral tissue development	3/49	164/23355	0.00494337	0.0387525	0.0242058	Gas6/Igf1/Ccr1	3
GO:0010675	regulation of cellular carbohydrate metabolic process	3/49	166/23355	0.0051126	0.0396569	0.0247707	Igfbp4/Igf1/Nupr1	3
GO:0110148	biomineralization	3/49	166/23355	0.0051126	0.0396569	0.0247707	Gas6/Igf1/Ccr1	3
GO:0043620	regulation of DNA-templated transcription in response to stress	2/49	51/23355	0.00514907	0.0396569	0.0247707	Jun/Bag3	2
GO:0071470	cellular response to osmotic stress	2/49	51/23355	0.00514907	0.0396569	0.0247707	Slc12a1/Akr1b3	2
GO:0021700	developmental maturation	4/49	333/23355	0.00519169	0.0398105	0.0248666	Pmp22/Igf1/Xbp1/Akr1b3	4
GO:0032680	regulation of tumor necrosis factor production	3/49	168/23355	0.00528531	0.0403522	0.025205	Clec4a2/Gas6/Igf1	3
GO:0097720	calcineurin-mediated signaling	2/49	52/23355	0.00534789	0.0406141	0.0253686	Slc12a1/Igf1	2
GO:0071356	cellular response to tumor necrosis factor	3/49	170/23355	0.0054615	0.0406141	0.0253686	Gas6/Umod/Fabp4	3
GO:1903555	regulation of tumor necrosis factor superfamily cytokine production	3/49	170/23355	0.0054615	0.0406141	0.0253686	Clec4a2/Gas6/Igf1	3
GO:0030850	prostate gland development	2/49	53/23355	0.00555021	0.0406141	0.0253686	Psap/Igf1	2
GO:0034605	cellular response to heat	2/49	53/23355	0.00555021	0.0406141	0.0253686	Bag3/Pmp22	2
GO:0042307	positive regulation of protein import into nucleus	2/49	53/23355	0.00555021	0.0406141	0.0253686	Bag3/Xbp1	2
GO:2000677	regulation of transcription regulatory region DNA binding	2/49	53/23355	0.00555021	0.0406141	0.0253686	Igf1/H1f0	2
GO:0046631	alpha-beta T cell activation	3/49	171/23355	0.0055509	0.0406141	0.0253686	Psap/Cd300a/Clec4a2	3
GO:0048660	regulation of smooth muscle cell proliferation	3/49	171/23355	0.0055509	0.0406141	0.0253686	Jun/Igf1/Akr1b3	3
GO:0071674	mononuclear cell migration	3/49	171/23355	0.0055509	0.0406141	0.0253686	Gas6/Slamf8/Ccr1	3
GO:0045861	negative regulation of proteolysis	4/49	342/23355	0.00570008	0.0414427	0.0258861	Hspa1b/Gas6/Igf1/Cryab	4
GO:0031646	positive regulation of nervous system process	2/49	54/23355	0.005756	0.0414427	0.0258861	Itgax/Igf1	2
GO:0035272	exocrine system development	2/49	54/23355	0.005756	0.0414427	0.0258861	Igf1/Xbp1	2
GO:0015711	organic anion transport	4/49	343/23355	0.00575855	0.0414427	0.0258861	Psap/Cyp4f18/Slc11a1/Umod	4
GO:0032640	tumor necrosis factor production	3/49	174/23355	0.00582441	0.0417455	0.0260753	Clec4a2/Gas6/Igf1	3
GO:0045766	positive regulation of angiogenesis	3/49	175/23355	0.00591734	0.0418839	0.0261617	Itgax/Rhob/Xbp1	3
GO:1904018	positive regulation of vasculature development	3/49	175/23355	0.00591734	0.0418839	0.0261617	Itgax/Rhob/Xbp1	3
GO:0048016	inositol phosphate-mediated signaling	2/49	55/23355	0.00596525	0.0418839	0.0261617	Slc12a1/Igf1	2
GO:2000351	regulation of endothelial cell apoptotic process	2/49	55/23355	0.00596525	0.0418839	0.0261617	Gas6/Xbp1	2
GO:0052548	regulation of endopeptidase activity	4/49	348/23355	0.00605692	0.0418839	0.0261617	Hspa1b/Gas6/Igf1/Cryab	4
GO:0048659	smooth muscle cell proliferation	3/49	177/23355	0.00610588	0.0418839	0.0261617	Jun/Igf1/Akr1b3	3
GO:0071706	tumor necrosis factor superfamily cytokine production	3/49	177/23355	0.00610588	0.0418839	0.0261617	Clec4a2/Gas6/Igf1	3
GO:0002548	monocyte chemotaxis	2/49	56/23355	0.00617795	0.0418839	0.0261617	Slamf8/Ccr1	2
GO:0007618	mating	2/49	56/23355	0.00617795	0.0418839	0.0261617	Hexb/Pmp22	2
GO:0014009	glial cell proliferation	2/49	56/23355	0.00617795	0.0418839	0.0261617	Pmp22/Igf1	2
GO:0050732	negative regulation of peptidyl-tyrosine phosphorylation	2/49	56/23355	0.00617795	0.0418839	0.0261617	Cd300a/Igf1	2
GO:0061077	chaperone-mediated protein folding	2/49	56/23355	0.00617795	0.0418839	0.0261617	Hspa1b/Umod	2
GO:0007033	vacuole organization	3/49	178/23355	0.00620149	0.0418839	0.0261617	Hexb/Bag3/Nupr1	3
GO:0009612	response to mechanical stimulus	3/49	178/23355	0.00620149	0.0418839	0.0261617	Jun/Bag3/Igf1	3
GO:0043409	negative regulation of MAPK cascade	3/49	178/23355	0.00620149	0.0418839	0.0261617	Cd300a/Igf1/Xbp1	3
GO:0032388	positive regulation of intracellular transport	3/49	181/23355	0.00649368	0.0433571	0.0270819	Bag3/Gas6/Xbp1	3
GO:0050821	protein stabilization	3/49	181/23355	0.00649368	0.0433571	0.0270819	Bag3/Igf1/Cryab	3
GO:0061136	regulation of proteasomal protein catabolic process	3/49	181/23355	0.00649368	0.0433571	0.0270819	Hspa1b/Xbp1/Nupr1	3
GO:0010662	regulation of striated muscle cell apoptotic process	2/49	58/23355	0.00661361	0.0437001	0.0272962	Bag3/Nupr1	2
GO:0072577	endothelial cell apoptotic process	2/49	58/23355	0.00661361	0.0437001	0.0272962	Gas6/Xbp1	2
GO:0007517	muscle organ development	4/49	357/23355	0.00661971	0.0437001	0.0272962	Pmp22/Xbp1/Cryab/Nupr1	4
GO:0043388	positive regulation of DNA binding	2/49	59/23355	0.00683656	0.0446282	0.0278759	Igf1/H1f0	2
GO:0043470	regulation of carbohydrate catabolic process	2/49	59/23355	0.00683656	0.0446282	0.0278759	Igf1/Nupr1	2
GO:1904591	positive regulation of protein import	2/49	59/23355	0.00683656	0.0446282	0.0278759	Bag3/Xbp1	2
GO:0006909	phagocytosis	4/49	361/23355	0.00688064	0.0447496	0.0279518	Sirpb1a/Cd300a/Slc11a1/Gas6	4
GO:0001836	release of cytochrome c from mitochondria	2/49	60/23355	0.00706289	0.0452643	0.0282732	Jun/Igf1	2
GO:0030042	actin filament depolymerization	2/49	60/23355	0.00706289	0.0452643	0.0282732	Aqp2/Capg	2
GO:0055078	sodium ion homeostasis	2/49	60/23355	0.00706289	0.0452643	0.0282732	Umod/Slc12a1	2
GO:1904705	regulation of vascular associated smooth muscle cell proliferation	2/49	60/23355	0.00706289	0.0452643	0.0282732	Jun/Igf1	2
GO:0009749	response to glucose	3/49	187/23355	0.00710245	0.0453524	0.0283283	Gas6/Igf1/Xbp1	3
GO:0032387	negative regulation of intracellular transport	2/49	61/23355	0.00729259	0.0462303	0.0288766	Bag3/Cryab	2
GO:1990874	vascular associated smooth muscle cell proliferation	2/49	61/23355	0.00729259	0.0462303	0.0288766	Jun/Igf1	2
GO:0009746	response to hexose	3/49	190/23355	0.00741914	0.046374	0.0289664	Gas6/Igf1/Xbp1	3
GO:0034612	response to tumor necrosis factor	3/49	190/23355	0.00741914	0.046374	0.0289664	Gas6/Umod/Fabp4	3
GO:0007584	response to nutrient	2/49	62/23355	0.00752564	0.046374	0.0289664	Gas6/Xbp1	2
GO:0010658	striated muscle cell apoptotic process	2/49	62/23355	0.00752564	0.046374	0.0289664	Bag3/Nupr1	2
GO:0031641	regulation of myelination	2/49	62/23355	0.00752564	0.046374	0.0289664	Itgax/Igf1	2
GO:0007259	receptor signaling pathway via JAK-STAT	3/49	191/23355	0.00752654	0.046374	0.0289664	Cd300a/Igf1/Akr1b3	3
GO:0034284	response to monosaccharide	3/49	191/23355	0.00752654	0.046374	0.0289664	Gas6/Igf1/Xbp1	3
GO:0045619	regulation of lymphocyte differentiation	3/49	191/23355	0.00752654	0.046374	0.0289664	Gas6/Slamf8/Xbp1	3
GO:0019722	calcium-mediated signaling	3/49	193/23355	0.0077441	0.0474918	0.0296646	Slc12a1/Igf1/Ccr1	3
GO:0046427	positive regulation of receptor signaling pathway via JAK-STAT	2/49	63/23355	0.00776204	0.0474918	0.0296646	Cd300a/Akr1b3	2
GO:0050678	regulation of epithelial cell proliferation	4/49	377/23355	0.00799259	0.0486198	0.0303691	Jun/Igf1/Xbp1/Nupr1	4
GO:0008347	glial cell migration	2/49	64/23355	0.00800177	0.0486198	0.0303691	Hexb/Pmp22	2
GO:0097696	receptor signaling pathway via STAT	3/49	196/23355	0.00807738	0.0489099	0.0305504	Cd300a/Igf1/Akr1b3	3
GO:0045824	negative regulation of innate immune response	2/49	65/23355	0.00824481	0.0494126	0.0308644	Slamf8/Ccr1	2
GO:0071479	cellular response to ionizing radiation	2/49	65/23355	0.00824481	0.0494126	0.0308644	Rhob/Cryab	2
GO:0071677	positive regulation of mononuclear cell migration	2/49	65/23355	0.00824481	0.0494126	0.0308644	Gas6/Ccr1	2
GO:0048771	tissue remodeling	3/49	198/23355	0.00830421	0.0495993	0.030981	Slc34a1/Umod/Igf1	3
GO:0006109	regulation of carbohydrate metabolic process	3/49	199/23355	0.00841903	0.0501146	0.0313029	Igfbp4/Igf1/Nupr1	3
GO:0050870	positive regulation of T cell activation	3/49	201/23355	0.00865147	0.0513243	0.0320584	Sirpb1a/Igf1/Xbp1	3
GO:0002763	positive regulation of myeloid leukocyte differentiation	2/49	68/23355	0.00899368	0.0528191	0.0329921	Jun/Ccr1	2
GO:0033209	tumor necrosis factor-mediated signaling pathway	2/49	68/23355	0.00899368	0.0528191	0.0329921	Gas6/Umod	2
GO:1904894	positive regulation of receptor signaling pathway via STAT	2/49	68/23355	0.00899368	0.0528191	0.0329921	Cd300a/Akr1b3	2
GO:2001233	regulation of apoptotic signaling pathway	4/49	391/23355	0.00905777	0.0530181	0.0331165	Pmp22/Igf1/Xbp1/Nupr1	4
GO:0009743	response to carbohydrate	3/49	205/23355	0.00912763	0.0532496	0.033261	Gas6/Igf1/Xbp1	3
GO:0045600	positive regulation of fat cell differentiation	2/49	69/23355	0.00924983	0.0537838	0.0335947	Igf1/Xbp1	2
GO:0048469	cell maturation	3/49	208/23355	0.00949466	0.0549283	0.0343096	Pmp22/Xbp1/Akr1b3	3
GO:0050885	neuromuscular process controlling balance	2/49	70/23355	0.00950923	0.0549283	0.0343096	Psap/Hexb	2
GO:0008217	regulation of blood pressure	3/49	210/23355	0.0097441	0.0561005	0.0350418	Cyp4f18/Gas6/Klk1	3
GO:0050679	positive regulation of epithelial cell proliferation	3/49	212/23355	0.00999735	0.0573704	0.035835	Jun/Igf1/Xbp1	3
GO:0048002	antigen processing and presentation of peptide antigen	2/49	72/23355	0.0100377	0.0574143	0.0358624	Clec4a2/Slc11a1	2
GO:0032103	positive regulation of response to external stimulus	4/49	405/23355	0.0102121	0.0580084	0.0362335	Gas6/Fabp4/Ccr1/Nupr1	4
GO:0051346	negative regulation of hydrolase activity	4/49	405/23355	0.0102121	0.0580084	0.0362335	Hspa1b/Gas6/Igf1/Cryab	4
GO:1903050	regulation of proteolysis involved in cellular protein catabolic process	3/49	214/23355	0.0102544	0.0580084	0.0362335	Hspa1b/Xbp1/Nupr1	3
GO:0051453	regulation of intracellular pH	2/49	73/23355	0.0103067	0.0580084	0.0362335	Slc11a1/Slamf8	2
GO:1903961	positive regulation of anion transmembrane transport	2/49	73/23355	0.0103067	0.0580084	0.0362335	Slc34a1/Igf1	2
GO:0098661	inorganic anion transmembrane transport	2/49	74/23355	0.010579	0.0593503	0.0370717	Slc34a1/Slc12a1	2
GO:0042692	muscle cell differentiation	4/49	410/23355	0.0106465	0.0595388	0.0371895	Cfh/Pmp22/Igf1/Xbp1	4
GO:0048839	inner ear development	3/49	218/23355	0.0107801	0.0599044	0.0374178	Psap/Igfbp7/Igf1	3
GO:0070374	positive regulation of ERK1 and ERK2 cascade	3/49	218/23355	0.0107801	0.0599044	0.0374178	Jun/Gas6/Ccr1	3
GO:0030595	leukocyte chemotaxis	3/49	220/23355	0.0110487	0.0608196	0.0379894	Gas6/Slamf8/Ccr1	3
GO:0031348	negative regulation of defense response	3/49	220/23355	0.0110487	0.0608196	0.0379894	Slamf8/Igf1/Ccr1	3
GO:0033157	regulation of intracellular protein transport	3/49	220/23355	0.0110487	0.0608196	0.0379894	Bag3/Gas6/Xbp1	3
GO:0042306	regulation of protein import into nucleus	2/49	76/23355	0.0111329	0.0609015	0.0380406	Bag3/Xbp1	2
GO:0050810	regulation of steroid biosynthetic process	2/49	76/23355	0.0111329	0.0609015	0.0380406	Igfbp7/Igf1	2
GO:0045732	positive regulation of protein catabolic process	3/49	221/23355	0.0111844	0.0609932	0.0380979	Hspa1b/Xbp1/Nupr1	3
GO:0002683	negative regulation of immune system process	4/49	417/23355	0.0112745	0.0611052	0.0381679	Cd300a/Slamf8/Igf1/Ccr1	4
GO:0051251	positive regulation of lymphocyte activation	4/49	417/23355	0.0112745	0.0611052	0.0381679	Sirpb1a/Gas6/Igf1/Xbp1	4
GO:1903039	positive regulation of leukocyte cell-cell adhesion	3/49	223/23355	0.0114588	0.0619128	0.0386723	Sirpb1a/Igf1/Xbp1	3
GO:0050920	regulation of chemotaxis	3/49	224/23355	0.0115975	0.0624697	0.0390202	Gas6/Slamf8/Ccr1	3
GO:1905897	regulation of response to endoplasmic reticulum stress	2/49	78/23355	0.0116994	0.0628263	0.0392429	Xbp1/Nupr1	2
GO:0052547	regulation of peptidase activity	4/49	422/23355	0.0117376	0.0628389	0.0392508	Hspa1b/Gas6/Igf1/Cryab	4
GO:0006816	calcium ion transport	4/49	423/23355	0.0118316	0.0629585	0.0393255	Gas6/Igf1/Ccr1/Aqp2	4
GO:0030098	lymphocyte differentiation	4/49	423/23355	0.0118316	0.0629585	0.0393255	Psap/Gas6/Slamf8/Xbp1	4
GO:0070373	negative regulation of ERK1 and ERK2 cascade	2/49	79/23355	0.0119874	0.0635947	0.0397229	Igf1/Xbp1	2
GO:0071900	regulation of protein serine/threonine kinase activity	4/49	427/23355	0.0122127	0.0645537	0.0403219	Cd300a/Gadd45b/Pmp22/Igf1	4
GO:0038034	signal transduction in absence of ligand	2/49	80/23355	0.0122784	0.0645537	0.0403219	Bag3/Igf1	2
GO:0097192	extrinsic apoptotic signaling pathway in absence of ligand	2/49	80/23355	0.0122784	0.0645537	0.0403219	Bag3/Igf1	2
GO:0030641	regulation of cellular pH	2/49	81/23355	0.0125726	0.0653178	0.0407992	Slc11a1/Slamf8	2
GO:0034637	cellular carbohydrate biosynthetic process	2/49	81/23355	0.0125726	0.0653178	0.0407992	Igf1/Akr1b3	2
GO:0050848	regulation of calcium-mediated signaling	2/49	81/23355	0.0125726	0.0653178	0.0407992	Slc12a1/Igf1	2
GO:1900542	regulation of purine nucleotide metabolic process	2/49	81/23355	0.0125726	0.0653178	0.0407992	Igf1/Nupr1	2
GO:0022407	regulation of cell-cell adhesion	4/49	432/23355	0.0127001	0.0657857	0.0410914	Sirpb1a/Cd300a/Igf1/Xbp1	4
GO:0006140	regulation of nucleotide metabolic process	2/49	82/23355	0.0128698	0.0661794	0.0413374	Igf1/Nupr1	2
GO:1904589	regulation of protein import	2/49	82/23355	0.0128698	0.0661794	0.0413374	Bag3/Xbp1	2
GO:0071241	cellular response to inorganic substance	3/49	233/23355	0.0128892	0.0661794	0.0413374	Jun/Fabp4/Aqp2	3
GO:0002697	regulation of immune effector process	4/49	437/23355	0.0131998	0.0675769	0.0422102	Cd300a/Cfh/Slamf8/Xbp1	4
GO:0001667	ameboidal-type cell migration	4/49	439/23355	0.0134032	0.0684186	0.042736	Jun/Rhob/Pmp22/Igf1	4
GO:0002532	production of molecular mediator involved in inflammatory response	2/49	84/23355	0.0134734	0.0685775	0.0428353	Cd300a/Slamf8	2
GO:0002274	myeloid leukocyte activation	3/49	238/23355	0.013641	0.0692303	0.043243	Cd300a/Slc11a1/Jun	3
GO:0010632	regulation of epithelial cell migration	3/49	240/23355	0.0139487	0.0705876	0.0440908	Jun/Rhob/Igf1	3
GO:0006664	glycolipid metabolic process	2/49	86/23355	0.0140891	0.0708896	0.0442795	Psap/Hexb	2
GO:0006970	response to osmotic stress	2/49	86/23355	0.0140891	0.0708896	0.0442795	Slc12a1/Akr1b3	2
GO:1903509	liposaccharide metabolic process	2/49	87/23355	0.0144015	0.0722544	0.0451319	Psap/Hexb	2
GO:0042632	cholesterol homeostasis	2/49	88/23355	0.0147169	0.073508	0.045915	Fabp4/Xbp1	2
GO:0033002	muscle cell proliferation	3/49	245/23355	0.0147351	0.073508	0.045915	Jun/Igf1/Akr1b3	3
GO:0055092	sterol homeostasis	2/49	89/23355	0.0150352	0.0746875	0.0466517	Fabp4/Xbp1	2
GO:1903362	regulation of cellular protein catabolic process	3/49	247/23355	0.0150566	0.0746875	0.0466517	Hspa1b/Xbp1/Nupr1	3
GO:0043583	ear development	3/49	249/23355	0.0153821	0.0758733	0.0473924	Psap/Igfbp7/Igf1	3
GO:1903792	negative regulation of anion transport	3/49	249/23355	0.0153821	0.0758733	0.0473924	Cyp4f18/Cd300a/Bag3	3
GO:0031098	stress-activated protein kinase signaling cascade	3/49	252/23355	0.0158777	0.0780987	0.0487824	Gadd45b/Cryab/Akr1b3	3
GO:0002251	organ or tissue specific immune response	2/49	92/23355	0.0160081	0.0783013	0.048909	Cfh/Umod	2
GO:1903578	regulation of ATP metabolic process	2/49	92/23355	0.0160081	0.0783013	0.048909	Igf1/Nupr1	2
GO:0000045	autophagosome assembly	2/49	93/23355	0.0163382	0.0792539	0.049504	Bag3/Nupr1	2
GO:0001938	positive regulation of endothelial cell proliferation	2/49	93/23355	0.0163382	0.0792539	0.049504	Jun/Igf1	2
GO:0006096	glycolytic process	2/49	93/23355	0.0163382	0.0792539	0.049504	Igf1/Nupr1	2
GO:0046034	ATP metabolic process	3/49	256/23355	0.0165525	0.0800723	0.0500152	Cfh/Igf1/Nupr1	3
GO:0006757	ATP generation from ADP	2/49	94/23355	0.0166713	0.0802049	0.050098	Igf1/Nupr1	2
GO:1900182	positive regulation of protein localization to nucleus	2/49	94/23355	0.0166713	0.0802049	0.050098	Bag3/Xbp1	2
GO:0005996	monosaccharide metabolic process	3/49	258/23355	0.0168959	0.0810635	0.0506343	Igfbp4/Igf1/Akr1b3	3
GO:0002690	positive regulation of leukocyte chemotaxis	2/49	95/23355	0.0170072	0.0812287	0.0507375	Gas6/Ccr1	2
GO:0015850	organic hydroxy compound transport	3/49	259/23355	0.0170691	0.0812287	0.0507375	Cd300a/Xbp1/Aqp2	3
GO:0045444	fat cell differentiation	3/49	259/23355	0.0170691	0.0812287	0.0507375	Fabp4/Igf1/Xbp1	3
GO:0048732	gland development	4/49	473/23355	0.0171716	0.0814432	0.0508715	Psap/Jun/Igf1/Xbp1	4
GO:0010506	regulation of autophagy	3/49	260/23355	0.0172433	0.0814432	0.0508715	Bag3/Xbp1/Nupr1	3
GO:0002832	negative regulation of response to biotic stimulus	2/49	96/23355	0.0173461	0.0814432	0.0508715	Slamf8/Ccr1	2
GO:0006672	ceramide metabolic process	2/49	96/23355	0.0173461	0.0814432	0.0508715	Psap/Hexb	2
GO:0016241	regulation of macroautophagy	2/49	96/23355	0.0173461	0.0814432	0.0508715	Bag3/Nupr1	2
GO:0002064	epithelial cell development	3/49	262/23355	0.0175947	0.0823902	0.051463	Psap/Xbp1/Akr1b3	3
GO:0007626	locomotory behavior	3/49	263/23355	0.0177719	0.0827785	0.0517055	Psap/Hexb/Pmp22	3
GO:0050730	regulation of peptidyl-tyrosine phosphorylation	3/49	263/23355	0.0177719	0.0827785	0.0517055	Cd300a/Gas6/Igf1	3
GO:0002696	positive regulation of leukocyte activation	4/49	479/23355	0.0178989	0.0831494	0.0519372	Sirpb1a/Gas6/Igf1/Xbp1	4
GO:0031016	pancreas development	2/49	98/23355	0.0180324	0.0833288	0.0520493	Igf1/Xbp1	2
GO:1905037	autophagosome organization	2/49	98/23355	0.0180324	0.0833288	0.0520493	Bag3/Nupr1	2
GO:0006885	regulation of pH	2/49	99/23355	0.0183799	0.0840496	0.0524995	Slc11a1/Slamf8	2
GO:0032652	regulation of interleukin-1 production	2/49	99/23355	0.0183799	0.0840496	0.0524995	Gas6/Igf1	2
GO:0051153	regulation of striated muscle cell differentiation	2/49	99/23355	0.0183799	0.0840496	0.0524995	Igf1/Xbp1	2
GO:0070167	regulation of biomineral tissue development	2/49	99/23355	0.0183799	0.0840496	0.0524995	Gas6/Ccr1	2
GO:0022409	positive regulation of cell-cell adhesion	3/49	267/23355	0.0184908	0.0843371	0.0526791	Sirpb1a/Igf1/Xbp1	3
GO:0042116	macrophage activation	2/49	100/23355	0.0187301	0.0852075	0.0532228	Slc11a1/Jun	2
GO:0010876	lipid localization	4/49	488/23355	0.0190256	0.0859235	0.05367	Psap/Hexb/Cyp4f18/Fabp4	4
GO:0007041	lysosomal transport	2/49	101/23355	0.0190832	0.0859235	0.05367	Psap/Rhob	2
GO:0032006	regulation of TOR signaling	2/49	101/23355	0.0190832	0.0859235	0.05367	Gas6/Xbp1	2
GO:0110149	regulation of biomineralization	2/49	101/23355	0.0190832	0.0859235	0.05367	Gas6/Ccr1	2
GO:0007005	mitochondrion organization	4/49	489/23355	0.0191535	0.0860193	0.0537298	Jun/Bag3/Cfh/Igf1	4
GO:0050864	regulation of B cell activation	3/49	272/23355	0.0194119	0.0868578	0.0542536	Cd300a/Slamf8/Xbp1	3
GO:0046031	ADP metabolic process	2/49	102/23355	0.0194391	0.0868578	0.0542536	Igf1/Nupr1	2
GO:0051051	negative regulation of transport	4/49	492/23355	0.0195403	0.0870883	0.0543975	Cyp4f18/Cd300a/Bag3/Cryab	4
GO:0042593	glucose homeostasis	3/49	273/23355	0.0195991	0.0871293	0.0544232	Gas6/Igf1/Xbp1	3
GO:0033500	carbohydrate homeostasis	3/49	274/23355	0.0197874	0.0875826	0.0547063	Gas6/Igf1/Xbp1	3
GO:0050867	positive regulation of cell activation	4/49	494/23355	0.0198009	0.0875826	0.0547063	Sirpb1a/Gas6/Igf1/Xbp1	4
GO:0002367	cytokine production involved in immune response	2/49	104/23355	0.0201593	0.0877473	0.0548092	Slc11a1/Gas6	2
GO:0098659	inorganic cation import across plasma membrane	2/49	104/23355	0.0201593	0.0877473	0.0548092	Slc34a1/Slc12a1	2
GO:0099587	inorganic ion import across plasma membrane	2/49	104/23355	0.0201593	0.0877473	0.0548092	Slc34a1/Slc12a1	2
GO:0015844	monoamine transport	2/49	105/23355	0.0205236	0.0877473	0.0548092	Cd300a/Xbp1	2
GO:0048477	oogenesis	2/49	105/23355	0.0205236	0.0877473	0.0548092	Hexb/Igf1	2
GO:0000185	activation of MAPKKK activity	1/49	10/23355	0.0207875	0.0877473	0.0548092	Gadd45b	1
GO:0002604	regulation of dendritic cell antigen processing and presentation	1/49	10/23355	0.0207875	0.0877473	0.0548092	Slc11a1	1
GO:0007341	penetration of zona pellucida	1/49	10/23355	0.0207875	0.0877473	0.0548092	Hexb	1
GO:0010288	response to lead ion	1/49	10/23355	0.0207875	0.0877473	0.0548092	Slc34a1	1
GO:0032594	protein transport within lipid bilayer	1/49	10/23355	0.0207875	0.0877473	0.0548092	Umod	1
GO:0035701	hematopoietic stem cell migration	1/49	10/23355	0.0207875	0.0877473	0.0548092	Gas6	1
GO:0043301	negative regulation of leukocyte degranulation	1/49	10/23355	0.0207875	0.0877473	0.0548092	Cd300a	1
GO:0061043	regulation of vascular wound healing	1/49	10/23355	0.0207875	0.0877473	0.0548092	Xbp1	1
GO:0061684	chaperone-mediated autophagy	1/49	10/23355	0.0207875	0.0877473	0.0548092	Bag3	1
GO:0072017	distal tubule development	1/49	10/23355	0.0207875	0.0877473	0.0548092	Umod	1
GO:0072070	loop of Henle development	1/49	10/23355	0.0207875	0.0877473	0.0548092	Umod	1
GO:1900103	positive regulation of endoplasmic reticulum unfolded protein response	1/49	10/23355	0.0207875	0.0877473	0.0548092	Xbp1	1
GO:1905522	negative regulation of macrophage migration	1/49	10/23355	0.0207875	0.0877473	0.0548092	Slamf8	1
GO:1990264	peptidyl-tyrosine dephosphorylation involved in inactivation of protein kinase activity	1/49	10/23355	0.0207875	0.0877473	0.0548092	Ptprb	1
GO:0009135	purine nucleoside diphosphate metabolic process	2/49	106/23355	0.0208906	0.0877498	0.0548107	Igf1/Nupr1	2
GO:0009179	purine ribonucleoside diphosphate metabolic process	2/49	106/23355	0.0208906	0.0877498	0.0548107	Igf1/Nupr1	2
GO:0051924	regulation of calcium ion transport	3/49	280/23355	0.020938	0.0877498	0.0548107	Igf1/Ccr1/Aqp2	3
GO:0006165	nucleoside diphosphate phosphorylation	2/49	107/23355	0.0212604	0.0886775	0.0553902	Igf1/Nupr1	2
GO:0045639	positive regulation of myeloid cell differentiation	2/49	107/23355	0.0212604	0.0886775	0.0553902	Jun/Ccr1	2
GO:0061448	connective tissue development	3/49	282/23355	0.0213296	0.0887555	0.0554389	Cfh/Igf1/Xbp1	3
GO:0010595	positive regulation of endothelial cell migration	2/49	108/23355	0.0216329	0.0898046	0.0560942	Rhob/Igf1	2
GO:0030336	negative regulation of cell migration	3/49	284/23355	0.0217253	0.0899753	0.0562009	Cd300a/Rhob/Slamf8	3
GO:0019218	regulation of steroid metabolic process	2/49	109/23355	0.0220081	0.0901393	0.0563033	Igfbp7/Igf1	2
GO:0043405	regulation of MAP kinase activity	3/49	287/23355	0.0223263	0.0901393	0.0563033	Cd300a/Gadd45b/Igf1	3
GO:0046939	nucleotide phosphorylation	2/49	110/23355	0.022386	0.0901393	0.0563033	Igf1/Nupr1	2
GO:0071222	cellular response to lipopolysaccharide	3/49	288/23355	0.0225286	0.0901393	0.0563033	Cfh/Mrc1/Xbp1	3
GO:0009185	ribonucleoside diphosphate metabolic process	2/49	111/23355	0.0227667	0.0901393	0.0563033	Igf1/Nupr1	2
GO:0032612	interleukin-1 production	2/49	111/23355	0.0227667	0.0901393	0.0563033	Gas6/Igf1	2
GO:0002679	respiratory burst involved in defense response	1/49	11/23355	0.0228428	0.0901393	0.0563033	Slamf8	1
GO:0014010	Schwann cell proliferation	1/49	11/23355	0.0228428	0.0901393	0.0563033	Pmp22	1
GO:0014062	regulation of serotonin secretion	1/49	11/23355	0.0228428	0.0901393	0.0563033	Cd300a	1
GO:0019227	neuronal action potential propagation	1/49	11/23355	0.0228428	0.0901393	0.0563033	Pmp22	1
GO:0021940	positive regulation of cerebellar granule cell precursor proliferation	1/49	11/23355	0.0228428	0.0901393	0.0563033	Igf1	1
GO:0030638	polyketide metabolic process	1/49	11/23355	0.0228428	0.0901393	0.0563033	Akr1b3	1
GO:0030647	aminoglycoside antibiotic metabolic process	1/49	11/23355	0.0228428	0.0901393	0.0563033	Akr1b3	1
GO:0044597	daunorubicin metabolic process	1/49	11/23355	0.0228428	0.0901393	0.0563033	Akr1b3	1
GO:0044598	doxorubicin metabolic process	1/49	11/23355	0.0228428	0.0901393	0.0563033	Akr1b3	1
GO:0097278	complement-dependent cytotoxicity	1/49	11/23355	0.0228428	0.0901393	0.0563033	Cfh	1
GO:0098870	action potential propagation	1/49	11/23355	0.0228428	0.0901393	0.0563033	Pmp22	1
GO:1902023	L-arginine transport	1/49	11/23355	0.0228428	0.0901393	0.0563033	Slc11a1	1
GO:1905288	vascular associated smooth muscle cell apoptotic process	1/49	11/23355	0.0228428	0.0901393	0.0563033	Igf1	1
GO:1905459	regulation of vascular associated smooth muscle cell apoptotic process	1/49	11/23355	0.0228428	0.0901393	0.0563033	Igf1	1
GO:1905907	negative regulation of amyloid fibril formation	1/49	11/23355	0.0228428	0.0901393	0.0563033	Cryab	1
GO:0010959	regulation of metal ion transport	3/49	291/23355	0.0231417	0.0911141	0.0569122	Igf1/Ccr1/Aqp2	3
GO:0008637	apoptotic mitochondrial changes	2/49	113/23355	0.023536	0.0922525	0.0576233	Jun/Igf1	2
GO:0071346	cellular response to interferon-gamma	2/49	113/23355	0.023536	0.0922525	0.0576233	Mrc1/Capg	2
GO:0032649	regulation of interferon-gamma production	2/49	115/23355	0.0243159	0.0930079	0.0580951	Slc11a1/Gas6	2
GO:0045621	positive regulation of lymphocyte differentiation	2/49	115/23355	0.0243159	0.0930079	0.0580951	Gas6/Xbp1	2
GO:2000146	negative regulation of cell motility	3/49	297/23355	0.0243952	0.0930079	0.0580951	Cd300a/Rhob/Slamf8	3
GO:0002366	leukocyte activation involved in immune response	3/49	298/23355	0.0246077	0.0930079	0.0580951	Cd300a/Slc11a1/Xbp1	3
GO:0071219	cellular response to molecule of bacterial origin	3/49	298/23355	0.0246077	0.0930079	0.0580951	Cfh/Mrc1/Xbp1	3
GO:0002579	positive regulation of antigen processing and presentation	1/49	12/23355	0.0248939	0.0930079	0.0580951	Slc11a1	1
GO:0030644	cellular chloride ion homeostasis	1/49	12/23355	0.0248939	0.0930079	0.0580951	Umod	1
GO:0031936	negative regulation of chromatin silencing	1/49	12/23355	0.0248939	0.0930079	0.0580951	H1f0	1
GO:0032825	positive regulation of natural killer cell differentiation	1/49	12/23355	0.0248939	0.0930079	0.0580951	Gas6	1
GO:0034392	negative regulation of smooth muscle cell apoptotic process	1/49	12/23355	0.0248939	0.0930079	0.0580951	Igf1	1
GO:0035457	cellular response to interferon-alpha	1/49	12/23355	0.0248939	0.0930079	0.0580951	Gas6	1
GO:0042363	fat-soluble vitamin catabolic process	1/49	12/23355	0.0248939	0.0930079	0.0580951	Cyp4f18	1
GO:0043922	negative regulation by host of viral transcription	1/49	12/23355	0.0248939	0.0930079	0.0580951	Jun	1
GO:0045348	positive regulation of MHC class II biosynthetic process	1/49	12/23355	0.0248939	0.0930079	0.0580951	Xbp1	1
GO:0048934	peripheral nervous system neuron differentiation	1/49	12/23355	0.0248939	0.0930079	0.0580951	Pmp22	1
GO:0048935	peripheral nervous system neuron development	1/49	12/23355	0.0248939	0.0930079	0.0580951	Pmp22	1
GO:0051132	NK T cell activation	1/49	12/23355	0.0248939	0.0930079	0.0580951	Cd300a	1
GO:0060525	prostate glandular acinus development	1/49	12/23355	0.0248939	0.0930079	0.0580951	Igf1	1
GO:0060586	multicellular organismal iron ion homeostasis	1/49	12/23355	0.0248939	0.0930079	0.0580951	Slc11a1	1
GO:0097709	connective tissue replacement	1/49	12/23355	0.0248939	0.0930079	0.0580951	Umod	1
GO:0150079	negative regulation of neuroinflammatory response	1/49	12/23355	0.0248939	0.0930079	0.0580951	Igf1	1
GO:1900102	negative regulation of endoplasmic reticulum unfolded protein response	1/49	12/23355	0.0248939	0.0930079	0.0580951	Xbp1	1
GO:0051897	positive regulation of protein kinase B signaling	2/49	117/23355	0.0251063	0.0936024	0.0584664	Gas6/Igf1	2
GO:0002263	cell activation involved in immune response	3/49	302/23355	0.0254675	0.0947478	0.0591819	Cd300a/Slc11a1/Xbp1	3
GO:0010631	epithelial cell migration	3/49	304/23355	0.0259035	0.0953791	0.0595762	Jun/Rhob/Igf1	3
GO:0060326	cell chemotaxis	3/49	304/23355	0.0259035	0.0953791	0.0595762	Gas6/Slamf8/Ccr1	3
GO:0051271	negative regulation of cellular component movement	3/49	306/23355	0.0263435	0.0953791	0.0595762	Cd300a/Rhob/Slamf8	3
GO:0090132	epithelium migration	3/49	306/23355	0.0263435	0.0953791	0.0595762	Jun/Rhob/Igf1	3
GO:0006913	nucleocytoplasmic transport	3/49	307/23355	0.026565	0.0953791	0.0595762	Bag3/Gas6/Xbp1	3
GO:0050954	sensory perception of mechanical stimulus	3/49	307/23355	0.026565	0.0953791	0.0595762	Psap/Hexb/Igf1	3
GO:0051169	nuclear transport	3/49	307/23355	0.026565	0.0953791	0.0595762	Bag3/Gas6/Xbp1	3
GO:0006090	pyruvate metabolic process	2/49	121/23355	0.0267185	0.0953791	0.0595762	Igf1/Nupr1	2
GO:0030282	bone mineralization	2/49	121/23355	0.0267185	0.0953791	0.0595762	Igf1/Ccr1	2
GO:0090130	tissue migration	3/49	308/23355	0.0267876	0.0953791	0.0595762	Jun/Rhob/Igf1	3
GO:0003093	regulation of glomerular filtration	1/49	13/23355	0.0269408	0.0953791	0.0595762	Gas6	1
GO:0006957	complement activation, alternative pathway	1/49	13/23355	0.0269408	0.0953791	0.0595762	Cfh	1
GO:0015809	arginine transport	1/49	13/23355	0.0269408	0.0953791	0.0595762	Slc11a1	1
GO:0030320	cellular monovalent inorganic anion homeostasis	1/49	13/23355	0.0269408	0.0953791	0.0595762	Umod	1
GO:0031953	negative regulation of protein autophosphorylation	1/49	13/23355	0.0269408	0.0953791	0.0595762	Jun	1
GO:0032060	bleb assembly	1/49	13/23355	0.0269408	0.0953791	0.0595762	Pmp22	1
GO:0033004	negative regulation of mast cell activation	1/49	13/23355	0.0269408	0.0953791	0.0595762	Cd300a	1
GO:0035627	ceramide transport	1/49	13/23355	0.0269408	0.0953791	0.0595762	Psap	1
GO:0042182	ketone catabolic process	1/49	13/23355	0.0269408	0.0953791	0.0595762	Cyp4f18	1
GO:0045161	neuronal ion channel clustering	1/49	13/23355	0.0269408	0.0953791	0.0595762	Pmp22	1
GO:0060179	male mating behavior	1/49	13/23355	0.0269408	0.0953791	0.0595762	Hexb	1
GO:0060394	negative regulation of pathway-restricted SMAD protein phosphorylation	1/49	13/23355	0.0269408	0.0953791	0.0595762	Xbp1	1
GO:0061140	lung secretory cell differentiation	1/49	13/23355	0.0269408	0.0953791	0.0595762	Igf1	1
GO:0071285	cellular response to lithium ion	1/49	13/23355	0.0269408	0.0953791	0.0595762	Fabp4	1
GO:0031929	TOR signaling	2/49	123/23355	0.02754	0.0973042	0.0607787	Gas6/Xbp1	2
GO:0051261	protein depolymerization	2/49	124/23355	0.0279545	0.097898	0.0611496	Aqp2/Capg	2
GO:0003073	regulation of systemic arterial blood pressure	2/49	125/23355	0.0283716	0.097898	0.0611496	Gas6/Klk1	2
GO:0006611	protein export from nucleus	2/49	125/23355	0.0283716	0.097898	0.0611496	Bag3/Gas6	2
GO:1990266	neutrophil migration	2/49	126/23355	0.0287912	0.097898	0.0611496	Slamf8/Umod	2
GO:0001865	NK T cell differentiation	1/49	14/23355	0.0289835	0.097898	0.0611496	Psap	1
GO:0003334	keratinocyte development	1/49	14/23355	0.0289835	0.097898	0.0611496	Psap	1
GO:0009111	vitamin catabolic process	1/49	14/23355	0.0289835	0.097898	0.0611496	Cyp4f18	1
GO:0010226	response to lithium ion	1/49	14/23355	0.0289835	0.097898	0.0611496	Fabp4	1
GO:0010804	negative regulation of tumor necrosis factor-mediated signaling pathway	1/49	14/23355	0.0289835	0.097898	0.0611496	Gas6	1
GO:0021936	regulation of cerebellar granule cell precursor proliferation	1/49	14/23355	0.0289835	0.097898	0.0611496	Igf1	1
GO:0035435	phosphate ion transmembrane transport	1/49	14/23355	0.0289835	0.097898	0.0611496	Slc34a1	1
GO:0035630	bone mineralization involved in bone maturation	1/49	14/23355	0.0289835	0.097898	0.0611496	Igf1	1
GO:0044764	multi-organism cellular process	1/49	14/23355	0.0289835	0.097898	0.0611496	Gas6	1
GO:0046886	positive regulation of hormone biosynthetic process	1/49	14/23355	0.0289835	0.097898	0.0611496	Igf1	1
GO:0060263	regulation of respiratory burst	1/49	14/23355	0.0289835	0.097898	0.0611496	Slamf8	1
GO:0061469	regulation of type B pancreatic cell proliferation	1/49	14/23355	0.0289835	0.097898	0.0611496	Nupr1	1
GO:0071295	cellular response to vitamin	1/49	14/23355	0.0289835	0.097898	0.0611496	Gas6	1
GO:0110096	cellular response to aldehyde	1/49	14/23355	0.0289835	0.097898	0.0611496	Akr1b3	1
GO:1902563	regulation of neutrophil activation	1/49	14/23355	0.0289835	0.097898	0.0611496	Cd300a	1
GO:1902902	negative regulation of autophagosome assembly	1/49	14/23355	0.0289835	0.097898	0.0611496	Nupr1	1
GO:1905906	regulation of amyloid fibril formation	1/49	14/23355	0.0289835	0.097898	0.0611496	Cryab	1
GO:2000347	positive regulation of hepatocyte proliferation	1/49	14/23355	0.0289835	0.097898	0.0611496	Xbp1	1
GO:0018108	peptidyl-tyrosine phosphorylation	3/49	318/23355	0.0290682	0.097898	0.0611496	Cd300a/Gas6/Igf1	3
GO:0019932	second-messenger-mediated signaling	3/49	318/23355	0.0290682	0.097898	0.0611496	Slc12a1/Igf1/Ccr1	3
GO:0003158	endothelium development	2/49	127/23355	0.0292133	0.097898	0.0611496	Itgax/Rhob	2
GO:0009132	nucleoside diphosphate metabolic process	2/49	127/23355	0.0292133	0.097898	0.0611496	Igf1/Nupr1	2
GO:0010212	response to ionizing radiation	2/49	127/23355	0.0292133	0.097898	0.0611496	Rhob/Cryab	2
GO:0008202	steroid metabolic process	3/49	319/23355	0.0293018	0.0980075	0.061218	Igfbp7/Pmp22/Igf1	3
GO:0046651	lymphocyte proliferation	3/49	320/23355	0.0295364	0.0985684	0.0615683	Cd300a/Slc11a1/Igf1	3
GO:0001889	liver development	2/49	128/23355	0.0296379	0.0985684	0.0615683	Jun/Xbp1	2
GO:0046425	regulation of receptor signaling pathway via JAK-STAT	2/49	128/23355	0.0296379	0.0985684	0.0615683	Cd300a/Akr1b3	2
GO:0018212	peptidyl-tyrosine modification	3/49	321/23355	0.029772	0.0988272	0.06173	Cd300a/Gas6/Igf1	3
GO:0051146	striated muscle cell differentiation	3/49	322/23355	0.0300086	0.0990445	0.0618657	Pmp22/Igf1/Xbp1	3
GO:0032609	interferon-gamma production	2/49	129/23355	0.0300649	0.0990445	0.0618657	Slc11a1/Gas6	2
GO:0032943	mononuclear cell proliferation	3/49	323/23355	0.0302462	0.0990445	0.0618657	Cd300a/Slc11a1/Igf1	3
GO:0071216	cellular response to biotic stimulus	3/49	323/23355	0.0302462	0.0990445	0.0618657	Cfh/Mrc1/Xbp1	3
GO:0002761	regulation of myeloid leukocyte differentiation	2/49	130/23355	0.0304945	0.0990445	0.0618657	Jun/Ccr1	2
GO:1903959	regulation of anion transmembrane transport	2/49	130/23355	0.0304945	0.0990445	0.0618657	Slc34a1/Igf1	2
GO:0010906	regulation of glucose metabolic process	2/49	131/23355	0.0309264	0.0990445	0.0618657	Igfbp4/Igf1	2
GO:0061008	hepaticobiliary system development	2/49	131/23355	0.0309264	0.0990445	0.0618657	Jun/Xbp1	2
GO:0010832	negative regulation of myotube differentiation	1/49	15/23355	0.0310219	0.0990445	0.0618657	Xbp1	1
GO:0016584	nucleosome positioning	1/49	15/23355	0.0310219	0.0990445	0.0618657	H1f0	1
GO:0030449	regulation of complement activation	1/49	15/23355	0.0310219	0.0990445	0.0618657	Cfh	1
GO:0042178	xenobiotic catabolic process	1/49	15/23355	0.0310219	0.0990445	0.0618657	Gstm1	1
GO:0042976	activation of Janus kinase activity	1/49	15/23355	0.0310219	0.0990445	0.0618657	Cd300a	1
GO:0043923	positive regulation by host of viral transcription	1/49	15/23355	0.0310219	0.0990445	0.0618657	Jun	1
GO:0046548	retinal rod cell development	1/49	15/23355	0.0310219	0.0990445	0.0618657	Cfh	1
GO:0060442	branching involved in prostate gland morphogenesis	1/49	15/23355	0.0310219	0.0990445	0.0618657	Igf1	1
GO:0060742	epithelial cell differentiation involved in prostate gland development	1/49	15/23355	0.0310219	0.0990445	0.0618657	Psap	1
GO:0061029	eyelid development in camera-type eye	1/49	15/23355	0.0310219	0.0990445	0.0618657	Jun	1
GO:0061051	positive regulation of cell growth involved in cardiac muscle cell development	1/49	15/23355	0.0310219	0.0990445	0.0618657	Igf1	1
GO:0071280	cellular response to copper ion	1/49	15/23355	0.0310219	0.0990445	0.0618657	Aqp2	1
GO:1901569	fatty acid derivative catabolic process	1/49	15/23355	0.0310219	0.0990445	0.0618657	Cyp4f18	1
GO:0010508	positive regulation of autophagy	2/49	132/23355	0.0313609	0.0999449	0.0624281	Bag3/Xbp1	2
GO:0016042	lipid catabolic process	3/49	330/23355	0.0319375	0.101598	0.0634609	Psap/Hexb/Cyp4f18	3
GO:1904892	regulation of receptor signaling pathway via STAT	2/49	134/23355	0.032237	0.101836	0.0636095	Cd300a/Akr1b3	2
GO:0040013	negative regulation of locomotion	3/49	332/23355	0.0324298	0.101836	0.0636095	Cd300a/Rhob/Slamf8	3
GO:0014065	phosphatidylinositol 3-kinase signaling	2/49	135/23355	0.0326786	0.101836	0.0636095	Igf1/Xbp1	2
GO:0050729	positive regulation of inflammatory response	2/49	135/23355	0.0326786	0.101836	0.0636095	Fabp4/Nupr1	2
GO:0001977	renal system process involved in regulation of blood volume	1/49	16/23355	0.0330562	0.101836	0.0636095	Gas6	1
GO:0006044	N-acetylglucosamine metabolic process	1/49	16/23355	0.0330562	0.101836	0.0636095	Hexb	1
GO:0006677	glycosylceramide metabolic process	1/49	16/23355	0.0330562	0.101836	0.0636095	Psap	1
GO:0015802	basic amino acid transport	1/49	16/23355	0.0330562	0.101836	0.0636095	Slc11a1	1
GO:0032042	mitochondrial DNA metabolic process	1/49	16/23355	0.0330562	0.101836	0.0636095	Cfh	1
GO:0045655	regulation of monocyte differentiation	1/49	16/23355	0.0330562	0.101836	0.0636095	Jun	1
GO:0046415	urate metabolic process	1/49	16/23355	0.0330562	0.101836	0.0636095	Umod	1
GO:0055089	fatty acid homeostasis	1/49	16/23355	0.0330562	0.101836	0.0636095	Xbp1	1
GO:0060766	negative regulation of androgen receptor signaling pathway	1/49	16/23355	0.0330562	0.101836	0.0636095	Igf1	1
GO:0061042	vascular wound healing	1/49	16/23355	0.0330562	0.101836	0.0636095	Xbp1	1
GO:0062099	negative regulation of programmed necrotic cell death	1/49	16/23355	0.0330562	0.101836	0.0636095	Nupr1	1
GO:0071498	cellular response to fluid shear stress	1/49	16/23355	0.0330562	0.101836	0.0636095	Xbp1	1
GO:1905564	positive regulation of vascular endothelial cell proliferation	1/49	16/23355	0.0330562	0.101836	0.0636095	Igf1	1
GO:1905939	regulation of gonad development	1/49	16/23355	0.0330562	0.101836	0.0636095	Nupr1	1
GO:0002698	negative regulation of immune effector process	2/49	136/23355	0.0331227	0.101863	0.0636259	Cd300a/Slamf8	2
GO:0001936	regulation of endothelial cell proliferation	2/49	137/23355	0.0335692	0.102696	0.0641465	Jun/Igf1	2
GO:0006665	sphingolipid metabolic process	2/49	137/23355	0.0335692	0.102696	0.0641465	Psap/Hexb	2
GO:0055123	digestive system development	2/49	137/23355	0.0335692	0.102696	0.0641465	Igf1/Xbp1	2
GO:0043467	regulation of generation of precursor metabolites and energy	2/49	138/23355	0.034018	0.103888	0.0648911	Igf1/Nupr1	2
GO:0051928	positive regulation of calcium ion transport	2/49	139/23355	0.0344692	0.105083	0.0656376	Ccr1/Aqp2	2
GO:0002827	positive regulation of T-helper 1 type immune response	1/49	17/23355	0.0350863	0.105139	0.0656726	Slc11a1	1
GO:0032516	positive regulation of phosphoprotein phosphatase activity	1/49	17/23355	0.0350863	0.105139	0.0656726	Cd300a	1
GO:0042415	norepinephrine metabolic process	1/49	17/23355	0.0350863	0.105139	0.0656726	Akr1b3	1
GO:0045346	regulation of MHC class II biosynthetic process	1/49	17/23355	0.0350863	0.105139	0.0656726	Xbp1	1
GO:0045820	negative regulation of glycolytic process	1/49	17/23355	0.0350863	0.105139	0.0656726	Nupr1	1
GO:0051014	actin filament severing	1/49	17/23355	0.0350863	0.105139	0.0656726	Capg	1
GO:0061744	motor behavior	1/49	17/23355	0.0350863	0.105139	0.0656726	Pmp22	1
GO:0070293	renal absorption	1/49	17/23355	0.0350863	0.105139	0.0656726	Umod	1
GO:0072234	metanephric nephron tubule development	1/49	17/23355	0.0350863	0.105139	0.0656726	Umod	1
GO:1905146	lysosomal protein catabolic process	1/49	17/23355	0.0350863	0.105139	0.0656726	Psap	1
GO:0042063	gliogenesis	3/49	343/23355	0.0352084	0.105325	0.0657888	Hexb/Pmp22/Igf1	3
GO:0045862	positive regulation of proteolysis	3/49	345/23355	0.0357265	0.10648	0.0665099	Hspa1b/Xbp1/Nupr1	3
GO:0051168	nuclear export	2/49	142/23355	0.0358368	0.10648	0.0665099	Bag3/Gas6	2
GO:1900180	regulation of protein localization to nucleus	2/49	142/23355	0.0358368	0.10648	0.0665099	Bag3/Xbp1	2
GO:1901136	carbohydrate derivative catabolic process	2/49	142/23355	0.0358368	0.10648	0.0665099	Psap/Hexb	2
GO:0007034	vacuolar transport	2/49	143/23355	0.0362973	0.106985	0.0668253	Psap/Rhob	2
GO:0070661	leukocyte proliferation	3/49	348/23355	0.0365112	0.106985	0.0668253	Cd300a/Slc11a1/Igf1	3
GO:0050728	negative regulation of inflammatory response	2/49	144/23355	0.0367601	0.106985	0.0668253	Slamf8/Igf1	2
GO:0051147	regulation of muscle cell differentiation	2/49	144/23355	0.0367601	0.106985	0.0668253	Igf1/Xbp1	2
GO:0002689	negative regulation of leukocyte chemotaxis	1/49	18/23355	0.0371122	0.106985	0.0668253	Slamf8	1
GO:0006833	water transport	1/49	18/23355	0.0371122	0.106985	0.0668253	Aqp2	1
GO:0010934	macrophage cytokine production	1/49	18/23355	0.0371122	0.106985	0.0668253	Gas6	1
GO:0021702	cerebellar Purkinje cell differentiation	1/49	18/23355	0.0371122	0.106985	0.0668253	Psap	1
GO:0030575	nuclear body organization	1/49	18/23355	0.0371122	0.106985	0.0668253	Neat1	1
GO:0031935	regulation of chromatin silencing	1/49	18/23355	0.0371122	0.106985	0.0668253	H1f0	1
GO:0042026	protein refolding	1/49	18/23355	0.0371122	0.106985	0.0668253	Hspa1b	1
GO:0043129	surfactant homeostasis	1/49	18/23355	0.0371122	0.106985	0.0668253	Napsa	1
GO:0044406	adhesion of symbiont to host	1/49	18/23355	0.0371122	0.106985	0.0668253	Gas6	1
GO:0045725	positive regulation of glycogen biosynthetic process	1/49	18/23355	0.0371122	0.106985	0.0668253	Igf1	1
GO:0050855	regulation of B cell receptor signaling pathway	1/49	18/23355	0.0371122	0.106985	0.0668253	Cd300a	1
GO:0050872	white fat cell differentiation	1/49	18/23355	0.0371122	0.106985	0.0668253	Fabp4	1
GO:0090594	inflammatory response to wounding	1/49	18/23355	0.0371122	0.106985	0.0668253	Cfh	1
GO:0015908	fatty acid transport	2/49	145/23355	0.0372253	0.106985	0.0668253	Cyp4f18/Fabp4	2
GO:0035821	modulation of process of other organism	2/49	145/23355	0.0372253	0.106985	0.0668253	Jun/Mpeg1	2
GO:0043624	cellular protein complex disassembly	2/49	145/23355	0.0372253	0.106985	0.0668253	Aqp2/Capg	2
GO:0062012	regulation of small molecule metabolic process	3/49	352/23355	0.0375712	0.107802	0.0673361	Igfbp4/Igf1/Nupr1	3
GO:0050921	positive regulation of chemotaxis	2/49	146/23355	0.0376927	0.107974	0.0674436	Gas6/Ccr1	2
GO:0031333	negative regulation of protein-containing complex assembly	2/49	147/23355	0.0381623	0.108905	0.068025	Cryab/Capg	2
GO:0045598	regulation of fat cell differentiation	2/49	148/23355	0.0386343	0.108905	0.068025	Igf1/Xbp1	2
GO:0007039	protein catabolic process in the vacuole	1/49	19/23355	0.0391339	0.108905	0.068025	Psap	1
GO:0021924	cell proliferation in external granule layer	1/49	19/23355	0.0391339	0.108905	0.068025	Igf1	1
GO:0021930	cerebellar granule cell precursor proliferation	1/49	19/23355	0.0391339	0.108905	0.068025	Igf1	1
GO:0030502	negative regulation of bone mineralization	1/49	19/23355	0.0391339	0.108905	0.068025	Ccr1	1
GO:0032352	positive regulation of hormone metabolic process	1/49	19/23355	0.0391339	0.108905	0.068025	Igf1	1
GO:0032823	regulation of natural killer cell differentiation	1/49	19/23355	0.0391339	0.108905	0.068025	Gas6	1
GO:0045579	positive regulation of B cell differentiation	1/49	19/23355	0.0391339	0.108905	0.068025	Xbp1	1
GO:0060099	regulation of phagocytosis, engulfment	1/49	19/23355	0.0391339	0.108905	0.068025	Cd300a	1
GO:0060221	retinal rod cell differentiation	1/49	19/23355	0.0391339	0.108905	0.068025	Cfh	1
GO:0070486	leukocyte aggregation	1/49	19/23355	0.0391339	0.108905	0.068025	Cfh	1
GO:0071676	negative regulation of mononuclear cell migration	1/49	19/23355	0.0391339	0.108905	0.068025	Slamf8	1
GO:0098719	sodium ion import across plasma membrane	1/49	19/23355	0.0391339	0.108905	0.068025	Slc34a1	1
GO:1901673	regulation of mitotic spindle assembly	1/49	19/23355	0.0391339	0.108905	0.068025	Hspa1b	1
GO:1902236	negative regulation of endoplasmic reticulum stress-induced intrinsic apoptotic signaling pathway	1/49	19/23355	0.0391339	0.108905	0.068025	Xbp1	1
GO:1903214	regulation of protein targeting to mitochondrion	1/49	19/23355	0.0391339	0.108905	0.068025	Bag3	1
GO:2000269	regulation of fibroblast apoptotic process	1/49	19/23355	0.0391339	0.108905	0.068025	Gas6	1
GO:0010639	negative regulation of organelle organization	3/49	359/23355	0.0394642	0.109305	0.0682745	Igf1/Nupr1/Capg	3
GO:0019216	regulation of lipid metabolic process	3/49	359/23355	0.0394642	0.109305	0.0682745	Psap/Igfbp7/Igf1	3
GO:0043271	negative regulation of ion transport	3/49	359/23355	0.0394642	0.109305	0.0682745	Cyp4f18/Cd300a/Bag3	3
GO:0002440	production of molecular mediator of immune response	3/49	361/23355	0.0400139	0.110442	0.0689848	Slc11a1/Gas6/Xbp1	3
GO:0002687	positive regulation of leukocyte migration	2/49	151/23355	0.0400635	0.110442	0.0689848	Gas6/Ccr1	2
GO:0072006	nephron development	2/49	151/23355	0.0400635	0.110442	0.0689848	Cfh/Umod	2
GO:0007281	germ cell development	3/49	364/23355	0.0408459	0.111002	0.0693345	Hexb/Zmynd15/Igf1	3
GO:0002755	MyD88-dependent toll-like receptor signaling pathway	1/49	20/23355	0.0411515	0.111002	0.0693345	Cd300a	1
GO:0006828	manganese ion transport	1/49	20/23355	0.0411515	0.111002	0.0693345	Slc11a1	1
GO:0016137	glycoside metabolic process	1/49	20/23355	0.0411515	0.111002	0.0693345	Akr1b3	1
GO:0021534	cell proliferation in hindbrain	1/49	20/23355	0.0411515	0.111002	0.0693345	Igf1	1
GO:0021694	cerebellar Purkinje cell layer formation	1/49	20/23355	0.0411515	0.111002	0.0693345	Psap	1
GO:0030889	negative regulation of B cell proliferation	1/49	20/23355	0.0411515	0.111002	0.0693345	Cd300a	1
GO:0048875	chemical homeostasis within a tissue	1/49	20/23355	0.0411515	0.111002	0.0693345	Napsa	1
GO:0070875	positive regulation of glycogen metabolic process	1/49	20/23355	0.0411515	0.111002	0.0693345	Igf1	1
GO:0072243	metanephric nephron epithelium development	1/49	20/23355	0.0411515	0.111002	0.0693345	Umod	1
GO:0090030	regulation of steroid hormone biosynthetic process	1/49	20/23355	0.0411515	0.111002	0.0693345	Igf1	1
GO:0090201	negative regulation of release of cytochrome c from mitochondria	1/49	20/23355	0.0411515	0.111002	0.0693345	Igf1	1
GO:1902430	negative regulation of amyloid-beta formation	1/49	20/23355	0.0411515	0.111002	0.0693345	Igf1	1
GO:1905153	regulation of membrane invagination	1/49	20/23355	0.0411515	0.111002	0.0693345	Cd300a	1
GO:0008360	regulation of cell shape	2/49	154/23355	0.0415126	0.111292	0.0695157	Hexb/Rhob	2
GO:0008643	carbohydrate transport	2/49	154/23355	0.0415126	0.111292	0.0695157	Igf1/Aqp2	2
GO:0022612	gland morphogenesis	2/49	154/23355	0.0415126	0.111292	0.0695157	Igf1/Xbp1	2
GO:0031099	regeneration	2/49	154/23355	0.0415126	0.111292	0.0695157	Jun/Igf1	2
GO:0007338	single fertilization	2/49	155/23355	0.0420001	0.112427	0.0702248	Hexb/Hspa1b	2
GO:0032675	regulation of interleukin-6 production	2/49	157/23355	0.0429814	0.113131	0.0706644	Gas6/Xbp1	2
GO:0055088	lipid homeostasis	2/49	157/23355	0.0429814	0.113131	0.0706644	Fabp4/Xbp1	2
GO:0019221	cytokine-mediated signaling pathway	3/49	372/23355	0.0431072	0.113131	0.0706644	Gas6/Umod/Ccr1	3
GO:0002577	regulation of antigen processing and presentation	1/49	21/23355	0.043165	0.113131	0.0706644	Slc11a1	1
GO:0032305	positive regulation of icosanoid secretion	1/49	21/23355	0.043165	0.113131	0.0706644	Cyp4f18	1
GO:0035994	response to muscle stretch	1/49	21/23355	0.043165	0.113131	0.0706644	Jun	1
GO:0044346	fibroblast apoptotic process	1/49	21/23355	0.043165	0.113131	0.0706644	Gas6	1
GO:0045821	positive regulation of glycolytic process	1/49	21/23355	0.043165	0.113131	0.0706644	Igf1	1
GO:0046716	muscle cell cellular homeostasis	1/49	21/23355	0.043165	0.113131	0.0706644	Bag3	1
GO:0050650	chondroitin sulfate proteoglycan biosynthetic process	1/49	21/23355	0.043165	0.113131	0.0706644	Igf1	1
GO:0060252	positive regulation of glial cell proliferation	1/49	21/23355	0.043165	0.113131	0.0706644	Igf1	1
GO:0060547	negative regulation of necrotic cell death	1/49	21/23355	0.043165	0.113131	0.0706644	Nupr1	1
GO:0090026	positive regulation of monocyte chemotaxis	1/49	21/23355	0.043165	0.113131	0.0706644	Ccr1	1
GO:1901522	positive regulation of transcription from RNA polymerase II promoter involved in cellular response to chemical stimulus	1/49	21/23355	0.043165	0.113131	0.0706644	Xbp1	1
GO:0030183	B cell differentiation	2/49	159/23355	0.0439714	0.115073	0.0718773	Slamf8/Xbp1	2
GO:0007292	female gamete generation	2/49	160/23355	0.0444696	0.116144	0.0725462	Hexb/Igf1	2
GO:0006694	steroid biosynthetic process	2/49	161/23355	0.0449699	0.116144	0.0725462	Igfbp7/Igf1	2
GO:0043010	camera-type eye development	3/49	379/23355	0.0451369	0.116144	0.0725462	Jun/Cfh/Cryab	3
GO:0007035	vacuolar acidification	1/49	22/23355	0.0451743	0.116144	0.0725462	Slc11a1	1
GO:0045838	positive regulation of membrane potential	1/49	22/23355	0.0451743	0.116144	0.0725462	Slc34a1	1
GO:0051602	response to electrical stimulus	1/49	22/23355	0.0451743	0.116144	0.0725462	Xbp1	1
GO:0060055	angiogenesis involved in wound healing	1/49	22/23355	0.0451743	0.116144	0.0725462	Xbp1	1
GO:0062098	regulation of programmed necrotic cell death	1/49	22/23355	0.0451743	0.116144	0.0725462	Nupr1	1
GO:0072170	metanephric tubule development	1/49	22/23355	0.0451743	0.116144	0.0725462	Umod	1
GO:1902644	tertiary alcohol metabolic process	1/49	22/23355	0.0451743	0.116144	0.0725462	Akr1b3	1
GO:2000192	negative regulation of fatty acid transport	1/49	22/23355	0.0451743	0.116144	0.0725462	Cyp4f18	1
GO:2000353	positive regulation of endothelial cell apoptotic process	1/49	22/23355	0.0451743	0.116144	0.0725462	Xbp1	1
GO:0032102	negative regulation of response to external stimulus	3/49	380/23355	0.0454308	0.116568	0.0728115	Slamf8/Igf1/Ccr1	3
GO:0071478	cellular response to radiation	2/49	162/23355	0.0454723	0.116568	0.0728115	Rhob/Cryab	2
GO:0043433	negative regulation of DNA-binding transcription factor activity	2/49	164/23355	0.0464834	0.118522	0.074032	Gas6/Nupr1	2
GO:0030879	mammary gland development	2/49	165/23355	0.046992	0.118522	0.074032	Igf1/Xbp1	2
GO:0031579	membrane raft organization	1/49	23/23355	0.0471794	0.118522	0.074032	Pmp22	1
GO:0032288	myelin assembly	1/49	23/23355	0.0471794	0.118522	0.074032	Pmp22	1
GO:0034405	response to fluid shear stress	1/49	23/23355	0.0471794	0.118522	0.074032	Xbp1	1
GO:0043931	ossification involved in bone maturation	1/49	23/23355	0.0471794	0.118522	0.074032	Igf1	1
GO:0072677	eosinophil migration	1/49	23/23355	0.0471794	0.118522	0.074032	Cd300a	1
GO:0101023	vascular endothelial cell proliferation	1/49	23/23355	0.0471794	0.118522	0.074032	Igf1	1
GO:1900101	regulation of endoplasmic reticulum unfolded protein response	1/49	23/23355	0.0471794	0.118522	0.074032	Xbp1	1
GO:1900543	negative regulation of purine nucleotide metabolic process	1/49	23/23355	0.0471794	0.118522	0.074032	Nupr1	1
GO:1902992	negative regulation of amyloid precursor protein catabolic process	1/49	23/23355	0.0471794	0.118522	0.074032	Igf1	1
GO:1903306	negative regulation of regulated secretory pathway	1/49	23/23355	0.0471794	0.118522	0.074032	Cd300a	1
GO:1905562	regulation of vascular endothelial cell proliferation	1/49	23/23355	0.0471794	0.118522	0.074032	Igf1	1
GO:2000345	regulation of hepatocyte proliferation	1/49	23/23355	0.0471794	0.118522	0.074032	Xbp1	1
GO:0042176	regulation of protein catabolic process	3/49	390/23355	0.0484218	0.121395	0.0758264	Hspa1b/Xbp1/Nupr1	3
GO:0006606	protein import into nucleus	2/49	168/23355	0.0485303	0.121395	0.0758264	Bag3/Xbp1	2
GO:0007596	blood coagulation	2/49	168/23355	0.0485303	0.121395	0.0758264	Cfh/Gas6	2
GO:0032635	interleukin-6 production	2/49	169/23355	0.0490472	0.121635	0.0759764	Gas6/Xbp1	2
GO:0002523	leukocyte migration involved in inflammatory response	1/49	24/23355	0.0491805	0.121635	0.0759764	Slamf8	1
GO:0006883	cellular sodium ion homeostasis	1/49	24/23355	0.0491805	0.121635	0.0759764	Umod	1
GO:0019400	alditol metabolic process	1/49	24/23355	0.0491805	0.121635	0.0759764	Akr1b3	1
GO:0021692	cerebellar Purkinje cell layer morphogenesis	1/49	24/23355	0.0491805	0.121635	0.0759764	Psap	1
GO:0035455	response to interferon-alpha	1/49	24/23355	0.0491805	0.121635	0.0759764	Gas6	1
GO:0045980	negative regulation of nucleotide metabolic process	1/49	24/23355	0.0491805	0.121635	0.0759764	Nupr1	1
GO:1990000	amyloid fibril formation	1/49	24/23355	0.0491805	0.121635	0.0759764	Cryab	1
GO:0060562	epithelial tube morphogenesis	3/49	393/23355	0.0493377	0.121852	0.0761121	Itgax/Rhob/Igf1	3
GO:0007599	hemostasis	2/49	170/23355	0.0495661	0.121902	0.0761431	Cfh/Gas6	2
GO:0048015	phosphatidylinositol-mediated signaling	2/49	170/23355	0.0495661	0.121902	0.0761431	Igf1/Xbp1	2
GO:2001242	regulation of intrinsic apoptotic signaling pathway	2/49	170/23355	0.0495661	0.121902	0.0761431	Xbp1/Nupr1	2
GO:0010594	regulation of endothelial cell migration	2/49	171/23355	0.050087	0.122602	0.0765805	Rhob/Igf1	2
GO:0050817	coagulation	2/49	171/23355	0.050087	0.122602	0.0765805	Cfh/Gas6	2
GO:0051098	regulation of binding	3/49	396/23355	0.0502622	0.122602	0.0765805	Jun/Igf1/H1f0	3
GO:0051170	import into nucleus	2/49	172/23355	0.0506099	0.122602	0.0765805	Bag3/Xbp1	2
GO:1902904	negative regulation of supramolecular fiber organization	2/49	172/23355	0.0506099	0.122602	0.0765805	Cryab/Capg	2
GO:0051047	positive regulation of secretion	3/49	398/23355	0.0508833	0.122602	0.0765805	Cyp4f18/Igf1/Xbp1	3
GO:0048017	inositol lipid-mediated signaling	2/49	173/23355	0.0511347	0.122602	0.0765805	Igf1/Xbp1	2
GO:0006691	leukotriene metabolic process	1/49	25/23355	0.0511774	0.122602	0.0765805	Cyp4f18	1
GO:0010560	positive regulation of glycoprotein biosynthetic process	1/49	25/23355	0.0511774	0.122602	0.0765805	Igf1	1
GO:0032691	negative regulation of interleukin-1 beta production	1/49	25/23355	0.0511774	0.122602	0.0765805	Igf1	1
GO:0032878	regulation of establishment or maintenance of cell polarity	1/49	25/23355	0.0511774	0.122602	0.0765805	Igf1	1
GO:0046688	response to copper ion	1/49	25/23355	0.0511774	0.122602	0.0765805	Aqp2	1
GO:0050765	negative regulation of phagocytosis	1/49	25/23355	0.0511774	0.122602	0.0765805	Cd300a	1
GO:0060765	regulation of androgen receptor signaling pathway	1/49	25/23355	0.0511774	0.122602	0.0765805	Igf1	1
GO:0070977	bone maturation	1/49	25/23355	0.0511774	0.122602	0.0765805	Igf1	1
GO:0072207	metanephric epithelium development	1/49	25/23355	0.0511774	0.122602	0.0765805	Umod	1
GO:1901032	negative regulation of response to reactive oxygen species	1/49	25/23355	0.0511774	0.122602	0.0765805	Psap	1
GO:1903206	negative regulation of hydrogen peroxide-induced cell death	1/49	25/23355	0.0511774	0.122602	0.0765805	Psap	1
GO:1903747	regulation of establishment of protein localization to mitochondrion	1/49	25/23355	0.0511774	0.122602	0.0765805	Bag3	1
GO:0030902	hindbrain development	2/49	174/23355	0.0516616	0.123594	0.0771998	Psap/Igf1	2
GO:0051896	regulation of protein kinase B signaling	2/49	175/23355	0.0521904	0.12452	0.0777781	Gas6/Igf1	2
GO:0098739	import across plasma membrane	2/49	175/23355	0.0521904	0.12452	0.0777781	Slc34a1/Slc12a1	2
GO:0000002	mitochondrial genome maintenance	1/49	26/23355	0.0531702	0.125157	0.078176	Cfh	1
GO:0001573	ganglioside metabolic process	1/49	26/23355	0.0531702	0.125157	0.078176	Hexb	1
GO:0001780	neutrophil homeostasis	1/49	26/23355	0.0531702	0.125157	0.078176	Cfh	1
GO:0002313	mature B cell differentiation involved in immune response	1/49	26/23355	0.0531702	0.125157	0.078176	Xbp1	1
GO:0006817	phosphate ion transport	1/49	26/23355	0.0531702	0.125157	0.078176	Slc34a1	1
GO:0032303	regulation of icosanoid secretion	1/49	26/23355	0.0531702	0.125157	0.078176	Cyp4f18	1
GO:0042104	positive regulation of activated T cell proliferation	1/49	26/23355	0.0531702	0.125157	0.078176	Igf1	1
GO:0060004	reflex	1/49	26/23355	0.0531702	0.125157	0.078176	Pmp22	1
GO:0090169	regulation of spindle assembly	1/49	26/23355	0.0531702	0.125157	0.078176	Hspa1b	1
GO:0090382	phagosome maturation	1/49	26/23355	0.0531702	0.125157	0.078176	Slamf8	1
GO:0007179	transforming growth factor beta receptor signaling pathway	2/49	178/23355	0.0537887	0.126443	0.0789795	Jun/Xbp1	2
GO:0006643	membrane lipid metabolic process	2/49	179/23355	0.0543253	0.12746	0.0796146	Psap/Hexb	2
GO:0043161	proteasome-mediated ubiquitin-dependent protein catabolic process	3/49	409/23355	0.0543664	0.12746	0.0796146	Hspa1b/Pmp22/Umod	3
GO:0002478	antigen processing and presentation of exogenous peptide antigen	1/49	27/23355	0.0551589	0.12829	0.0801333	Clec4a2	1
GO:0003071	renal system process involved in regulation of systemic arterial blood pressure	1/49	27/23355	0.0551589	0.12829	0.0801333	Gas6	1
GO:0071276	cellular response to cadmium ion	1/49	27/23355	0.0551589	0.12829	0.0801333	Jun	1
GO:1901071	glucosamine-containing compound metabolic process	1/49	27/23355	0.0551589	0.12829	0.0801333	Hexb	1
GO:1903020	positive regulation of glycoprotein metabolic process	1/49	27/23355	0.0551589	0.12829	0.0801333	Igf1	1
GO:1903489	positive regulation of lactation	1/49	27/23355	0.0551589	0.12829	0.0801333	Xbp1	1
GO:0006631	fatty acid metabolic process	3/49	412/23355	0.0553359	0.128532	0.0802841	Cyp4f18/Cyb5a/Fabp4	3
GO:0009314	response to radiation	3/49	416/23355	0.0566417	0.130827	0.0817176	Jun/Rhob/Cryab	3
GO:0032535	regulation of cellular component size	3/49	417/23355	0.0569704	0.130827	0.0817176	Slc12a1/Aqp2/Capg	3
GO:0045088	regulation of innate immune response	2/49	184/23355	0.057037	0.130827	0.0817176	Slamf8/Ccr1	2
GO:0010893	positive regulation of steroid biosynthetic process	1/49	28/23355	0.0571435	0.130827	0.0817176	Igf1	1
GO:0034390	smooth muscle cell apoptotic process	1/49	28/23355	0.0571435	0.130827	0.0817176	Igf1	1
GO:0034391	regulation of smooth muscle cell apoptotic process	1/49	28/23355	0.0571435	0.130827	0.0817176	Igf1	1
GO:0042044	fluid transport	1/49	28/23355	0.0571435	0.130827	0.0817176	Aqp2	1
GO:0051016	barbed-end actin filament capping	1/49	28/23355	0.0571435	0.130827	0.0817176	Capg	1
GO:0071480	cellular response to gamma radiation	1/49	28/23355	0.0571435	0.130827	0.0817176	Cryab	1
GO:1900745	positive regulation of p38MAPK cascade	1/49	28/23355	0.0571435	0.130827	0.0817176	Gadd45b	1
GO:1903487	regulation of lactation	1/49	28/23355	0.0571435	0.130827	0.0817176	Xbp1	1
GO:0046890	regulation of lipid biosynthetic process	2/49	186/23355	0.0581348	0.13275	0.082919	Igfbp7/Igf1	2
GO:0071229	cellular response to acid chemical	2/49	186/23355	0.0581348	0.13275	0.082919	Xbp1/Aqp2	2
GO:0031644	regulation of nervous system process	2/49	187/23355	0.0586865	0.133619	0.0834617	Itgax/Igf1	2
GO:0042113	B cell activation	3/49	423/23355	0.0589622	0.133619	0.0834617	Cd300a/Slamf8/Xbp1	3
GO:0002082	regulation of oxidative phosphorylation	1/49	29/23355	0.0591241	0.133619	0.0834617	Nupr1	1
GO:0008340	determination of adult lifespan	1/49	29/23355	0.0591241	0.133619	0.0834617	Cfh	1
GO:0030224	monocyte differentiation	1/49	29/23355	0.0591241	0.133619	0.0834617	Jun	1
GO:0048799	animal organ maturation	1/49	29/23355	0.0591241	0.133619	0.0834617	Igf1	1
GO:0061050	regulation of cell growth involved in cardiac muscle cell development	1/49	29/23355	0.0591241	0.133619	0.0834617	Igf1	1
GO:1902235	regulation of endoplasmic reticulum stress-induced intrinsic apoptotic signaling pathway	1/49	29/23355	0.0591241	0.133619	0.0834617	Xbp1	1
GO:0060249	anatomical structure homeostasis	3/49	426/23355	0.0599705	0.135358	0.0845478	Napsa/Bag3/Akr1b3	3
GO:0001654	eye development	3/49	427/23355	0.0603084	0.135771	0.0848061	Jun/Cfh/Cryab	3
GO:0098656	anion transmembrane transport	3/49	427/23355	0.0603084	0.135771	0.0848061	Slc34a1/Slc12a1/Igf1	3
GO:0002825	regulation of T-helper 1 type immune response	1/49	30/23355	0.0611005	0.136331	0.0851558	Slc11a1	1
GO:0010922	positive regulation of phosphatase activity	1/49	30/23355	0.0611005	0.136331	0.0851558	Cd300a	1
GO:0032816	positive regulation of natural killer cell activation	1/49	30/23355	0.0611005	0.136331	0.0851558	Gas6	1
GO:0033273	response to vitamin	1/49	30/23355	0.0611005	0.136331	0.0851558	Gas6	1
GO:0046885	regulation of hormone biosynthetic process	1/49	30/23355	0.0611005	0.136331	0.0851558	Igf1	1
GO:0050858	negative regulation of antigen receptor-mediated signaling pathway	1/49	30/23355	0.0611005	0.136331	0.0851558	Cd300a	1
GO:0071711	basement membrane organization	1/49	30/23355	0.0611005	0.136331	0.0851558	Pmp22	1
GO:0150063	visual system development	3/49	430/23355	0.0613276	0.136664	0.0853638	Jun/Cfh/Cryab	3
GO:0048880	sensory system development	3/49	434/23355	0.0626991	0.137756	0.0860461	Jun/Cfh/Cryab	3
GO:0001832	blastocyst growth	1/49	31/23355	0.0630729	0.137756	0.0860461	Igf1	1
GO:0005979	regulation of glycogen biosynthetic process	1/49	31/23355	0.0630729	0.137756	0.0860461	Igf1	1
GO:0010962	regulation of glucan biosynthetic process	1/49	31/23355	0.0630729	0.137756	0.0860461	Igf1	1
GO:0016242	negative regulation of macroautophagy	1/49	31/23355	0.0630729	0.137756	0.0860461	Nupr1	1
GO:0019373	epoxygenase P450 pathway	1/49	31/23355	0.0630729	0.137756	0.0860461	Cyp4f18	1
GO:0021533	cell differentiation in hindbrain	1/49	31/23355	0.0630729	0.137756	0.0860461	Psap	1
GO:0022011	myelination in peripheral nervous system	1/49	31/23355	0.0630729	0.137756	0.0860461	Pmp22	1
GO:0032292	peripheral nervous system axon ensheathment	1/49	31/23355	0.0630729	0.137756	0.0860461	Pmp22	1
GO:0036037	CD8-positive, alpha-beta T cell activation	1/49	31/23355	0.0630729	0.137756	0.0860461	Clec4a2	1
GO:0045815	positive regulation of gene expression, epigenetic	1/49	31/23355	0.0630729	0.137756	0.0860461	H1f0	1
GO:0045920	negative regulation of exocytosis	1/49	31/23355	0.0630729	0.137756	0.0860461	Cd300a	1
GO:0061082	myeloid leukocyte cytokine production	1/49	31/23355	0.0630729	0.137756	0.0860461	Gas6	1
GO:0072574	hepatocyte proliferation	1/49	31/23355	0.0630729	0.137756	0.0860461	Xbp1	1
GO:0072575	epithelial cell proliferation involved in liver morphogenesis	1/49	31/23355	0.0630729	0.137756	0.0860461	Xbp1	1
GO:1902883	negative regulation of response to oxidative stress	1/49	31/23355	0.0630729	0.137756	0.0860461	Psap	1
GO:0050731	positive regulation of peptidyl-tyrosine phosphorylation	2/49	195/23355	0.0631656	0.137787	0.0860654	Gas6/Igf1	2
GO:0006473	protein acetylation	2/49	196/23355	0.0637335	0.138682	0.086624	Xbp1/Nupr1	2
GO:0051099	positive regulation of binding	2/49	196/23355	0.0637335	0.138682	0.086624	Igf1/H1f0	2
GO:0006869	lipid transport	3/49	438/23355	0.0640851	0.139274	0.0869941	Psap/Cyp4f18/Fabp4	3
GO:0007264	small GTPase mediated signal transduction	3/49	439/23355	0.0644338	0.139859	0.0873594	Jun/Rhob/Igf1	3
GO:0010803	regulation of tumor necrosis factor-mediated signaling pathway	1/49	32/23355	0.0650413	0.140138	0.0875337	Gas6	1
GO:0032891	negative regulation of organic acid transport	1/49	32/23355	0.0650413	0.140138	0.0875337	Cyp4f18	1
GO:0051085	chaperone cofactor-dependent protein refolding	1/49	32/23355	0.0650413	0.140138	0.0875337	Hspa1b	1
GO:0060561	apoptotic process involved in morphogenesis	1/49	32/23355	0.0650413	0.140138	0.0875337	Cryab	1
GO:1903579	negative regulation of ATP metabolic process	1/49	32/23355	0.0650413	0.140138	0.0875337	Nupr1	1
GO:2000352	negative regulation of endothelial cell apoptotic process	1/49	32/23355	0.0650413	0.140138	0.0875337	Gas6	1
GO:0045785	positive regulation of cell adhesion	3/49	442/23355	0.0654854	0.140922	0.0880234	Sirpb1a/Igf1/Xbp1	3
GO:0007519	skeletal muscle tissue development	2/49	200/23355	0.0660226	0.14142	0.0883347	Pmp22/Nupr1	2
GO:0016051	carbohydrate biosynthetic process	2/49	200/23355	0.0660226	0.14142	0.0883347	Igf1/Akr1b3	2
GO:0007015	actin filament organization	3/49	445/23355	0.0665449	0.14142	0.0883347	Rhob/Aqp2/Capg	3
GO:1902115	regulation of organelle assembly	2/49	201/23355	0.0665992	0.14142	0.0883347	Hspa1b/Nupr1	2
GO:2000241	regulation of reproductive process	2/49	201/23355	0.0665992	0.14142	0.0883347	Igf1/Nupr1	2
GO:0000186	activation of MAPKK activity	1/49	33/23355	0.0670055	0.14142	0.0883347	Gadd45b	1
GO:0007617	mating behavior	1/49	33/23355	0.0670055	0.14142	0.0883347	Hexb	1
GO:0010667	negative regulation of cardiac muscle cell apoptotic process	1/49	33/23355	0.0670055	0.14142	0.0883347	Nupr1	1
GO:0021697	cerebellar cortex formation	1/49	33/23355	0.0670055	0.14142	0.0883347	Psap	1
GO:0045672	positive regulation of osteoclast differentiation	1/49	33/23355	0.0670055	0.14142	0.0883347	Ccr1	1
GO:0060487	lung epithelial cell differentiation	1/49	33/23355	0.0670055	0.14142	0.0883347	Igf1	1
GO:0060740	prostate gland epithelium morphogenesis	1/49	33/23355	0.0670055	0.14142	0.0883347	Igf1	1
GO:0060969	negative regulation of gene silencing	1/49	33/23355	0.0670055	0.14142	0.0883347	H1f0	1
GO:0072576	liver morphogenesis	1/49	33/23355	0.0670055	0.14142	0.0883347	Xbp1	1
GO:1903205	regulation of hydrogen peroxide-induced cell death	1/49	33/23355	0.0670055	0.14142	0.0883347	Psap	1
GO:1905898	positive regulation of response to endoplasmic reticulum stress	1/49	33/23355	0.0670055	0.14142	0.0883347	Xbp1	1
GO:0009566	fertilization	2/49	203/23355	0.0677575	0.142836	0.0892189	Hexb/Hspa1b	2
GO:0051048	negative regulation of secretion	2/49	204/23355	0.0683392	0.143488	0.0896263	Cyp4f18/Cd300a	2
GO:0042391	regulation of membrane potential	3/49	451/23355	0.0686878	0.143488	0.0896263	Jun/Pmp22/Slc34a1	3
GO:0000038	very long-chain fatty acid metabolic process	1/49	34/23355	0.0689658	0.143488	0.0896263	Cyp4f18	1
GO:0001779	natural killer cell differentiation	1/49	34/23355	0.0689658	0.143488	0.0896263	Gas6	1
GO:0010758	regulation of macrophage chemotaxis	1/49	34/23355	0.0689658	0.143488	0.0896263	Slamf8	1
GO:0014044	Schwann cell development	1/49	34/23355	0.0689658	0.143488	0.0896263	Pmp22	1
GO:0019884	antigen processing and presentation of exogenous antigen	1/49	34/23355	0.0689658	0.143488	0.0896263	Clec4a2	1
GO:0050654	chondroitin sulfate proteoglycan metabolic process	1/49	34/23355	0.0689658	0.143488	0.0896263	Igf1	1
GO:0060479	lung cell differentiation	1/49	34/23355	0.0689658	0.143488	0.0896263	Igf1	1
GO:0060512	prostate gland morphogenesis	1/49	34/23355	0.0689658	0.143488	0.0896263	Igf1	1
GO:1904646	cellular response to amyloid-beta	1/49	34/23355	0.0689658	0.143488	0.0896263	Igf1	1
GO:0045786	negative regulation of cell cycle	3/49	452/23355	0.069048	0.143489	0.089627	Rhob/Pmp22/Nupr1	3
GO:0014706	striated muscle tissue development	3/49	453/23355	0.0694091	0.144069	0.0899892	Pmp22/Igf1/Nupr1	3
GO:0043491	protein kinase B signaling	2/49	206/23355	0.0695076	0.144103	0.0900105	Gas6/Igf1	2
GO:0016236	macroautophagy	2/49	207/23355	0.0700943	0.144977	0.0905564	Bag3/Nupr1	2
GO:2000377	regulation of reactive oxygen species metabolic process	2/49	207/23355	0.0700943	0.144977	0.0905564	Igf1/Cryab	2
GO:0002021	response to dietary excess	1/49	35/23355	0.070922	0.145489	0.0908764	Cfh	1
GO:0010939	regulation of necrotic cell death	1/49	35/23355	0.070922	0.145489	0.0908764	Nupr1	1
GO:0032689	negative regulation of interferon-gamma production	1/49	35/23355	0.070922	0.145489	0.0908764	Gas6	1
GO:0034122	negative regulation of toll-like receptor signaling pathway	1/49	35/23355	0.070922	0.145489	0.0908764	Cd300a	1
GO:0042119	neutrophil activation	1/49	35/23355	0.070922	0.145489	0.0908764	Cd300a	1
GO:0055090	acylglycerol homeostasis	1/49	35/23355	0.070922	0.145489	0.0908764	Xbp1	1
GO:0070328	triglyceride homeostasis	1/49	35/23355	0.070922	0.145489	0.0908764	Xbp1	1
GO:0002285	lymphocyte activation involved in immune response	2/49	209/23355	0.0712726	0.145868	0.0911129	Slc11a1/Xbp1	2
GO:1902275	regulation of chromatin organization	2/49	209/23355	0.0712726	0.145868	0.0911129	Xbp1/H1f0	2
GO:0035265	organ growth	2/49	210/23355	0.0718643	0.146566	0.0915491	Psap/Igf1	2
GO:0043406	positive regulation of MAP kinase activity	2/49	210/23355	0.0718643	0.146566	0.0915491	Gadd45b/Igf1	2
GO:0055001	muscle cell development	2/49	210/23355	0.0718643	0.146566	0.0915491	Pmp22/Igf1	2
GO:0060538	skeletal muscle organ development	2/49	211/23355	0.0724575	0.147598	0.0921931	Pmp22/Nupr1	2
GO:0006775	fat-soluble vitamin metabolic process	1/49	36/23355	0.0728742	0.147598	0.0921931	Cyp4f18	1
GO:0042832	defense response to protozoan	1/49	36/23355	0.0728742	0.147598	0.0921931	Slc11a1	1
GO:0050869	negative regulation of B cell activation	1/49	36/23355	0.0728742	0.147598	0.0921931	Cd300a	1
GO:0060236	regulation of mitotic spindle organization	1/49	36/23355	0.0728742	0.147598	0.0921931	Hspa1b	1
GO:2000785	regulation of autophagosome assembly	1/49	36/23355	0.0728742	0.147598	0.0921931	Nupr1	1
GO:0006006	glucose metabolic process	2/49	212/23355	0.0730524	0.147618	0.0922059	Igfbp4/Igf1	2
GO:0042180	cellular ketone metabolic process	2/49	212/23355	0.0730524	0.147618	0.0922059	Cyp4f18/Akr1b3	2
GO:0008361	regulation of cell size	2/49	214/23355	0.0742469	0.149693	0.0935021	Slc12a1/Aqp2	2
GO:0006458	'de novo' protein folding	1/49	37/23355	0.0748223	0.149693	0.0935021	Hspa1b	1
GO:0036474	cell death in response to hydrogen peroxide	1/49	37/23355	0.0748223	0.149693	0.0935021	Psap	1
GO:0045940	positive regulation of steroid metabolic process	1/49	37/23355	0.0748223	0.149693	0.0935021	Igf1	1
GO:0051084	'de novo' posttranslational protein folding	1/49	37/23355	0.0748223	0.149693	0.0935021	Hspa1b	1
GO:0071709	membrane assembly	1/49	37/23355	0.0748223	0.149693	0.0935021	Psap	1
GO:0008154	actin polymerization or depolymerization	2/49	215/23355	0.0748465	0.149693	0.0935021	Aqp2/Capg	2
GO:0032984	protein-containing complex disassembly	2/49	215/23355	0.0748465	0.149693	0.0935021	Aqp2/Capg	2
GO:0042098	T cell proliferation	2/49	215/23355	0.0748465	0.149693	0.0935021	Slc11a1/Igf1	2
GO:0035264	multicellular organism growth	2/49	217/23355	0.0760506	0.151293	0.0945014	Pmp22/Igf1	2
GO:0043542	endothelial cell migration	2/49	218/23355	0.0766549	0.151293	0.0945014	Rhob/Igf1	2
GO:0044242	cellular lipid catabolic process	2/49	218/23355	0.0766549	0.151293	0.0945014	Psap/Hexb	2
GO:0071560	cellular response to transforming growth factor beta stimulus	2/49	218/23355	0.0766549	0.151293	0.0945014	Jun/Xbp1	2
GO:0002920	regulation of humoral immune response	1/49	38/23355	0.0767665	0.151293	0.0945014	Cfh	1
GO:0009311	oligosaccharide metabolic process	1/49	38/23355	0.0767665	0.151293	0.0945014	Hexb	1
GO:0021680	cerebellar Purkinje cell layer development	1/49	38/23355	0.0767665	0.151293	0.0945014	Psap	1
GO:0035335	peptidyl-tyrosine dephosphorylation	1/49	38/23355	0.0767665	0.151293	0.0945014	Ptprb	1
GO:0043304	regulation of mast cell degranulation	1/49	38/23355	0.0767665	0.151293	0.0945014	Cd300a	1
GO:0070873	regulation of glycogen metabolic process	1/49	38/23355	0.0767665	0.151293	0.0945014	Igf1	1
GO:1902003	regulation of amyloid-beta formation	1/49	38/23355	0.0767665	0.151293	0.0945014	Igf1	1
GO:1902116	negative regulation of organelle assembly	1/49	38/23355	0.0767665	0.151293	0.0945014	Nupr1	1
GO:1904037	positive regulation of epithelial cell apoptotic process	1/49	38/23355	0.0767665	0.151293	0.0945014	Xbp1	1
GO:0017038	protein import	2/49	220/23355	0.0778683	0.153292	0.0957502	Bag3/Xbp1	2
GO:0060537	muscle tissue development	3/49	477/23355	0.0783339	0.153414	0.0958263	Pmp22/Igf1/Nupr1	3
GO:0010613	positive regulation of cardiac muscle hypertrophy	1/49	39/23355	0.0787066	0.153414	0.0958263	Igf1	1
GO:0030521	androgen receptor signaling pathway	1/49	39/23355	0.0787066	0.153414	0.0958263	Igf1	1
GO:0033144	negative regulation of intracellular steroid hormone receptor signaling pathway	1/49	39/23355	0.0787066	0.153414	0.0958263	Igf1	1
GO:0045981	positive regulation of nucleotide metabolic process	1/49	39/23355	0.0787066	0.153414	0.0958263	Igf1	1
GO:0051154	negative regulation of striated muscle cell differentiation	1/49	39/23355	0.0787066	0.153414	0.0958263	Xbp1	1
GO:1900544	positive regulation of purine nucleotide metabolic process	1/49	39/23355	0.0787066	0.153414	0.0958263	Igf1	1
GO:1905332	positive regulation of morphogenesis of an epithelium	1/49	39/23355	0.0787066	0.153414	0.0958263	Itgax	1
GO:0048608	reproductive structure development	3/49	478/23355	0.0787164	0.153414	0.0958263	Psap/Igf1/Nupr1	3
GO:0045637	regulation of myeloid cell differentiation	2/49	222/23355	0.0790878	0.153649	0.0959733	Jun/Ccr1	2
GO:0071559	response to transforming growth factor beta	2/49	222/23355	0.0790878	0.153649	0.0959733	Jun/Xbp1	2
GO:0022412	cellular process involved in reproduction in multicellular organism	3/49	479/23355	0.0790997	0.153649	0.0959733	Hexb/Zmynd15/Igf1	3
GO:0006874	cellular calcium ion homeostasis	3/49	480/23355	0.0794838	0.154225	0.0963328	Hexb/Umod/Ccr1	3
GO:0061458	reproductive system development	3/49	482/23355	0.0802546	0.154595	0.0965638	Psap/Igf1/Nupr1	3
GO:0007163	establishment or maintenance of cell polarity	2/49	224/23355	0.0803133	0.154595	0.0965638	Rhob/Igf1	2
GO:0001562	response to protozoan	1/49	40/23355	0.0806428	0.154595	0.0965638	Slc11a1	1
GO:0014742	positive regulation of muscle hypertrophy	1/49	40/23355	0.0806428	0.154595	0.0965638	Igf1	1
GO:0032885	regulation of polysaccharide biosynthetic process	1/49	40/23355	0.0806428	0.154595	0.0965638	Igf1	1
GO:0033006	regulation of mast cell activation involved in immune response	1/49	40/23355	0.0806428	0.154595	0.0965638	Cd300a	1
GO:0035886	vascular associated smooth muscle cell differentiation	1/49	40/23355	0.0806428	0.154595	0.0965638	Cfh	1
GO:0060219	camera-type eye photoreceptor cell differentiation	1/49	40/23355	0.0806428	0.154595	0.0965638	Cfh	1
GO:0090224	regulation of spindle organization	1/49	40/23355	0.0806428	0.154595	0.0965638	Hspa1b	1
GO:1901031	regulation of response to reactive oxygen species	1/49	40/23355	0.0806428	0.154595	0.0965638	Psap	1
GO:1904645	response to amyloid-beta	1/49	40/23355	0.0806428	0.154595	0.0965638	Igf1	1
GO:0002573	myeloid leukocyte differentiation	2/49	225/23355	0.0809284	0.154973	0.0968001	Jun/Ccr1	2
GO:0002369	T cell cytokine production	1/49	41/23355	0.0825749	0.15642	0.0977041	Slc11a1	1
GO:0007431	salivary gland development	1/49	41/23355	0.0825749	0.15642	0.0977041	Xbp1	1
GO:0014037	Schwann cell differentiation	1/49	41/23355	0.0825749	0.15642	0.0977041	Pmp22	1
GO:0035307	positive regulation of protein dephosphorylation	1/49	41/23355	0.0825749	0.15642	0.0977041	Cd300a	1
GO:0036230	granulocyte activation	1/49	41/23355	0.0825749	0.15642	0.0977041	Cd300a	1
GO:0046006	regulation of activated T cell proliferation	1/49	41/23355	0.0825749	0.15642	0.0977041	Igf1	1
GO:0051693	actin filament capping	1/49	41/23355	0.0825749	0.15642	0.0977041	Capg	1
GO:0098801	regulation of renal system process	1/49	41/23355	0.0825749	0.15642	0.0977041	Gas6	1
GO:1900744	regulation of p38MAPK cascade	1/49	41/23355	0.0825749	0.15642	0.0977041	Gadd45b	1
GO:1901568	fatty acid derivative metabolic process	1/49	41/23355	0.0825749	0.15642	0.0977041	Cyp4f18	1
GO:0030279	negative regulation of ossification	1/49	42/23355	0.0845031	0.159556	0.099663	Ccr1	1
GO:0048741	skeletal muscle fiber development	1/49	42/23355	0.0845031	0.159556	0.099663	Pmp22	1
GO:2000193	positive regulation of fatty acid transport	1/49	42/23355	0.0845031	0.159556	0.099663	Cyp4f18	1
GO:0050670	regulation of lymphocyte proliferation	2/49	232/23355	0.0852749	0.16043	0.100208	Cd300a/Igf1	2
GO:0055074	calcium ion homeostasis	3/49	496/23355	0.085742	0.16043	0.100208	Hexb/Umod/Ccr1	3
GO:0097191	extrinsic apoptotic signaling pathway	2/49	233/23355	0.0859016	0.16043	0.100208	Bag3/Igf1	2
GO:0003298	physiological muscle hypertrophy	1/49	43/23355	0.0864274	0.16043	0.100208	Igf1	1
GO:0003301	physiological cardiac muscle hypertrophy	1/49	43/23355	0.0864274	0.16043	0.100208	Igf1	1
GO:0010830	regulation of myotube differentiation	1/49	43/23355	0.0864274	0.16043	0.100208	Xbp1	1
GO:0031062	positive regulation of histone methylation	1/49	43/23355	0.0864274	0.16043	0.100208	Xbp1	1
GO:0042771	intrinsic apoptotic signaling pathway in response to DNA damage by p53 class mediator	1/49	43/23355	0.0864274	0.16043	0.100208	Nupr1	1
GO:0046636	negative regulation of alpha-beta T cell activation	1/49	43/23355	0.0864274	0.16043	0.100208	Cd300a	1
GO:0051673	membrane disruption in other organism	1/49	43/23355	0.0864274	0.16043	0.100208	Mpeg1	1
GO:0055023	positive regulation of cardiac muscle tissue growth	1/49	43/23355	0.0864274	0.16043	0.100208	Igf1	1
GO:0061049	cell growth involved in cardiac muscle cell development	1/49	43/23355	0.0864274	0.16043	0.100208	Igf1	1
GO:0097300	programmed necrotic cell death	1/49	43/23355	0.0864274	0.16043	0.100208	Nupr1	1
GO:1902742	apoptotic process involved in development	1/49	43/23355	0.0864274	0.16043	0.100208	Cryab	1
GO:1903573	negative regulation of response to endoplasmic reticulum stress	1/49	43/23355	0.0864274	0.16043	0.100208	Xbp1	1
GO:2000144	positive regulation of DNA-templated transcription, initiation	1/49	43/23355	0.0864274	0.16043	0.100208	Jun	1
GO:2001234	negative regulation of apoptotic signaling pathway	2/49	234/23355	0.0865297	0.16045	0.100221	Igf1/Xbp1	2
GO:0032944	regulation of mononuclear cell proliferation	2/49	235/23355	0.0871593	0.161277	0.100738	Cd300a/Igf1	2
GO:0060348	bone development	2/49	235/23355	0.0871593	0.161277	0.100738	Cfh/Igf1	2
GO:0051403	stress-activated MAPK cascade	2/49	236/23355	0.0877902	0.162273	0.10136	Gadd45b/Cryab	2
GO:0006040	amino sugar metabolic process	1/49	44/23355	0.0883476	0.162449	0.10147	Hexb	1
GO:0032369	negative regulation of lipid transport	1/49	44/23355	0.0883476	0.162449	0.10147	Cyp4f18	1
GO:0044091	membrane biogenesis	1/49	44/23355	0.0883476	0.162449	0.10147	Psap	1
GO:0046326	positive regulation of glucose import	1/49	44/23355	0.0883476	0.162449	0.10147	Igf1	1
GO:1902895	positive regulation of pri-miRNA transcription by RNA polymerase II	1/49	44/23355	0.0883476	0.162449	0.10147	Jun	1
GO:0043543	protein acylation	2/49	238/23355	0.0890563	0.16358	0.102176	Xbp1/Nupr1	2
GO:0006470	protein dephosphorylation	2/49	239/23355	0.0896914	0.164082	0.10249	Cd300a/Ptprb	2
GO:0005978	glycogen biosynthetic process	1/49	45/23355	0.0902639	0.164082	0.10249	Igf1	1
GO:0009250	glucan biosynthetic process	1/49	45/23355	0.0902639	0.164082	0.10249	Igf1	1
GO:0019228	neuronal action potential	1/49	45/23355	0.0902639	0.164082	0.10249	Pmp22	1
GO:0030261	chromosome condensation	1/49	45/23355	0.0902639	0.164082	0.10249	H1f0	1
GO:0042149	cellular response to glucose starvation	1/49	45/23355	0.0902639	0.164082	0.10249	Xbp1	1
GO:0044088	regulation of vacuole organization	1/49	45/23355	0.0902639	0.164082	0.10249	Nupr1	1
GO:0045840	positive regulation of mitotic nuclear division	1/49	45/23355	0.0902639	0.164082	0.10249	Igf1	1
GO:0090317	negative regulation of intracellular protein transport	1/49	45/23355	0.0902639	0.164082	0.10249	Bag3	1
GO:1905521	regulation of macrophage migration	1/49	45/23355	0.0902639	0.164082	0.10249	Slamf8	1
GO:0019318	hexose metabolic process	2/49	241/23355	0.0909658	0.164661	0.102851	Igfbp4/Igf1	2
GO:0001774	microglial cell activation	1/49	46/23355	0.0921763	0.164661	0.102851	Jun	1
GO:0010559	regulation of glycoprotein biosynthetic process	1/49	46/23355	0.0921763	0.164661	0.102851	Igf1	1
GO:0010907	positive regulation of glucose metabolic process	1/49	46/23355	0.0921763	0.164661	0.102851	Igf1	1
GO:0021696	cerebellar cortex morphogenesis	1/49	46/23355	0.0921763	0.164661	0.102851	Psap	1
GO:0031952	regulation of protein autophosphorylation	1/49	46/23355	0.0921763	0.164661	0.102851	Jun	1
GO:0032350	regulation of hormone metabolic process	1/49	46/23355	0.0921763	0.164661	0.102851	Igf1	1
GO:0042462	eye photoreceptor cell development	1/49	46/23355	0.0921763	0.164661	0.102851	Cfh	1
GO:0043403	skeletal muscle tissue regeneration	1/49	46/23355	0.0921763	0.164661	0.102851	Igf1	1
GO:0045740	positive regulation of DNA replication	1/49	46/23355	0.0921763	0.164661	0.102851	Jun	1
GO:0045806	negative regulation of endocytosis	1/49	46/23355	0.0921763	0.164661	0.102851	Cd300a	1
GO:0048246	macrophage chemotaxis	1/49	46/23355	0.0921763	0.164661	0.102851	Slamf8	1
GO:0050856	regulation of T cell receptor signaling pathway	1/49	46/23355	0.0921763	0.164661	0.102851	Cd300a	1
GO:0060421	positive regulation of heart growth	1/49	46/23355	0.0921763	0.164661	0.102851	Igf1	1
GO:0061098	positive regulation of protein tyrosine kinase activity	1/49	46/23355	0.0921763	0.164661	0.102851	Gas6	1
GO:0090199	regulation of release of cytochrome c from mitochondria	1/49	46/23355	0.0921763	0.164661	0.102851	Igf1	1
GO:1902991	regulation of amyloid precursor protein catabolic process	1/49	46/23355	0.0921763	0.164661	0.102851	Igf1	1
GO:0006898	receptor-mediated endocytosis	2/49	245/23355	0.0935307	0.166705	0.104128	Cd300a/Mrc1	2
GO:0007628	adult walking behavior	1/49	47/23355	0.0940847	0.166705	0.104128	Pmp22	1
GO:0030835	negative regulation of actin filament depolymerization	1/49	47/23355	0.0940847	0.166705	0.104128	Capg	1
GO:0032814	regulation of natural killer cell activation	1/49	47/23355	0.0940847	0.166705	0.104128	Gas6	1
GO:0032881	regulation of polysaccharide metabolic process	1/49	47/23355	0.0940847	0.166705	0.104128	Igf1	1
GO:0034205	amyloid-beta formation	1/49	47/23355	0.0940847	0.166705	0.104128	Igf1	1
GO:0045910	negative regulation of DNA recombination	1/49	47/23355	0.0940847	0.166705	0.104128	H1f0	1
GO:0050974	detection of mechanical stimulus involved in sensory perception	1/49	47/23355	0.0940847	0.166705	0.104128	Igf1	1
GO:0031330	negative regulation of cellular catabolic process	2/49	246/23355	0.0941752	0.166705	0.104128	Slc11a1/Nupr1	2
GO:0034764	positive regulation of transmembrane transport	2/49	247/23355	0.0948211	0.167343	0.104526	Slc34a1/Igf1	2
GO:0034767	positive regulation of ion transmembrane transport	2/49	247/23355	0.0948211	0.167343	0.104526	Slc34a1/Igf1	2
GO:0090150	establishment of protein localization to membrane	2/49	247/23355	0.0948211	0.167343	0.104526	Umod/Slc12a1	2
GO:0001961	positive regulation of cytokine-mediated signaling pathway	1/49	48/23355	0.0959892	0.167885	0.104866	Gas6	1
GO:0019083	viral transcription	1/49	48/23355	0.0959892	0.167885	0.104866	Jun	1
GO:0038066	p38MAPK cascade	1/49	48/23355	0.0959892	0.167885	0.104866	Gadd45b	1
GO:0043277	apoptotic cell clearance	1/49	48/23355	0.0959892	0.167885	0.104866	Gas6	1
GO:0048010	vascular endothelial growth factor receptor signaling pathway	1/49	48/23355	0.0959892	0.167885	0.104866	Xbp1	1
GO:0070839	metal ion export	1/49	48/23355	0.0959892	0.167885	0.104866	Slc11a1	1
GO:1901985	positive regulation of protein acetylation	1/49	48/23355	0.0959892	0.167885	0.104866	Xbp1	1
GO:1902622	regulation of neutrophil migration	1/49	48/23355	0.0959892	0.167885	0.104866	Slamf8	1
GO:1990573	potassium ion import across plasma membrane	1/49	48/23355	0.0959892	0.167885	0.104866	Slc12a1	1
GO:0007568	aging	2/49	249/23355	0.0961167	0.167941	0.1049	Cfh/Pmp22	2
GO:0007157	heterophilic cell-cell adhesion via plasma membrane cell adhesion molecules	1/49	49/23355	0.0978898	0.169688	0.105992	Umod	1
GO:0007339	binding of sperm to zona pellucida	1/49	49/23355	0.0978898	0.169688	0.105992	Hspa1b	1
GO:0010332	response to gamma radiation	1/49	49/23355	0.0978898	0.169688	0.105992	Cryab	1
GO:0010823	negative regulation of mitochondrion organization	1/49	49/23355	0.0978898	0.169688	0.105992	Igf1	1
GO:0019098	reproductive behavior	1/49	49/23355	0.0978898	0.169688	0.105992	Hexb	1
GO:0042088	T-helper 1 type immune response	1/49	49/23355	0.0978898	0.169688	0.105992	Slc11a1	1
GO:0050798	activated T cell proliferation	1/49	49/23355	0.0978898	0.169688	0.105992	Igf1	1
GO:0090102	cochlea development	1/49	49/23355	0.0978898	0.169688	0.105992	Psap	1
GO:0070663	regulation of leukocyte proliferation	2/49	252/23355	0.0980699	0.169833	0.106082	Cd300a/Igf1	2
GO:1901215	negative regulation of neuron death	2/49	254/23355	0.0993783	0.171453	0.107094	Jun/Igf1	2
GO:0008333	endosome to lysosome transport	1/49	50/23355	0.0997864	0.171453	0.107094	Rhob	1
GO:0032309	icosanoid secretion	1/49	50/23355	0.0997864	0.171453	0.107094	Cyp4f18	1
GO:0032715	negative regulation of interleukin-6 production	1/49	50/23355	0.0997864	0.171453	0.107094	Gas6	1
GO:0043392	negative regulation of DNA binding	1/49	50/23355	0.0997864	0.171453	0.107094	Jun	1
GO:0051205	protein insertion into membrane	1/49	50/23355	0.0997864	0.171453	0.107094	Slc12a1	1
GO:0070527	platelet aggregation	1/49	50/23355	0.0997864	0.171453	0.107094	Cfh	1
GO:2000142	regulation of DNA-templated transcription, initiation	1/49	50/23355	0.0997864	0.171453	0.107094	Jun	1
GO:0010001	glial cell differentiation	2/49	255/23355	0.100034	0.171711	0.107255	Pmp22/Igf1	2
GO:0071375	cellular response to peptide hormone stimulus	2/49	257/23355	0.10135	0.173348	0.108278	Igf1/Xbp1	2
GO:0002474	antigen processing and presentation of peptide antigen via MHC class I	1/49	51/23355	0.101679	0.173348	0.108278	Clec4a2	1
GO:0031648	protein destabilization	1/49	51/23355	0.101679	0.173348	0.108278	Xbp1	1
GO:0048255	mRNA stabilization	1/49	51/23355	0.101679	0.173348	0.108278	Slc11a1	1
GO:0051289	protein homotetramerization	1/49	51/23355	0.101679	0.173348	0.108278	Aqp2	1
GO:0060428	lung epithelium development	1/49	51/23355	0.101679	0.173348	0.108278	Igf1	1
GO:1903018	regulation of glycoprotein metabolic process	1/49	51/23355	0.101679	0.173348	0.108278	Igf1	1
GO:0031349	positive regulation of defense response	2/49	259/23355	0.102671	0.1747	0.109122	Fabp4/Nupr1	2
GO:1903311	regulation of mRNA metabolic process	2/49	259/23355	0.102671	0.1747	0.109122	Slc11a1/Malat1	2
GO:0010677	negative regulation of cellular carbohydrate metabolic process	1/49	52/23355	0.103568	0.175715	0.109756	Nupr1	1
GO:0030166	proteoglycan biosynthetic process	1/49	52/23355	0.103568	0.175715	0.109756	Igf1	1
GO:0048247	lymphocyte chemotaxis	1/49	52/23355	0.103568	0.175715	0.109756	Gas6	1
GO:0098657	import into cell	2/49	261/23355	0.103997	0.176273	0.110104	Slc34a1/Slc12a1	2
GO:0001960	negative regulation of cytokine-mediated signaling pathway	1/49	53/23355	0.105453	0.176863	0.110473	Gas6	1
GO:0001974	blood vessel remodeling	1/49	53/23355	0.105453	0.176863	0.110473	Igf1	1
GO:0002639	positive regulation of immunoglobulin production	1/49	53/23355	0.105453	0.176863	0.110473	Xbp1	1
GO:0010828	positive regulation of glucose transmembrane transport	1/49	53/23355	0.105453	0.176863	0.110473	Igf1	1
GO:0031103	axon regeneration	1/49	53/23355	0.105453	0.176863	0.110473	Jun	1
GO:0043303	mast cell degranulation	1/49	53/23355	0.105453	0.176863	0.110473	Cd300a	1
GO:0043666	regulation of phosphoprotein phosphatase activity	1/49	53/23355	0.105453	0.176863	0.110473	Cd300a	1
GO:0048599	oocyte development	1/49	53/23355	0.105453	0.176863	0.110473	Igf1	1
GO:0060612	adipose tissue development	1/49	53/23355	0.105453	0.176863	0.110473	Xbp1	1
GO:1902476	chloride transmembrane transport	1/49	53/23355	0.105453	0.176863	0.110473	Slc12a1	1
GO:1903202	negative regulation of oxidative stress-induced cell death	1/49	53/23355	0.105453	0.176863	0.110473	Psap	1
GO:0001894	tissue homeostasis	2/49	266/23355	0.107332	0.179162	0.111909	Napsa/Akr1b3	2
GO:0002448	mast cell mediated immunity	1/49	54/23355	0.107334	0.179162	0.111909	Cd300a	1
GO:0034113	heterotypic cell-cell adhesion	1/49	54/23355	0.107334	0.179162	0.111909	Itgax	1
GO:0043300	regulation of leukocyte degranulation	1/49	54/23355	0.107334	0.179162	0.111909	Cd300a	1
GO:0060760	positive regulation of response to cytokine stimulus	1/49	54/23355	0.107334	0.179162	0.111909	Gas6	1
GO:0002699	positive regulation of immune effector process	2/49	268/23355	0.108674	0.181091	0.113114	Cd300a/Xbp1	2
GO:0002279	mast cell activation involved in immune response	1/49	55/23355	0.109211	0.181091	0.113114	Cd300a	1
GO:0010665	regulation of cardiac muscle cell apoptotic process	1/49	55/23355	0.109211	0.181091	0.113114	Nupr1	1
GO:0032892	positive regulation of organic acid transport	1/49	55/23355	0.109211	0.181091	0.113114	Cyp4f18	1
GO:0042531	positive regulation of tyrosine phosphorylation of STAT protein	1/49	55/23355	0.109211	0.181091	0.113114	Igf1	1
GO:0051155	positive regulation of striated muscle cell differentiation	1/49	55/23355	0.109211	0.181091	0.113114	Igf1	1
GO:2000649	regulation of sodium ion transmembrane transporter activity	1/49	55/23355	0.109211	0.181091	0.113114	Fxyd4	1
GO:0001523	retinoid metabolic process	1/49	56/23355	0.111085	0.182474	0.113978	Akr1b3	1
GO:0006826	iron ion transport	1/49	56/23355	0.111085	0.182474	0.113978	Slc11a1	1
GO:0030834	regulation of actin filament depolymerization	1/49	56/23355	0.111085	0.182474	0.113978	Capg	1
GO:0035036	sperm-egg recognition	1/49	56/23355	0.111085	0.182474	0.113978	Hspa1b	1
GO:0035306	positive regulation of dephosphorylation	1/49	56/23355	0.111085	0.182474	0.113978	Cd300a	1
GO:0046717	acid secretion	1/49	56/23355	0.111085	0.182474	0.113978	Umod	1
GO:0050922	negative regulation of chemotaxis	1/49	56/23355	0.111085	0.182474	0.113978	Slamf8	1
GO:0090303	positive regulation of wound healing	1/49	56/23355	0.111085	0.182474	0.113978	Xbp1	1
GO:1902893	regulation of pri-miRNA transcription by RNA polymerase II	1/49	56/23355	0.111085	0.182474	0.113978	Jun	1
GO:1903533	regulation of protein targeting	1/49	56/23355	0.111085	0.182474	0.113978	Bag3	1
GO:1903829	positive regulation of cellular protein localization	2/49	272/23355	0.111372	0.182775	0.114166	Bag3/Xbp1	2
GO:0071902	positive regulation of protein serine/threonine kinase activity	2/49	274/23355	0.112728	0.183996	0.114928	Gadd45b/Igf1	2
GO:0000381	regulation of alternative mRNA splicing, via spliceosome	1/49	57/23355	0.112954	0.183996	0.114928	Malat1	1
GO:0009994	oocyte differentiation	1/49	57/23355	0.112954	0.183996	0.114928	Igf1	1
GO:0021587	cerebellum morphogenesis	1/49	57/23355	0.112954	0.183996	0.114928	Psap	1
GO:0043536	positive regulation of blood vessel endothelial cell migration	1/49	57/23355	0.112954	0.183996	0.114928	Igf1	1
GO:0045912	negative regulation of carbohydrate metabolic process	1/49	57/23355	0.112954	0.183996	0.114928	Nupr1	1
GO:0050435	amyloid-beta metabolic process	1/49	57/23355	0.112954	0.183996	0.114928	Igf1	1
GO:0060761	negative regulation of response to cytokine stimulus	1/49	57/23355	0.112954	0.183996	0.114928	Gas6	1
GO:0140014	mitotic nuclear division	2/49	275/23355	0.113407	0.184562	0.115282	Hspa1b/Igf1	2
GO:0007605	sensory perception of sound	2/49	276/23355	0.114088	0.184976	0.11554	Psap/Hexb	2
GO:0002704	negative regulation of leukocyte mediated immunity	1/49	58/23355	0.11482	0.184976	0.11554	Cd300a	1
GO:0006584	catecholamine metabolic process	1/49	58/23355	0.11482	0.184976	0.11554	Akr1b3	1
GO:0009712	catechol-containing compound metabolic process	1/49	58/23355	0.11482	0.184976	0.11554	Akr1b3	1
GO:0010761	fibroblast migration	1/49	58/23355	0.11482	0.184976	0.11554	Pmp22	1
GO:0016101	diterpenoid metabolic process	1/49	58/23355	0.11482	0.184976	0.11554	Akr1b3	1
GO:0019748	secondary metabolic process	1/49	58/23355	0.11482	0.184976	0.11554	Akr1b3	1
GO:0033003	regulation of mast cell activation	1/49	58/23355	0.11482	0.184976	0.11554	Cd300a	1
GO:0033619	membrane protein proteolysis	1/49	58/23355	0.11482	0.184976	0.11554	Napsa	1
GO:0061614	pri-miRNA transcription by RNA polymerase II	1/49	58/23355	0.11482	0.184976	0.11554	Jun	1
GO:0070265	necrotic cell death	1/49	58/23355	0.11482	0.184976	0.11554	Nupr1	1
GO:0007528	neuromuscular junction development	1/49	59/23355	0.116681	0.186775	0.116665	Pmp22	1
GO:0010659	cardiac muscle cell apoptotic process	1/49	59/23355	0.116681	0.186775	0.116665	Nupr1	1
GO:0035924	cellular response to vascular endothelial growth factor stimulus	1/49	59/23355	0.116681	0.186775	0.116665	Xbp1	1
GO:0042551	neuron maturation	1/49	59/23355	0.116681	0.186775	0.116665	Pmp22	1
GO:0046622	positive regulation of organ growth	1/49	59/23355	0.116681	0.186775	0.116665	Igf1	1
GO:0071715	icosanoid transport	1/49	59/23355	0.116681	0.186775	0.116665	Cyp4f18	1
GO:1902373	negative regulation of mRNA catabolic process	1/49	59/23355	0.116681	0.186775	0.116665	Slc11a1	1
GO:0001754	eye photoreceptor cell differentiation	1/49	60/23355	0.118539	0.188035	0.117452	Cfh	1
GO:0006749	glutathione metabolic process	1/49	60/23355	0.118539	0.188035	0.117452	Gstm1	1
GO:0007595	lactation	1/49	60/23355	0.118539	0.188035	0.117452	Xbp1	1
GO:0042446	hormone biosynthetic process	1/49	60/23355	0.118539	0.188035	0.117452	Igf1	1
GO:0042987	amyloid precursor protein catabolic process	1/49	60/23355	0.118539	0.188035	0.117452	Igf1	1
GO:0043489	RNA stabilization	1/49	60/23355	0.118539	0.188035	0.117452	Slc11a1	1
GO:0050873	brown fat cell differentiation	1/49	60/23355	0.118539	0.188035	0.117452	Fabp4	1
GO:0051851	modulation by host of symbiont process	1/49	60/23355	0.118539	0.188035	0.117452	Jun	1
GO:1905517	macrophage migration	1/49	60/23355	0.118539	0.188035	0.117452	Slamf8	1
GO:1905953	negative regulation of lipid localization	1/49	60/23355	0.118539	0.188035	0.117452	Cyp4f18	1
GO:0010676	positive regulation of cellular carbohydrate metabolic process	1/49	61/23355	0.120393	0.190118	0.118752	Igf1	1
GO:0015807	L-amino acid transport	1/49	61/23355	0.120393	0.190118	0.118752	Slc11a1	1
GO:0021575	hindbrain morphogenesis	1/49	61/23355	0.120393	0.190118	0.118752	Psap	1
GO:0070098	chemokine-mediated signaling pathway	1/49	61/23355	0.120393	0.190118	0.118752	Ccr1	1
GO:1901616	organic hydroxy compound catabolic process	1/49	61/23355	0.120393	0.190118	0.118752	Cyp4f18	1
GO:0014911	positive regulation of smooth muscle cell migration	1/49	62/23355	0.122244	0.192004	0.11993	Igf1	1
GO:0031102	neuron projection regeneration	1/49	62/23355	0.122244	0.192004	0.11993	Jun	1
GO:0032835	glomerulus development	1/49	62/23355	0.122244	0.192004	0.11993	Cfh	1
GO:0050982	detection of mechanical stimulus	1/49	62/23355	0.122244	0.192004	0.11993	Igf1	1
GO:0051148	negative regulation of muscle cell differentiation	1/49	62/23355	0.122244	0.192004	0.11993	Xbp1	1
GO:0060393	regulation of pathway-restricted SMAD protein phosphorylation	1/49	62/23355	0.122244	0.192004	0.11993	Xbp1	1
GO:0030217	T cell differentiation	2/49	290/23355	0.123726	0.193519	0.120877	Psap/Xbp1	2
GO:0006721	terpenoid metabolic process	1/49	63/23355	0.12409	0.193519	0.120877	Akr1b3	1
GO:0016239	positive regulation of macroautophagy	1/49	63/23355	0.12409	0.193519	0.120877	Bag3	1
GO:0030865	cortical cytoskeleton organization	1/49	63/23355	0.12409	0.193519	0.120877	Rhob	1
GO:0050854	regulation of antigen receptor-mediated signaling pathway	1/49	63/23355	0.12409	0.193519	0.120877	Cd300a	1
GO:0051785	positive regulation of nuclear division	1/49	63/23355	0.12409	0.193519	0.120877	Igf1	1
GO:0061912	selective autophagy	1/49	63/23355	0.12409	0.193519	0.120877	Bag3	1
GO:0071260	cellular response to mechanical stimulus	1/49	63/23355	0.12409	0.193519	0.120877	Bag3	1
GO:0046173	polyol biosynthetic process	1/49	64/23355	0.125933	0.195698	0.122238	Akr1b3	1
GO:0048286	lung alveolus development	1/49	64/23355	0.125933	0.195698	0.122238	Igf1	1
GO:0070059	intrinsic apoptotic signaling pathway in response to endoplasmic reticulum stress	1/49	64/23355	0.125933	0.195698	0.122238	Xbp1	1
GO:0072665	protein localization to vacuole	1/49	64/23355	0.125933	0.195698	0.122238	Umod	1
GO:0015909	long-chain fatty acid transport	1/49	65/23355	0.127772	0.19768	0.123476	Fabp4	1
GO:0019080	viral gene expression	1/49	65/23355	0.127772	0.19768	0.123476	Jun	1
GO:0060389	pathway-restricted SMAD protein phosphorylation	1/49	65/23355	0.127772	0.19768	0.123476	Xbp1	1
GO:1902305	regulation of sodium ion transmembrane transport	1/49	65/23355	0.127772	0.19768	0.123476	Fxyd4	1
GO:1905268	negative regulation of chromatin organization	1/49	65/23355	0.127772	0.19768	0.123476	H1f0	1
GO:0002831	regulation of response to biotic stimulus	2/49	297/23355	0.128619	0.198816	0.124186	Slamf8/Ccr1	2
GO:0097193	intrinsic apoptotic signaling pathway	2/49	298/23355	0.129322	0.199727	0.124754	Xbp1/Nupr1	2
GO:0034308	primary alcohol metabolic process	1/49	66/23355	0.129607	0.199815	0.12481	Akr1b3	1
GO:0042461	photoreceptor cell development	1/49	66/23355	0.129607	0.199815	0.12481	Cfh	1
GO:0034504	protein localization to nucleus	2/49	301/23355	0.131436	0.20193	0.12613	Bag3/Xbp1	2
GO:0072593	reactive oxygen species metabolic process	2/49	301/23355	0.131436	0.20193	0.12613	Igf1/Cryab	2
GO:0032623	interleukin-2 production	1/49	67/23355	0.131438	0.20193	0.12613	Slc11a1	1
GO:0090307	mitotic spindle assembly	1/49	67/23355	0.131438	0.20193	0.12613	Hspa1b	1
GO:1901653	cellular response to peptide	2/49	303/23355	0.13285	0.20261	0.126555	Igf1/Xbp1	2
GO:0000281	mitotic cytokinesis	1/49	68/23355	0.133266	0.20261	0.126555	Rhob	1
GO:0006879	cellular iron ion homeostasis	1/49	68/23355	0.133266	0.20261	0.126555	Slc11a1	1
GO:0017144	drug metabolic process	1/49	68/23355	0.133266	0.20261	0.126555	Cyp4f18	1
GO:0021695	cerebellar cortex development	1/49	68/23355	0.133266	0.20261	0.126555	Psap	1
GO:0030837	negative regulation of actin filament polymerization	1/49	68/23355	0.133266	0.20261	0.126555	Capg	1
GO:0034121	regulation of toll-like receptor signaling pathway	1/49	68/23355	0.133266	0.20261	0.126555	Cd300a	1
GO:0042246	tissue regeneration	1/49	68/23355	0.133266	0.20261	0.126555	Igf1	1
GO:0060425	lung morphogenesis	1/49	68/23355	0.133266	0.20261	0.126555	Igf1	1
GO:2000191	regulation of fatty acid transport	1/49	68/23355	0.133266	0.20261	0.126555	Cyp4f18	1
GO:2000242	negative regulation of reproductive process	1/49	68/23355	0.133266	0.20261	0.126555	Igf1	1
GO:2001244	positive regulation of intrinsic apoptotic signaling pathway	1/49	68/23355	0.133266	0.20261	0.126555	Nupr1	1
GO:0031638	zymogen activation	1/49	69/23355	0.13509	0.204674	0.127845	Klk1	1
GO:0033692	cellular polysaccharide biosynthetic process	1/49	69/23355	0.13509	0.204674	0.127845	Igf1	1
GO:0045428	regulation of nitric oxide biosynthetic process	1/49	69/23355	0.13509	0.204674	0.127845	Igf1	1
GO:0046324	regulation of glucose import	1/49	69/23355	0.13509	0.204674	0.127845	Igf1	1
GO:0007611	learning or memory	2/49	308/23355	0.1364	0.20601	0.128679	Jun/Igf1	2
GO:0006766	vitamin metabolic process	1/49	70/23355	0.13691	0.20601	0.128679	Cyp4f18	1
GO:0030888	regulation of B cell proliferation	1/49	70/23355	0.13691	0.20601	0.128679	Cd300a	1
GO:0046579	positive regulation of Ras protein signal transduction	1/49	70/23355	0.13691	0.20601	0.128679	Igf1	1
GO:0048678	response to axon injury	1/49	70/23355	0.13691	0.20601	0.128679	Jun	1
GO:1905330	regulation of morphogenesis of an epithelium	1/49	70/23355	0.13691	0.20601	0.128679	Itgax	1
GO:2000179	positive regulation of neural precursor cell proliferation	1/49	70/23355	0.13691	0.20601	0.128679	Igf1	1
GO:2000378	negative regulation of reactive oxygen species metabolic process	1/49	70/23355	0.13691	0.20601	0.128679	Cryab	1
GO:0009895	negative regulation of catabolic process	2/49	310/23355	0.137826	0.206618	0.129059	Slc11a1/Nupr1	2
GO:0010611	regulation of cardiac muscle hypertrophy	1/49	71/23355	0.138726	0.206618	0.129059	Igf1	1
GO:0019369	arachidonic acid metabolic process	1/49	71/23355	0.138726	0.206618	0.129059	Cyp4f18	1
GO:0030032	lamellipodium assembly	1/49	71/23355	0.138726	0.206618	0.129059	Pmp22	1
GO:0030512	negative regulation of transforming growth factor beta receptor signaling pathway	1/49	71/23355	0.138726	0.206618	0.129059	Xbp1	1
GO:0030968	endoplasmic reticulum unfolded protein response	1/49	71/23355	0.138726	0.206618	0.129059	Xbp1	1
GO:0042509	regulation of tyrosine phosphorylation of STAT protein	1/49	71/23355	0.138726	0.206618	0.129059	Igf1	1
GO:0080164	regulation of nitric oxide metabolic process	1/49	71/23355	0.138726	0.206618	0.129059	Igf1	1
GO:1902369	negative regulation of RNA catabolic process	1/49	71/23355	0.138726	0.206618	0.129059	Slc11a1	1
GO:1990868	response to chemokine	1/49	71/23355	0.138726	0.206618	0.129059	Ccr1	1
GO:1990869	cellular response to chemokine	1/49	71/23355	0.138726	0.206618	0.129059	Ccr1	1
GO:2000107	negative regulation of leukocyte apoptotic process	1/49	71/23355	0.138726	0.206618	0.129059	Gas6	1
GO:0007193	adenylate cyclase-inhibiting G protein-coupled receptor signaling pathway	1/49	72/23355	0.140538	0.208786	0.130413	Psap	1
GO:0043407	negative regulation of MAP kinase activity	1/49	72/23355	0.140538	0.208786	0.130413	Cd300a	1
GO:0051149	positive regulation of muscle cell differentiation	1/49	72/23355	0.140538	0.208786	0.130413	Igf1	1
GO:0044282	small molecule catabolic process	2/49	316/23355	0.142124	0.21076	0.131646	Cyp4f18/Umod	2
GO:0000380	alternative mRNA splicing, via spliceosome	1/49	73/23355	0.142347	0.21076	0.131646	Malat1	1
GO:0002886	regulation of myeloid leukocyte mediated immunity	1/49	73/23355	0.142347	0.21076	0.131646	Cd300a	1
GO:0090501	RNA phosphodiester bond hydrolysis	1/49	73/23355	0.142347	0.21076	0.131646	Rnase4	1
GO:0007422	peripheral nervous system development	1/49	74/23355	0.144152	0.212358	0.132644	Pmp22	1
GO:0010507	negative regulation of autophagy	1/49	74/23355	0.144152	0.212358	0.132644	Nupr1	1
GO:0014743	regulation of muscle hypertrophy	1/49	74/23355	0.144152	0.212358	0.132644	Igf1	1
GO:0045669	positive regulation of osteoblast differentiation	1/49	74/23355	0.144152	0.212358	0.132644	Igf1	1
GO:1901264	carbohydrate derivative transport	1/49	74/23355	0.144152	0.212358	0.132644	Psap	1
GO:1903036	positive regulation of response to wounding	1/49	74/23355	0.144152	0.212358	0.132644	Xbp1	1
GO:0006029	proteoglycan metabolic process	1/49	75/23355	0.145953	0.213578	0.133407	Igf1	1
GO:0006626	protein targeting to mitochondrion	1/49	75/23355	0.145953	0.213578	0.133407	Bag3	1
GO:0007040	lysosome organization	1/49	75/23355	0.145953	0.213578	0.133407	Hexb	1
GO:0007260	tyrosine phosphorylation of STAT protein	1/49	75/23355	0.145953	0.213578	0.133407	Igf1	1
GO:0009988	cell-cell recognition	1/49	75/23355	0.145953	0.213578	0.133407	Hspa1b	1
GO:0042982	amyloid precursor protein metabolic process	1/49	75/23355	0.145953	0.213578	0.133407	Igf1	1
GO:0045670	regulation of osteoclast differentiation	1/49	75/23355	0.145953	0.213578	0.133407	Ccr1	1
GO:0080171	lytic vacuole organization	1/49	75/23355	0.145953	0.213578	0.133407	Hexb	1
GO:0016032	viral process	2/49	322/23355	0.146452	0.21413	0.133751	Jun/Gas6	2
GO:0043299	leukocyte degranulation	1/49	76/23355	0.147751	0.21567	0.134713	Cd300a	1
GO:0043954	cellular component maintenance	1/49	76/23355	0.147751	0.21567	0.134713	Neat1	1
GO:0006066	alcohol metabolic process	2/49	324/23355	0.147901	0.215709	0.134738	Pmp22/Akr1b3	2
GO:0000271	polysaccharide biosynthetic process	1/49	77/23355	0.149545	0.216846	0.135448	Igf1	1
GO:0014068	positive regulation of phosphatidylinositol 3-kinase signaling	1/49	77/23355	0.149545	0.216846	0.135448	Igf1	1
GO:0031060	regulation of histone methylation	1/49	77/23355	0.149545	0.216846	0.135448	Xbp1	1
GO:0034109	homotypic cell-cell adhesion	1/49	77/23355	0.149545	0.216846	0.135448	Cfh	1
GO:0048747	muscle fiber development	1/49	77/23355	0.149545	0.216846	0.135448	Pmp22	1
GO:0051057	positive regulation of small GTPase mediated signal transduction	1/49	77/23355	0.149545	0.216846	0.135448	Igf1	1
GO:0061097	regulation of protein tyrosine kinase activity	1/49	77/23355	0.149545	0.216846	0.135448	Gas6	1
GO:0022604	regulation of cell morphogenesis	2/49	328/23355	0.150808	0.21836	0.136393	Hexb/Rhob	2
GO:0008625	extrinsic apoptotic signaling pathway via death domain receptors	1/49	78/23355	0.151335	0.21836	0.136393	Bag3	1
GO:0033143	regulation of intracellular steroid hormone receptor signaling pathway	1/49	78/23355	0.151335	0.21836	0.136393	Igf1	1
GO:0071277	cellular response to calcium ion	1/49	78/23355	0.151335	0.21836	0.136393	Jun	1
GO:0072332	intrinsic apoptotic signaling pathway by p53 class mediator	1/49	78/23355	0.151335	0.21836	0.136393	Nupr1	1
GO:1903201	regulation of oxidative stress-induced cell death	1/49	78/23355	0.151335	0.21836	0.136393	Psap	1
GO:0005977	glycogen metabolic process	1/49	79/23355	0.153122	0.219495	0.137102	Igf1	1
GO:0006073	cellular glucan metabolic process	1/49	79/23355	0.153122	0.219495	0.137102	Igf1	1
GO:0030433	ubiquitin-dependent ERAD pathway	1/49	79/23355	0.153122	0.219495	0.137102	Umod	1
GO:0044042	glucan metabolic process	1/49	79/23355	0.153122	0.219495	0.137102	Igf1	1
GO:0045471	response to ethanol	1/49	79/23355	0.153122	0.219495	0.137102	Igf1	1
GO:0045576	mast cell activation	1/49	79/23355	0.153122	0.219495	0.137102	Cd300a	1
GO:0051145	smooth muscle cell differentiation	1/49	79/23355	0.153122	0.219495	0.137102	Cfh	1
GO:0051262	protein tetramerization	1/49	79/23355	0.153122	0.219495	0.137102	Aqp2	1
GO:0006809	nitric oxide biosynthetic process	1/49	80/23355	0.154904	0.221328	0.138247	Igf1	1
GO:0032729	positive regulation of interferon-gamma production	1/49	80/23355	0.154904	0.221328	0.138247	Slc11a1	1
GO:0055021	regulation of cardiac muscle tissue growth	1/49	80/23355	0.154904	0.221328	0.138247	Igf1	1
GO:1901983	regulation of protein acetylation	1/49	80/23355	0.154904	0.221328	0.138247	Xbp1	1
GO:0009150	purine ribonucleotide metabolic process	2/49	335/23355	0.155922	0.222243	0.138818	Igf1/Nupr1	2
GO:0002637	regulation of immunoglobulin production	1/49	81/23355	0.156684	0.222243	0.138818	Xbp1	1
GO:0003407	neural retina development	1/49	81/23355	0.156684	0.222243	0.138818	Cfh	1
GO:0014015	positive regulation of gliogenesis	1/49	81/23355	0.156684	0.222243	0.138818	Igf1	1
GO:0032418	lysosome localization	1/49	81/23355	0.156684	0.222243	0.138818	Cd300a	1
GO:0032651	regulation of interleukin-1 beta production	1/49	81/23355	0.156684	0.222243	0.138818	Igf1	1
GO:0043525	positive regulation of neuron apoptotic process	1/49	81/23355	0.156684	0.222243	0.138818	Jun	1
GO:0060042	retina morphogenesis in camera-type eye	1/49	81/23355	0.156684	0.222243	0.138818	Cfh	1
GO:1901880	negative regulation of protein depolymerization	1/49	81/23355	0.156684	0.222243	0.138818	Capg	1
GO:0030500	regulation of bone mineralization	1/49	82/23355	0.158459	0.224218	0.140052	Ccr1	1
GO:0045913	positive regulation of carbohydrate metabolic process	1/49	82/23355	0.158459	0.224218	0.140052	Igf1	1
GO:0051817	modulation of process of other organism involved in symbiotic interaction	1/49	82/23355	0.158459	0.224218	0.140052	Jun	1
GO:0006720	isoprenoid metabolic process	1/49	83/23355	0.160231	0.225815	0.14105	Akr1b3	1
GO:0019915	lipid storage	1/49	83/23355	0.160231	0.225815	0.14105	Hexb	1
GO:0032272	negative regulation of protein polymerization	1/49	83/23355	0.160231	0.225815	0.14105	Capg	1
GO:0051899	membrane depolarization	1/49	83/23355	0.160231	0.225815	0.14105	Jun	1
GO:0060968	regulation of gene silencing	1/49	83/23355	0.160231	0.225815	0.14105	H1f0	1
GO:0043434	response to peptide hormone	2/49	342/23355	0.161071	0.226817	0.141676	Igf1/Xbp1	2
GO:0003151	outflow tract morphogenesis	1/49	84/23355	0.161999	0.227758	0.142264	Jun	1
GO:0046209	nitric oxide metabolic process	1/49	84/23355	0.161999	0.227758	0.142264	Igf1	1
GO:0050890	cognition	2/49	345/23355	0.163288	0.229387	0.143281	Jun/Igf1	2
GO:0030168	platelet activation	1/49	85/23355	0.163764	0.229688	0.143469	Cfh	1
GO:0046530	photoreceptor cell differentiation	1/49	85/23355	0.163764	0.229688	0.143469	Cfh	1
GO:0007029	endoplasmic reticulum organization	1/49	86/23355	0.165524	0.231418	0.14455	Umod	1
GO:0046323	glucose import	1/49	86/23355	0.165524	0.231418	0.14455	Igf1	1
GO:0046330	positive regulation of JNK cascade	1/49	86/23355	0.165524	0.231418	0.14455	Gadd45b	1
GO:0046718	viral entry into host cell	1/49	86/23355	0.165524	0.231418	0.14455	Gas6	1
GO:2001057	reactive nitrogen species metabolic process	1/49	87/23355	0.167282	0.233689	0.145968	Igf1	1
GO:0007265	Ras protein signal transduction	2/49	352/23355	0.168482	0.234831	0.146681	Jun/Igf1	2
GO:0006342	chromatin silencing	1/49	88/23355	0.169035	0.234831	0.146681	H1f0	1
GO:0030203	glycosaminoglycan metabolic process	1/49	88/23355	0.169035	0.234831	0.146681	Hexb	1
GO:0032436	positive regulation of proteasomal ubiquitin-dependent protein catabolic process	1/49	88/23355	0.169035	0.234831	0.146681	Hspa1b	1
GO:0035304	regulation of protein dephosphorylation	1/49	88/23355	0.169035	0.234831	0.146681	Cd300a	1
GO:0060420	regulation of heart growth	1/49	88/23355	0.169035	0.234831	0.146681	Igf1	1
GO:1900407	regulation of cellular response to oxidative stress	1/49	88/23355	0.169035	0.234831	0.146681	Psap	1
GO:0009259	ribonucleotide metabolic process	2/49	354/23355	0.169971	0.235944	0.147377	Igf1/Nupr1	2
GO:0006112	energy reserve metabolic process	1/49	89/23355	0.170785	0.235955	0.147384	Igf1	1
GO:0010827	regulation of glucose transmembrane transport	1/49	89/23355	0.170785	0.235955	0.147384	Igf1	1
GO:0019226	transmission of nerve impulse	1/49	89/23355	0.170785	0.235955	0.147384	Pmp22	1
GO:0035914	skeletal muscle cell differentiation	1/49	89/23355	0.170785	0.235955	0.147384	Nupr1	1
GO:0050672	negative regulation of lymphocyte proliferation	1/49	89/23355	0.170785	0.235955	0.147384	Cd300a	1
GO:0097581	lamellipodium organization	1/49	89/23355	0.170785	0.235955	0.147384	Pmp22	1
GO:0014910	regulation of smooth muscle cell migration	1/49	90/23355	0.172532	0.237248	0.148191	Igf1	1
GO:0032890	regulation of organic acid transport	1/49	90/23355	0.172532	0.237248	0.148191	Cyp4f18	1
GO:0032945	negative regulation of mononuclear cell proliferation	1/49	90/23355	0.172532	0.237248	0.148191	Cd300a	1
GO:0044409	entry into host	1/49	90/23355	0.172532	0.237248	0.148191	Gas6	1
GO:0051341	regulation of oxidoreductase activity	1/49	90/23355	0.172532	0.237248	0.148191	Slamf8	1
GO:1903312	negative regulation of mRNA metabolic process	1/49	90/23355	0.172532	0.237248	0.148191	Slc11a1	1
GO:0002312	B cell activation involved in immune response	1/49	91/23355	0.174274	0.238896	0.149221	Xbp1	1
GO:0032611	interleukin-1 beta production	1/49	91/23355	0.174274	0.238896	0.149221	Igf1	1
GO:0043242	negative regulation of protein-containing complex disassembly	1/49	91/23355	0.174274	0.238896	0.149221	Capg	1
GO:0051702	biological process involved in interaction with symbiont	1/49	91/23355	0.174274	0.238896	0.149221	Jun	1
GO:0006163	purine nucleotide metabolic process	2/49	360/23355	0.174453	0.238954	0.149257	Igf1/Nupr1	2
GO:0032956	regulation of actin cytoskeleton organization	2/49	364/23355	0.177452	0.242712	0.151604	Rhob/Capg	2
GO:0002088	lens development in camera-type eye	1/49	93/23355	0.177749	0.242712	0.151604	Cryab	1
GO:0055072	iron ion homeostasis	1/49	93/23355	0.177749	0.242712	0.151604	Slc11a1	1
GO:0061640	cytoskeleton-dependent cytokinesis	1/49	93/23355	0.177749	0.242712	0.151604	Rhob	1
GO:0019693	ribose phosphate metabolic process	2/49	365/23355	0.178203	0.242954	0.151755	Igf1/Nupr1	2
GO:0045787	positive regulation of cell cycle	2/49	365/23355	0.178203	0.242954	0.151755	Igf1/Nupr1	2
GO:0002028	regulation of sodium ion transport	1/49	94/23355	0.179481	0.24375	0.152253	Fxyd4	1
GO:0043535	regulation of blood vessel endothelial cell migration	1/49	94/23355	0.179481	0.24375	0.152253	Igf1	1
GO:0045445	myoblast differentiation	1/49	94/23355	0.179481	0.24375	0.152253	Igf1	1
GO:0062207	regulation of pattern recognition receptor signaling pathway	1/49	94/23355	0.179481	0.24375	0.152253	Cd300a	1
GO:0072655	establishment of protein localization to mitochondrion	1/49	94/23355	0.179481	0.24375	0.152253	Bag3	1
GO:1990778	protein localization to cell periphery	2/49	367/23355	0.179707	0.243868	0.152326	Gas6/Umod	2
GO:0070664	negative regulation of leukocyte proliferation	1/49	95/23355	0.18121	0.245528	0.153363	Cd300a	1
GO:1901879	regulation of protein depolymerization	1/49	95/23355	0.18121	0.245528	0.153363	Capg	1
GO:0007229	integrin-mediated signaling pathway	1/49	96/23355	0.182935	0.247674	0.154703	Itgax	1
GO:0045814	negative regulation of gene expression, epigenetic	1/49	97/23355	0.184656	0.249044	0.155559	H1f0	1
GO:0051668	localization within membrane	1/49	97/23355	0.184656	0.249044	0.155559	Umod	1
GO:0062014	negative regulation of small molecule metabolic process	1/49	97/23355	0.184656	0.249044	0.155559	Nupr1	1
GO:0120162	positive regulation of cold-induced thermogenesis	1/49	97/23355	0.184656	0.249044	0.155559	Fabp4	1
GO:1902882	regulation of response to oxidative stress	1/49	97/23355	0.184656	0.249044	0.155559	Psap	1
GO:0006334	nucleosome assembly	1/49	98/23355	0.186374	0.250017	0.156167	H1f0	1
GO:0006576	cellular biogenic amine metabolic process	1/49	98/23355	0.186374	0.250017	0.156167	Akr1b3	1
GO:0043502	regulation of muscle adaptation	1/49	98/23355	0.186374	0.250017	0.156167	Igf1	1
GO:0055013	cardiac muscle cell development	1/49	98/23355	0.186374	0.250017	0.156167	Igf1	1
GO:0072080	nephron tubule development	1/49	98/23355	0.186374	0.250017	0.156167	Umod	1
GO:0140029	exocytic process	1/49	98/23355	0.186374	0.250017	0.156167	Cd300a	1
GO:2001243	negative regulation of intrinsic apoptotic signaling pathway	1/49	98/23355	0.186374	0.250017	0.156167	Xbp1	1
GO:0002275	myeloid cell activation involved in immune response	1/49	99/23355	0.188088	0.251165	0.156884	Cd300a	1
GO:0014909	smooth muscle cell migration	1/49	99/23355	0.188088	0.251165	0.156884	Igf1	1
GO:0045582	positive regulation of T cell differentiation	1/49	99/23355	0.188088	0.251165	0.156884	Xbp1	1
GO:0046889	positive regulation of lipid biosynthetic process	1/49	99/23355	0.188088	0.251165	0.156884	Igf1	1
GO:0060395	SMAD protein signal transduction	1/49	99/23355	0.188088	0.251165	0.156884	Jun	1
GO:0070585	protein localization to mitochondrion	1/49	99/23355	0.188088	0.251165	0.156884	Bag3	1
GO:1901214	regulation of neuron death	2/49	380/23355	0.18953	0.25249	0.157711	Jun/Igf1	2
GO:1902903	regulation of supramolecular fiber organization	2/49	380/23355	0.18953	0.25249	0.157711	Cryab/Capg	2
GO:0030101	natural killer cell activation	1/49	100/23355	0.189799	0.25249	0.157711	Gas6	1
GO:0036473	cell death in response to oxidative stress	1/49	100/23355	0.189799	0.25249	0.157711	Psap	1
GO:0042102	positive regulation of T cell proliferation	1/49	100/23355	0.189799	0.25249	0.157711	Igf1	1
GO:0007178	transmembrane receptor protein serine/threonine kinase signaling pathway	2/49	381/23355	0.190289	0.252568	0.15776	Jun/Xbp1	2
GO:0016311	dephosphorylation	2/49	381/23355	0.190289	0.252568	0.15776	Cd300a/Ptprb	2
GO:0072521	purine-containing compound metabolic process	2/49	381/23355	0.190289	0.252568	0.15776	Igf1/Nupr1	2
GO:0006805	xenobiotic metabolic process	1/49	101/23355	0.191506	0.253608	0.15841	Gstm1	1
GO:0032602	chemokine production	1/49	101/23355	0.191506	0.253608	0.15841	Umod	1
GO:2001237	negative regulation of extrinsic apoptotic signaling pathway	1/49	101/23355	0.191506	0.253608	0.15841	Igf1	1
GO:0031058	positive regulation of histone modification	1/49	102/23355	0.193209	0.25506	0.159317	Xbp1	1
GO:0032755	positive regulation of interleukin-6 production	1/49	102/23355	0.193209	0.25506	0.159317	Xbp1	1
GO:0036503	ERAD pathway	1/49	102/23355	0.193209	0.25506	0.159317	Umod	1
GO:2000060	positive regulation of ubiquitin-dependent protein catabolic process	1/49	102/23355	0.193209	0.25506	0.159317	Hspa1b	1
GO:0022411	cellular component disassembly	2/49	385/23355	0.193329	0.25506	0.159317	Aqp2/Capg	2
GO:0003300	cardiac muscle hypertrophy	1/49	103/23355	0.19491	0.256375	0.160139	Igf1	1
GO:0006352	DNA-templated transcription, initiation	1/49	103/23355	0.19491	0.256375	0.160139	Jun	1
GO:0014066	regulation of phosphatidylinositol 3-kinase signaling	1/49	103/23355	0.19491	0.256375	0.160139	Igf1	1
GO:0033555	multicellular organismal response to stress	1/49	103/23355	0.19491	0.256375	0.160139	Umod	1
GO:0006821	chloride transport	1/49	104/23355	0.196606	0.257258	0.16069	Slc12a1	1
GO:0019731	antibacterial humoral response	1/49	104/23355	0.196606	0.257258	0.16069	Wfdc15b	1
GO:0044264	cellular polysaccharide metabolic process	1/49	104/23355	0.196606	0.257258	0.16069	Igf1	1
GO:0055006	cardiac cell development	1/49	104/23355	0.196606	0.257258	0.16069	Igf1	1
GO:0061326	renal tubule development	1/49	104/23355	0.196606	0.257258	0.16069	Umod	1
GO:0072676	lymphocyte migration	1/49	104/23355	0.196606	0.257258	0.16069	Gas6	1
GO:1901657	glycosyl compound metabolic process	1/49	104/23355	0.196606	0.257258	0.16069	Akr1b3	1
GO:0044403	biological process involved in symbiotic interaction	2/49	390/23355	0.197138	0.257762	0.161004	Jun/Gas6	2
GO:0006887	exocytosis	2/49	391/23355	0.197901	0.258319	0.161352	Cd300a/Ccr1	2
GO:0032370	positive regulation of lipid transport	1/49	105/23355	0.198299	0.258319	0.161352	Cyp4f18	1
GO:0046634	regulation of alpha-beta T cell activation	1/49	105/23355	0.198299	0.258319	0.161352	Cd300a	1
GO:0046849	bone remodeling	1/49	105/23355	0.198299	0.258319	0.161352	Slc34a1	1
GO:0071466	cellular response to xenobiotic stimulus	1/49	105/23355	0.198299	0.258319	0.161352	Gstm1	1
GO:0009306	protein secretion	2/49	392/23355	0.198664	0.258602	0.161529	Psap/Igf1	2
GO:0008380	RNA splicing	2/49	393/23355	0.199428	0.259212	0.16191	Malat1/Umod	2
GO:0035592	establishment of protein localization to extracellular region	2/49	393/23355	0.199428	0.259212	0.16191	Psap/Igf1	2
GO:0006119	oxidative phosphorylation	1/49	107/23355	0.201675	0.261359	0.163251	Nupr1	1
GO:0014897	striated muscle hypertrophy	1/49	107/23355	0.201675	0.261359	0.163251	Igf1	1
GO:0043488	regulation of mRNA stability	1/49	107/23355	0.201675	0.261359	0.163251	Slc11a1	1
GO:0048024	regulation of mRNA splicing, via spliceosome	1/49	107/23355	0.201675	0.261359	0.163251	Malat1	1
GO:0000018	regulation of DNA recombination	1/49	108/23355	0.203358	0.262378	0.163888	H1f0	1
GO:0000041	transition metal ion transport	1/49	108/23355	0.203358	0.262378	0.163888	Slc11a1	1
GO:0002702	positive regulation of production of molecular mediator of immune response	1/49	108/23355	0.203358	0.262378	0.163888	Xbp1	1
GO:0007088	regulation of mitotic nuclear division	1/49	108/23355	0.203358	0.262378	0.163888	Igf1	1
GO:0030518	intracellular steroid hormone receptor signaling pathway	1/49	108/23355	0.203358	0.262378	0.163888	Igf1	1
GO:0140053	mitochondrial gene expression	1/49	108/23355	0.203358	0.262378	0.163888	Cfh	1
GO:0071692	protein localization to extracellular region	2/49	400/23355	0.204785	0.26319	0.164395	Psap/Igf1	2
GO:0002444	myeloid leukocyte mediated immunity	1/49	109/23355	0.205037	0.26319	0.164395	Cd300a	1
GO:0006022	aminoglycan metabolic process	1/49	109/23355	0.205037	0.26319	0.164395	Hexb	1
GO:0014896	muscle hypertrophy	1/49	109/23355	0.205037	0.26319	0.164395	Igf1	1
GO:0046916	cellular transition metal ion homeostasis	1/49	109/23355	0.205037	0.26319	0.164395	Slc11a1	1
GO:0055017	cardiac muscle tissue growth	1/49	109/23355	0.205037	0.26319	0.164395	Igf1	1
GO:1903426	regulation of reactive oxygen species biosynthetic process	1/49	109/23355	0.205037	0.26319	0.164395	Igf1	1
GO:0006275	regulation of DNA replication	1/49	110/23355	0.206712	0.264568	0.165256	Jun	1
GO:0008344	adult locomotory behavior	1/49	110/23355	0.206712	0.264568	0.165256	Pmp22	1
GO:0016525	negative regulation of angiogenesis	1/49	110/23355	0.206712	0.264568	0.165256	Stab1	1
GO:0043255	regulation of carbohydrate biosynthetic process	1/49	110/23355	0.206712	0.264568	0.165256	Igf1	1
GO:0006091	generation of precursor metabolites and energy	2/49	404/23355	0.207854	0.265547	0.165867	Igf1/Nupr1	2
GO:0008630	intrinsic apoptotic signaling pathway in response to DNA damage	1/49	111/23355	0.208385	0.265547	0.165867	Nupr1	1
GO:0021549	cerebellum development	1/49	111/23355	0.208385	0.265547	0.165867	Psap	1
GO:0030316	osteoclast differentiation	1/49	111/23355	0.208385	0.265547	0.165867	Ccr1	1
GO:0072009	nephron epithelium development	1/49	111/23355	0.208385	0.265547	0.165867	Umod	1
GO:2000106	regulation of leukocyte apoptotic process	1/49	111/23355	0.208385	0.265547	0.165867	Gas6	1
GO:0001503	ossification	2/49	406/23355	0.209391	0.26607	0.166194	Igf1/Ccr1	2
GO:1901652	response to peptide	2/49	406/23355	0.209391	0.26607	0.166194	Igf1/Xbp1	2
GO:0001959	regulation of cytokine-mediated signaling pathway	1/49	112/23355	0.210053	0.26607	0.166194	Gas6	1
GO:0002526	acute inflammatory response	1/49	112/23355	0.210053	0.26607	0.166194	Nupr1	1
GO:0009410	response to xenobiotic stimulus	1/49	112/23355	0.210053	0.26607	0.166194	Gstm1	1
GO:0044106	cellular amine metabolic process	1/49	112/23355	0.210053	0.26607	0.166194	Akr1b3	1
GO:0052126	movement in host environment	1/49	112/23355	0.210053	0.26607	0.166194	Gas6	1
GO:2000181	negative regulation of blood vessel morphogenesis	1/49	112/23355	0.210053	0.26607	0.166194	Stab1	1
GO:0006959	humoral immune response	2/49	407/23355	0.210159	0.26607	0.166194	Cfh/Wfdc15b	2
GO:0001676	long-chain fatty acid metabolic process	1/49	113/23355	0.211719	0.267274	0.166946	Cyp4f18	1
GO:0002224	toll-like receptor signaling pathway	1/49	113/23355	0.211719	0.267274	0.166946	Cd300a	1
GO:0014812	muscle cell migration	1/49	113/23355	0.211719	0.267274	0.166946	Igf1	1
GO:1901343	negative regulation of vasculature development	1/49	113/23355	0.211719	0.267274	0.166946	Stab1	1
GO:0032970	regulation of actin filament-based process	2/49	411/23355	0.213237	0.268215	0.167534	Rhob/Capg	2
GO:0007589	body fluid secretion	1/49	114/23355	0.213381	0.268215	0.167534	Xbp1	1
GO:0017015	regulation of transforming growth factor beta receptor signaling pathway	1/49	114/23355	0.213381	0.268215	0.167534	Xbp1	1
GO:0042100	B cell proliferation	1/49	114/23355	0.213381	0.268215	0.167534	Cd300a	1
GO:0051225	spindle assembly	1/49	114/23355	0.213381	0.268215	0.167534	Hspa1b	1
GO:1904659	glucose transmembrane transport	1/49	114/23355	0.213381	0.268215	0.167534	Igf1	1
GO:0005976	polysaccharide metabolic process	1/49	115/23355	0.215039	0.269144	0.168114	Igf1	1
GO:0008585	female gonad development	1/49	115/23355	0.215039	0.269144	0.168114	Nupr1	1
GO:0008645	hexose transmembrane transport	1/49	115/23355	0.215039	0.269144	0.168114	Igf1	1
GO:0009636	response to toxic substance	1/49	115/23355	0.215039	0.269144	0.168114	Nupr1	1
GO:0010927	cellular component assembly involved in morphogenesis	1/49	115/23355	0.215039	0.269144	0.168114	Pmp22	1
GO:0043401	steroid hormone mediated signaling pathway	1/49	115/23355	0.215039	0.269144	0.168114	Igf1	1
GO:0051090	regulation of DNA-binding transcription factor activity	2/49	415/23355	0.21632	0.270444	0.168926	Gas6/Nupr1	2
GO:0001776	leukocyte homeostasis	1/49	116/23355	0.216694	0.270444	0.168926	Cfh	1
GO:0019079	viral genome replication	1/49	116/23355	0.216694	0.270444	0.168926	Gas6	1
GO:0019751	polyol metabolic process	1/49	116/23355	0.216694	0.270444	0.168926	Akr1b3	1
GO:0007009	plasma membrane organization	1/49	117/23355	0.218346	0.270773	0.169132	Psap	1
GO:0015749	monosaccharide transmembrane transport	1/49	117/23355	0.218346	0.270773	0.169132	Igf1	1
GO:0018958	phenol-containing compound metabolic process	1/49	117/23355	0.218346	0.270773	0.169132	Akr1b3	1
GO:0030216	keratinocyte differentiation	1/49	117/23355	0.218346	0.270773	0.169132	Psap	1
GO:0032874	positive regulation of stress-activated MAPK cascade	1/49	117/23355	0.218346	0.270773	0.169132	Gadd45b	1
GO:0072329	monocarboxylic acid catabolic process	1/49	117/23355	0.218346	0.270773	0.169132	Cyp4f18	1
GO:1903828	negative regulation of cellular protein localization	1/49	117/23355	0.218346	0.270773	0.169132	Bag3	1
GO:1903844	regulation of cellular response to transforming growth factor beta stimulus	1/49	117/23355	0.218346	0.270773	0.169132	Xbp1	1
GO:1905269	positive regulation of chromatin organization	1/49	117/23355	0.218346	0.270773	0.169132	Xbp1	1
GO:0007052	mitotic spindle organization	1/49	118/23355	0.219994	0.272049	0.169929	Hspa1b	1
GO:0034219	carbohydrate transmembrane transport	1/49	118/23355	0.219994	0.272049	0.169929	Igf1	1
GO:0046545	development of primary female sexual characteristics	1/49	118/23355	0.219994	0.272049	0.169929	Nupr1	1
GO:2000177	regulation of neural precursor cell proliferation	1/49	118/23355	0.219994	0.272049	0.169929	Igf1	1
GO:0002253	activation of immune response	2/49	420/23355	0.22018	0.272082	0.169949	Cd300a/Cfh	2
GO:0000187	activation of MAPK activity	1/49	119/23355	0.221639	0.272082	0.169949	Igf1	1
GO:0018107	peptidyl-threonine phosphorylation	1/49	119/23355	0.221639	0.272082	0.169949	Umod	1
GO:0021782	glial cell development	1/49	119/23355	0.221639	0.272082	0.169949	Pmp22	1
GO:0033559	unsaturated fatty acid metabolic process	1/49	119/23355	0.221639	0.272082	0.169949	Cyp4f18	1
GO:0043534	blood vessel endothelial cell migration	1/49	119/23355	0.221639	0.272082	0.169949	Igf1	1
GO:0060419	heart growth	1/49	119/23355	0.221639	0.272082	0.169949	Igf1	1
GO:0070304	positive regulation of stress-activated protein kinase signaling cascade	1/49	119/23355	0.221639	0.272082	0.169949	Gadd45b	1
GO:0071901	negative regulation of protein serine/threonine kinase activity	1/49	119/23355	0.221639	0.272082	0.169949	Cd300a	1
GO:0030099	myeloid cell differentiation	2/49	422/23355	0.221725	0.272082	0.169949	Jun/Ccr1	2
GO:0070997	neuron death	2/49	422/23355	0.221725	0.272082	0.169949	Jun/Igf1	2
GO:0002286	T cell activation involved in immune response	1/49	120/23355	0.22328	0.273417	0.170783	Slc11a1	1
GO:0009308	amine metabolic process	1/49	120/23355	0.22328	0.273417	0.170783	Akr1b3	1
GO:0043487	regulation of RNA stability	1/49	120/23355	0.22328	0.273417	0.170783	Slc11a1	1
GO:0046620	regulation of organ growth	1/49	121/23355	0.224918	0.275231	0.171916	Igf1	1
GO:0031109	microtubule polymerization or depolymerization	1/49	122/23355	0.226553	0.276845	0.172925	Cryab	1
GO:0060759	regulation of response to cytokine stimulus	1/49	122/23355	0.226553	0.276845	0.172925	Gas6	1
GO:0010256	endomembrane system organization	2/49	429/23355	0.227143	0.277373	0.173254	Psap/Umod	2
GO:0022037	metencephalon development	1/49	123/23355	0.228184	0.278065	0.173686	Psap	1
GO:0043500	muscle adaptation	1/49	123/23355	0.228184	0.278065	0.173686	Igf1	1
GO:0046632	alpha-beta T cell differentiation	1/49	123/23355	0.228184	0.278065	0.173686	Psap	1
GO:0010921	regulation of phosphatase activity	1/49	124/23355	0.229812	0.27966	0.174683	Cd300a	1
GO:0050868	negative regulation of T cell activation	1/49	124/23355	0.229812	0.27966	0.174683	Cd300a	1
GO:0072594	establishment of protein localization to organelle	2/49	433/23355	0.230244	0.279991	0.17489	Bag3/Xbp1	2
GO:0000280	nuclear division	2/49	434/23355	0.231019	0.280471	0.175189	Hspa1b/Igf1	2
GO:0010821	regulation of mitochondrion organization	1/49	125/23355	0.231437	0.280471	0.175189	Igf1	1
GO:0014013	regulation of gliogenesis	1/49	125/23355	0.231437	0.280471	0.175189	Igf1	1
GO:0051053	negative regulation of DNA metabolic process	1/49	125/23355	0.231437	0.280471	0.175189	H1f0	1
GO:0090101	negative regulation of transmembrane receptor protein serine/threonine kinase signaling pathway	1/49	125/23355	0.231437	0.280471	0.175189	Xbp1	1
GO:0002449	lymphocyte mediated immunity	2/49	435/23355	0.231795	0.280712	0.17534	Slc11a1/Cfh	2
GO:0006997	nucleus organization	1/49	126/23355	0.233058	0.281658	0.175931	Neat1	1
GO:0097549	chromatin organization involved in negative regulation of transcription	1/49	126/23355	0.233058	0.281658	0.175931	H1f0	1
GO:1901216	positive regulation of neuron death	1/49	126/23355	0.233058	0.281658	0.175931	Jun	1
GO:0120254	olefinic compound metabolic process	1/49	127/23355	0.234676	0.283418	0.17703	Cyp4f18	1
GO:0009117	nucleotide metabolic process	2/49	440/23355	0.235677	0.284393	0.177639	Igf1/Nupr1	2
GO:0018210	peptidyl-threonine modification	1/49	128/23355	0.23629	0.284393	0.177639	Umod	1
GO:0031341	regulation of cell killing	1/49	128/23355	0.23629	0.284393	0.177639	Cfh	1
GO:1905954	positive regulation of lipid localization	1/49	128/23355	0.23629	0.284393	0.177639	Cyp4f18	1
GO:0002790	peptide secretion	2/49	441/23355	0.236454	0.284393	0.177639	Psap/Igf1	2
GO:0043254	regulation of protein-containing complex assembly	2/49	441/23355	0.236454	0.284393	0.177639	Cryab/Capg	2
GO:0006690	icosanoid metabolic process	1/49	129/23355	0.237901	0.285157	0.178116	Cyp4f18	1
GO:0033138	positive regulation of peptidyl-serine phosphorylation	1/49	129/23355	0.237901	0.285157	0.178116	Gas6	1
GO:0043244	regulation of protein-containing complex disassembly	1/49	129/23355	0.237901	0.285157	0.178116	Capg	1
GO:0051592	response to calcium ion	1/49	129/23355	0.237901	0.285157	0.178116	Jun	1
GO:0061041	regulation of wound healing	1/49	129/23355	0.237901	0.285157	0.178116	Xbp1	1
GO:0046328	regulation of JNK cascade	1/49	131/23355	0.241113	0.28822	0.180029	Gadd45b	1
GO:0061013	regulation of mRNA catabolic process	1/49	131/23355	0.241113	0.28822	0.180029	Slc11a1	1
GO:0090305	nucleic acid phosphodiester bond hydrolysis	1/49	131/23355	0.241113	0.28822	0.180029	Rnase4	1
GO:1903409	reactive oxygen species biosynthetic process	1/49	131/23355	0.241113	0.28822	0.180029	Igf1	1
GO:0006753	nucleoside phosphate metabolic process	2/49	449/23355	0.242676	0.289346	0.180733	Igf1/Nupr1	2
GO:0008203	cholesterol metabolic process	1/49	132/23355	0.242715	0.289346	0.180733	Pmp22	1
GO:0030278	regulation of ossification	1/49	132/23355	0.242715	0.289346	0.180733	Ccr1	1
GO:0050852	T cell receptor signaling pathway	1/49	132/23355	0.242715	0.289346	0.180733	Cd300a	1
GO:0032434	regulation of proteasomal ubiquitin-dependent protein catabolic process	1/49	133/23355	0.244312	0.291053	0.181799	Hspa1b	1
GO:0001819	positive regulation of cytokine production	2/49	452/23355	0.245011	0.29149	0.182072	Slc11a1/Xbp1	2
GO:0002460	adaptive immune response based on somatic recombination of immune receptors built from immunoglobulin superfamily domains	2/49	452/23355	0.245011	0.29149	0.182072	Slc11a1/Cfh	2
GO:0002456	T cell mediated immunity	1/49	134/23355	0.245907	0.291765	0.182244	Slc11a1	1
GO:0009582	detection of abiotic stimulus	1/49	134/23355	0.245907	0.291765	0.182244	Igf1	1
GO:0046165	alcohol biosynthetic process	1/49	134/23355	0.245907	0.291765	0.182244	Akr1b3	1
GO:0055002	striated muscle cell development	1/49	134/23355	0.245907	0.291765	0.182244	Pmp22	1
GO:0009581	detection of external stimulus	1/49	135/23355	0.247498	0.293257	0.183176	Igf1	1
GO:0072331	signal transduction by p53 class mediator	1/49	135/23355	0.247498	0.293257	0.183176	Nupr1	1
GO:0055076	transition metal ion homeostasis	1/49	136/23355	0.249086	0.294741	0.184103	Slc11a1	1
GO:1903038	negative regulation of leukocyte cell-cell adhesion	1/49	136/23355	0.249086	0.294741	0.184103	Cd300a	1
GO:0034728	nucleosome organization	1/49	137/23355	0.250671	0.296416	0.185149	H1f0	1
GO:0001508	action potential	1/49	138/23355	0.252252	0.297685	0.185941	Pmp22	1
GO:0007050	cell cycle arrest	1/49	138/23355	0.252252	0.297685	0.185941	Pmp22	1
GO:0050671	positive regulation of lymphocyte proliferation	1/49	138/23355	0.252252	0.297685	0.185941	Igf1	1
GO:0071887	leukocyte apoptotic process	1/49	139/23355	0.25383	0.299145	0.186854	Gas6	1
GO:1901655	cellular response to ketone	1/49	139/23355	0.25383	0.299145	0.186854	Akr1b3	1
GO:0008584	male gonad development	1/49	140/23355	0.255405	0.300396	0.187635	Nupr1	1
GO:0032946	positive regulation of mononuclear cell proliferation	1/49	140/23355	0.255405	0.300396	0.187635	Igf1	1
GO:0034401	chromatin organization involved in regulation of transcription	1/49	140/23355	0.255405	0.300396	0.187635	H1f0	1
GO:0002824	positive regulation of adaptive immune response based on somatic recombination of immune receptors built from immunoglobulin superfamily domains	1/49	141/23355	0.256977	0.301437	0.188285	Slc11a1	1
GO:0016125	sterol metabolic process	1/49	141/23355	0.256977	0.301437	0.188285	Pmp22	1
GO:0046546	development of primary male sexual characteristics	1/49	141/23355	0.256977	0.301437	0.188285	Nupr1	1
GO:0051224	negative regulation of protein transport	1/49	141/23355	0.256977	0.301437	0.188285	Bag3	1
GO:0051783	regulation of nuclear division	1/49	142/23355	0.258545	0.303074	0.189308	Igf1	1
GO:0055007	cardiac muscle cell differentiation	1/49	143/23355	0.26011	0.304706	0.190327	Igf1	1
GO:0016571	histone methylation	1/49	145/23355	0.263231	0.307132	0.191842	Xbp1	1
GO:0050684	regulation of mRNA processing	1/49	145/23355	0.263231	0.307132	0.191842	Malat1	1
GO:0106106	cold-induced thermogenesis	1/49	145/23355	0.263231	0.307132	0.191842	Fabp4	1
GO:0120161	regulation of cold-induced thermogenesis	1/49	145/23355	0.263231	0.307132	0.191842	Fabp4	1
GO:1902652	secondary alcohol metabolic process	1/49	145/23355	0.263231	0.307132	0.191842	Pmp22	1
GO:1902850	microtubule cytoskeleton organization involved in mitosis	1/49	145/23355	0.263231	0.307132	0.191842	Hspa1b	1
GO:0051701	biological process involved in interaction with host	1/49	146/23355	0.264786	0.308332	0.192592	Gas6	1
GO:0072073	kidney epithelium development	1/49	146/23355	0.264786	0.308332	0.192592	Umod	1
GO:1904950	negative regulation of establishment of protein localization	1/49	146/23355	0.264786	0.308332	0.192592	Bag3	1
GO:0035637	multicellular organismal signaling	1/49	147/23355	0.266339	0.309934	0.193593	Pmp22	1
GO:0002821	positive regulation of adaptive immune response	1/49	148/23355	0.267888	0.311118	0.194332	Slc11a1	1
GO:0007043	cell-cell junction assembly	1/49	148/23355	0.267888	0.311118	0.194332	Pmp22	1
GO:0050680	negative regulation of epithelial cell proliferation	1/49	148/23355	0.267888	0.311118	0.194332	Nupr1	1
GO:0046660	female sex differentiation	1/49	149/23355	0.269433	0.312707	0.195324	Nupr1	1
GO:0031497	chromatin assembly	1/49	150/23355	0.270976	0.314289	0.196313	H1f0	1
GO:0050808	synapse organization	2/49	486/23355	0.271533	0.314728	0.196587	Malat1/Pmp22	2
GO:0043484	regulation of RNA splicing	1/49	151/23355	0.272515	0.31545	0.197038	Malat1	1
GO:0050830	defense response to Gram-positive bacterium	1/49	151/23355	0.272515	0.31545	0.197038	Mpeg1	1
GO:0062013	positive regulation of small molecule metabolic process	1/49	152/23355	0.274052	0.31681	0.197888	Igf1	1
GO:0070665	positive regulation of leukocyte proliferation	1/49	152/23355	0.274052	0.31681	0.197888	Igf1	1
GO:0048285	organelle fission	2/49	490/23355	0.274656	0.3173	0.198194	Hspa1b/Igf1	2
GO:0070507	regulation of microtubule cytoskeleton organization	1/49	153/23355	0.275585	0.318164	0.198733	Hspa1b	1
GO:0007613	memory	1/49	154/23355	0.277115	0.3193	0.199443	Igf1	1
GO:0045667	regulation of osteoblast differentiation	1/49	154/23355	0.277115	0.3193	0.199443	Igf1	1
GO:0061025	membrane fusion	1/49	154/23355	0.277115	0.3193	0.199443	Gas6	1
GO:0048593	camera-type eye morphogenesis	1/49	155/23355	0.278641	0.320849	0.20041	Cfh	1
GO:2001235	positive regulation of apoptotic signaling pathway	1/49	156/23355	0.280165	0.322392	0.201374	Nupr1	1
GO:0001824	blastocyst development	1/49	157/23355	0.281685	0.323294	0.201937	Igf1	1
GO:0002221	pattern recognition receptor signaling pathway	1/49	157/23355	0.281685	0.323294	0.201937	Cd300a	1
GO:0045580	regulation of T cell differentiation	1/49	157/23355	0.281685	0.323294	0.201937	Xbp1	1
GO:0050714	positive regulation of protein secretion	1/49	157/23355	0.281685	0.323294	0.201937	Igf1	1
GO:0002700	regulation of production of molecular mediator of immune response	1/49	158/23355	0.283203	0.324823	0.202893	Xbp1	1
GO:0000910	cytokinesis	1/49	160/23355	0.286228	0.32765	0.204659	Rhob	1
GO:0051250	negative regulation of lymphocyte activation	1/49	160/23355	0.286228	0.32765	0.204659	Cd300a	1
GO:1990845	adaptive thermogenesis	1/49	160/23355	0.286228	0.32765	0.204659	Fabp4	1
GO:0007601	visual perception	1/49	161/23355	0.287736	0.328948	0.205469	Cfh	1
GO:0040029	regulation of gene expression, epigenetic	1/49	161/23355	0.287736	0.328948	0.205469	H1f0	1
GO:0009755	hormone-mediated signaling pathway	1/49	162/23355	0.28924	0.330238	0.206275	Igf1	1
GO:2000058	regulation of ubiquitin-dependent protein catabolic process	1/49	162/23355	0.28924	0.330238	0.206275	Hspa1b	1
GO:0071383	cellular response to steroid hormone stimulus	1/49	163/23355	0.290742	0.331737	0.207211	Igf1	1
GO:0006865	amino acid transport	1/49	164/23355	0.29224	0.332582	0.207739	Slc11a1	1
GO:0010977	negative regulation of neuron projection development	1/49	164/23355	0.29224	0.332582	0.207739	Pmp22	1
GO:0031056	regulation of histone modification	1/49	164/23355	0.29224	0.332582	0.207739	Xbp1	1
GO:0033135	regulation of peptidyl-serine phosphorylation	1/49	164/23355	0.29224	0.332582	0.207739	Gas6	1
GO:0050953	sensory perception of light stimulus	1/49	165/23355	0.293736	0.333851	0.208532	Cfh	1
GO:2001236	regulation of extrinsic apoptotic signaling pathway	1/49	165/23355	0.293736	0.333851	0.208532	Igf1	1
GO:0019730	antimicrobial humoral response	1/49	166/23355	0.295228	0.33533	0.209456	Wfdc15b	1
GO:0045834	positive regulation of lipid metabolic process	1/49	168/23355	0.298204	0.338272	0.211293	Igf1	1
GO:0051100	negative regulation of binding	1/49	168/23355	0.298204	0.338272	0.211293	Jun	1
GO:0032368	regulation of lipid transport	1/49	169/23355	0.299687	0.339516	0.21207	Cyp4f18	1
GO:0034249	negative regulation of cellular amide metabolic process	1/49	169/23355	0.299687	0.339516	0.21207	Igf1	1
GO:0065004	protein-DNA complex assembly	1/49	170/23355	0.301167	0.340753	0.212843	H1f0	1
GO:1903034	regulation of response to wounding	1/49	170/23355	0.301167	0.340753	0.212843	Xbp1	1
GO:0006575	cellular modified amino acid metabolic process	1/49	171/23355	0.302644	0.341763	0.213474	Gstm1	1
GO:0035303	regulation of dephosphorylation	1/49	171/23355	0.302644	0.341763	0.213474	Cd300a	1
GO:0051260	protein homooligomerization	1/49	171/23355	0.302644	0.341763	0.213474	Aqp2	1
GO:0006333	chromatin assembly or disassembly	1/49	172/23355	0.304117	0.342547	0.213963	H1f0	1
GO:0030833	regulation of actin filament polymerization	1/49	172/23355	0.304117	0.342547	0.213963	Capg	1
GO:0046661	male sex differentiation	1/49	172/23355	0.304117	0.342547	0.213963	Nupr1	1
GO:0051494	negative regulation of cytoskeleton organization	1/49	172/23355	0.304117	0.342547	0.213963	Capg	1
GO:0050906	detection of stimulus involved in sensory perception	1/49	173/23355	0.305588	0.343542	0.214585	Igf1	1
GO:0071230	cellular response to amino acid stimulus	1/49	173/23355	0.305588	0.343542	0.214585	Xbp1	1
GO:1903531	negative regulation of secretion by cell	1/49	173/23355	0.305588	0.343542	0.214585	Cd300a	1
GO:0007254	JNK cascade	1/49	176/23355	0.309983	0.347814	0.217254	Gadd45b	1
GO:0042129	regulation of T cell proliferation	1/49	176/23355	0.309983	0.347814	0.217254	Igf1	1
GO:0098727	maintenance of cell number	1/49	176/23355	0.309983	0.347814	0.217254	Igf1	1
GO:0060041	retina development in camera-type eye	1/49	178/23355	0.312897	0.350413	0.218877	Cfh	1
GO:1901654	response to ketone	1/49	178/23355	0.312897	0.350413	0.218877	Akr1b3	1
GO:1903305	regulation of regulated secretory pathway	1/49	178/23355	0.312897	0.350413	0.218877	Cd300a	1
GO:0035051	cardiocyte differentiation	1/49	179/23355	0.31435	0.351815	0.219753	Igf1	1
GO:0032872	regulation of stress-activated MAPK cascade	1/49	180/23355	0.315799	0.353212	0.220625	Gadd45b	1
GO:0007051	spindle organization	1/49	181/23355	0.317246	0.353929	0.221073	Hspa1b	1
GO:0008654	phospholipid biosynthetic process	1/49	181/23355	0.317246	0.353929	0.221073	Hexb	1
GO:0050853	B cell receptor signaling pathway	1/49	181/23355	0.317246	0.353929	0.221073	Cd300a	1
GO:2001252	positive regulation of chromosome organization	1/49	181/23355	0.317246	0.353929	0.221073	Xbp1	1
GO:0007612	learning	1/49	182/23355	0.318689	0.355313	0.221938	Jun	1
GO:0001659	temperature homeostasis	1/49	183/23355	0.32013	0.356467	0.222658	Fabp4	1
GO:0070302	regulation of stress-activated protein kinase signaling cascade	1/49	183/23355	0.32013	0.356467	0.222658	Gadd45b	1
GO:0006479	protein methylation	1/49	184/23355	0.321568	0.357388	0.223234	Xbp1	1
GO:0008213	protein alkylation	1/49	184/23355	0.321568	0.357388	0.223234	Xbp1	1
GO:0043524	negative regulation of neuron apoptotic process	1/49	184/23355	0.321568	0.357388	0.223234	Jun	1
GO:0002793	positive regulation of peptide secretion	1/49	186/23355	0.324434	0.359663	0.224655	Igf1	1
GO:0007269	neurotransmitter secretion	1/49	186/23355	0.324434	0.359663	0.224655	Xbp1	1
GO:0048592	eye morphogenesis	1/49	186/23355	0.324434	0.359663	0.224655	Cfh	1
GO:0099643	signal release from synapse	1/49	186/23355	0.324434	0.359663	0.224655	Xbp1	1
GO:0006956	complement activation	1/49	187/23355	0.325863	0.360564	0.225217	Cfh	1
GO:0030534	adult behavior	1/49	187/23355	0.325863	0.360564	0.225217	Pmp22	1
GO:0043200	response to amino acid	1/49	187/23355	0.325863	0.360564	0.225217	Xbp1	1
GO:0030041	actin filament polymerization	1/49	188/23355	0.327289	0.361686	0.225918	Capg	1
GO:0048754	branching morphogenesis of an epithelial tube	1/49	188/23355	0.327289	0.361686	0.225918	Igf1	1
GO:0008064	regulation of actin polymerization or depolymerization	1/49	190/23355	0.330131	0.364598	0.227737	Capg	1
GO:0001764	neuron migration	1/49	192/23355	0.332962	0.367032	0.229257	Gas6	1
GO:0002262	myeloid cell homeostasis	1/49	192/23355	0.332962	0.367032	0.229257	Cfh	1
GO:0002695	negative regulation of leukocyte activation	1/49	192/23355	0.332962	0.367032	0.229257	Cd300a	1
GO:0030832	regulation of actin filament length	1/49	193/23355	0.334373	0.368125	0.22994	Capg	1
GO:0061351	neural precursor cell proliferation	1/49	193/23355	0.334373	0.368125	0.22994	Igf1	1
GO:0022408	negative regulation of cell-cell adhesion	1/49	194/23355	0.335782	0.369444	0.230764	Cd300a	1
GO:0006323	DNA packaging	1/49	197/23355	0.339989	0.373137	0.233071	H1f0	1
GO:0006911	phagocytosis, engulfment	1/49	197/23355	0.339989	0.373137	0.233071	Cd300a	1
GO:0030307	positive regulation of cell growth	1/49	197/23355	0.339989	0.373137	0.233071	Igf1	1
GO:0044706	multi-multicellular organism process	1/49	197/23355	0.339989	0.373137	0.233071	Hexb	1
GO:0009913	epidermal cell differentiation	1/49	198/23355	0.341385	0.374436	0.233882	Psap	1
GO:0002822	regulation of adaptive immune response based on somatic recombination of immune receptors built from immunoglobulin superfamily domains	1/49	200/23355	0.344169	0.377019	0.235496	Slc11a1	1
GO:0030308	negative regulation of cell growth	1/49	200/23355	0.344169	0.377019	0.235496	Cryab	1
GO:0071805	potassium ion transmembrane transport	1/49	201/23355	0.345557	0.378068	0.236151	Slc12a1	1
GO:1905952	regulation of lipid localization	1/49	201/23355	0.345557	0.378068	0.236151	Cyp4f18	1
GO:0010721	negative regulation of cell development	1/49	203/23355	0.348324	0.380384	0.237598	Igf1	1
GO:0042445	hormone metabolic process	1/49	203/23355	0.348324	0.380384	0.237598	Igf1	1
GO:0046395	carboxylic acid catabolic process	1/49	203/23355	0.348324	0.380384	0.237598	Cyp4f18	1
GO:0001906	cell killing	1/49	205/23355	0.35108	0.382442	0.238883	Cfh	1
GO:0006839	mitochondrial transport	1/49	205/23355	0.35108	0.382442	0.238883	Bag3	1
GO:0032869	cellular response to insulin stimulus	1/49	205/23355	0.35108	0.382442	0.238883	Xbp1	1
GO:0051216	cartilage development	1/49	205/23355	0.35108	0.382442	0.238883	Cfh	1
GO:0099024	plasma membrane invagination	1/49	206/23355	0.352454	0.3837	0.239669	Cd300a	1
GO:0045216	cell-cell junction organization	1/49	208/23355	0.355192	0.386442	0.241381	Pmp22	1
GO:0031345	negative regulation of cell projection organization	1/49	209/23355	0.356557	0.387447	0.242009	Pmp22	1
GO:0098742	cell-cell adhesion via plasma-membrane adhesion molecules	1/49	209/23355	0.356557	0.387447	0.242009	Umod	1
GO:0001666	response to hypoxia	1/49	210/23355	0.357919	0.388687	0.242783	Cryab	1
GO:0016054	organic acid catabolic process	1/49	211/23355	0.359279	0.389922	0.243555	Cyp4f18	1
GO:0030522	intracellular receptor signaling pathway	1/49	212/23355	0.360635	0.391152	0.244323	Igf1	1
GO:0010324	membrane invagination	1/49	213/23355	0.361989	0.391894	0.244787	Cd300a	1
GO:0050866	negative regulation of cell activation	1/49	213/23355	0.361989	0.391894	0.244787	Cd300a	1
GO:0071824	protein-DNA complex subunit organization	1/49	213/23355	0.361989	0.391894	0.244787	H1f0	1
GO:0001649	osteoblast differentiation	1/49	216/23355	0.366033	0.395541	0.247065	Igf1	1
GO:0002819	regulation of adaptive immune response	1/49	216/23355	0.366033	0.395541	0.247065	Slc11a1	1
GO:0097305	response to alcohol	1/49	216/23355	0.366033	0.395541	0.247065	Igf1	1
GO:0007623	circadian rhythm	1/49	218/23355	0.368715	0.39795	0.248569	Igf1	1
GO:0048639	positive regulation of developmental growth	1/49	218/23355	0.368715	0.39795	0.248569	Igf1	1
GO:0007188	adenylate cyclase-modulating G protein-coupled receptor signaling pathway	1/49	219/23355	0.370052	0.399147	0.249318	Psap	1
GO:0006402	mRNA catabolic process	1/49	220/23355	0.371386	0.40034	0.250063	Slc11a1	1
GO:0050871	positive regulation of B cell activation	1/49	221/23355	0.372718	0.401529	0.250805	Xbp1	1
GO:0048545	response to steroid hormone	1/49	222/23355	0.374047	0.402467	0.251391	Igf1	1
GO:0051259	protein complex oligomerization	1/49	222/23355	0.374047	0.402467	0.251391	Aqp2	1
GO:0061138	morphogenesis of a branching epithelium	1/49	225/23355	0.378016	0.406489	0.253903	Igf1	1
GO:1901617	organic hydroxy compound biosynthetic process	1/49	226/23355	0.379334	0.407656	0.254632	Akr1b3	1
GO:0030100	regulation of endocytosis	1/49	228/23355	0.381961	0.409977	0.256082	Cd300a	1
GO:0032271	regulation of protein polymerization	1/49	228/23355	0.381961	0.409977	0.256082	Capg	1
GO:0030324	lung development	1/49	229/23355	0.38327	0.411132	0.256803	Igf1	1
GO:0019058	viral life cycle	1/49	231/23355	0.385881	0.413679	0.258395	Gas6	1
GO:0007286	spermatid development	1/49	232/23355	0.387182	0.414568	0.25895	Zmynd15	1
GO:0030323	respiratory tube development	1/49	232/23355	0.387182	0.414568	0.25895	Igf1	1
GO:0008406	gonad development	1/49	237/23355	0.393648	0.420722	0.262794	Nupr1	1
GO:0036293	response to decreased oxygen levels	1/49	237/23355	0.393648	0.420722	0.262794	Cryab	1
GO:0046777	protein autophosphorylation	1/49	237/23355	0.393648	0.420722	0.262794	Jun	1
GO:0016485	protein processing	1/49	238/23355	0.394934	0.421839	0.263491	Klk1	1
GO:0021953	central nervous system neuron differentiation	1/49	239/23355	0.396216	0.422695	0.264026	Psap	1
GO:0071103	DNA conformation change	1/49	239/23355	0.396216	0.422695	0.264026	H1f0	1
GO:0017157	regulation of exocytosis	1/49	240/23355	0.397496	0.423803	0.264718	Cd300a	1
GO:0006813	potassium ion transport	1/49	241/23355	0.398773	0.424134	0.264925	Slc12a1	1
GO:0032868	response to insulin	1/49	241/23355	0.398773	0.424134	0.264925	Xbp1	1
GO:0045137	development of primary sexual characteristics	1/49	241/23355	0.398773	0.424134	0.264925	Nupr1	1
GO:0048515	spermatid differentiation	1/49	241/23355	0.398773	0.424134	0.264925	Zmynd15	1
GO:0006836	neurotransmitter transport	1/49	242/23355	0.400048	0.424975	0.26545	Xbp1	1
GO:0046578	regulation of Ras protein signal transduction	1/49	242/23355	0.400048	0.424975	0.26545	Igf1	1
GO:0001763	morphogenesis of a branching structure	1/49	244/23355	0.402589	0.427158	0.266814	Igf1	1
GO:0090257	regulation of muscle system process	1/49	244/23355	0.402589	0.427158	0.266814	Igf1	1
GO:0051607	defense response to virus	1/49	246/23355	0.40512	0.429324	0.268167	Itgax	1
GO:0140546	defense response to symbiont	1/49	246/23355	0.40512	0.429324	0.268167	Itgax	1
GO:0015980	energy derivation by oxidation of organic compounds	1/49	250/23355	0.410149	0.43413	0.271169	Igf1	1
GO:0090092	regulation of transmembrane receptor protein serine/threonine kinase signaling pathway	1/49	250/23355	0.410149	0.43413	0.271169	Xbp1	1
GO:0006260	DNA replication	1/49	253/23355	0.413894	0.43783	0.27348	Jun	1
GO:0001505	regulation of neurotransmitter levels	1/49	255/23355	0.416378	0.439928	0.27479	Xbp1	1
GO:0032886	regulation of microtubule-based process	1/49	255/23355	0.416378	0.439928	0.27479	Hspa1b	1
GO:0006401	RNA catabolic process	1/49	258/23355	0.420084	0.443577	0.277069	Slc11a1	1
GO:0048738	cardiac muscle tissue development	1/49	261/23355	0.423768	0.44666	0.278995	Igf1	1
GO:0050807	regulation of synapse organization	1/49	261/23355	0.423768	0.44666	0.278995	Malat1	1
GO:0090068	positive regulation of cell cycle process	1/49	261/23355	0.423768	0.44666	0.278995	Igf1	1
GO:0060541	respiratory system development	1/49	262/23355	0.42499	0.44768	0.279632	Igf1	1
GO:0045055	regulated exocytosis	1/49	263/23355	0.42621	0.448696	0.280267	Cd300a	1
GO:0002703	regulation of leukocyte mediated immunity	1/49	264/23355	0.427428	0.449439	0.280731	Cd300a	1
GO:0045926	negative regulation of growth	1/49	264/23355	0.427428	0.449439	0.280731	Cryab	1
GO:0002377	immunoglobulin production	1/49	265/23355	0.428643	0.450178	0.281192	Xbp1	1
GO:0032412	regulation of ion transmembrane transporter activity	1/49	265/23355	0.428643	0.450178	0.281192	Fxyd4	1
GO:0016064	immunoglobulin mediated immune response	1/49	267/23355	0.431065	0.452451	0.282612	Cfh	1
GO:0048588	developmental cell growth	1/49	269/23355	0.433478	0.454711	0.284024	Igf1	1
GO:0019724	B cell mediated immunity	1/49	271/23355	0.43588	0.456958	0.285428	Cfh	1
GO:0043523	regulation of neuron apoptotic process	1/49	272/23355	0.437078	0.45794	0.286041	Jun	1
GO:0050803	regulation of synapse structure or activity	1/49	273/23355	0.438273	0.458645	0.286481	Malat1	1
GO:0051056	regulation of small GTPase mediated signal transduction	1/49	273/23355	0.438273	0.458645	0.286481	Igf1	1
GO:0006605	protein targeting	1/49	275/23355	0.440655	0.460589	0.287696	Bag3	1
GO:0009101	glycoprotein biosynthetic process	1/49	275/23355	0.440655	0.460589	0.287696	Igf1	1
GO:0022898	regulation of transmembrane transporter activity	1/49	276/23355	0.441842	0.461281	0.288128	Fxyd4	1
GO:0110053	regulation of actin filament organization	1/49	276/23355	0.441842	0.461281	0.288128	Capg	1
GO:0000375	RNA splicing, via transesterification reactions	1/49	277/23355	0.443028	0.461695	0.288386	Malat1	1
GO:0000377	RNA splicing, via transesterification reactions with bulged adenosine as nucleophile	1/49	277/23355	0.443028	0.461695	0.288386	Malat1	1
GO:0000398	mRNA splicing, via spliceosome	1/49	277/23355	0.443028	0.461695	0.288386	Malat1	1
GO:0051606	detection of stimulus	1/49	279/23355	0.44539	0.463882	0.289753	Igf1	1
GO:0003007	heart morphogenesis	1/49	280/23355	0.446568	0.464558	0.290174	Jun	1
GO:0043588	skin development	1/49	280/23355	0.446568	0.464558	0.290174	Psap	1
GO:0008037	cell recognition	1/49	287/23355	0.454743	0.472223	0.294962	Hspa1b	1
GO:0032409	regulation of transporter activity	1/49	287/23355	0.454743	0.472223	0.294962	Fxyd4	1
GO:0045165	cell fate commitment	1/49	287/23355	0.454743	0.472223	0.294962	Slamf8	1
GO:0033044	regulation of chromosome organization	1/49	288/23355	0.455901	0.473146	0.295539	Xbp1	1
GO:0070588	calcium ion transmembrane transport	1/49	289/23355	0.457057	0.473785	0.295938	Gas6	1
GO:0090287	regulation of cellular response to growth factor stimulus	1/49	289/23355	0.457057	0.473785	0.295938	Xbp1	1
GO:0050769	positive regulation of neurogenesis	1/49	291/23355	0.459362	0.475613	0.29708	Igf1	1
GO:0070482	response to oxygen levels	1/49	291/23355	0.459362	0.475613	0.29708	Cryab	1
GO:0006310	DNA recombination	1/49	292/23355	0.46051	0.476521	0.297647	H1f0	1
GO:0007162	negative regulation of cell adhesion	1/49	293/23355	0.461656	0.477145	0.298037	Cd300a	1
GO:0016458	gene silencing	1/49	293/23355	0.461656	0.477145	0.298037	H1f0	1
GO:0006790	sulfur compound metabolic process	1/49	294/23355	0.4628	0.478045	0.298599	Gstm1	1
GO:0051258	protein polymerization	1/49	295/23355	0.463942	0.478943	0.29916	Capg	1
GO:0072659	protein localization to plasma membrane	1/49	296/23355	0.465081	0.479837	0.299718	Gas6	1
GO:0050708	regulation of protein secretion	1/49	299/23355	0.468484	0.483064	0.301734	Igf1	1
GO:0009615	response to virus	1/49	300/23355	0.469613	0.48366	0.302107	Itgax	1
GO:0043414	macromolecule methylation	1/49	300/23355	0.469613	0.48366	0.302107	Xbp1	1
GO:0050851	antigen receptor-mediated signaling pathway	1/49	301/23355	0.470741	0.484537	0.302654	Cd300a	1
GO:0048511	rhythmic process	1/49	302/23355	0.471866	0.485411	0.3032	Igf1	1
GO:0051402	neuron apoptotic process	1/49	303/23355	0.472988	0.485996	0.303565	Jun	1
GO:0051604	protein maturation	1/49	303/23355	0.472988	0.485996	0.303565	Klk1	1
GO:0030198	extracellular matrix organization	1/49	306/23355	0.476342	0.489156	0.305539	Pmp22	1
GO:0043062	extracellular structure organization	1/49	307/23355	0.477455	0.489726	0.305895	Pmp22	1
GO:0045229	external encapsulating structure organization	1/49	307/23355	0.477455	0.489726	0.305895	Pmp22	1
GO:1990830	cellular response to leukemia inhibitory factor	1/49	311/23355	0.481885	0.493981	0.308553	Xbp1	1
GO:0045927	positive regulation of growth	1/49	312/23355	0.482987	0.494533	0.308898	Igf1	1
GO:1990823	response to leukemia inhibitory factor	1/49	312/23355	0.482987	0.494533	0.308898	Xbp1	1
GO:0007548	sex differentiation	1/49	314/23355	0.485183	0.496493	0.310122	Nupr1	1
GO:0090596	sensory organ morphogenesis	1/49	315/23355	0.486278	0.497323	0.310641	Cfh	1
GO:0008544	epidermis development	1/49	319/23355	0.490635	0.501487	0.313241	Psap	1
GO:0051235	maintenance of location	1/49	324/23355	0.496029	0.506706	0.316501	Hexb	1
GO:0007204	positive regulation of cytosolic calcium ion concentration	1/49	333/23355	0.505599	0.516182	0.32242	Ccr1	1
GO:0002429	immune response-activating cell surface receptor signaling pathway	1/49	334/23355	0.506652	0.516955	0.322903	Cd300a	1
GO:0002757	immune response-activating signal transduction	1/49	335/23355	0.507702	0.517726	0.323385	Cd300a	1
GO:0009100	glycoprotein metabolic process	1/49	336/23355	0.50875	0.518494	0.323864	Igf1	1
GO:0018105	peptidyl-serine phosphorylation	1/49	337/23355	0.509795	0.519258	0.324342	Gas6	1
GO:0002791	regulation of peptide secretion	1/49	338/23355	0.510839	0.520019	0.324817	Igf1	1
GO:1903532	positive regulation of secretion by cell	1/49	346/23355	0.519109	0.528132	0.329885	Igf1	1
GO:0002768	immune response-regulating cell surface receptor signaling pathway	1/49	347/23355	0.520133	0.528867	0.330344	Cd300a	1
GO:0002764	immune response-regulating signaling pathway	1/49	350/23355	0.523193	0.531363	0.331903	Cd300a	1
GO:0006417	regulation of translation	1/49	350/23355	0.523193	0.531363	0.331903	Igf1	1
GO:0032259	methylation	1/49	351/23355	0.524208	0.532087	0.332355	Xbp1	1
GO:0051962	positive regulation of nervous system development	1/49	352/23355	0.525222	0.532807	0.332805	Igf1	1
GO:0006644	phospholipid metabolic process	1/49	353/23355	0.526233	0.533525	0.333253	Hexb	1
GO:0048872	homeostasis of number of cells	1/49	355/23355	0.52825	0.53526	0.334337	Cfh	1
GO:0031589	cell-substrate adhesion	1/49	358/23355	0.531258	0.537999	0.336048	Gas6	1
GO:0018209	peptidyl-serine modification	1/49	363/23355	0.536231	0.542722	0.338998	Gas6	1
GO:0010720	positive regulation of cell development	1/49	368/23355	0.541153	0.547387	0.341912	Igf1	1
GO:1904062	regulation of cation transmembrane transport	1/49	370/23355	0.543107	0.549048	0.342949	Fxyd4	1
GO:0034655	nucleobase-containing compound catabolic process	1/49	373/23355	0.546023	0.551678	0.344592	Slc11a1	1
GO:0051480	regulation of cytosolic calcium ion concentration	1/49	377/23355	0.549882	0.555258	0.346828	Ccr1	1
GO:0051052	regulation of DNA metabolic process	1/49	379/23355	0.5518	0.556874	0.347838	H1f0	1
GO:0044270	cellular nitrogen compound catabolic process	1/49	399/23355	0.570542	0.575128	0.359239	Slc11a1	1
GO:0051656	establishment of organelle localization	1/49	399/23355	0.570542	0.575128	0.359239	Cd300a	1
GO:0046700	heterocycle catabolic process	1/49	400/23355	0.571459	0.575721	0.35961	Slc11a1	1
GO:0048638	regulation of developmental growth	1/49	403/23355	0.574198	0.578149	0.361126	Igf1	1
GO:0034248	regulation of cellular amide metabolic process	1/49	409/23355	0.579623	0.583277	0.36433	Igf1	1
GO:0003012	muscle system process	1/49	412/23355	0.582311	0.585646	0.365809	Igf1	1
GO:0019439	aromatic compound catabolic process	1/49	419/23355	0.588516	0.591548	0.369496	Slc11a1	1
GO:0034329	cell junction assembly	1/49	432/23355	0.599802	0.602547	0.376366	Pmp22	1
GO:0090407	organophosphate biosynthetic process	1/49	434/23355	0.601511	0.603919	0.377223	Hexb	1
GO:0050767	regulation of neurogenesis	1/49	443/23355	0.609114	0.611203	0.381773	Igf1	1
GO:1901361	organic cyclic compound catabolic process	1/49	446/23355	0.611617	0.613363	0.383122	Slc11a1	1
GO:0016570	histone modification	1/49	450/23355	0.614929	0.616333	0.384977	Xbp1	1
GO:0007346	regulation of mitotic cell cycle	1/49	453/23355	0.617395	0.618452	0.386301	Igf1	1
GO:0016569	covalent chromatin modification	1/49	464/23355	0.626306	0.62702	0.391653	Xbp1	1
GO:0006397	mRNA processing	1/49	466/23355	0.627904	0.628262	0.392428	Malat1	1
GO:0007409	axonogenesis	1/49	483/23355	0.641221	0.641221	0.400523	Pmp22	1
