# Supplementary material for: Predicting Macrophage Spatial Localization from Single‐Cell Transcriptomes to Uncover Disease Mechanisms
Source: Adv Sci (Weinh). 2026 Feb 28;13(21):e10924. doi: 10.1002/advs.202410924 (PMC13073240; doi:10.1002/advs.202410924)
Supplement: Supplementary file 10 — Supplemental Table 9 [file ADVS-13-e10924-s012.xlsx]

## Sheet: Sheet1
ID	Description	GeneRatio	BgRatio	pvalue	p.adjust	qvalue	geneID	Count
GO:0060326	cell chemotaxis	38/238	304/23355	3.77248e-30	1.40261e-26	8.17239e-27	Ccl5/Ccl12/Hspb1/Cxcl2/Ccl4/Ccl7/Ccl3/Ccl2/Cxcl9/Cxcr6/Cxcl10/Ccl8/Xcl1/Il1b/Dusp1/Cxcl1/Edn1/Vcam1/Ccr7/Serpine1/Ifng/Lef1/Nr4a1/Spp1/Ccrl2/Lgals3/Csf1/Ccl9/Ccr2/C5ar1/Aif1/Pf4/Ccl17/Calr/Cxcl16/Ccl6/Cx3cr1/C3ar1	38
GO:0050900	leukocyte migration	39/238	364/23355	2.35357e-28	4.37529e-25	2.54929e-25	Ccl5/Ccl12/Cxcl2/Ccl4/Ccl7/Ccl3/Ccl2/Cxcl9/Cxcl10/Ccl8/Xcl1/Il1b/Dusp1/Cxcl1/Edn1/Vcam1/Ccr7/Serpine1/Thy1/Ifng/Il1a/Tnf/Spp1/Itgal/Lgals3/Csf1/Ccl9/Ccr2/C5ar1/Aif1/Pf4/Ccl17/Cd9/Calr/Cxcl16/Mmp9/Ccl6/Cx3cr1/C3ar1	39
GO:0030595	leukocyte chemotaxis	32/238	220/23355	1.33953e-27	1.44336e-24	8.40981e-25	Ccl5/Ccl12/Cxcl2/Ccl4/Ccl7/Ccl3/Ccl2/Cxcl9/Cxcl10/Ccl8/Xcl1/Il1b/Dusp1/Cxcl1/Edn1/Ccr7/Serpine1/Ifng/Spp1/Lgals3/Csf1/Ccl9/Ccr2/C5ar1/Aif1/Pf4/Ccl17/Calr/Cxcl16/Ccl6/Cx3cr1/C3ar1	32
GO:0097529	myeloid leukocyte migration	32/238	221/23355	1.55283e-27	1.44336e-24	8.40981e-25	Ccl5/Ccl12/Cxcl2/Ccl4/Ccl7/Ccl3/Ccl2/Cxcl9/Cxcl10/Ccl8/Xcl1/Il1b/Dusp1/Cxcl1/Edn1/Ccr7/Serpine1/Ifng/Il1a/Spp1/Lgals3/Csf1/Ccl9/Ccr2/C5ar1/Aif1/Pf4/Ccl17/Cd9/Ccl6/Cx3cr1/C3ar1	32
GO:0030593	neutrophil chemotaxis	24/238	101/23355	2.53758e-26	1.88694e-23	1.09944e-23	Ccl5/Ccl12/Cxcl2/Ccl4/Ccl7/Ccl3/Ccl2/Cxcl9/Cxcl10/Ccl8/Xcl1/Il1b/Cxcl1/Edn1/Ccr7/Ifng/Spp1/Lgals3/Ccl9/C5ar1/Pf4/Ccl17/Ccl6/C3ar1	24
GO:1903131	mononuclear cell differentiation	40/238	468/23355	2.67587e-25	1.3594e-22	7.92065e-23	Hspb1/Lepr/Cd79a/Gadd45g/Ly6d/Cd28/Id2/Cd8a/Cd27/Il1b/Tnfsf8/Ccr7/Cd3g/Fas/Cd3d/Egr1/Ms4a1/Il7r/Cd3e/Dcstamp/Klrc1/Tcf7/Ifng/Lck/Il1a/Ctla2a/Cd79b/Lef1/Rsad2/Il10/Il2ra/Tnfsf9/Myc/Ctsl/Csf1/Ccr2/H2-Ab1/H2-Aa/Pou2f2/Tmem176a	40
GO:0071621	granulocyte chemotaxis	25/238	126/23355	2.92502e-25	1.3594e-22	7.92065e-23	Ccl5/Ccl12/Cxcl2/Ccl4/Ccl7/Ccl3/Ccl2/Cxcl9/Cxcl10/Ccl8/Xcl1/Il1b/Cxcl1/Edn1/Ccr7/Ifng/Spp1/Lgals3/Csf1/Ccl9/C5ar1/Pf4/Ccl17/Ccl6/C3ar1	25
GO:1990266	neutrophil migration	25/238	126/23355	2.92502e-25	1.3594e-22	7.92065e-23	Ccl5/Ccl12/Cxcl2/Ccl4/Ccl7/Ccl3/Ccl2/Cxcl9/Cxcl10/Ccl8/Xcl1/Il1b/Cxcl1/Edn1/Ccr7/Ifng/Il1a/Spp1/Lgals3/Ccl9/C5ar1/Pf4/Ccl17/Ccl6/C3ar1	25
GO:0097530	granulocyte migration	26/238	155/23355	3.07813e-24	1.27161e-21	7.40912e-22	Ccl5/Ccl12/Cxcl2/Ccl4/Ccl7/Ccl3/Ccl2/Cxcl9/Cxcl10/Ccl8/Xcl1/Il1b/Cxcl1/Edn1/Ccr7/Ifng/Il1a/Spp1/Lgals3/Csf1/Ccl9/C5ar1/Pf4/Ccl17/Ccl6/C3ar1	26
GO:0001819	positive regulation of cytokine production	37/238	452/23355	8.8333e-23	3.19119e-20	1.85937e-20	Ccl5/Hspb1/Ccl4/Ccl3/Ccl2/Mmp12/Cd28/Cd27/Xcl1/Klrk1/Il1b/Furin/Ltb/Ccr7/Serpine1/Egr1/Cd3e/Ifng/Il1a/Ptgs2/Rsad2/Il10/Tnf/C3/Nr4a3/Tnfsf9/Ccr2/Cd14/C5ar1/Aif1/Pf4/Lpl/Pou2f2/H2-T23/Lilra5/C3ar1/Cd209b	37
GO:0030098	lymphocyte differentiation	36/238	423/23355	9.44139e-23	3.19119e-20	1.85937e-20	Hspb1/Lepr/Cd79a/Gadd45g/Ly6d/Cd28/Id2/Cd8a/Cd27/Il1b/Tnfsf8/Ccr7/Cd3g/Fas/Cd3d/Egr1/Ms4a1/Il7r/Cd3e/Klrc1/Tcf7/Ifng/Lck/Il1a/Ctla2a/Cd79b/Lef1/Rsad2/Il10/Il2ra/Tnfsf9/Ctsl/Ccr2/H2-Ab1/H2-Aa/Pou2f2	36
GO:1990868	response to chemokine	19/238	71/23355	3.75026e-22	1.07257e-19	6.24942e-20	Ccl5/Ccl12/Cxcl2/Ccl4/Ccl7/Ccl3/Ccl2/Cxcl9/Cxcl10/Ccl8/Xcl1/Dusp1/Cxcl1/Edn1/Ccl9/Pf4/Ccl17/Ccl6/Cx3cr1	19
GO:1990869	cellular response to chemokine	19/238	71/23355	3.75026e-22	1.07257e-19	6.24942e-20	Ccl5/Ccl12/Cxcl2/Ccl4/Ccl7/Ccl3/Ccl2/Cxcl9/Cxcl10/Ccl8/Xcl1/Dusp1/Cxcl1/Edn1/Ccl9/Pf4/Ccl17/Ccl6/Cx3cr1	19
GO:0070098	chemokine-mediated signaling pathway	18/238	61/23355	6.52424e-22	1.73265e-19	1.00954e-19	Ccl5/Ccl12/Cxcl2/Ccl4/Ccl7/Ccl3/Ccl2/Cxcl9/Cxcl10/Ccl8/Xcl1/Cxcl1/Edn1/Ccl9/Pf4/Ccl17/Ccl6/Cx3cr1	18
GO:0019221	cytokine-mediated signaling pathway	33/238	372/23355	1.79911e-21	4.45938e-19	2.59829e-19	Ccl5/Ccl12/Cxcl2/Ccl4/Ccl7/Lepr/Ccl3/Ccl2/Cxcl9/Cxcl10/Mmp12/Ccl8/Xcl1/Il1b/Cxcl1/Edn1/Klf6/Egr1/Il2rb/Ifng/Il1a/Tnf/Csf1/Ccl9/Ccr2/Ifitm3/Pf4/Iigp1/Ccl17/Ifitm2/Ccl6/Csf2ra/Cx3cr1	33
GO:0002548	monocyte chemotaxis	17/238	56/23355	5.33075e-21	1.23873e-18	7.21755e-19	Ccl5/Ccl12/Ccl4/Ccl7/Ccl3/Ccl2/Cxcl10/Ccl8/Xcl1/Dusp1/Serpine1/Lgals3/Ccl9/Ccr2/Aif1/Ccl17/Ccl6	17
GO:0071674	mononuclear cell migration	24/238	171/23355	1.50925e-20	3.30083e-18	1.92325e-18	Ccl5/Ccl12/Ccl4/Ccl7/Ccl3/Ccl2/Cxcl10/Ccl8/Xcl1/Dusp1/Ccr7/Serpine1/Itgal/Lgals3/Csf1/Ccl9/Ccr2/C5ar1/Aif1/Ccl17/Calr/Cxcl16/Ccl6/C3ar1	24
GO:0022409	positive regulation of cell-cell adhesion	28/238	267/23355	2.69265e-20	5.56182e-18	3.24063e-18	Ccl5/Ccl2/Cited2/Cd28/Cd27/Xcl1/Il1b/Vcam1/Ccr7/Il7r/Thy1/Cd3e/Ifng/Lck/Il1a/Lef1/Tnf/Hes1/Il2ra/Nr4a3/Itgal/Tnfsf9/Plaur/Ccr2/H2-Ab1/Aif1/H2-Aa/H2-T23	28
GO:0034341	response to interferon-gamma	22/238	137/23355	3.07738e-20	6.02194e-18	3.50872e-18	Ccl5/Ccl12/Ccl4/Ccl7/Ccl3/Ccl2/Ccl8/Xcl1/Ifng/Vim/Ccl9/Ifitm3/H2-Ab1/H2-Eb1/H2-Aa/Ccl17/Ifitm2/Cxcl16/Ccl6/Actg1/Gbp2/Bst2	22
GO:0050863	regulation of T cell activation	30/238	323/23355	3.68145e-20	6.84381e-18	3.98759e-18	Ccl5/Hspb1/Ccl2/Cd28/Cd27/Xcl1/Il1b/Vcam1/Ccr7/Cd209a/Il7r/Thy1/Cd3e/Tcf7/Ifng/Lat/Lck/Il1a/Ctla2a/Lef1/Hes1/Il2ra/Itgal/Tnfsf9/Lgals3/Ccr2/H2-Ab1/Aif1/H2-Aa/H2-T23	30
GO:0045785	positive regulation of cell adhesion	34/238	442/23355	3.9759e-20	7.03924e-18	4.10146e-18	Ccl5/Ccl2/Cited2/Cd28/Cd27/Xcl1/Il1b/Vcam1/Ccr7/Il7r/Thy1/Cd3e/S100a10/Ifng/Lck/Il1a/Lef1/Tnf/Hes1/Il2ra/Nr4a3/Spp1/Itgal/Tnfsf9/Csf1/Plaur/Ccr2/H2-Ab1/Aif1/H2-Aa/Cd63/H2-T23/Calr/Dab2	34
GO:1903039	positive regulation of leukocyte cell-cell adhesion	26/238	223/23355	4.37905e-20	7.40059e-18	4.312e-18	Ccl5/Ccl2/Cd28/Cd27/Xcl1/Il1b/Vcam1/Ccr7/Il7r/Thy1/Cd3e/Ifng/Lck/Il1a/Lef1/Tnf/Hes1/Il2ra/Nr4a3/Itgal/Tnfsf9/Ccr2/H2-Ab1/Aif1/H2-Aa/H2-T23	26
GO:0022407	regulation of cell-cell adhesion	33/238	432/23355	1.83066e-19	2.9593e-17	1.72425e-17	Ccl5/Hspb1/Ccl2/Cited2/Cd28/Cd27/Xcl1/Il1b/Vcam1/Ccr7/Il7r/Thy1/Cd3e/Ifng/Lck/Il1a/Lef1/Bmp2/Il10/Tnf/Hes1/Il2ra/Nr4a3/Itgal/Tnfsf9/Lgals3/Plaur/Ccr2/H2-Ab1/Aif1/H2-Aa/Cd9/H2-T23	33
GO:0030217	T cell differentiation	28/238	290/23355	2.50831e-19	3.88579e-17	2.26408e-17	Hspb1/Lepr/Gadd45g/Cd28/Cd8a/Cd27/Il1b/Tnfsf8/Ccr7/Cd3g/Fas/Cd3d/Egr1/Il7r/Cd3e/Klrc1/Tcf7/Ifng/Lck/Il1a/Ctla2a/Lef1/Rsad2/Il2ra/Tnfsf9/Ctsl/Ccr2/H2-Aa	28
GO:0050870	positive regulation of T cell activation	24/238	201/23355	7.2824e-19	1.08304e-16	6.31039e-17	Ccl5/Ccl2/Cd28/Cd27/Xcl1/Il1b/Vcam1/Ccr7/Il7r/Thy1/Cd3e/Ifng/Lck/Il1a/Lef1/Hes1/Il2ra/Itgal/Tnfsf9/Ccr2/H2-Ab1/Aif1/H2-Aa/H2-T23	24
GO:1903037	regulation of leukocyte cell-cell adhesion	28/238	314/23355	2.09223e-18	2.99189e-16	1.74325e-16	Ccl5/Hspb1/Ccl2/Cd28/Cd27/Xcl1/Il1b/Vcam1/Ccr7/Il7r/Thy1/Cd3e/Ifng/Lck/Il1a/Lef1/Tnf/Hes1/Il2ra/Nr4a3/Itgal/Tnfsf9/Lgals3/Ccr2/H2-Ab1/Aif1/H2-Aa/H2-T23	28
GO:0048247	lymphocyte chemotaxis	15/238	52/23355	2.72969e-18	3.75888e-16	2.19014e-16	Ccl5/Ccl12/Ccl4/Ccl7/Ccl3/Ccl2/Cxcl10/Ccl8/Xcl1/Ccr7/Ccl9/Ccr2/Ccl17/Cxcl16/Ccl6	15
GO:0007159	leukocyte cell-cell adhesion	29/238	353/23355	4.6568e-18	6.18357e-16	3.60289e-16	Ccl5/Hspb1/Ccl2/Cd28/Cd27/Xcl1/Il1b/Vcam1/Ccr7/Il7r/Thy1/Cd3e/Ifng/Lck/Il1a/Lef1/Tnf/Hes1/Il2ra/Nr4a3/Itgal/Tnfsf9/Lgals3/Ccr2/H2-Ab1/Aif1/H2-Aa/H2-T23/Cx3cr1	29
GO:0002687	positive regulation of leukocyte migration	21/238	151/23355	4.94362e-18	6.33807e-16	3.69291e-16	Ccl5/Ccl12/Ccl4/Ccl2/Cxcl10/Xcl1/Il1b/Edn1/Ccr7/Serpine1/Thy1/Il1a/Lgals3/Csf1/Ccr2/C5ar1/Aif1/Calr/Mmp9/Cx3cr1/C3ar1	21
GO:1902105	regulation of leukocyte differentiation	27/238	307/23355	1.24962e-17	1.54869e-15	9.02355e-16	Ccl5/Hspb1/Ccl3/Cd28/Fos/Id2/Cd27/Ccr7/Fas/Klf10/Il7r/Dcstamp/Tcf7/Ifng/Lck/Ctla2a/Lef1/Il10/Tnf/Il2ra/Tnfsf9/Myc/Csf1/Ccr2/Pf4/H2-Aa/Tmem176a	27
GO:0070661	leukocyte proliferation	28/238	348/23355	3.12476e-17	3.7477e-15	2.18362e-15	Ccl5/Ccl12/Cd79a/Cd28/Cdkn1a/Cd27/Xcl1/Il1b/Vcam1/Ccr7/Cd209a/Il7r/Cd3e/Ifng/Il1a/Lef1/Il10/Hes1/Il2ra/Itgal/Tnfsf9/Lgals3/Csf1/Ccr2/H2-Ab1/Aif1/H2-Aa/H2-T23	28
GO:0032943	mononuclear cell proliferation	27/238	323/23355	4.54144e-17	5.27659e-15	3.07444e-15	Ccl5/Cd79a/Cd28/Cdkn1a/Cd27/Xcl1/Il1b/Vcam1/Ccr7/Cd209a/Il7r/Cd3e/Ifng/Il1a/Lef1/Il10/Hes1/Il2ra/Itgal/Tnfsf9/Lgals3/Csf1/Ccr2/H2-Ab1/Aif1/H2-Aa/H2-T23	27
GO:0002685	regulation of leukocyte migration	23/238	217/23355	5.86714e-17	6.61031e-15	3.85154e-15	Ccl5/Ccl12/Ccl4/Ccl2/Cxcl10/Xcl1/Il1b/Dusp1/Edn1/Ccr7/Serpine1/Thy1/Il1a/Lgals3/Csf1/Ccr2/C5ar1/Aif1/Cd9/Calr/Mmp9/Cx3cr1/C3ar1	23
GO:1903706	regulation of hemopoiesis	29/238	396/23355	1.02037e-16	1.1158e-14	6.50131e-15	Ccl5/Hspb1/Ccl3/Cd28/Fos/Id2/Cd27/Ccr7/Isg15/Fas/Klf10/Zfp36/Il7r/Dcstamp/Tcf7/Ifng/Lck/Ctla2a/Lef1/Il10/Tnf/Il2ra/Tnfsf9/Myc/Csf1/Ccr2/Pf4/H2-Aa/Tmem176a	29
GO:0070663	regulation of leukocyte proliferation	24/238	252/23355	1.41948e-16	1.50789e-14	8.78584e-15	Ccl5/Ccl12/Cd28/Cdkn1a/Xcl1/Il1b/Vcam1/Ccr7/Cd209a/Cd3e/Ifng/Il1a/Il10/Hes1/Il2ra/Itgal/Tnfsf9/Lgals3/Csf1/Ccr2/H2-Ab1/Aif1/H2-Aa/H2-T23	24
GO:0032103	positive regulation of response to external stimulus	29/238	405/23355	1.85264e-16	1.91337e-14	1.11484e-14	Ccl5/Hspb1/Ccl4/Ccl3/Ccl2/Cxcl10/Mmp12/Cd28/Xcl1/Klrk1/Il1b/Cxcl1/Edn1/Ccr7/Serpine1/Ifng/Ptgs2/Tnf/C3/Klrd1/Csf1/Ccr2/C5ar1/Aif1/Lpl/H2-T23/Calr/Lilra5/C3ar1	29
GO:0032944	regulation of mononuclear cell proliferation	23/238	235/23355	3.43795e-16	3.45468e-14	2.01289e-14	Ccl5/Cd28/Cdkn1a/Xcl1/Il1b/Vcam1/Ccr7/Cd209a/Cd3e/Ifng/Il1a/Il10/Hes1/Il2ra/Itgal/Tnfsf9/Lgals3/Csf1/Ccr2/H2-Ab1/Aif1/H2-Aa/H2-T23	23
GO:0046651	lymphocyte proliferation	26/238	320/23355	3.56264e-16	3.48576e-14	2.031e-14	Ccl5/Cd79a/Cd28/Cdkn1a/Cd27/Xcl1/Il1b/Vcam1/Ccr7/Cd209a/Il7r/Cd3e/Ifng/Il1a/Lef1/Il10/Hes1/Il2ra/Itgal/Tnfsf9/Lgals3/Ccr2/H2-Ab1/Aif1/H2-Aa/H2-T23	26
GO:0072676	lymphocyte migration	17/238	104/23355	4.85363e-16	4.62712e-14	2.69602e-14	Ccl5/Ccl12/Ccl4/Ccl7/Ccl3/Ccl2/Cxcl10/Ccl8/Xcl1/Ccr7/Itgal/Ccl9/Ccr2/Aif1/Ccl17/Cxcl16/Ccl6	17
GO:0050867	positive regulation of cell activation	31/238	494/23355	6.29683e-16	5.8529e-14	3.41023e-14	Ccl5/Ccl2/Cd28/Cdkn1a/Cd27/Xcl1/Klrk1/Il1b/Vcam1/Ccr7/Il7r/Thy1/Cd3e/Ifng/Lck/Il1a/Lef1/Il10/Tnf/Hes1/Il2ra/Nr4a3/Itgal/Tnfsf9/Ccr2/H2-Ab1/Aif1/H2-Aa/H2-T23/Lilra5/Ms4a2	31
GO:0042129	regulation of T cell proliferation	20/238	176/23355	1.74351e-15	1.58107e-13	9.21219e-14	Ccl5/Cd28/Xcl1/Il1b/Vcam1/Ccr7/Cd209a/Cd3e/Ifng/Il1a/Hes1/Il2ra/Itgal/Tnfsf9/Lgals3/Ccr2/H2-Ab1/Aif1/H2-Aa/H2-T23	20
GO:0002696	positive regulation of leukocyte activation	30/238	479/23355	2.02617e-15	1.79365e-13	1.04508e-13	Ccl5/Ccl2/Cd28/Cdkn1a/Cd27/Xcl1/Klrk1/Il1b/Vcam1/Ccr7/Il7r/Thy1/Cd3e/Ifng/Lck/Il1a/Lef1/Il10/Tnf/Hes1/Il2ra/Nr4a3/Itgal/Tnfsf9/Ccr2/H2-Ab1/Aif1/H2-Aa/H2-T23/Ms4a2	30
GO:1902107	positive regulation of leukocyte differentiation	20/238	178/23355	2.17508e-15	1.83794e-13	1.07089e-13	Ccl5/Ccl3/Fos/Id2/Cd27/Ccr7/Klf10/Il7r/Dcstamp/Ifng/Lck/Lef1/Il10/Tnf/Il2ra/Tnfsf9/Csf1/Ccr2/Pf4/H2-Aa	20
GO:1903708	positive regulation of hemopoiesis	20/238	178/23355	2.17508e-15	1.83794e-13	1.07089e-13	Ccl5/Ccl3/Fos/Id2/Cd27/Ccr7/Klf10/Il7r/Dcstamp/Ifng/Lck/Lef1/Il10/Tnf/Il2ra/Tnfsf9/Csf1/Ccr2/Pf4/H2-Aa	20
GO:0050670	regulation of lymphocyte proliferation	22/238	232/23355	3.02134e-15	2.49629e-13	1.45448e-13	Ccl5/Cd28/Cdkn1a/Xcl1/Il1b/Vcam1/Ccr7/Cd209a/Cd3e/Ifng/Il1a/Il10/Hes1/Il2ra/Itgal/Tnfsf9/Lgals3/Ccr2/H2-Ab1/Aif1/H2-Aa/H2-T23	22
GO:0071347	cellular response to interleukin-1	15/238	80/23355	3.1417e-15	2.53931e-13	1.47955e-13	Ccl5/Ccl12/Ccl4/Ccl7/Ccl3/Ccl2/Ccl8/Xcl1/Il1b/Serpine1/Egr1/Il1a/Ccl9/Ccl17/Ccl6	15
GO:0042102	positive regulation of T cell proliferation	16/238	100/23355	5.13245e-15	4.0332e-13	2.34997e-13	Ccl5/Cd28/Xcl1/Il1b/Vcam1/Ccr7/Cd3e/Ifng/Il1a/Hes1/Il2ra/Itgal/Tnfsf9/Ccr2/Aif1/H2-T23	16
GO:0032946	positive regulation of mononuclear cell proliferation	18/238	140/23355	5.20693e-15	4.0332e-13	2.34997e-13	Ccl5/Cd28/Cdkn1a/Xcl1/Il1b/Vcam1/Ccr7/Cd3e/Ifng/Il1a/Hes1/Il2ra/Itgal/Tnfsf9/Csf1/Ccr2/Aif1/H2-T23	18
GO:0002237	response to molecule of bacterial origin	27/238	393/23355	5.98333e-15	4.54e-13	2.64526e-13	Ccl5/Ccl12/Cxcl2/Ccl2/Cxcl9/Cxcl10/Klrk1/Il1b/Cxcl1/Ccr7/Serpine1/Zfp36/Tnip3/Ifng/Il1a/Acp5/Vim/Ptgs2/Il10/Tnf/Cd14/C5ar1/Pf4/Fcgr4/Cxcl16/Cx3cr1/Gbp2	27
GO:0002688	regulation of leukocyte chemotaxis	17/238	121/23355	6.70003e-15	4.98214e-13	2.90287e-13	Ccl5/Ccl12/Ccl4/Ccl2/Cxcl10/Xcl1/Il1b/Dusp1/Edn1/Ccr7/Serpine1/Csf1/Ccr2/C5ar1/Aif1/Calr/C3ar1	17
GO:0032496	response to lipopolysaccharide	26/238	372/23355	1.30797e-14	9.53536e-13	5.55584e-13	Ccl5/Ccl12/Cxcl2/Ccl2/Cxcl9/Cxcl10/Klrk1/Il1b/Cxcl1/Ccr7/Serpine1/Zfp36/Tnip3/Ifng/Il1a/Acp5/Vim/Ptgs2/Il10/Tnf/Cd14/Pf4/Fcgr4/Cxcl16/Cx3cr1/Gbp2	26
GO:0070665	positive regulation of leukocyte proliferation	18/238	152/23355	2.25628e-14	1.61324e-12	9.39964e-13	Ccl5/Cd28/Cdkn1a/Xcl1/Il1b/Vcam1/Ccr7/Cd3e/Ifng/Il1a/Hes1/Il2ra/Itgal/Tnfsf9/Csf1/Ccr2/Aif1/H2-T23	18
GO:0071675	regulation of mononuclear cell migration	16/238	110/23355	2.43313e-14	1.70686e-12	9.94514e-13	Ccl5/Ccl12/Ccl4/Ccl2/Cxcl10/Xcl1/Dusp1/Ccr7/Serpine1/Lgals3/Csf1/Ccr2/C5ar1/Aif1/Calr/C3ar1	16
GO:0071222	cellular response to lipopolysaccharide	23/238	288/23355	2.84313e-14	1.95754e-12	1.14058e-12	Ccl5/Ccl12/Cxcl2/Ccl2/Cxcl9/Cxcl10/Klrk1/Il1b/Cxcl1/Serpine1/Zfp36/Tnip3/Ifng/Il1a/Vim/Il10/Tnf/Cd14/Pf4/Fcgr4/Cxcl16/Cx3cr1/Gbp2	23
GO:0001906	cell killing	20/238	205/23355	3.34646e-14	2.2622e-12	1.31809e-12	Cxcl2/Ccl2/Cxcl10/H2-M2/Xcl1/Klrk1/Cxcl1/Prdx1/Il7r/Klrc1/Ifng/Cd55/Fcer2a/C3/Klrd1/Lgals3/Pf4/Ccl17/H2-T23/Hsp90ab1	20
GO:0071346	cellular response to interferon-gamma	16/238	113/23355	3.76091e-14	2.45458e-12	1.43018e-12	Ccl5/Ccl12/Ccl4/Ccl7/Ccl3/Ccl2/Ccl8/Xcl1/Ifng/Vim/Ccl9/H2-Ab1/Ccl17/Ccl6/Actg1/Gbp2	16
GO:0071216	cellular response to biotic stimulus	24/238	323/23355	3.76307e-14	2.45458e-12	1.43018e-12	Ccl5/Ccl12/Cxcl2/Ccl2/Cxcl9/Cxcl10/Klrk1/Il1b/Hspa5/Cxcl1/Serpine1/Zfp36/Tnip3/Ifng/Il1a/Vim/Il10/Tnf/Cd14/Pf4/Fcgr4/Cxcl16/Cx3cr1/Gbp2	24
GO:0002690	positive regulation of leukocyte chemotaxis	15/238	95/23355	4.56573e-14	2.92679e-12	1.70531e-12	Ccl5/Ccl4/Ccl2/Cxcl10/Xcl1/Il1b/Edn1/Ccr7/Serpine1/Csf1/Ccr2/C5ar1/Aif1/Calr/C3ar1	15
GO:0070555	response to interleukin-1	15/238	96/23355	5.36275e-14	3.37944e-12	1.96905e-12	Ccl5/Ccl12/Ccl4/Ccl7/Ccl3/Ccl2/Ccl8/Xcl1/Il1b/Serpine1/Egr1/Il1a/Ccl9/Ccl17/Ccl6	15
GO:0071219	cellular response to molecule of bacterial origin	23/238	298/23355	5.88123e-14	3.6444e-12	2.12343e-12	Ccl5/Ccl12/Cxcl2/Ccl2/Cxcl9/Cxcl10/Klrk1/Il1b/Cxcl1/Serpine1/Zfp36/Tnip3/Ifng/Il1a/Vim/Il10/Tnf/Cd14/Pf4/Fcgr4/Cxcl16/Cx3cr1/Gbp2	23
GO:0050671	positive regulation of lymphocyte proliferation	17/238	138/23355	6.25276e-14	3.81111e-12	2.22057e-12	Ccl5/Cd28/Cdkn1a/Xcl1/Il1b/Vcam1/Ccr7/Cd3e/Ifng/Il1a/Hes1/Il2ra/Itgal/Tnfsf9/Ccr2/Aif1/H2-T23	17
GO:0042098	T cell proliferation	20/238	215/23355	8.30412e-14	4.97979e-12	2.90151e-12	Ccl5/Cd28/Xcl1/Il1b/Vcam1/Ccr7/Cd209a/Cd3e/Ifng/Il1a/Hes1/Il2ra/Itgal/Tnfsf9/Lgals3/Ccr2/H2-Ab1/Aif1/H2-Aa/H2-T23	20
GO:0032680	regulation of tumor necrosis factor production	18/238	168/23355	1.313e-13	7.7488e-12	4.51489e-12	Hspb1/Ccl4/Ccl3/Ccl2/Ccr7/Zfp36/Ifng/Il1a/Acp5/Il10/Ccr2/Cd14/Pf4/Lpl/H2-T23/Lilra5/Cx3cr1/Cd209b	18
GO:0050727	regulation of inflammatory response	24/238	344/23355	1.49474e-13	8.68352e-12	5.05951e-12	Ccl5/Ccl3/Cd28/Apoe/Xcl1/Il1b/Ccr7/Serpine1/Ier3/Socs3/Zfp36/Ifng/Ctla2a/Acp5/Ptgs2/Il10/Tnf/Il2ra/C3/Ccr2/Lpl/H2-T23/Lilra5/Cx3cr1	24
GO:1903555	regulation of tumor necrosis factor superfamily cytokine production	18/238	170/23355	1.61426e-13	9.23354e-12	5.37998e-12	Hspb1/Ccl4/Ccl3/Ccl2/Ccr7/Zfp36/Ifng/Il1a/Acp5/Il10/Ccr2/Cd14/Pf4/Lpl/H2-T23/Lilra5/Cx3cr1/Cd209b	18
GO:0051251	positive regulation of lymphocyte activation	26/238	417/23355	1.88491e-13	1.06183e-11	6.18684e-12	Ccl5/Ccl2/Cd28/Cdkn1a/Cd27/Xcl1/Il1b/Vcam1/Ccr7/Il7r/Thy1/Cd3e/Ifng/Lck/Il1a/Lef1/Il10/Hes1/Il2ra/Itgal/Tnfsf9/Ccr2/H2-Ab1/Aif1/H2-Aa/H2-T23	26
GO:0032640	tumor necrosis factor production	18/238	174/23355	2.41995e-13	1.34289e-11	7.82444e-12	Hspb1/Ccl4/Ccl3/Ccl2/Ccr7/Zfp36/Ifng/Il1a/Acp5/Il10/Ccr2/Cd14/Pf4/Lpl/H2-T23/Lilra5/Cx3cr1/Cd209b	18
GO:0071706	tumor necrosis factor superfamily cytokine production	18/238	177/23355	3.25584e-13	1.78018e-11	1.03723e-11	Hspb1/Ccl4/Ccl3/Ccl2/Ccr7/Zfp36/Ifng/Il1a/Acp5/Il10/Ccr2/Cd14/Pf4/Lpl/H2-T23/Lilra5/Cx3cr1/Cd209b	18
GO:0002697	regulation of immune effector process	26/238	437/23355	5.53627e-13	2.98317e-11	1.73816e-11	Ccl5/Ccl2/Mmp12/Cd28/H2-M2/Hmox1/Xcl1/Klrk1/Il1b/Cxcl1/Ccr7/Il7r/Klrc1/Ifng/Cd55/Fcer2a/Rsad2/Il10/Tnf/C3/Nr4a3/Klrd1/Lgals3/Ccr2/H2-T23/Ms4a2	26
GO:1905517	macrophage migration	12/238	60/23355	8.63032e-13	4.58393e-11	2.67086e-11	Ccl5/Ccl12/Ccl3/Ccl2/Ccr7/Lgals3/Csf1/Ccr2/C5ar1/Cd9/Cx3cr1/C3ar1	12
GO:0050921	positive regulation of chemotaxis	16/238	146/23355	2.18905e-12	1.14632e-10	6.67911e-11	Ccl5/Hspb1/Ccl4/Ccl2/Cxcl10/Xcl1/Il1b/Edn1/Ccr7/Serpine1/Csf1/Ccr2/C5ar1/Aif1/Calr/C3ar1	16
GO:0032760	positive regulation of tumor necrosis factor production	14/238	102/23355	2.38529e-12	1.23174e-10	7.17679e-11	Hspb1/Ccl4/Ccl3/Ccl2/Ccr7/Ifng/Il1a/Ccr2/Cd14/Pf4/Lpl/H2-T23/Lilra5/Cd209b	14
GO:1903557	positive regulation of tumor necrosis factor superfamily cytokine production	14/238	103/23355	2.73578e-12	1.39337e-10	8.11858e-11	Hspb1/Ccl4/Ccl3/Ccl2/Ccr7/Ifng/Il1a/Ccr2/Cd14/Pf4/Lpl/H2-T23/Lilra5/Cd209b	14
GO:0002703	regulation of leukocyte mediated immunity	20/238	264/23355	3.86407e-12	1.94143e-10	1.13119e-10	Ccl2/Cd28/H2-M2/Hmox1/Xcl1/Klrk1/Il1b/Cxcl1/Il7r/Klrc1/Ifng/Cd55/Fcer2a/Rsad2/Tnf/C3/Klrd1/Ccr2/H2-T23/Ms4a2	20
GO:0070371	ERK1 and ERK2 cascade	22/238	332/23355	4.50298e-12	2.23228e-10	1.30065e-10	Ccl5/Ccl12/Ccl4/Ccl7/Ccl3/Ccl2/Ccl8/Atf3/Apoe/Xcl1/Il1b/Dusp1/Il1a/Bmp2/C3/Myc/Ccl9/C5ar1/Ccl17/Ccl6/Trf/Dab2	22
GO:0002699	positive regulation of immune effector process	20/238	268/23355	5.093e-12	2.49155e-10	1.45172e-10	Ccl2/Cd28/H2-M2/Hmox1/Xcl1/Klrk1/Il1b/Cxcl1/Ccr7/Ifng/Fcer2a/Rsad2/Il10/Tnf/C3/Nr4a3/Klrd1/Ccr2/H2-T23/Ms4a2	20
GO:0042063	gliogenesis	22/238	343/23355	8.55601e-12	4.13133e-10	2.40714e-10	Ccl12/Lepr/Ccl3/Ccl2/Id2/Il1b/Fas/Ifng/Lef1/Bmp2/Vim/Tnf/Hes1/Areg/Egr2/Myc/Csf1/Ccr2/C5ar1/Cd9/Trf/Cx3cr1	22
GO:0045619	regulation of lymphocyte differentiation	17/238	191/23355	1.30678e-11	6.22897e-10	3.62935e-10	Hspb1/Cd28/Id2/Cd27/Ccr7/Fas/Il7r/Tcf7/Ifng/Lck/Ctla2a/Lef1/Il10/Il2ra/Tnfsf9/Ccr2/H2-Aa	17
GO:0050920	regulation of chemotaxis	18/238	224/23355	1.79388e-11	8.4426e-10	4.91913e-10	Ccl5/Ccl12/Hspb1/Ccl4/Ccl2/Cxcl10/Xcl1/Il1b/Dusp1/Edn1/Ccr7/Serpine1/Csf1/Ccr2/C5ar1/Aif1/Calr/C3ar1	18
GO:0031349	positive regulation of defense response	19/238	259/23355	2.38219e-11	1.10712e-09	6.45073e-10	Ccl5/Ccl3/Mmp12/Cd28/Xcl1/Klrk1/Il1b/Cxcl1/Ccr7/Serpine1/Ifng/Ptgs2/Tnf/C3/Klrd1/Ccr2/Lpl/H2-T23/Lilra5	19
GO:0048660	regulation of smooth muscle cell proliferation	16/238	171/23355	2.49288e-11	1.14426e-09	6.66712e-10	Ccl5/Id2/Cdkn1a/Hmox1/Edn1/Egr1/Ifng/Ptgs2/Il10/Tnf/Nr4a3/Myc/Hpgd/Aif1/Mmp9/C3ar1	16
GO:0002822	regulation of adaptive immune response based on somatic recombination of immune receptors built from immunoglobulin superfamily domains	17/238	200/23355	2.72722e-11	1.23656e-09	7.20489e-10	Cd28/H2-M2/Xcl1/Il1b/Ccr7/Il7r/Klrc1/Ifng/Cd55/Fcer2a/Rsad2/Tnf/C3/Klrd1/Ccr2/H2-Ab1/H2-T23	17
GO:0048246	macrophage chemotaxis	10/238	46/23355	2.95464e-11	1.32354e-09	7.71168e-10	Ccl5/Ccl12/Ccl3/Ccl2/Ccr7/Lgals3/Csf1/C5ar1/Cx3cr1/C3ar1	10
GO:0048659	smooth muscle cell proliferation	16/238	177/23355	4.20599e-11	1.86165e-09	1.0847e-09	Ccl5/Id2/Cdkn1a/Hmox1/Edn1/Egr1/Ifng/Ptgs2/Il10/Tnf/Nr4a3/Myc/Hpgd/Aif1/Mmp9/C3ar1	16
GO:0071677	positive regulation of mononuclear cell migration	11/238	65/23355	5.38682e-11	2.35626e-09	1.37289e-09	Ccl5/Ccl4/Ccl2/Cxcl10/Xcl1/Ccr7/Serpine1/Lgals3/Ccr2/Aif1/Calr	11
GO:0002683	negative regulation of immune system process	23/238	417/23355	5.93716e-11	2.56679e-09	1.49555e-09	Ccl12/Hspb1/Mmp12/Id2/Hmox1/Xcl1/Dusp1/Fas/Il7r/Thy1/Klrc1/Ifng/Il10/Tnf/Il2ra/Myc/Klrd1/Lgals3/Ccr2/H2-Ab1/H2-Aa/H2-T23/Tmem176a	23
GO:0070997	neuron death	23/238	422/23355	7.52377e-11	3.18908e-09	1.85814e-09	Ccl5/Ccl12/Cxcl2/Ccl3/Mt1/Fos/Apoe/Hmox1/Il1b/Ubb/Fas/Egr1/Ifng/Ddit4/Il10/Tnf/Nr4a3/Plau/Csf1/C5ar1/Birc5/Hsp90ab1/Cx3cr1	23
GO:0010573	vascular endothelial growth factor production	9/238	36/23355	7.54812e-11	3.18908e-09	1.85814e-09	Ccl2/Il1b/Il1a/Ptgs2/Tnf/C3/Ccr2/C5ar1/C3ar1	9
GO:0033002	muscle cell proliferation	18/238	245/23355	7.92576e-11	3.29078e-09	1.91739e-09	Ccl5/Cited2/Id2/Cdkn1a/Hmox1/Edn1/Pim1/Egr1/Ifng/Ptgs2/Il10/Tnf/Nr4a3/Myc/Hpgd/Aif1/Mmp9/C3ar1	18
GO:0070372	regulation of ERK1 and ERK2 cascade	20/238	312/23355	7.96607e-11	3.29078e-09	1.91739e-09	Ccl5/Ccl12/Ccl4/Ccl7/Ccl3/Ccl2/Ccl8/Atf3/Apoe/Xcl1/Il1b/Dusp1/Il1a/Bmp2/C3/Ccl9/C5ar1/Ccl17/Ccl6/Dab2	20
GO:0048661	positive regulation of smooth muscle cell proliferation	13/238	108/23355	8.05435e-11	3.29078e-09	1.91739e-09	Ccl5/Id2/Hmox1/Edn1/Egr1/Ptgs2/Tnf/Nr4a3/Myc/Hpgd/Aif1/Mmp9/C3ar1	13
GO:0002763	positive regulation of myeloid leukocyte differentiation	11/238	68/23355	8.98226e-11	3.63e-09	2.11504e-09	Ccl5/Ccl3/Fos/Id2/Klf10/Dcstamp/Ifng/Lef1/Tnf/Csf1/Pf4	11
GO:0002819	regulation of adaptive immune response	17/238	216/23355	9.21486e-11	3.68396e-09	2.14648e-09	Cd28/H2-M2/Xcl1/Il1b/Ccr7/Il7r/Klrc1/Ifng/Cd55/Fcer2a/Rsad2/Tnf/C3/Klrd1/Ccr2/H2-Ab1/H2-T23	17
GO:0044403	biological process involved in symbiotic interaction	22/238	390/23355	1.03041e-10	4.07561e-09	2.37468e-09	Ccl5/Ccl4/Apoe/Cxcl1/Vcam1/Isg15/Cd209a/Zfp36/Ifng/Lef1/Rsad2/Tnf/Myc/Ly6e/Ifitm3/Pf4/Hsp90ab1/Ifitm2/Mmp9/Top2a/Gbp2/Bst2	22
GO:0070374	positive regulation of ERK1 and ERK2 cascade	17/238	218/23355	1.06503e-10	4.16818e-09	2.42862e-09	Ccl5/Ccl12/Ccl4/Ccl7/Ccl3/Ccl2/Ccl8/Apoe/Xcl1/Il1b/Il1a/Bmp2/C3/Ccl9/C5ar1/Ccl17/Ccl6	17
GO:0050729	positive regulation of inflammatory response	14/238	135/23355	1.13673e-10	4.40245e-09	2.56512e-09	Ccl5/Ccl3/Cd28/Il1b/Ccr7/Serpine1/Ifng/Ptgs2/Tnf/C3/Ccr2/Lpl/H2-T23/Lilra5	14
GO:0034612	response to tumor necrosis factor	16/238	190/23355	1.22148e-10	4.68194e-09	2.72796e-09	Ccl5/Ccl12/Ccl4/Ccl7/Ccl3/Ccl2/Ccl8/Xcl1/Zfp36/Dcstamp/Tnf/Ccl9/Cd14/Ccl17/Cxcl16/Ccl6	16
GO:0002573	myeloid leukocyte differentiation	17/238	225/23355	1.74667e-10	6.62665e-09	3.86106e-09	Ccl5/Ccl3/Cited2/Fos/Id2/Junb/Ccr7/Klf10/Dcstamp/Ifng/Lef1/Tnf/Tnfsf9/Myc/Csf1/Pf4/Trf	17
GO:0050673	epithelial cell proliferation	23/238	443/23355	1.96183e-10	7.36775e-09	4.29287e-09	Ccl5/Ccl12/Ccl2/Mmp12/Id2/Apoe/Hmox1/Zfp36/Ifng/Bmp2/Il10/Tnf/Hes1/Nr4a1/Areg/Nr4a3/Plau/Myc/Ctsl/C5ar1/Birc5/Mki67/Dab2	23
GO:0006959	humoral immune response	22/238	407/23355	2.32069e-10	8.62832e-09	5.02735e-09	Cxcl2/Ccl2/Cxcl9/Cxcl10/Xcl1/Il1b/Cxcl1/Wfdc17/Ccr7/Ifng/Cd55/Fcer2a/Tnf/C3/Cfp/Lgals3/Ccr2/H2-Ab1/Pf4/Ccl17/H2-T23/Trf	22
GO:0014009	glial cell proliferation	10/238	56/23355	2.36101e-10	8.69131e-09	5.06404e-09	Lepr/Il1b/Fas/Ifng/Vim/Tnf/Hes1/Areg/Myc/Csf1	10
GO:0002706	regulation of lymphocyte mediated immunity	16/238	199/23355	2.43444e-10	8.87377e-09	5.17036e-09	Cd28/H2-M2/Xcl1/Klrk1/Il1b/Il7r/Klrc1/Ifng/Cd55/Fcer2a/Rsad2/Tnf/C3/Klrd1/Ccr2/H2-T23	16
GO:0045765	regulation of angiogenesis	19/238	298/23355	2.63867e-10	9.52482e-09	5.5497e-09	Ccl5/Hspb1/Ccl2/Cxcl10/Klf2/Hmox1/Il1b/Serpine1/Il1a/Il10/Tnf/C3/Lgals3/Ccr2/C5ar1/Pf4/Mmp9/Cx3cr1/C3ar1	19
GO:0002460	adaptive immune response based on somatic recombination of immune receptors built from immunoglobulin superfamily domains	23/238	452/23355	2.90845e-10	1.03977e-08	6.05828e-09	Gadd45g/Cd28/H2-M2/Cd8a/Xcl1/Il1b/Ccr7/Fas/Il7r/Klrc1/Ifng/Cd55/Fcer2a/Lef1/Rsad2/Tnf/C3/Klrd1/Ccr2/H2-Ab1/Pou2f2/H2-T23/C3ar1	23
GO:0009615	response to virus	19/238	300/23355	2.95462e-10	1.04622e-08	6.09584e-09	Ccl5/Cxcl9/Cxcl10/Mmp12/Cd8a/Xcl1/Il1b/Isg15/Ifng/Ddit4/Rsad2/Tnf/Ifit2/Ifi27l2a/Ifitm3/Pou2f2/Ifit3/Ifitm2/Bst2	19
GO:1901342	regulation of vasculature development	19/238	302/23355	3.30542e-10	1.15939e-08	6.75527e-09	Ccl5/Hspb1/Ccl2/Cxcl10/Klf2/Hmox1/Il1b/Serpine1/Il1a/Il10/Tnf/C3/Lgals3/Ccr2/C5ar1/Pf4/Mmp9/Cx3cr1/C3ar1	19
GO:1901214	regulation of neuron death	21/238	380/23355	4.06138e-10	1.41123e-08	8.22265e-09	Ccl5/Ccl12/Ccl3/Mt1/Fos/Apoe/Hmox1/Il1b/Ubb/Fas/Egr1/Ifng/Ddit4/Il10/Tnf/Nr4a3/Csf1/C5ar1/Birc5/Hsp90ab1/Cx3cr1	21
GO:0002253	activation of immune response	22/238	420/23355	4.20044e-10	1.44604e-08	8.42543e-09	Cd79a/Cd28/Klrk1/Il1b/Ccr7/Ms4a1/Thy1/Cd3e/Ifng/Lck/Cd55/Cd79b/Fpr1/C3/Nr4a3/Cfp/Klrd1/Lgals3/H2-Ab1/C5ar1/Fyb/C3ar1	22
GO:0030099	myeloid cell differentiation	22/238	422/23355	4.59267e-10	1.56656e-08	9.12768e-09	Ccl5/Ccl3/Cited2/Klf2/Fos/Id2/Junb/Ccr7/Isg15/Fas/Klf10/Zfp36/Dcstamp/Ifng/Lef1/Tnf/Tnfsf9/Myc/Csf1/Pf4/Trf/Dab2	22
GO:0048245	eosinophil chemotaxis	7/238	19/23355	4.7439e-10	1.60344e-08	9.34254e-09	Ccl5/Ccl12/Ccl4/Ccl7/Ccl2/Ccl8/Lgals3	7
GO:0002768	immune response-regulating cell surface receptor signaling pathway	20/238	347/23355	5.1992e-10	1.7415e-08	1.01469e-08	Cd79a/Cd28/Klrk1/Ccr7/Ms4a1/Thy1/Cd3e/Klrc1/Ifng/Lck/Cd79b/Fpr1/Nr4a3/Klrd1/Lgals3/H2-Ab1/C5ar1/Fyb/Ms4a2/C3ar1	20
GO:0002764	immune response-regulating signaling pathway	20/238	350/23355	6.04108e-10	2.00542e-08	1.16847e-08	Cd79a/Cd28/Klrk1/Ccr7/Ms4a1/Thy1/Cd3e/Klrc1/Ifng/Lck/Cd79b/Fpr1/Nr4a3/Klrd1/Lgals3/H2-Ab1/C5ar1/Fyb/Ms4a2/C3ar1	20
GO:0031341	regulation of cell killing	13/238	128/23355	6.91884e-10	2.27648e-08	1.32641e-08	Ccl2/H2-M2/Xcl1/Klrk1/Cxcl1/Il7r/Klrc1/Ifng/Cd55/Fcer2a/Klrd1/H2-T23/Hsp90ab1	13
GO:0032609	interferon-gamma production	13/238	129/23355	7.62543e-10	2.48696e-08	1.44904e-08	Gadd45g/Cd27/Xcl1/Klrk1/Il1b/Ccr7/Isg15/Cd3e/Il10/Tnf/Tnfsf9/Ccr2/Cd14	13
GO:0045580	regulation of T cell differentiation	14/238	157/23355	8.53904e-10	2.76071e-08	1.60854e-08	Hspb1/Cd28/Cd27/Ccr7/Il7r/Tcf7/Ifng/Lck/Ctla2a/Lef1/Il2ra/Tnfsf9/Ccr2/H2-Aa	14
GO:0010574	regulation of vascular endothelial growth factor production	8/238	32/23355	8.80658e-10	2.82266e-08	1.64464e-08	Ccl2/Il1b/Il1a/Ptgs2/C3/Ccr2/C5ar1/C3ar1	8
GO:0006874	cellular calcium ion homeostasis	23/238	480/23355	9.32663e-10	2.9638e-08	1.72687e-08	Ccl5/Cxcl2/Ccl3/Ccl2/Cxcr6/Cxcl10/Apoe/Xcl1/Il1b/Cxcl1/Edn1/Ccr7/Ms4a1/Thy1/Lck/Fpr1/Spp1/Ccrl2/Ccr2/C5ar1/Ms4a2/Cx3cr1/C3ar1	23
GO:0016032	viral process	19/238	322/23355	9.68579e-10	3.05184e-08	1.77818e-08	Ccl5/Ccl4/Apoe/Vcam1/Isg15/Cd209a/Zfp36/Ifng/Lef1/Rsad2/Tnf/Myc/Ly6e/Ifitm3/Hsp90ab1/Ifitm2/Mmp9/Top2a/Bst2	19
GO:0045639	positive regulation of myeloid cell differentiation	12/238	107/23355	1.00303e-09	3.13382e-08	1.82594e-08	Ccl5/Ccl3/Fos/Id2/Isg15/Klf10/Dcstamp/Ifng/Lef1/Tnf/Csf1/Pf4	12
GO:0031640	killing of cells of other organism	10/238	66/23355	1.27981e-09	3.96529e-08	2.3104e-08	Cxcl2/Ccl2/Cxcl10/Xcl1/Cxcl1/Ifng/Fcer2a/Lgals3/Pf4/Ccl17	10
GO:1901623	regulation of lymphocyte chemotaxis	7/238	22/23355	1.56434e-09	4.8068e-08	2.80071e-08	Ccl5/Ccl12/Ccl4/Cxcl10/Xcl1/Ccr7/Ccr2	7
GO:0007204	positive regulation of cytosolic calcium ion concentration	19/238	333/23355	1.69143e-09	5.15471e-08	3.00342e-08	Cxcl2/Ccl3/Cxcr6/Cxcl10/Xcl1/Il1b/Cxcl1/Edn1/Ccr7/Ms4a1/Thy1/Lck/Fpr1/Ccrl2/Ccr2/C5ar1/Ms4a2/Cx3cr1/C3ar1	19
GO:0055074	calcium ion homeostasis	23/238	496/23355	1.74819e-09	5.28436e-08	3.07897e-08	Ccl5/Cxcl2/Ccl3/Ccl2/Cxcr6/Cxcl10/Apoe/Xcl1/Il1b/Cxcl1/Edn1/Ccr7/Ms4a1/Thy1/Lck/Fpr1/Spp1/Ccrl2/Ccr2/C5ar1/Ms4a2/Cx3cr1/C3ar1	23
GO:0002705	positive regulation of leukocyte mediated immunity	14/238	166/23355	1.7768e-09	5.32754e-08	3.10412e-08	Ccl2/Cd28/H2-M2/Xcl1/Klrk1/Il1b/Cxcl1/Ifng/Fcer2a/Rsad2/Tnf/C3/Klrd1/H2-T23	14
GO:0071887	leukocyte apoptotic process	13/238	139/23355	1.92729e-09	5.73253e-08	3.3401e-08	Ccl5/Cd27/Ccr7/Cd3g/Fcmr/Fas/Il7r/Ifng/Il10/Il2ra/Nr4a3/Myc/Lgals3	13
GO:0045428	regulation of nitric oxide biosynthetic process	10/238	69/23355	2.00831e-09	5.92611e-08	3.45288e-08	Klf2/Klrk1/Il1b/Ifng/Acp5/Ptgs2/Il10/Tnf/Aif1/Cx3cr1	10
GO:0050678	regulation of epithelial cell proliferation	20/238	377/23355	2.18112e-09	6.38536e-08	3.72047e-08	Ccl5/Ccl12/Ccl2/Mmp12/Apoe/Hmox1/Zfp36/Ifng/Bmp2/Il10/Tnf/Hes1/Nr4a1/Nr4a3/Plau/Myc/Ctsl/C5ar1/Birc5/Dab2	20
GO:0072593	reactive oxygen species metabolic process	18/238	301/23355	2.1985e-09	6.38597e-08	3.72082e-08	Klf2/Cdkn1a/Klrk1/Il1b/Cxcl1/Prdx1/Edn1/Ier3/Ifng/Acp5/Ddit4/Ptgs2/Il10/Tnf/Plau/Aif1/Gpx3/Cx3cr1	18
GO:0072677	eosinophil migration	7/238	23/23355	2.22931e-09	6.42524e-08	3.74371e-08	Ccl5/Ccl12/Ccl4/Ccl7/Ccl2/Ccl8/Lgals3	7
GO:0032611	interleukin-1 beta production	11/238	91/23355	2.25759e-09	6.4567e-08	3.76204e-08	Hspb1/Ccl3/Il1b/Ccr7/Egr1/Ifng/Acp5/Tnf/Lpl/Lilra5/Cx3cr1	11
GO:0032649	regulation of interferon-gamma production	12/238	115/23355	2.32262e-09	6.59198e-08	3.84086e-08	Cd27/Xcl1/Klrk1/Il1b/Ccr7/Isg15/Cd3e/Il10/Tnf/Tnfsf9/Ccr2/Cd14	12
GO:0071356	cellular response to tumor necrosis factor	14/238	170/23355	2.425e-09	6.83041e-08	3.97978e-08	Ccl5/Ccl12/Ccl4/Ccl7/Ccl3/Ccl2/Ccl8/Xcl1/Zfp36/Dcstamp/Tnf/Ccl9/Ccl17/Ccl6	14
GO:0032102	negative regulation of response to external stimulus	20/238	380/23355	2.49804e-09	6.98324e-08	4.06883e-08	Ccl12/Mmp12/Apoe/Dusp1/Serpine1/Ier3/Socs3/Zfp36/Klrc1/Ctla2a/Acp5/Il10/Tnf/Il2ra/Plau/Klrd1/Aif1/Cd9/H2-T23/Cx3cr1	20
GO:0046631	alpha-beta T cell activation	14/238	171/23355	2.6176e-09	7.26286e-08	4.23175e-08	Gadd45g/Cd28/Xcl1/Tnfsf8/Ccr7/Cd3e/Tcf7/Ifng/Lef1/Rsad2/Ctsl/Ccr2/H2-Ab1/H2-T23	14
GO:0080164	regulation of nitric oxide metabolic process	10/238	71/23355	2.67903e-09	7.37824e-08	4.29898e-08	Klf2/Klrk1/Il1b/Ifng/Acp5/Ptgs2/Il10/Tnf/Aif1/Cx3cr1	10
GO:0071900	regulation of protein serine/threonine kinase activity	21/238	427/23355	3.28253e-09	8.97387e-08	5.22868e-08	Gadd45g/Actb/Apoe/Cdkn1a/Dusp5/Il1b/Dusp2/Dusp1/Edn1/Ccr7/Pim1/Rgs2/Thy1/Ifng/Gdf15/Bmp2/Tnf/Hsp90ab1/Trf/Ccnb2/Dab2	21
GO:0002274	myeloid leukocyte activation	16/238	238/23355	3.33098e-09	9.03984e-08	5.26712e-08	Ccl5/Hmox1/Klrk1/Dcstamp/Ifng/Lat/Il10/Tnf/Nr4a3/Tnfsf9/Ccr2/C5ar1/Aif1/Fcgr4/Ms4a2/Cx3cr1	16
GO:2001233	regulation of apoptotic signaling pathway	20/238	391/23355	4.06281e-09	1.0946e-07	6.37778e-08	Hspb1/Atf3/Hmox1/Il1b/Ubb/Fcmr/Serpine1/Ier3/Fas/Fxn/Lck/Ptgs2/Tnf/Myc/Lgals3/Plaur/Pf4/Mmp9/Cx3cr1/Dab2	20
GO:0002449	lymphocyte mediated immunity	21/238	435/23355	4.55339e-09	1.21795e-07	7.09646e-08	Cd28/H2-M2/Cd8a/Xcl1/Klrk1/Il1b/Prdx1/Fas/Il7r/Klrc1/Ifng/Cd55/Fcer2a/Rsad2/Tnf/C3/Klrd1/Ccr2/H2-Ab1/Pou2f2/H2-T23	21
GO:0048872	homeostasis of number of cells	19/238	355/23355	4.83637e-09	1.2844e-07	7.48365e-08	Ccl2/Cited2/Klf2/Id2/Hmox1/Slc40a1/Prdx1/Ccr7/Isg15/Fas/Zfp36/Il7r/Cd7/Ifng/Lat/Il2ra/Csf1/Ccr2/Ccnb2	19
GO:0071622	regulation of granulocyte chemotaxis	9/238	56/23355	5.08884e-09	1.34187e-07	7.81846e-08	Ccl5/Ccl2/Xcl1/Il1b/Edn1/Ccr7/Csf1/C5ar1/C3ar1	9
GO:0045787	positive regulation of cell cycle	19/238	365/23355	7.59621e-09	1.98892e-07	1.15886e-07	Cited2/Cd28/Id2/Cdkn1a/Il1b/Edn1/Pim1/Il1a/Lef1/Il10/Tnf/Hes1/Nr4a3/Myc/Aif1/Ube2c/Birc5/Calr/Hsp90ab1	19
GO:0006809	nitric oxide biosynthetic process	10/238	80/23355	8.81803e-09	2.29269e-07	1.33585e-07	Klf2/Klrk1/Il1b/Ifng/Acp5/Ptgs2/Il10/Tnf/Aif1/Cx3cr1	10
GO:0002761	regulation of myeloid leukocyte differentiation	12/238	130/23355	9.48992e-09	2.45024e-07	1.42765e-07	Ccl5/Ccl3/Fos/Id2/Klf10/Dcstamp/Ifng/Lef1/Tnf/Myc/Csf1/Pf4	12
GO:0072678	T cell migration	9/238	60/23355	9.58482e-09	2.45768e-07	1.43198e-07	Ccl5/Ccl2/Cxcl10/Xcl1/Ccr7/Itgal/Ccr2/Aif1/Cxcl16	9
GO:0045637	regulation of myeloid cell differentiation	15/238	222/23355	9.75009e-09	2.48293e-07	1.4467e-07	Ccl5/Ccl3/Fos/Id2/Isg15/Fas/Klf10/Zfp36/Dcstamp/Ifng/Lef1/Tnf/Myc/Csf1/Pf4	15
GO:0032651	regulation of interleukin-1 beta production	10/238	81/23355	9.97093e-09	2.5219e-07	1.4694e-07	Hspb1/Ccl3/Ccr7/Egr1/Ifng/Acp5/Tnf/Lpl/Lilra5/Cx3cr1	10
GO:0090025	regulation of monocyte chemotaxis	7/238	28/23355	1.03097e-08	2.58997e-07	1.50906e-07	Ccl5/Ccl2/Cxcl10/Dusp1/Serpine1/Ccr2/Aif1	7
GO:0002429	immune response-activating cell surface receptor signaling pathway	18/238	334/23355	1.11942e-08	2.79329e-07	1.62753e-07	Cd79a/Cd28/Klrk1/Ccr7/Ms4a1/Thy1/Cd3e/Ifng/Lck/Cd79b/Fpr1/Nr4a3/Klrd1/Lgals3/H2-Ab1/C5ar1/Fyb/C3ar1	18
GO:0002757	immune response-activating signal transduction	18/238	335/23355	1.17238e-08	2.90594e-07	1.69316e-07	Cd79a/Cd28/Klrk1/Ccr7/Ms4a1/Thy1/Cd3e/Ifng/Lck/Cd79b/Fpr1/Nr4a3/Klrd1/Lgals3/H2-Ab1/C5ar1/Fyb/C3ar1	18
GO:0051480	regulation of cytosolic calcium ion concentration	19/238	377/23355	1.2803e-08	3.15243e-07	1.83678e-07	Cxcl2/Ccl3/Cxcr6/Cxcl10/Xcl1/Il1b/Cxcl1/Edn1/Ccr7/Ms4a1/Thy1/Lck/Fpr1/Ccrl2/Ccr2/C5ar1/Ms4a2/Cx3cr1/C3ar1	19
GO:0043547	positive regulation of GTPase activity	15/238	228/23355	1.39617e-08	3.4151e-07	1.98983e-07	Ccl5/Ccl12/Ccl4/Ccl7/Ccl3/Ccl2/Rgs1/Ccl8/Xcl1/Ccr7/Thy1/S100a10/Ccl9/Ccl17/Ccl6	15
GO:0046209	nitric oxide metabolic process	10/238	84/23355	1.42703e-08	3.46778e-07	2.02052e-07	Klf2/Klrk1/Il1b/Ifng/Acp5/Ptgs2/Il10/Tnf/Aif1/Cx3cr1	10
GO:1905521	regulation of macrophage migration	8/238	45/23355	1.61017e-08	3.8874e-07	2.26502e-07	Ccl5/Ccl2/Ccr7/Csf1/C5ar1/Cd9/Cx3cr1/C3ar1	8
GO:0008347	glial cell migration	9/238	64/23355	1.72358e-08	4.13436e-07	2.40891e-07	Ccl12/Ccl3/Ccl2/Fas/Vim/Csf1/Ccr2/Cd9/Cx3cr1	9
GO:1905523	positive regulation of macrophage migration	7/238	30/23355	1.74213e-08	4.15207e-07	2.41923e-07	Ccl5/Ccl2/Ccr7/Csf1/C5ar1/Cx3cr1/C3ar1	7
GO:0097191	extrinsic apoptotic signaling pathway	15/238	233/23355	1.86722e-08	4.42187e-07	2.57643e-07	Atf3/Hmox1/Cd27/Il1b/Fcmr/Serpine1/Fas/Ifng/Il1a/Tnf/Lgals3/Pf4/Bcl2a1b/Cx3cr1/Dab2	15
GO:0032612	interleukin-1 production	11/238	111/23355	1.88822e-08	4.44328e-07	2.58891e-07	Hspb1/Ccl3/Il1b/Ccr7/Egr1/Ifng/Acp5/Tnf/Lpl/Lilra5/Cx3cr1	11
GO:2001234	negative regulation of apoptotic signaling pathway	15/238	234/23355	1.97724e-08	4.62351e-07	2.69392e-07	Hspb1/Hmox1/Il1b/Fcmr/Serpine1/Ier3/Fxn/Ptgs2/Tnf/Lgals3/Plaur/Pf4/Mmp9/Cx3cr1/Dab2	15
GO:2001057	reactive nitrogen species metabolic process	10/238	87/23355	2.01335e-08	4.67852e-07	2.72597e-07	Klf2/Klrk1/Il1b/Ifng/Acp5/Ptgs2/Il10/Tnf/Aif1/Cx3cr1	10
GO:0002824	positive regulation of adaptive immune response based on somatic recombination of immune receptors built from immunoglobulin superfamily domains	12/238	141/23355	2.37698e-08	5.4892e-07	3.19832e-07	Cd28/H2-M2/Xcl1/Il1b/Ifng/Fcer2a/Rsad2/Tnf/C3/Ccr2/H2-Ab1/H2-T23	12
GO:0045621	positive regulation of lymphocyte differentiation	11/238	115/23355	2.73936e-08	6.287e-07	3.66316e-07	Cd27/Ccr7/Il7r/Ifng/Lck/Lef1/Il10/Il2ra/Tnfsf9/Ccr2/H2-Aa	11
GO:2000377	regulation of reactive oxygen species metabolic process	14/238	207/23355	3.02845e-08	6.90784e-07	4.0249e-07	Klf2/Cdkn1a/Klrk1/Il1b/Cxcl1/Ier3/Ifng/Acp5/Ptgs2/Il10/Tnf/Plau/Aif1/Cx3cr1	14
GO:0045766	positive regulation of angiogenesis	13/238	175/23355	3.14701e-08	7.09127e-07	4.13177e-07	Ccl5/Hspb1/Hmox1/Il1b/Serpine1/Il1a/Il10/C3/Lgals3/C5ar1/Mmp9/Cx3cr1/C3ar1	13
GO:1904018	positive regulation of vasculature development	13/238	175/23355	3.14701e-08	7.09127e-07	4.13177e-07	Ccl5/Hspb1/Hmox1/Il1b/Serpine1/Il1a/Il10/C3/Lgals3/C5ar1/Mmp9/Cx3cr1/C3ar1	13
GO:0002708	positive regulation of lymphocyte mediated immunity	12/238	145/23355	3.25225e-08	7.25177e-07	4.22529e-07	Cd28/H2-M2/Xcl1/Klrk1/Il1b/Ifng/Fcer2a/Rsad2/Tnf/C3/Klrd1/H2-T23	12
GO:0019932	second-messenger-mediated signaling	17/238	318/23355	3.25725e-08	7.25177e-07	4.22529e-07	Ccl4/Cxcr6/Mt1/Apoe/Cd8a/Mt2/Edn1/Vcam1/Ccr7/Rgs2/Cd3e/Lat/Tnf/Itgal/Ccrl2/Ccr2/Cx3cr1	17
GO:0045672	positive regulation of osteoclast differentiation	7/238	33/23355	3.56189e-08	7.88281e-07	4.59297e-07	Ccl5/Ccl3/Fos/Klf10/Ifng/Tnf/Csf1	7
GO:0051607	defense response to virus	15/238	246/23355	3.84471e-08	8.40861e-07	4.89933e-07	Ccl5/Cxcl9/Cxcl10/Mmp12/Cd8a/Il1b/Isg15/Ifng/Ddit4/Rsad2/Ifit2/Ifitm3/Ifit3/Ifitm2/Bst2	15
GO:0140546	defense response to symbiont	15/238	246/23355	3.84471e-08	8.40861e-07	4.89933e-07	Ccl5/Cxcl9/Cxcl10/Mmp12/Cd8a/Il1b/Isg15/Ifng/Ddit4/Rsad2/Ifit2/Ifitm3/Ifit3/Ifitm2/Bst2	15
GO:0002821	positive regulation of adaptive immune response	12/238	148/23355	4.08763e-08	8.88761e-07	5.17842e-07	Cd28/H2-M2/Xcl1/Il1b/Ifng/Fcer2a/Rsad2/Tnf/C3/Ccr2/H2-Ab1/H2-T23	12
GO:0010818	T cell chemotaxis	6/238	21/23355	5.02025e-08	1.07892e-06	6.28638e-07	Ccl5/Cxcl10/Xcl1/Ccr7/Ccr2/Cxcl16	6
GO:0090026	positive regulation of monocyte chemotaxis	6/238	21/23355	5.02025e-08	1.07892e-06	6.28638e-07	Ccl5/Ccl2/Cxcl10/Serpine1/Ccr2/Aif1	6
GO:0032731	positive regulation of interleukin-1 beta production	8/238	52/23355	5.28673e-08	1.12966e-06	6.58203e-07	Hspb1/Ccl3/Ccr7/Egr1/Ifng/Tnf/Lpl/Lilra5	8
GO:0002675	positive regulation of acute inflammatory response	7/238	36/23355	6.78132e-08	1.43255e-06	8.34686e-07	Ccl5/Il1b/Ccr7/Ptgs2/Tnf/C3/H2-T23	7
GO:1902624	positive regulation of neutrophil migration	7/238	36/23355	6.78132e-08	1.43255e-06	8.34686e-07	Xcl1/Il1b/Edn1/Ccr7/Il1a/C5ar1/C3ar1	7
GO:0032652	regulation of interleukin-1 production	10/238	99/23355	7.04694e-08	1.47194e-06	8.57635e-07	Hspb1/Ccl3/Ccr7/Egr1/Ifng/Acp5/Tnf/Lpl/Lilra5/Cx3cr1	10
GO:0045582	positive regulation of T cell differentiation	10/238	99/23355	7.04694e-08	1.47194e-06	8.57635e-07	Cd27/Ccr7/Il7r/Ifng/Lck/Lef1/Il2ra/Tnfsf9/Ccr2/H2-Aa	10
GO:0045123	cellular extravasation	9/238	75/23355	7.13201e-08	1.48139e-06	8.63139e-07	Ccl5/Ccl2/Vcam1/Thy1/Il1a/Tnf/Itgal/Ccr2/Cx3cr1	9
GO:0019722	calcium-mediated signaling	13/238	193/23355	9.98663e-08	2.06279e-06	1.2019e-06	Ccl4/Cxcr6/Cd8a/Edn1/Vcam1/Ccr7/Cd3e/Lat/Tnf/Itgal/Ccrl2/Ccr2/Cx3cr1	13
GO:0070227	lymphocyte apoptotic process	10/238	103/23355	1.02984e-07	2.11544e-06	1.23257e-06	Ccl5/Cd27/Cd3g/Fcmr/Fas/Il7r/Il10/Il2ra/Myc/Lgals3	10
GO:0010759	positive regulation of macrophage chemotaxis	6/238	24/23355	1.21375e-07	2.45997e-06	1.43332e-06	Ccl5/Ccl2/Ccr7/Csf1/C5ar1/C3ar1	6
GO:0035455	response to interferon-alpha	6/238	24/23355	1.21375e-07	2.45997e-06	1.43332e-06	Myc/Ifit2/Ifitm3/Ifit3/Ifitm2/Bst2	6
GO:2000403	positive regulation of lymphocyte migration	7/238	39/23355	1.21741e-07	2.45997e-06	1.43332e-06	Ccl5/Ccl4/Cxcl10/Xcl1/Ccr7/Ccr2/Aif1	7
GO:0014015	positive regulation of gliogenesis	9/238	81/23355	1.40499e-07	2.82365e-06	1.64522e-06	Id2/Il1b/Bmp2/Vim/Tnf/Hes1/Egr2/Myc/Trf	9
GO:0043523	regulation of neuron apoptotic process	15/238	272/23355	1.43283e-07	2.86411e-06	1.66879e-06	Ccl12/Ccl3/Mt1/Apoe/Hmox1/Il1b/Fas/Egr1/Il10/Tnf/Nr4a3/C5ar1/Birc5/Hsp90ab1/Cx3cr1	15
GO:0019730	antimicrobial humoral response	12/238	166/23355	1.45123e-07	2.88539e-06	1.68119e-06	Cxcl2/Ccl2/Cxcl9/Cxcl10/Xcl1/Cxcl1/Wfdc17/Lgals3/Pf4/Ccl17/H2-T23/Trf	12
GO:0060251	regulation of glial cell proliferation	7/238	40/23355	1.46292e-07	2.89316e-06	1.68572e-06	Il1b/Fas/Ifng/Vim/Tnf/Hes1/Myc	7
GO:0051098	regulation of binding	18/238	396/23355	1.47836e-07	2.90821e-06	1.69449e-06	Actb/Id2/Apoe/Cdkn1a/Hmox1/Gzma/S100a10/Ifng/Lef1/Bmp2/Il10/Hes1/Myc/Ifit2/Plaur/Hsp90ab1/Mmp9/Dab2	18
GO:1904705	regulation of vascular associated smooth muscle cell proliferation	8/238	60/23355	1.67578e-07	3.26207e-06	1.90067e-06	Cdkn1a/Hmox1/Edn1/Il10/Tnf/Nr4a3/Hpgd/Mmp9	8
GO:2000401	regulation of lymphocyte migration	8/238	60/23355	1.67578e-07	3.26207e-06	1.90067e-06	Ccl5/Ccl12/Ccl4/Cxcl10/Xcl1/Ccr7/Ccr2/Aif1	8
GO:0002718	regulation of cytokine production involved in immune response	9/238	83/23355	1.73916e-07	3.36782e-06	1.96228e-06	Hmox1/Xcl1/Il1b/Rsad2/Il10/Tnf/Nr4a3/Ccr2/H2-T23	9
GO:1903426	regulation of reactive oxygen species biosynthetic process	10/238	109/23355	1.76452e-07	3.39922e-06	1.98058e-06	Klf2/Klrk1/Il1b/Ifng/Acp5/Ptgs2/Il10/Tnf/Aif1/Cx3cr1	10
GO:0043087	regulation of GTPase activity	16/238	318/23355	1.90833e-07	3.62677e-06	2.11316e-06	Ccl5/Ccl12/Ccl4/Ccl7/Ccl3/Ccl2/Rgs1/Ccl8/Xcl1/Arfgef1/Ccr7/Thy1/S100a10/Ccl9/Ccl17/Ccl6	16
GO:0032732	positive regulation of interleukin-1 production	8/238	61/23355	1.91191e-07	3.62677e-06	2.11316e-06	Hspb1/Ccl3/Ccr7/Egr1/Ifng/Tnf/Lpl/Lilra5	8
GO:1990874	vascular associated smooth muscle cell proliferation	8/238	61/23355	1.91191e-07	3.62677e-06	2.11316e-06	Cdkn1a/Hmox1/Edn1/Il10/Tnf/Nr4a3/Hpgd/Mmp9	8
GO:0050766	positive regulation of phagocytosis	9/238	84/23355	1.93074e-07	3.6439e-06	2.12314e-06	Ccl2/Il1b/Ccr7/Il2rb/Ifng/Tnf/C3/Calr/Cd209b	9
GO:0001660	fever generation	5/238	14/23355	1.95731e-07	3.6754e-06	2.14149e-06	Ccl5/Il1b/Il1a/Ptgs2/Tnf	5
GO:0010575	positive regulation of vascular endothelial growth factor production	6/238	26/23355	2.04102e-07	3.81333e-06	2.22186e-06	Il1b/Il1a/Ptgs2/C3/C5ar1/C3ar1	6
GO:0030316	osteoclast differentiation	10/238	111/23355	2.09559e-07	3.85714e-06	2.24739e-06	Ccl5/Ccl3/Fos/Junb/Klf10/Dcstamp/Ifng/Tnf/Csf1/Trf	10
GO:2000106	regulation of leukocyte apoptotic process	10/238	111/23355	2.09559e-07	3.85714e-06	2.24739e-06	Ccl5/Cd27/Ccr7/Cd3g/Fcmr/Il7r/Il10/Nr4a3/Myc/Lgals3	10
GO:2000379	positive regulation of reactive oxygen species metabolic process	10/238	111/23355	2.09559e-07	3.85714e-06	2.24739e-06	Klf2/Cdkn1a/Klrk1/Il1b/Cxcl1/Ifng/Ptgs2/Tnf/Plau/Aif1	10
GO:0010038	response to metal ion	15/238	281/23355	2.18101e-07	3.99458e-06	2.32747e-06	Mt1/Fos/Id2/Hmox1/Slc40a1/Junb/Mt2/Fas/Fxn/Fosb/Lck/Il1a/Crip1/Mmp9/Trf	15
GO:0001890	placenta development	12/238	174/23355	2.42245e-07	4.41503e-06	2.57244e-06	Cited2/Junb/Vcam1/Serpine1/Socs3/Lef1/Ptgs2/Il10/Hes1/Ctsl/Xist/Hsp90ab1	12
GO:0090023	positive regulation of neutrophil chemotaxis	6/238	27/23355	2.60189e-07	4.71894e-06	2.74952e-06	Xcl1/Il1b/Edn1/Ccr7/C5ar1/C3ar1	6
GO:0010720	positive regulation of cell development	17/238	368/23355	2.63953e-07	4.76397e-06	2.77576e-06	Id2/Apoe/Il1b/Fxn/S100a10/Ifng/Bmp2/Vim/Tnf/Hes1/Egr2/Sgk1/Myc/Calr/Trf/Cx3cr1/Dab2	17
GO:0050866	negative regulation of cell activation	13/238	213/23355	3.12886e-07	5.61985e-06	3.27444e-06	Hspb1/Id2/Apoe/Hmox1/Xcl1/Fas/Il10/Il2ra/Lgals3/Ccr2/H2-Ab1/H2-Aa/Cd9	13
GO:0045061	thymic T cell selection	6/238	28/23355	3.28338e-07	5.86904e-06	3.41963e-06	Cd28/Ccr7/Cd3g/Fas/Cd3d/Cd3e	6
GO:0051341	regulation of oxidoreductase activity	9/238	90/23355	3.51294e-07	6.24933e-06	3.64121e-06	Apoe/Gzma/Il1b/Edn1/Fxn/Ifng/Il1a/Fcer2a/Tnf	9
GO:0048525	negative regulation of viral process	9/238	91/23355	3.86424e-07	6.84155e-06	3.98627e-06	Ccl5/Isg15/Zfp36/Rsad2/Tnf/Ly6e/Ifitm3/Ifitm2/Bst2	9
GO:0019882	antigen processing and presentation	10/238	119/23355	4.02928e-07	7.09994e-06	4.13682e-06	H2-M2/Ccr7/H2-DMb2/Ifng/Ctsl/H2-Ab1/H2-Eb1/H2-Aa/H2-T23/Calr	10
GO:0071624	positive regulation of granulocyte chemotaxis	6/238	29/23355	4.10476e-07	7.19883e-06	4.19444e-06	Xcl1/Il1b/Edn1/Ccr7/C5ar1/C3ar1	6
GO:0010819	regulation of T cell chemotaxis	5/238	16/23355	4.19991e-07	7.33111e-06	4.27152e-06	Ccl5/Cxcl10/Xcl1/Ccr7/Ccr2	5
GO:0007178	transmembrane receptor protein serine/threonine kinase signaling pathway	17/238	381/23355	4.29176e-07	7.45643e-06	4.34454e-06	Ccl2/Gdf3/Cited2/Fos/Furin/Hspa5/Egr1/Lef1/Gdf15/Bmp2/Vim/Hes1/Pmepa1/Hpgd/Hsp90ab1/Trf/Dab2	17
GO:0032722	positive regulation of chemokine production	8/238	68/23355	4.51385e-07	7.75883e-06	4.52073e-06	Ccl5/Il1b/Egr1/Ifng/Il1a/Tnf/Aif1/Lpl	8
GO:0046635	positive regulation of alpha-beta T cell activation	8/238	68/23355	4.51385e-07	7.75883e-06	4.52073e-06	Cd28/Xcl1/Ccr7/Cd3e/Ifng/Ccr2/H2-Ab1/H2-T23	8
GO:0031348	negative regulation of defense response	13/238	220/23355	4.52842e-07	7.75883e-06	4.52073e-06	Mmp12/Apoe/Ier3/Socs3/Zfp36/Klrc1/Ctla2a/Acp5/Il10/Il2ra/Klrd1/H2-T23/Cx3cr1	13
GO:0045444	fat cell differentiation	14/238	259/23355	4.79513e-07	8.17812e-06	4.76503e-06	Gdf3/Id2/Pim1/Rgs2/Plac8/Zfp36/Bmp2/Ptgs2/Tnf/Hes1/Nr4a1/Nr4a3/Egr2/Lpl	14
GO:0002712	regulation of B cell mediated immunity	8/238	69/23355	5.06133e-07	8.55364e-06	4.98383e-06	Cd28/Xcl1/Ifng/Cd55/Fcer2a/Tnf/C3/H2-T23	8
GO:0002889	regulation of immunoglobulin mediated immune response	8/238	69/23355	5.06133e-07	8.55364e-06	4.98383e-06	Cd28/Xcl1/Ifng/Cd55/Fcer2a/Tnf/C3/H2-T23	8
GO:0045429	positive regulation of nitric oxide biosynthetic process	7/238	48/23355	5.39074e-07	9.02828e-06	5.26039e-06	Klf2/Klrk1/Il1b/Ifng/Ptgs2/Tnf/Aif1	7
GO:1902622	regulation of neutrophil migration	7/238	48/23355	5.39074e-07	9.02828e-06	5.26039e-06	Xcl1/Il1b/Edn1/Ccr7/Il1a/C5ar1/C3ar1	7
GO:0031343	positive regulation of cell killing	9/238	95/23355	5.59218e-07	9.28203e-06	5.40823e-06	Ccl2/H2-M2/Xcl1/Klrk1/Cxcl1/Ifng/Fcer2a/Klrd1/H2-T23	9
GO:0033077	T cell differentiation in thymus	9/238	95/23355	5.59218e-07	9.28203e-06	5.40823e-06	Cd28/Il1b/Ccr7/Cd3g/Fas/Cd3d/Il7r/Cd3e/Il1a	9
GO:0051402	neuron apoptotic process	15/238	303/23355	5.70102e-07	9.42061e-06	5.48898e-06	Ccl12/Ccl3/Mt1/Apoe/Hmox1/Il1b/Fas/Egr1/Il10/Tnf/Nr4a3/C5ar1/Birc5/Hsp90ab1/Cx3cr1	15
GO:0042088	T-helper 1 type immune response	7/238	49/23355	6.23499e-07	1.02122e-05	5.9502e-06	Gadd45g/Xcl1/Il1b/Ccr7/Lef1/Ccr2/H2-Ab1	7
GO:1904407	positive regulation of nitric oxide metabolic process	7/238	49/23355	6.23499e-07	1.02122e-05	5.9502e-06	Klf2/Klrk1/Il1b/Ifng/Ptgs2/Tnf/Aif1	7
GO:0014013	regulation of gliogenesis	10/238	125/23355	6.36862e-07	1.03853e-05	6.05107e-06	Id2/Il1b/Fas/Bmp2/Vim/Tnf/Hes1/Egr2/Myc/Trf	10
GO:0032675	regulation of interleukin-6 production	11/238	157/23355	6.61946e-07	1.07472e-05	6.26194e-06	Klf2/Il1b/Ifng/Il1a/Il10/Tnf/Tnfsf9/Aif1/Lpl/Pou2f2/Lilra5	11
GO:0045860	positive regulation of protein kinase activity	18/238	439/23355	6.67308e-07	1.07872e-05	6.28522e-06	Gadd45g/Cdkn1a/Il1b/Edn1/Ccr7/Pim1/Egr1/Ifng/Lat/Gdf15/Bmp2/Tnf/Areg/Csf1/Hsp90ab1/Lilra5/Trf/Dab2	18
GO:0002700	regulation of production of molecular mediator of immune response	11/238	158/23355	7.05166e-07	1.13099e-05	6.58978e-06	Cd28/Hmox1/Xcl1/Il1b/Ifng/Rsad2/Il10/Tnf/Nr4a3/Ccr2/H2-T23	11
GO:0048002	antigen processing and presentation of peptide antigen	8/238	72/23355	7.05727e-07	1.13099e-05	6.58978e-06	H2-M2/H2-DMb2/Ctsl/H2-Ab1/H2-Eb1/H2-Aa/H2-T23/Calr	8
GO:0001818	negative regulation of cytokine production	14/238	270/23355	7.89265e-07	1.25825e-05	7.33126e-06	Klf2/Hmox1/Xcl1/Furin/Ccr7/Zfp36/Ifng/Lef1/Acp5/Il10/Tnf/Hsp90ab1/Lilra5/Cx3cr1	14
GO:1905954	positive regulation of lipid localization	10/238	128/23355	7.93124e-07	1.25825e-05	7.33126e-06	Apoe/Dennd5b/Il1b/Edn1/Il1a/C3/Spp1/Pltp/Lpl/Dab2	10
GO:0002709	regulation of T cell mediated immunity	9/238	99/23355	7.95288e-07	1.25825e-05	7.33126e-06	H2-M2/Xcl1/Il1b/Il7r/Klrc1/Rsad2/Klrd1/Ccr2/H2-T23	9
GO:0140131	positive regulation of lymphocyte chemotaxis	5/238	18/23355	8.10217e-07	1.27643e-05	7.43722e-06	Ccl5/Ccl4/Xcl1/Ccr7/Ccr2	5
GO:0045071	negative regulation of viral genome replication	7/238	51/23355	8.25918e-07	1.29568e-05	7.54936e-06	Ccl5/Isg15/Rsad2/Tnf/Ifitm3/Ifitm2/Bst2	7
GO:0071248	cellular response to metal ion	11/238	162/23355	9.03959e-07	1.41215e-05	8.22798e-06	Mt1/Fos/Id2/Hmox1/Slc40a1/Junb/Mt2/Fas/Fosb/Mmp9/Trf	11
GO:2001237	negative regulation of extrinsic apoptotic signaling pathway	9/238	101/23355	9.4266e-07	1.46645e-05	8.54435e-06	Hmox1/Il1b/Fcmr/Serpine1/Tnf/Lgals3/Pf4/Cx3cr1/Dab2	9
GO:1903409	reactive oxygen species biosynthetic process	10/238	131/23355	9.81908e-07	1.52114e-05	8.86301e-06	Klf2/Klrk1/Il1b/Ifng/Acp5/Ptgs2/Il10/Tnf/Aif1/Cx3cr1	10
GO:0051403	stress-activated MAPK cascade	13/238	236/23355	1.00195e-06	1.54574e-05	9.00635e-06	Gadd45g/Cd27/Il1b/Dusp1/Prdx1/Ccr7/Fas/Zfp36/Il1a/Bmp2/Tnf/Trf/Dab2	13
GO:0032755	positive regulation of interleukin-6 production	9/238	102/23355	1.02481e-06	1.57447e-05	9.17378e-06	Il1b/Ifng/Il1a/Tnf/Tnfsf9/Aif1/Lpl/Pou2f2/Lilra5	9
GO:0002440	production of molecular mediator of immune response	16/238	361/23355	1.0327e-06	1.58007e-05	9.20636e-06	Cd28/Hmox1/Cd27/Xcl1/Il1b/Fas/Il7r/Ifng/Rsad2/Il10/Tnf/Nr4a3/Ccr2/H2-Ab1/Pou2f2/H2-T23	16
GO:0002714	positive regulation of B cell mediated immunity	7/238	53/23355	1.08076e-06	1.63344e-05	9.51735e-06	Cd28/Xcl1/Ifng/Fcer2a/Tnf/C3/H2-T23	7
GO:0002891	positive regulation of immunoglobulin mediated immune response	7/238	53/23355	1.08076e-06	1.63344e-05	9.51735e-06	Cd28/Xcl1/Ifng/Fcer2a/Tnf/C3/H2-T23	7
GO:0051353	positive regulation of oxidoreductase activity	7/238	53/23355	1.08076e-06	1.63344e-05	9.51735e-06	Apoe/Il1b/Edn1/Fxn/Ifng/Fcer2a/Tnf	7
GO:0002922	positive regulation of humoral immune response	5/238	19/23355	1.09046e-06	1.64143e-05	9.56389e-06	Il1b/Ccr7/Fcer2a/Tnf/C3	5
GO:0042326	negative regulation of phosphorylation	17/238	408/23355	1.1043e-06	1.64967e-05	9.61193e-06	Hspb1/Gadd45g/Actb/Apoe/Cdkn1a/Dusp5/Il1b/Dusp2/Dusp1/Ier3/Rgs2/Socs3/Thy1/Ifng/Ddit4/Tnf/Pmepa1	17
GO:0010758	regulation of macrophage chemotaxis	6/238	34/23355	1.11369e-06	1.64967e-05	9.61193e-06	Ccl5/Ccl2/Ccr7/Csf1/C5ar1/C3ar1	6
GO:0090022	regulation of neutrophil chemotaxis	6/238	34/23355	1.11369e-06	1.64967e-05	9.61193e-06	Xcl1/Il1b/Edn1/Ccr7/C5ar1/C3ar1	6
GO:2000406	positive regulation of T cell migration	6/238	34/23355	1.11369e-06	1.64967e-05	9.61193e-06	Ccl5/Cxcl10/Xcl1/Ccr7/Ccr2/Aif1	6
GO:1905952	regulation of lipid localization	12/238	201/23355	1.13295e-06	1.67155e-05	9.73939e-06	Apoe/Dennd5b/Il1b/Furin/Edn1/Il1a/Tnf/C3/Spp1/Pltp/Lpl/Dab2	12
GO:0006979	response to oxidative stress	17/238	410/23355	1.18057e-06	1.73493e-05	1.01086e-05	Hspb1/Fos/Apoe/Hmox1/Prdx1/Ccr7/Fxn/Lck/Ptgs2/Il10/Tnf/Nr4a3/Aif1/Cst3/Mmp9/Gpx3/Atox1	17
GO:0002367	cytokine production involved in immune response	9/238	104/23355	1.20782e-06	1.76248e-05	1.02692e-05	Hmox1/Xcl1/Il1b/Rsad2/Il10/Tnf/Nr4a3/Ccr2/H2-T23	9
GO:0002456	T cell mediated immunity	10/238	134/23355	1.2088e-06	1.76248e-05	1.02692e-05	H2-M2/Cd8a/Xcl1/Il1b/Il7r/Klrc1/Rsad2/Klrd1/Ccr2/H2-T23	10
GO:0051924	regulation of calcium ion transport	14/238	280/23355	1.21547e-06	1.76528e-05	1.02855e-05	Ccl5/Ccl12/Ccl4/Cxcl10/Xcl1/Serpine1/Thy1/Rrad/Ptgs2/Hes1/Lgals3/Gem/Lilra5/Ms4a2	14
GO:0032635	interleukin-6 production	11/238	169/23355	1.37254e-06	1.98564e-05	1.15694e-05	Klf2/Il1b/Ifng/Il1a/Il10/Tnf/Tnfsf9/Aif1/Lpl/Pou2f2/Lilra5	11
GO:0002698	negative regulation of immune effector process	10/238	136/23355	1.38434e-06	1.99495e-05	1.16237e-05	Hmox1/Xcl1/Il7r/Klrc1/Il10/Tnf/Klrd1/Lgals3/Ccr2/H2-T23	10
GO:0070228	regulation of lymphocyte apoptotic process	8/238	79/23355	1.44689e-06	2.07704e-05	1.2102e-05	Ccl5/Cd27/Cd3g/Fcmr/Il7r/Il10/Myc/Lgals3	8
GO:0001910	regulation of leukocyte mediated cytotoxicity	9/238	107/23355	1.53505e-06	2.19512e-05	1.279e-05	Ccl2/H2-M2/Xcl1/Klrk1/Cxcl1/Il7r/Klrc1/Klrd1/H2-T23	9
GO:0002673	regulation of acute inflammatory response	7/238	56/23355	1.58441e-06	2.25702e-05	1.31507e-05	Ccl5/Il1b/Ccr7/Ptgs2/Tnf/C3/H2-T23	7
GO:0032729	positive regulation of interferon-gamma production	8/238	80/23355	1.59365e-06	2.26152e-05	1.31769e-05	Cd27/Klrk1/Il1b/Cd3e/Tnf/Tnfsf9/Ccr2/Cd14	8
GO:0043405	regulation of MAP kinase activity	14/238	287/23355	1.62606e-06	2.29874e-05	1.33937e-05	Gadd45g/Apoe/Dusp5/Il1b/Dusp2/Dusp1/Edn1/Ccr7/Rgs2/Gdf15/Bmp2/Tnf/Trf/Dab2	14
GO:0006469	negative regulation of protein kinase activity	12/238	209/23355	1.70696e-06	2.40397e-05	1.40069e-05	Hspb1/Gadd45g/Actb/Apoe/Cdkn1a/Dusp5/Il1b/Dusp2/Dusp1/Rgs2/Thy1/Ifng	12
GO:0046916	cellular transition metal ion homeostasis	9/238	109/23355	1.79341e-06	2.51619e-05	1.46607e-05	Mt1/Hmox1/Slc40a1/Mt2/Fxn/Ifng/Myc/Trf/Atox1	9
GO:0010959	regulation of metal ion transport	14/238	291/23355	1.9127e-06	2.66345e-05	1.55188e-05	Ccl5/Ccl12/Ccl4/Cxcl10/Xcl1/Serpine1/Thy1/Rrad/Ptgs2/Hes1/Lgals3/Gem/Lilra5/Ms4a2	14
GO:0050769	positive regulation of neurogenesis	14/238	291/23355	1.9127e-06	2.66345e-05	1.55188e-05	Id2/Apoe/Il1b/Fxn/Ifng/Bmp2/Vim/Tnf/Hes1/Egr2/Sgk1/Myc/Trf/Cx3cr1	14
GO:0009991	response to extracellular stimulus	16/238	380/23355	2.01166e-06	2.78012e-05	1.61985e-05	Gdf3/Atf3/Fos/Apoe/Cdkn1a/Hspa5/Vcam1/Pim1/Fas/Klf10/Zfp36/Cd3e/Gdf15/Spp1/Lpl/Mmp9	16
GO:0002704	negative regulation of leukocyte mediated immunity	7/238	58/23355	2.01891e-06	2.78012e-05	1.61985e-05	Hmox1/Xcl1/Il7r/Klrc1/Klrd1/Ccr2/H2-T23	7
GO:0045058	T cell selection	7/238	58/23355	2.01891e-06	2.78012e-05	1.61985e-05	Cd28/Ccr7/Cd3g/Fas/Cd3d/Cd3e/Ctsl	7
GO:0031098	stress-activated protein kinase signaling cascade	13/238	252/23355	2.08138e-06	2.85557e-05	1.66381e-05	Gadd45g/Cd27/Il1b/Dusp1/Prdx1/Ccr7/Fas/Zfp36/Il1a/Bmp2/Tnf/Trf/Dab2	13
GO:0045069	regulation of viral genome replication	8/238	83/23355	2.11233e-06	2.88736e-05	1.68234e-05	Ccl5/Isg15/Rsad2/Tnf/Ifitm3/Ifitm2/Top2a/Bst2	8
GO:0002920	regulation of humoral immune response	6/238	38/23355	2.2095e-06	3.00912e-05	1.75328e-05	Il1b/Ccr7/Cd55/Fcer2a/Tnf/C3	6
GO:0048608	reproductive structure development	18/238	478/23355	2.23749e-06	3.03612e-05	1.76902e-05	Cited2/H3f3b/Ubb/Junb/Vcam1/Serpine1/Socs3/Tcf7/Il1a/Lef1/Ptgs2/Il10/Hes1/C3/Ctsl/Plaur/Xist/Hsp90ab1	18
GO:0002526	acute inflammatory response	9/238	112/23355	2.25097e-06	3.04331e-05	1.7732e-05	Ccl5/Il1b/Cxcl1/Ccr7/Il1a/Ptgs2/Tnf/C3/H2-T23	9
GO:0032655	regulation of interleukin-12 production	7/238	59/23355	2.27097e-06	3.04818e-05	1.77604e-05	Ltb/Ccr7/Ifng/Acp5/Il10/Tnfsf9/Lilra5	7
GO:0032663	regulation of interleukin-2 production	7/238	59/23355	2.27097e-06	3.04818e-05	1.77604e-05	Cd28/Xcl1/Il1b/Zfp36/Cd3e/Il1a/Ccr2	7
GO:0002863	positive regulation of inflammatory response to antigenic stimulus	5/238	22/23355	2.40866e-06	3.18698e-05	1.85691e-05	Cd28/Ccr7/Tnf/C3/H2-T23	5
GO:0046641	positive regulation of alpha-beta T cell proliferation	5/238	22/23355	2.40866e-06	3.18698e-05	1.85691e-05	Cd28/Xcl1/Cd3e/Ccr2/H2-T23	5
GO:0072111	cell proliferation involved in kidney development	5/238	22/23355	2.40866e-06	3.18698e-05	1.85691e-05	Egr1/Ifng/Bmp2/Myc/C3ar1	5
GO:1903975	regulation of glial cell migration	5/238	22/23355	2.40866e-06	3.18698e-05	1.85691e-05	Fas/Vim/Csf1/Ccr2/Cx3cr1	5
GO:0001909	leukocyte mediated cytotoxicity	10/238	145/23355	2.47863e-06	3.26793e-05	1.90408e-05	Ccl2/H2-M2/Xcl1/Klrk1/Cxcl1/Prdx1/Il7r/Klrc1/Klrd1/H2-T23	10
GO:0061458	reproductive system development	18/238	482/23355	2.51442e-06	3.29332e-05	1.91887e-05	Cited2/H3f3b/Ubb/Junb/Vcam1/Serpine1/Socs3/Tcf7/Il1a/Lef1/Ptgs2/Il10/Hes1/C3/Ctsl/Plaur/Xist/Hsp90ab1	18
GO:0002366	leukocyte activation involved in immune response	14/238	298/23355	2.52447e-06	3.29332e-05	1.91887e-05	Gadd45g/Cd28/Hmox1/Ccr7/Ifng/Lat/Lef1/Il10/Nr4a3/Itgal/Lgals3/Ccr2/Ms4a2/Cx3cr1	14
GO:0097193	intrinsic apoptotic signaling pathway	14/238	298/23355	2.52447e-06	3.29332e-05	1.91887e-05	Hspb1/Cdkn1a/Hmox1/Ubb/Ier3/Lck/Ddit4/Ptgs2/Tnf/Myc/Plaur/Crip1/Bcl2a1b/Mmp9	14
GO:0002861	regulation of inflammatory response to antigenic stimulus	6/238	39/23355	2.58909e-06	3.36581e-05	1.96111e-05	Cd28/Ccr7/Il10/Tnf/C3/H2-T23	6
GO:0050764	regulation of phagocytosis	9/238	114/23355	2.609e-06	3.37989e-05	1.96931e-05	Ccl2/Il1b/Ccr7/Il2rb/Ifng/Tnf/C3/Calr/Cd209b	9
GO:0071560	cellular response to transforming growth factor beta stimulus	12/238	218/23355	2.64779e-06	3.41822e-05	1.99165e-05	Ccl2/Cited2/Fos/Xcl1/Furin/Hspa5/Serpine1/Bmp2/Pmepa1/Hpgd/Hsp90ab1/Dab2	12
GO:0002263	cell activation involved in immune response	14/238	302/23355	2.94751e-06	3.79198e-05	2.20942e-05	Gadd45g/Cd28/Hmox1/Ccr7/Ifng/Lat/Lef1/Il10/Nr4a3/Itgal/Lgals3/Ccr2/Ms4a2/Cx3cr1	14
GO:0019233	sensory perception of pain	10/238	148/23355	2.98164e-06	3.81286e-05	2.22158e-05	Ccl2/Edn1/Il1a/Ptgs2/Il10/Tnf/Fabp5/Ccr2/Fcgr4/Phf24	10
GO:0001659	temperature homeostasis	11/238	183/23355	2.98424e-06	3.81286e-05	2.22158e-05	Ccl5/Lepr/Gadd45g/Il1b/Egr1/Plac8/Il1a/Ptgs2/Tnf/Fabp5/Ccr2	11
GO:0001562	response to protozoan	6/238	40/23355	3.02017e-06	3.84554e-05	2.24063e-05	Ier3/Ifng/Il10/Pf4/Iigp1/Gbp2	6
GO:0031649	heat generation	5/238	23/23355	3.05223e-06	3.85993e-05	2.24901e-05	Ccl5/Il1b/Il1a/Ptgs2/Tnf	5
GO:0051043	regulation of membrane protein ectodomain proteolysis	5/238	23/23355	3.05223e-06	3.85993e-05	2.24901e-05	Apoe/Il1b/Ifng/Il10/Tnf	5
GO:0043903	regulation of biological process involved in symbiotic interaction	11/238	184/23355	3.14585e-06	3.96484e-05	2.31014e-05	Ccl5/Cxcl1/Isg15/Zfp36/Rsad2/Tnf/Ly6e/Ifitm3/Ifitm2/Top2a/Bst2	11
GO:0032615	interleukin-12 production	7/238	62/23355	3.18997e-06	4.0006e-05	2.33097e-05	Ltb/Ccr7/Ifng/Acp5/Il10/Tnfsf9/Lilra5	7
GO:0071559	response to transforming growth factor beta	12/238	222/23355	3.19574e-06	4.0006e-05	2.33097e-05	Ccl2/Cited2/Fos/Xcl1/Furin/Hspa5/Serpine1/Bmp2/Pmepa1/Hpgd/Hsp90ab1/Dab2	12
GO:0031620	regulation of fever generation	4/238	11/23355	3.28068e-06	4.09314e-05	2.38489e-05	Ccl5/Il1b/Ptgs2/Tnf	4
GO:0050767	regulation of neurogenesis	17/238	443/23355	3.35415e-06	4.17082e-05	2.43015e-05	Id2/Apoe/Il1b/Fas/Fxn/Thy1/Ifng/Bmp2/Vim/Tnf/Hes1/Egr2/Sgk1/Bhlhe40/Myc/Trf/Cx3cr1	17
GO:0046890	regulation of lipid biosynthetic process	11/238	186/23355	3.49222e-06	4.32802e-05	2.52175e-05	Apoe/Il1b/Egr1/Ifng/Il1a/Bmp2/Ptgs2/Tnf/C3/Fabp5/Dab2	11
GO:0045661	regulation of myoblast differentiation	7/238	63/23355	3.55784e-06	4.38014e-05	2.55212e-05	Cxcl9/Cxcl10/Gdf3/Ccl8/Tnf/Ccl9/Ccl17	7
GO:1903428	positive regulation of reactive oxygen species biosynthetic process	7/238	63/23355	3.55784e-06	4.38014e-05	2.55212e-05	Klf2/Klrk1/Il1b/Ifng/Ptgs2/Tnf/Aif1	7
GO:0051348	negative regulation of transferase activity	13/238	265/23355	3.61885e-06	4.44056e-05	2.58732e-05	Hspb1/Gadd45g/Actb/Apoe/Cdkn1a/Dusp5/Il1b/Dusp2/Dusp1/Rgs2/Zfp36/Thy1/Ifng	13
GO:0001933	negative regulation of protein phosphorylation	15/238	355/23355	4.04948e-06	4.95262e-05	2.88567e-05	Hspb1/Gadd45g/Actb/Apoe/Cdkn1a/Dusp5/Il1b/Dusp2/Dusp1/Rgs2/Socs3/Thy1/Ifng/Ddit4/Pmepa1	15
GO:0042060	wound healing	15/238	357/23355	4.3344e-06	5.28371e-05	3.07858e-05	Ccl2/Mmp12/Apoe/Cdkn1a/Hmox1/Arfgef1/Serpine1/Il1a/Tnf/C3/Plau/Ccr2/Pf4/Cd9/Actg1	15
GO:0051101	regulation of DNA binding	9/238	122/23355	4.57519e-06	5.559e-05	3.23899e-05	Id2/Hmox1/Gzma/Ifng/Lef1/Hes1/Myc/Plaur/Mmp9	9
GO:0002695	negative regulation of leukocyte activation	11/238	192/23355	4.73959e-06	5.72162e-05	3.33374e-05	Hspb1/Id2/Hmox1/Xcl1/Fas/Il10/Il2ra/Lgals3/Ccr2/H2-Ab1/H2-Aa	11
GO:0034114	regulation of heterotypic cell-cell adhesion	5/238	25/23355	4.7398e-06	5.72162e-05	3.33374e-05	Il1b/Thy1/Lck/Il10/Tnf	5
GO:0050777	negative regulation of immune response	10/238	156/23355	4.77922e-06	5.75054e-05	3.35058e-05	Mmp12/Hmox1/Xcl1/Il7r/Klrc1/Il10/Klrd1/Lgals3/Ccr2/H2-T23	10
GO:0019058	viral life cycle	12/238	231/23355	4.80801e-06	5.76651e-05	3.35989e-05	Ccl5/Apoe/Isg15/Cd209a/Rsad2/Tnf/Ly6e/Ifitm3/Hsp90ab1/Ifitm2/Top2a/Bst2	12
GO:1902947	regulation of tau-protein kinase activity	4/238	12/23355	4.88165e-06	5.83094e-05	3.39744e-05	Apoe/Egr1/Ifng/C5ar1	4
GO:0046632	alpha-beta T cell differentiation	9/238	123/23355	4.8931e-06	5.83094e-05	3.39744e-05	Gadd45g/Tnfsf8/Ccr7/Tcf7/Ifng/Lef1/Rsad2/Ctsl/Ccr2	9
GO:0032642	regulation of chemokine production	8/238	93/23355	4.99755e-06	5.93638e-05	3.45887e-05	Ccl5/Il1b/Egr1/Ifng/Il1a/Tnf/Aif1/Lpl	8
GO:0033673	negative regulation of kinase activity	12/238	232/23355	5.02517e-06	5.95019e-05	3.46691e-05	Hspb1/Gadd45g/Actb/Apoe/Cdkn1a/Dusp5/Il1b/Dusp2/Dusp1/Rgs2/Thy1/Ifng	12
GO:0032623	interleukin-2 production	7/238	67/23355	5.40233e-06	6.37647e-05	3.71529e-05	Cd28/Xcl1/Il1b/Zfp36/Cd3e/Il1a/Ccr2	7
GO:1901216	positive regulation of neuron death	9/238	126/23355	5.96308e-06	7.01606e-05	4.08795e-05	Ccl3/Fos/Apoe/Il1b/Fas/Egr1/Ifng/Ddit4/Tnf	9
GO:0032768	regulation of monooxygenase activity	6/238	45/23355	6.14191e-06	7.20367e-05	4.19726e-05	Apoe/Il1b/Ifng/Il1a/Fcer2a/Tnf	6
GO:0042742	defense response to bacterium	17/238	466/23355	6.54755e-06	7.65528e-05	4.4604e-05	Lyz2/Klrk1/Tnfsf8/Wfdc17/Isg15/Serpine1/Plac8/Il7r/Ifng/Acp5/Il10/Tnf/C5ar1/Iigp1/H2-T23/Trf/Gbp2	17
GO:0045600	positive regulation of fat cell differentiation	7/238	69/23355	6.58742e-06	7.67775e-05	4.47349e-05	Gdf3/Id2/Pim1/Zfp36/Bmp2/Ptgs2/Lpl	7
GO:0031652	positive regulation of heat generation	4/238	13/23355	6.99488e-06	8.06148e-05	4.69707e-05	Ccl5/Il1b/Ptgs2/Tnf	4
GO:0048711	positive regulation of astrocyte differentiation	4/238	13/23355	6.99488e-06	8.06148e-05	4.69707e-05	Id2/Il1b/Bmp2/Hes1	4
GO:0043618	regulation of transcription from RNA polymerase II promoter in response to stress	6/238	46/23355	7.00339e-06	8.06148e-05	4.69707e-05	Dnajb1/Cited2/Klf2/Atf3/Hmox1/Egr1	6
GO:2000404	regulation of T cell migration	6/238	46/23355	7.00339e-06	8.06148e-05	4.69707e-05	Ccl5/Cxcl10/Xcl1/Ccr7/Ccr2/Aif1	6
GO:0002478	antigen processing and presentation of exogenous peptide antigen	5/238	27/23355	7.08326e-06	8.10325e-05	4.72141e-05	H2-DMb2/H2-Ab1/H2-Eb1/H2-Aa/H2-T23	5
GO:0071276	cellular response to cadmium ion	5/238	27/23355	7.08326e-06	8.10325e-05	4.72141e-05	Mt1/Fos/Hmox1/Mt2/Mmp9	5
GO:0061844	antimicrobial humoral immune response mediated by antimicrobial peptide	9/238	129/23355	7.22757e-06	8.24298e-05	4.80282e-05	Cxcl2/Ccl2/Cxcl9/Cxcl10/Xcl1/Cxcl1/Lgals3/Pf4/Ccl17	9
GO:0006816	calcium ion transport	16/238	423/23355	7.84754e-06	8.90993e-05	5.19143e-05	Ccl5/Ccl12/Ccl4/Cxcl10/Xcl1/Serpine1/Ms4a1/Thy1/Lck/Rrad/Ptgs2/Hes1/Lgals3/Gem/Lilra5/Ms4a2	16
GO:2001236	regulation of extrinsic apoptotic signaling pathway	10/238	165/23355	7.8603e-06	8.90993e-05	5.19143e-05	Atf3/Hmox1/Il1b/Fcmr/Serpine1/Tnf/Lgals3/Pf4/Cx3cr1/Dab2	10
GO:0032770	positive regulation of monooxygenase activity	5/238	28/23355	8.55173e-06	9.66423e-05	5.63092e-05	Apoe/Il1b/Ifng/Fcer2a/Tnf	5
GO:0050852	T cell receptor signaling pathway	9/238	132/23355	8.71488e-06	9.81877e-05	5.72097e-05	Cd28/Ccr7/Thy1/Cd3e/Ifng/Lck/Lgals3/H2-Ab1/Fyb	9
GO:0051100	negative regulation of binding	10/238	168/23355	9.21197e-06	0.000103475	6.02902e-05	Actb/Id2/Cdkn1a/Hmox1/Gzma/Lef1/Il10/Myc/Ifit2/Dab2	10
GO:0032602	chemokine production	8/238	101/23355	9.248e-06	0.000103566	6.03437e-05	Ccl5/Il1b/Egr1/Ifng/Il1a/Tnf/Aif1/Lpl	8
GO:0002437	inflammatory response to antigenic stimulus	7/238	73/23355	9.61056e-06	0.00010686	6.22626e-05	Cd28/Ccr7/Il10/Tnf/Il2ra/C3/H2-T23	7
GO:0043281	regulation of cysteine-type endopeptidase activity involved in apoptotic process	11/238	207/23355	9.69328e-06	0.00010686	6.22626e-05	Fcmr/Fas/Lck/Ptgs2/Tnf/Nr4a1/Myc/Plaur/Ctsd/Birc5/Mmp9	11
GO:0032368	regulation of lipid transport	10/238	169/23355	9.70502e-06	0.00010686	6.22626e-05	Apoe/Dennd5b/Il1b/Furin/Edn1/Il1a/Tnf/Spp1/Pltp/Dab2	10
GO:0034116	positive regulation of heterotypic cell-cell adhesion	4/238	14/23355	9.71454e-06	0.00010686	6.22626e-05	Il1b/Thy1/Lck/Tnf	4
GO:0045060	negative thymic T cell selection	4/238	14/23355	9.71454e-06	0.00010686	6.22626e-05	Cd28/Ccr7/Fas/Cd3e	4
GO:0072683	T cell extravasation	4/238	14/23355	9.71454e-06	0.00010686	6.22626e-05	Ccl5/Ccl2/Itgal/Ccr2	4
GO:0031342	negative regulation of cell killing	5/238	29/23355	1.02478e-05	0.000112063	6.52942e-05	Il7r/Klrc1/Klrd1/H2-T23/Hsp90ab1	5
GO:0071353	cellular response to interleukin-4	5/238	29/23355	1.02478e-05	0.000112063	6.52942e-05	Xcl1/Hspa5/Dcstamp/Lef1/Hsp90ab1	5
GO:0007162	negative regulation of cell adhesion	13/238	293/23355	1.06991e-05	0.000116655	6.79695e-05	Hspb1/Mmp12/Xcl1/Dusp1/Serpine1/Lef1/Bmp2/Il10/Il2ra/Lgals3/H2-Ab1/H2-Aa/Cd9	13
GO:0050792	regulation of viral process	10/238	171/23355	1.07598e-05	0.000116974	6.81554e-05	Ccl5/Isg15/Zfp36/Rsad2/Tnf/Ly6e/Ifitm3/Ifitm2/Top2a/Bst2	10
GO:0055076	transition metal ion homeostasis	9/238	136/23355	1.10993e-05	0.000120313	7.0101e-05	Mt1/Hmox1/Slc40a1/Mt2/Fxn/Ifng/Myc/Trf/Atox1	9
GO:0045670	regulation of osteoclast differentiation	7/238	75/23355	1.1507e-05	0.000124369	7.24643e-05	Ccl5/Ccl3/Fos/Klf10/Ifng/Tnf/Csf1	7
GO:0050679	positive regulation of epithelial cell proliferation	11/238	212/23355	1.21336e-05	0.000129924	7.57009e-05	Ccl5/Ccl2/Mmp12/Hmox1/Bmp2/Il10/Tnf/Nr4a1/Nr4a3/Myc/C5ar1	11
GO:0045861	negative regulation of proteolysis	14/238	342/23355	1.21781e-05	0.000129924	7.57009e-05	Furin/Fcmr/Serpine1/Ctla2a/Ptgs2/Il10/Tnf/Nr4a1/Plaur/Cst3/Birc5/Hsp90ab1/Mmp9/Serpina3g	14
GO:0002507	tolerance induction	5/238	30/23355	1.21956e-05	0.000129924	7.57009e-05	Ccr7/Cd3e/Il2ra/H2-T23/C3ar1	5
GO:0002825	regulation of T-helper 1 type immune response	5/238	30/23355	1.21956e-05	0.000129924	7.57009e-05	Xcl1/Il1b/Ccr7/Ccr2/H2-Ab1	5
GO:0045589	regulation of regulatory T cell differentiation	5/238	30/23355	1.21956e-05	0.000129924	7.57009e-05	Hspb1/Cd28/Ifng/Lck/Ctla2a	5
GO:0032370	positive regulation of lipid transport	8/238	105/23355	1.23212e-05	0.000130513	7.60442e-05	Apoe/Dennd5b/Il1b/Edn1/Il1a/Spp1/Pltp/Dab2	8
GO:0046634	regulation of alpha-beta T cell activation	8/238	105/23355	1.23212e-05	0.000130513	7.60442e-05	Cd28/Xcl1/Ccr7/Cd3e/Ifng/Ccr2/H2-Ab1/H2-T23	8
GO:1901215	negative regulation of neuron death	12/238	254/23355	1.25612e-05	0.000132346	7.71124e-05	Ccl5/Ccl12/Mt1/Apoe/Hmox1/Il10/Nr4a3/Csf1/C5ar1/Birc5/Hsp90ab1/Cx3cr1	12
GO:0050810	regulation of steroid biosynthetic process	7/238	76/23355	1.25654e-05	0.000132346	7.71124e-05	Apoe/Egr1/Ifng/Il1a/Bmp2/Tnf/Dab2	7
GO:0043620	regulation of DNA-templated transcription in response to stress	6/238	51/23355	1.29051e-05	0.000135539	7.89729e-05	Dnajb1/Cited2/Klf2/Atf3/Hmox1/Egr1	6
GO:0010820	positive regulation of T cell chemotaxis	4/238	15/23355	1.31412e-05	0.000137245	7.99664e-05	Ccl5/Xcl1/Ccr7/Ccr2	4
GO:0043383	negative T cell selection	4/238	15/23355	1.31412e-05	0.000137245	7.99664e-05	Cd28/Ccr7/Fas/Cd3e	4
GO:0051928	positive regulation of calcium ion transport	9/238	139/23355	1.32344e-05	0.000137575	8.01591e-05	Ccl5/Ccl12/Ccl4/Cxcl10/Xcl1/Serpine1/Thy1/Lgals3/Lilra5	9
GO:0051051	negative regulation of transport	17/238	492/23355	1.32469e-05	0.000137575	8.01591e-05	Apoe/Hmox1/Il1b/Edn1/Rgs2/Rrad/Ptgs2/Rsad2/Tnf/Hes1/Fabp5/Myc/Lgals3/Gem/Ccr2/Mmp9/Bst2	17
GO:0045662	negative regulation of myoblast differentiation	5/238	31/23355	1.44207e-05	0.000148933	8.6777e-05	Cxcl10/Gdf3/Tnf/Ccl9/Ccl17	5
GO:0070670	response to interleukin-4	5/238	31/23355	1.44207e-05	0.000148933	8.6777e-05	Xcl1/Hspa5/Dcstamp/Lef1/Hsp90ab1	5
GO:0052548	regulation of endopeptidase activity	14/238	348/23355	1.4791e-05	0.000152335	8.87587e-05	Furin/Fcmr/Serpine1/Fas/Lck/Ptgs2/Tnf/Nr4a1/Myc/Plaur/Ctsd/Birc5/Mmp9/Serpina3g	14
GO:0002702	positive regulation of production of molecular mediator of immune response	8/238	108/23355	1.51543e-05	0.000155645	9.06878e-05	Cd28/Xcl1/Il1b/Ifng/Rsad2/Il10/Nr4a3/H2-T23	8
GO:0007179	transforming growth factor beta receptor signaling pathway	10/238	178/23355	1.52685e-05	0.000156386	9.11195e-05	Ccl2/Cited2/Fos/Furin/Hspa5/Bmp2/Pmepa1/Hpgd/Hsp90ab1/Dab2	10
GO:0007160	cell-matrix adhesion	11/238	218/23355	1.57525e-05	0.000160901	9.37497e-05	Mmp12/Vcam1/Serpine1/Thy1/Cd3e/S100a10/Plau/Itgal/Csf1/Cd63/Actg1	11
GO:0002444	myeloid leukocyte mediated immunity	8/238	109/23355	1.62126e-05	0.000165146	9.62234e-05	Hmox1/Cxcl1/Lat/C3/Nr4a3/Ccr2/H2-T23/Ms4a2	8
GO:0051962	positive regulation of nervous system development	14/238	352/23355	1.67969e-05	0.000170165	9.91479e-05	Id2/Apoe/Il1b/Fxn/Ifng/Bmp2/Vim/Tnf/Hes1/Egr2/Sgk1/Myc/Trf/Cx3cr1	14
GO:0062012	regulation of small molecule metabolic process	14/238	352/23355	1.67969e-05	0.000170165	9.91479e-05	Lepr/Apoe/Il1b/Ier3/Egr1/Ifng/Ddit4/Bmp2/Ptgs2/Tnf/Nr4a3/Fabp5/Myc/Dab2	14
GO:0051271	negative regulation of cellular component movement	13/238	306/23355	1.6942e-05	0.000170784	9.95085e-05	Ccl12/Cited2/Apoe/Dusp1/Serpine1/Fas/Thy1/Tnf/Aif1/Cd63/Cd9/Calr/Cx3cr1	13
GO:0032743	positive regulation of interleukin-2 production	5/238	32/23355	1.69498e-05	0.000170784	9.95085e-05	Cd28/Il1b/Cd3e/Il1a/Ccr2	5
GO:0016525	negative regulation of angiogenesis	8/238	110/23355	1.73323e-05	0.000172333	0.000100411	Ccl2/Cxcl10/Klf2/Serpine1/Tnf/Ccr2/Pf4/Cx3cr1	8
GO:0035710	CD4-positive, alpha-beta T cell activation	8/238	110/23355	1.73323e-05	0.000172333	0.000100411	Gadd45g/Xcl1/Ccr7/Ifng/Lef1/Rsad2/Ctsl/Ccr2	8
GO:0019886	antigen processing and presentation of exogenous peptide antigen via MHC class II	4/238	16/23355	1.73816e-05	0.000172333	0.000100411	H2-DMb2/H2-Ab1/H2-Eb1/H2-Aa	4
GO:0031650	regulation of heat generation	4/238	16/23355	1.73816e-05	0.000172333	0.000100411	Ccl5/Il1b/Ptgs2/Tnf	4
GO:0051044	positive regulation of membrane protein ectodomain proteolysis	4/238	16/23355	1.73816e-05	0.000172333	0.000100411	Apoe/Il1b/Ifng/Tnf	4
GO:1901722	regulation of cell proliferation involved in kidney development	4/238	16/23355	1.73816e-05	0.000172333	0.000100411	Egr1/Ifng/Myc/C3ar1	4
GO:0050728	negative regulation of inflammatory response	9/238	144/23355	1.75712e-05	0.000173041	0.000100824	Apoe/Ier3/Socs3/Zfp36/Ctla2a/Acp5/Il10/Il2ra/Cx3cr1	9
GO:0038034	signal transduction in absence of ligand	7/238	80/23355	1.76392e-05	0.000173041	0.000100824	Il1b/Fas/Il1a/Tnf/Pf4/Bcl2a1b/Cx3cr1	7
GO:0043154	negative regulation of cysteine-type endopeptidase activity involved in apoptotic process	7/238	80/23355	1.76392e-05	0.000173041	0.000100824	Fcmr/Ptgs2/Tnf/Nr4a1/Plaur/Birc5/Mmp9	7
GO:0097192	extrinsic apoptotic signaling pathway in absence of ligand	7/238	80/23355	1.76392e-05	0.000173041	0.000100824	Il1b/Fas/Il1a/Tnf/Pf4/Bcl2a1b/Cx3cr1	7
GO:0010810	regulation of cell-substrate adhesion	11/238	221/23355	1.78894e-05	0.000175033	0.000101984	Mmp12/Serpine1/Thy1/Cd3e/S100a10/Spp1/Plau/Csf1/Calr/Actg1/Dab2	11
GO:0034113	heterotypic cell-cell adhesion	6/238	54/23355	1.80413e-05	0.000176057	0.000102581	Il1b/Vcam1/Thy1/Lck/Il10/Tnf	6
GO:0008630	intrinsic apoptotic signaling pathway in response to DNA damage	8/238	111/23355	1.85163e-05	0.000180219	0.000105006	Cdkn1a/Hmox1/Ier3/Ddit4/Tnf/Myc/Crip1/Bcl2a1b	8
GO:0035821	modulation of process of other organism	9/238	145/23355	1.857e-05	0.00018027	0.000105035	Ccl5/Ccl4/Apoe/Cxcl1/Ifng/Fcer2a/Lef1/Myc/Mmp9	9
GO:0043393	regulation of protein binding	11/238	223/23355	1.94497e-05	0.000188317	0.000109724	Actb/Apoe/Cdkn1a/Lef1/Bmp2/Il10/Myc/Ifit2/Hsp90ab1/Mmp9/Dab2	11
GO:2000181	negative regulation of blood vessel morphogenesis	8/238	112/23355	1.97675e-05	0.000190826	0.000111186	Ccl2/Cxcl10/Klf2/Serpine1/Tnf/Ccr2/Pf4/Cx3cr1	8
GO:0060142	regulation of syncytium formation by plasma membrane fusion	5/238	33/23355	1.98114e-05	0.000190826	0.000111186	Cxcl9/Cxcl10/Ccl8/Dcstamp/Gdf15	5
GO:0001503	ossification	15/238	406/23355	1.99248e-05	0.000191422	0.000111533	Id2/H3f3b/Junb/Isg15/Klf10/Acp5/Bmp2/Mmp13/Ptgs2/Rsad2/Tnf/Areg/Egr2/Spp1/Csf1	15
GO:0031589	cell-substrate adhesion	14/238	358/23355	2.02561e-05	0.000194103	0.000113095	Mmp12/Vcam1/Serpine1/Thy1/Cd3e/S100a10/Spp1/Plau/Itgal/Csf1/Cd63/Calr/Actg1/Dab2	14
GO:0043524	negative regulation of neuron apoptotic process	10/238	184/23355	2.03435e-05	0.00019444	0.000113292	Ccl12/Mt1/Apoe/Hmox1/Il10/Nr4a3/C5ar1/Birc5/Hsp90ab1/Cx3cr1	10
GO:0051817	modulation of process of other organism involved in symbiotic interaction	7/238	82/23355	2.07489e-05	0.000197806	0.000115253	Ccl5/Ccl4/Apoe/Ifng/Lef1/Myc/Mmp9	7
GO:1901343	negative regulation of vasculature development	8/238	113/23355	2.10889e-05	0.000200533	0.000116842	Ccl2/Cxcl10/Klf2/Serpine1/Tnf/Ccr2/Pf4/Cx3cr1	8
GO:0045598	regulation of fat cell differentiation	9/238	148/23355	2.18612e-05	0.000207347	0.000120812	Gdf3/Id2/Pim1/Zfp36/Bmp2/Ptgs2/Tnf/Hes1/Lpl	9
GO:0001912	positive regulation of leukocyte mediated cytotoxicity	7/238	83/23355	2.24654e-05	0.00021117	0.00012304	Ccl2/H2-M2/Xcl1/Klrk1/Cxcl1/Klrd1/H2-T23	7
GO:0001892	embryonic placenta development	8/238	114/23355	2.24836e-05	0.00021117	0.00012304	Cited2/Junb/Vcam1/Socs3/Lef1/Il10/Hes1/Xist	8
GO:1904659	glucose transmembrane transport	8/238	114/23355	2.24836e-05	0.00021117	0.00012304	Il1b/Edn1/Tnf/C3/Nr4a3/Fabp5/Myc/Slc2a3	8
GO:0002827	positive regulation of T-helper 1 type immune response	4/238	17/23355	2.25483e-05	0.00021117	0.00012304	Xcl1/Il1b/Ccr2/H2-Ab1	4
GO:0042492	gamma-delta T cell differentiation	4/238	17/23355	2.25483e-05	0.00021117	0.00012304	Klrc1/Tcf7/Lck/Lef1	4
GO:0019884	antigen processing and presentation of exogenous antigen	5/238	34/23355	2.30351e-05	0.000214111	0.000124753	H2-DMb2/H2-Ab1/H2-Eb1/H2-Aa/H2-T23	5
GO:0045066	regulatory T cell differentiation	5/238	34/23355	2.30351e-05	0.000214111	0.000124753	Hspb1/Cd28/Ifng/Lck/Ctla2a	5
GO:0050999	regulation of nitric-oxide synthase activity	5/238	34/23355	2.30351e-05	0.000214111	0.000124753	Apoe/Il1b/Il1a/Fcer2a/Tnf	5
GO:0008645	hexose transmembrane transport	8/238	115/23355	2.39548e-05	0.000221552	0.000129089	Il1b/Edn1/Tnf/C3/Nr4a3/Fabp5/Myc/Slc2a3	8
GO:0090100	positive regulation of transmembrane receptor protein serine/threonine kinase signaling pathway	8/238	115/23355	2.39548e-05	0.000221552	0.000129089	Gdf3/Cited2/Furin/Gdf15/Bmp2/Hes1/Hsp90ab1/Dab2	8
GO:0051384	response to glucocorticoid	7/238	84/23355	2.42973e-05	0.000224162	0.00013061	Fas/Zfp36/Ddit4/Il10/Tnf/Areg/Sgk1	7
GO:0001776	leukocyte homeostasis	8/238	116/23355	2.55059e-05	0.00023415	0.000136429	Ccl2/Slc40a1/Fas/Ifng/Lat/Il2ra/Ccr2/Ccnb2	8
GO:0019079	viral genome replication	8/238	116/23355	2.55059e-05	0.00023415	0.000136429	Ccl5/Isg15/Rsad2/Tnf/Ifitm3/Ifitm2/Top2a/Bst2	8
GO:0050830	defense response to Gram-positive bacterium	9/238	151/23355	2.56353e-05	0.000234759	0.000136784	Lyz2/Klrk1/Tnfsf8/Il7r/Acp5/Tnf/C5ar1/H2-T23/Gbp2	9
GO:0071902	positive regulation of protein serine/threonine kinase activity	12/238	274/23355	2.6608e-05	0.000243067	0.000141625	Gadd45g/Il1b/Edn1/Ccr7/Pim1/Ifng/Gdf15/Bmp2/Tnf/Hsp90ab1/Trf/Dab2	12
GO:0015749	monosaccharide transmembrane transport	8/238	117/23355	2.71403e-05	0.000247322	0.000144104	Il1b/Edn1/Tnf/C3/Nr4a3/Fabp5/Myc/Slc2a3	8
GO:0001914	regulation of T cell mediated cytotoxicity	6/238	58/23355	2.73297e-05	0.000247833	0.000144402	H2-M2/Xcl1/Il7r/Klrc1/Klrd1/H2-T23	6
GO:0035456	response to interferon-beta	6/238	58/23355	2.73297e-05	0.000247833	0.000144402	Ifitm3/Iigp1/Ifit3/Ifitm2/Gbp2/Bst2	6
GO:2000116	regulation of cysteine-type endopeptidase activity	11/238	232/23355	2.80203e-05	0.000253478	0.00014769	Fcmr/Fas/Lck/Ptgs2/Tnf/Nr4a1/Myc/Plaur/Ctsd/Birc5/Mmp9	11
GO:0048708	astrocyte differentiation	7/238	86/23355	2.83313e-05	0.000255476	0.000148855	Id2/Il1b/Ifng/Bmp2/Vim/Hes1/C5ar1	7
GO:0030856	regulation of epithelial cell differentiation	9/238	153/23355	2.84473e-05	0.000255476	0.000148855	Gdf3/Il1b/Serpine1/Zfp36/Ifng/Il1a/Tnf/Hes1/Mmp9	9
GO:1903900	regulation of viral life cycle	9/238	153/23355	2.84473e-05	0.000255476	0.000148855	Ccl5/Isg15/Rsad2/Tnf/Ly6e/Ifitm3/Ifitm2/Top2a/Bst2	9
GO:0034219	carbohydrate transmembrane transport	8/238	118/23355	2.88614e-05	0.000258571	0.000150658	Il1b/Edn1/Tnf/C3/Nr4a3/Fabp5/Myc/Slc2a3	8
GO:0071241	cellular response to inorganic substance	11/238	233/23355	2.91485e-05	0.000260514	0.00015179	Mt1/Fos/Id2/Hmox1/Slc40a1/Junb/Mt2/Fas/Fosb/Mmp9/Trf	11
GO:0002262	myeloid cell homeostasis	10/238	192/23355	2.93162e-05	0.000261386	0.000152298	Ccl2/Cited2/Klf2/Id2/Hmox1/Prdx1/Isg15/Zfp36/Ifng/Ccr2	10
GO:2000117	negative regulation of cysteine-type endopeptidase activity	7/238	87/23355	3.05459e-05	0.000271698	0.000158306	Fcmr/Ptgs2/Tnf/Nr4a1/Plaur/Birc5/Mmp9	7
GO:0042832	defense response to protozoan	5/238	36/23355	3.06952e-05	0.000271725	0.000158323	Ifng/Il10/Pf4/Iigp1/Gbp2	5
GO:1904707	positive regulation of vascular associated smooth muscle cell proliferation	5/238	36/23355	3.06952e-05	0.000271725	0.000158323	Edn1/Tnf/Nr4a3/Hpgd/Mmp9	5
GO:0052547	regulation of peptidase activity	15/238	422/23355	3.11272e-05	0.000274896	0.00016017	Furin/Fcmr/Serpine1/Fas/Lck/Ptgs2/Tnf/Nr4a1/Myc/Plaur/Ctsd/Cst3/Birc5/Mmp9/Serpina3g	15
GO:0022408	negative regulation of cell-cell adhesion	10/238	194/23355	3.20271e-05	0.000282172	0.000164409	Hspb1/Xcl1/Lef1/Bmp2/Il10/Il2ra/Lgals3/H2-Ab1/H2-Aa/Cd9	10
GO:0060711	labyrinthine layer development	6/238	60/23355	3.32351e-05	0.000292124	0.000170208	Junb/Vcam1/Socs3/Lef1/Il10/Hes1	6
GO:0045940	positive regulation of steroid metabolic process	5/238	37/23355	3.51981e-05	0.000307544	0.000179192	Apoe/Ifng/Il1a/Tnf/Dab2	5
GO:0097242	amyloid-beta clearance	5/238	37/23355	3.51981e-05	0.000307544	0.000179192	Apoe/Ifng/Tnf/C3/C5ar1	5
GO:0010827	regulation of glucose transmembrane transport	7/238	89/23355	3.54031e-05	0.000307544	0.000179192	Il1b/Edn1/Tnf/C3/Nr4a3/Fabp5/Myc	7
GO:0035914	skeletal muscle cell differentiation	7/238	89/23355	3.54031e-05	0.000307544	0.000179192	Cited2/Atf3/Fos/Egr1/Nr4a1/Egr2/Myc	7
GO:0043367	CD4-positive, alpha-beta T cell differentiation	7/238	89/23355	3.54031e-05	0.000307544	0.000179192	Gadd45g/Ccr7/Ifng/Lef1/Rsad2/Ctsl/Ccr2	7
GO:0048260	positive regulation of receptor-mediated endocytosis	6/238	61/23355	3.65494e-05	0.000316025	0.000184134	Ccr7/Serpine1/C3/Cd63/Trf/Dab2	6
GO:0070231	T cell apoptotic process	6/238	61/23355	3.65494e-05	0.000316025	0.000184134	Ccl5/Cd27/Fas/Il7r/Il2ra/Lgals3	6
GO:0030336	negative regulation of cell migration	12/238	284/23355	3.77468e-05	0.000325621	0.000189725	Ccl12/Cited2/Apoe/Dusp1/Serpine1/Fas/Thy1/Tnf/Aif1/Cd63/Calr/Cx3cr1	12
GO:0014910	regulation of smooth muscle cell migration	7/238	90/23355	3.80596e-05	0.000327128	0.000190603	Ccl5/Serpine1/Egr1/Nr4a3/Plau/Myc/Aif1	7
GO:0048771	tissue remodeling	10/238	198/23355	3.80975e-05	0.000327128	0.000190603	Lepr/Klf6/Dcstamp/Il1a/Acp5/Spp1/Ccr2/Fcgr4/Mmp9/Trf	10
GO:0001952	regulation of cell-matrix adhesion	8/238	123/23355	3.89002e-05	0.000333251	0.000194171	Mmp12/Serpine1/Thy1/Cd3e/S100a10/Plau/Csf1/Actg1	8
GO:0014911	positive regulation of smooth muscle cell migration	6/238	62/23355	4.01236e-05	0.000342775	0.00019972	Ccl5/Egr1/Nr4a3/Plau/Myc/Aif1	6
GO:0046640	regulation of alpha-beta T cell proliferation	5/238	38/23355	4.01964e-05	0.000342775	0.00019972	Cd28/Xcl1/Cd3e/Ccr2/H2-T23	5
GO:0051250	negative regulation of lymphocyte activation	9/238	160/23355	4.04415e-05	0.000344076	0.000200478	Hspb1/Id2/Xcl1/Fas/Il10/Il2ra/Lgals3/H2-Ab1/H2-Aa	9
GO:0031960	response to corticosteroid	7/238	91/23355	4.08776e-05	0.000346202	0.000201717	Fas/Zfp36/Ddit4/Il10/Tnf/Areg/Sgk1	7
GO:0051702	biological process involved in interaction with symbiont	7/238	91/23355	4.08776e-05	0.000346202	0.000201717	Ccl5/Ccl4/Apoe/Cxcl1/Ifng/Lef1/Pf4	7
GO:0045807	positive regulation of endocytosis	8/238	125/23355	4.3659e-05	0.000368919	0.000214953	Apoe/Ccr7/Serpine1/C3/Cd14/Cd63/Trf/Dab2	8
GO:0010039	response to iron ion	4/238	20/23355	4.48114e-05	0.000376943	0.000219628	Hmox1/Slc40a1/Fxn/Trf	4
GO:0032695	negative regulation of interleukin-12 production	4/238	20/23355	4.48114e-05	0.000376943	0.000219628	Ccr7/Acp5/Il10/Lilra5	4
GO:0046686	response to cadmium ion	5/238	39/23355	4.57268e-05	0.000383775	0.000223609	Mt1/Fos/Hmox1/Mt2/Mmp9	5
GO:0006898	receptor-mediated endocytosis	11/238	245/23355	4.60684e-05	0.000385771	0.000224772	Apoe/Ccr7/Serpine1/C3/Ifitm3/Cd14/Cd63/Cd9/Cxcl16/Trf/Dab2	11
GO:0045445	myoblast differentiation	7/238	94/23355	5.03763e-05	0.000420897	0.000245238	Cxcl9/Cxcl10/Gdf3/Ccl8/Tnf/Ccl9/Ccl17	7
GO:0050850	positive regulation of calcium-mediated signaling	5/238	40/23355	5.18278e-05	0.000432053	0.000251739	Ccl4/Cd8a/Cd3e/Tnf/Itgal	5
GO:0000768	syncytium formation by plasma membrane fusion	6/238	65/23355	5.25571e-05	0.000436177	0.000254141	Cxcl9/Cxcl10/Ccl8/Dcstamp/Gdf15/Cd9	6
GO:0140253	cell-cell fusion	6/238	65/23355	5.25571e-05	0.000436177	0.000254141	Cxcl9/Cxcl10/Ccl8/Dcstamp/Gdf15/Cd9	6
GO:0007565	female pregnancy	9/238	166/23355	5.38884e-05	0.00044623	0.000259998	Mmp12/Cited2/H3f3b/Junb/Ptgs2/Ctsl/Hpgd/Calr/Mmp9	9
GO:0061041	regulation of wound healing	8/238	129/23355	5.46417e-05	0.000448723	0.000261451	Ccl2/Apoe/Arfgef1/Serpine1/Tnf/Plau/Cd9/Actg1	8
GO:0002495	antigen processing and presentation of peptide antigen via MHC class II	4/238	21/23355	5.49136e-05	0.000448723	0.000261451	H2-DMb2/H2-Ab1/H2-Eb1/H2-Aa	4
GO:0002710	negative regulation of T cell mediated immunity	4/238	21/23355	5.49136e-05	0.000448723	0.000261451	Xcl1/Il7r/Klrc1/Klrd1	4
GO:0046629	gamma-delta T cell activation	4/238	21/23355	5.49136e-05	0.000448723	0.000261451	Klrc1/Tcf7/Lck/Lef1	4
GO:0046697	decidualization	4/238	21/23355	5.49136e-05	0.000448723	0.000261451	Cited2/Junb/Ptgs2/Ctsl	4
GO:0060252	positive regulation of glial cell proliferation	4/238	21/23355	5.49136e-05	0.000448723	0.000261451	Il1b/Vim/Tnf/Myc	4
GO:0007229	integrin-mediated signaling pathway	7/238	96/23355	5.76594e-05	0.000469591	0.00027361	Isg15/Thy1/Lat/Itgal/Cd63/Fyb/Dab2	7
GO:1903959	regulation of anion transmembrane transport	8/238	130/23355	5.772e-05	0.000469591	0.00027361	Il1b/Edn1/Rgs2/Tnf/C3/Nr4a3/Fabp5/Myc	8
GO:2000146	negative regulation of cell motility	12/238	297/23355	5.81225e-05	0.000471833	0.000274916	Ccl12/Cited2/Apoe/Dusp1/Serpine1/Fas/Thy1/Tnf/Aif1/Cd63/Calr/Cx3cr1	12
GO:0006949	syncytium formation	6/238	67/23355	6.2432e-05	0.000505713	0.000294657	Cxcl9/Cxcl10/Ccl8/Dcstamp/Gdf15/Cd9	6
GO:0031667	response to nutrient levels	13/238	348/23355	6.39276e-05	0.000516701	0.000301059	Gdf3/Atf3/Apoe/Cdkn1a/Hspa5/Pim1/Fas/Klf10/Zfp36/Cd3e/Gdf15/Spp1/Lpl	13
GO:1903034	regulation of response to wounding	9/238	170/23355	6.48047e-05	0.000522655	0.000304528	Ccl2/Apoe/Arfgef1/Serpine1/Il10/Tnf/Plau/Cd9/Actg1	9
GO:0006953	acute-phase response	5/238	42/23355	6.59012e-05	0.000529202	0.000308343	Ccl5/Il1b/Il1a/Ptgs2/Tnf	5
GO:0046633	alpha-beta T cell proliferation	5/238	42/23355	6.59012e-05	0.000529202	0.000308343	Cd28/Xcl1/Cd3e/Ccr2/H2-T23	5
GO:0050851	antigen receptor-mediated signaling pathway	12/238	301/23355	6.60541e-05	0.000529287	0.000308392	Cd79a/Cd28/Ccr7/Ms4a1/Thy1/Cd3e/Ifng/Lck/Cd79b/Lgals3/H2-Ab1/Fyb	12
GO:0002504	antigen processing and presentation of peptide or polysaccharide antigen via MHC class II	4/238	22/23355	6.65814e-05	0.000531222	0.00030952	H2-DMb2/H2-Ab1/H2-Eb1/H2-Aa	4
GO:0002693	positive regulation of cellular extravasation	4/238	22/23355	6.65814e-05	0.000531222	0.00030952	Ccl2/Thy1/Il1a/Ccr2	4
GO:0006879	cellular iron ion homeostasis	6/238	68/23355	6.7896e-05	0.000540551	0.000314955	Hmox1/Slc40a1/Fxn/Ifng/Myc/Trf	6
GO:0007346	regulation of mitotic cell cycle	15/238	453/23355	6.94412e-05	0.000551672	0.000321435	Ccl12/Cd28/Id2/Cdkn1a/Il1b/Edn1/Ier3/Il1a/Tnf/Hes1/Myc/Aif1/Ube2c/Birc5/Mki67	15
GO:0002275	myeloid cell activation involved in immune response	7/238	99/23355	7.01806e-05	0.000552821	0.000322105	Hmox1/Ifng/Lat/Nr4a3/Ccr2/Ms4a2/Cx3cr1	7
GO:0014909	smooth muscle cell migration	7/238	99/23355	7.01806e-05	0.000552821	0.000322105	Ccl5/Serpine1/Egr1/Nr4a3/Plau/Myc/Aif1	7
GO:0046889	positive regulation of lipid biosynthetic process	7/238	99/23355	7.01806e-05	0.000552821	0.000322105	Apoe/Il1b/Ifng/Il1a/Ptgs2/Tnf/Dab2	7
GO:0060395	SMAD protein signal transduction	7/238	99/23355	7.01806e-05	0.000552821	0.000322105	Gdf3/Fos/Gdf15/Bmp2/Vim/Trf/Dab2	7
GO:0034766	negative regulation of ion transmembrane transport	8/238	135/23355	7.53617e-05	0.000592378	0.000345153	Il1b/Rgs2/Rrad/Tnf/Fabp5/Myc/Gem/Mmp9	8
GO:0051346	negative regulation of hydrolase activity	14/238	405/23355	7.70435e-05	0.00060432	0.000352111	Lepr/Gzma/Arfgef1/Fcmr/Serpine1/Rgs2/Ptgs2/Tnf/Nr4a1/Plaur/Cst3/Birc5/Mmp9/Serpina3g	14
GO:0034763	negative regulation of transmembrane transport	8/238	136/23355	7.93781e-05	0.000620619	0.000361607	Il1b/Rgs2/Rrad/Tnf/Fabp5/Myc/Gem/Mmp9	8
GO:0002719	negative regulation of cytokine production involved in immune response	4/238	23/23355	7.9956e-05	0.000620619	0.000361607	Hmox1/Xcl1/Il10/Tnf	4
GO:0034405	response to fluid shear stress	4/238	23/23355	7.9956e-05	0.000620619	0.000361607	Cited2/Klf2/Ptgs2/Spp1	4
GO:0045063	T-helper 1 cell differentiation	4/238	23/23355	7.9956e-05	0.000620619	0.000361607	Gadd45g/Ccr7/Lef1/Ccr2	4
GO:1901739	regulation of myoblast fusion	4/238	23/23355	7.9956e-05	0.000620619	0.000361607	Cxcl9/Cxcl10/Ccl8/Gdf15	4
GO:0090068	positive regulation of cell cycle process	11/238	261/23355	8.1298e-05	0.000629721	0.000366911	Cd28/Id2/Cdkn1a/Il1b/Edn1/Il1a/Lef1/Tnf/Aif1/Ube2c/Birc5	11
GO:1902895	positive regulation of pri-miRNA transcription by RNA polymerase II	5/238	44/23355	8.27506e-05	0.000636991	0.000371147	Fos/Egr1/Bmp2/Il10/Tnf	5
GO:1903960	negative regulation of anion transmembrane transport	5/238	44/23355	8.27506e-05	0.000636991	0.000371147	Il1b/Rgs2/Tnf/Fabp5/Myc	5
GO:2000273	positive regulation of signaling receptor activity	5/238	44/23355	8.27506e-05	0.000636991	0.000371147	Ccl2/Edn1/Ifng/Il10/Areg	5
GO:0001936	regulation of endothelial cell proliferation	8/238	137/23355	8.35705e-05	0.000641973	0.00037405	Ccl12/Ccl2/Apoe/Hmox1/Bmp2/Il10/Tnf/Nr4a1	8
GO:0031668	cellular response to extracellular stimulus	10/238	218/23355	8.53906e-05	0.000654603	0.000381408	Atf3/Fos/Cdkn1a/Hspa5/Vcam1/Pim1/Fas/Klf10/Lpl/Mmp9	10
GO:0001913	T cell mediated cytotoxicity	6/238	71/23355	8.66122e-05	0.00066124	0.000385276	H2-M2/Xcl1/Il7r/Klrc1/Klrd1/H2-T23	6
GO:0042509	regulation of tyrosine phosphorylation of STAT protein	6/238	71/23355	8.66122e-05	0.00066124	0.000385276	Ccl5/Socs3/Ifng/Lck/Tnf/Hes1	6
GO:0019216	regulation of lipid metabolic process	13/238	359/23355	8.74475e-05	0.00066625	0.000388194	Id2/Apoe/Il1b/Egr1/Ifng/Il1a/Bmp2/Ptgs2/Tnf/C3/Nr4a3/Fabp5/Dab2	13
GO:0032091	negative regulation of protein binding	7/238	103/23355	9.02453e-05	0.00068616	0.000399795	Actb/Cdkn1a/Lef1/Il10/Myc/Ifit2/Dab2	7
GO:0006509	membrane protein ectodomain proteolysis	5/238	45/23355	9.23266e-05	0.000698605	0.000407047	Apoe/Il1b/Ifng/Il10/Tnf	5
GO:0045840	positive regulation of mitotic nuclear division	5/238	45/23355	9.23266e-05	0.000698605	0.000407047	Cd28/Il1b/Edn1/Il1a/Tnf	5
GO:0006909	phagocytosis	13/238	361/23355	9.24459e-05	0.000698605	0.000407047	Lepr/Ccl2/Il1b/Ccr7/Il2rb/Ifng/Tnf/C3/Itgal/Ccr2/Aif1/Calr/Cd209b	13
GO:0002377	immunoglobulin production	11/238	265/23355	9.30559e-05	0.000701788	0.000408901	Cd28/Cd27/Xcl1/Fas/Il7r/Ifng/Il10/Tnf/H2-Ab1/Pou2f2/H2-T23	11
GO:0043407	negative regulation of MAP kinase activity	6/238	72/23355	9.36893e-05	0.000705135	0.000410851	Apoe/Dusp5/Il1b/Dusp2/Dusp1/Rgs2	6
GO:0003018	vascular process in circulatory system	10/238	221/23355	9.56133e-05	0.000718162	0.000418442	Ccl4/Klf2/Apoe/Dusp5/Edn1/Rgs2/Ptgs2/Tnf/Fabp5/Slc2a3	10
GO:0010951	negative regulation of endopeptidase activity	9/238	179/23355	9.63225e-05	0.00072203	0.000420695	Fcmr/Serpine1/Ptgs2/Tnf/Nr4a1/Plaur/Birc5/Mmp9/Serpina3g	9
GO:0048545	response to steroid hormone	10/238	222/23355	9.92434e-05	0.000742428	0.000432581	Fas/Zfp36/Ddit4/Il10/Tnf/Areg/Spp1/Sgk1/Calr/Dab2	10
GO:0032872	regulation of stress-activated MAPK cascade	9/238	180/23355	0.000100507	0.000750369	0.000437207	Gadd45g/Cd27/Il1b/Dusp1/Prdx1/Fas/Il1a/Bmp2/Tnf	9
GO:0002886	regulation of myeloid leukocyte mediated immunity	6/238	73/23355	0.000101219	0.000754171	0.000439422	Hmox1/Cxcl1/C3/Ccr2/H2-T23/Ms4a2	6
GO:0001774	microglial cell activation	5/238	46/23355	0.000102732	0.000760871	0.000443326	Ifng/Tnf/C5ar1/Aif1/Cx3cr1	5
GO:0006692	prostanoid metabolic process	5/238	46/23355	0.000102732	0.000760871	0.000443326	Il1b/Edn1/Ptgs2/Fabp5/Hpgd	5
GO:0006693	prostaglandin metabolic process	5/238	46/23355	0.000102732	0.000760871	0.000443326	Il1b/Edn1/Ptgs2/Fabp5/Hpgd	5
GO:0010469	regulation of signaling receptor activity	8/238	142/23355	0.000107387	0.000792189	0.000461574	Ccl2/Edn1/Serpine1/Ifng/Il10/Tnf/Areg/Plau	8
GO:0051783	regulation of nuclear division	8/238	142/23355	0.000107387	0.000792189	0.000461574	Cd28/Il1b/Edn1/Il1a/Tnf/Birc5/Calr/Mki67	8
GO:0048732	gland development	15/238	473/23355	0.000112063	0.000825052	0.000480722	Cited2/Id2/Hmox1/Ifng/Lef1/Bmp2/Tnf/Hes1/Areg/Plau/Csf1/Plaur/Ly6e/Mki67/Ccnb2	15
GO:0001911	negative regulation of leukocyte mediated cytotoxicity	4/238	25/23355	0.00011241	0.000825966	0.000481254	Il7r/Klrc1/Klrd1/H2-T23	4
GO:0019724	B cell mediated immunity	11/238	271/23355	0.000113406	0.000831641	0.000484561	Cd28/Xcl1/Fas/Ifng/Cd55/Fcer2a/Tnf/C3/H2-Ab1/Pou2f2/H2-T23	11
GO:0070302	regulation of stress-activated protein kinase signaling cascade	9/238	183/23355	0.000113985	0.000834242	0.000486076	Gadd45g/Cd27/Il1b/Dusp1/Prdx1/Fas/Il1a/Bmp2/Tnf	9
GO:0007260	tyrosine phosphorylation of STAT protein	6/238	75/23355	0.000117718	0.000859874	0.000501011	Ccl5/Socs3/Ifng/Lck/Tnf/Hes1	6
GO:1901724	positive regulation of cell proliferation involved in kidney development	3/238	10/23355	0.000118942	0.000867111	0.000505228	Egr1/Myc/C3ar1	3
GO:0007088	regulation of mitotic nuclear division	7/238	108/23355	0.000121656	0.000883903	0.000515011	Cd28/Il1b/Edn1/Il1a/Tnf/Birc5/Mki67	7
GO:0042113	B cell activation	14/238	423/23355	0.000121721	0.000883903	0.000515011	Cd79a/Cd28/Id2/Cdkn1a/Cd27/Fas/Ms4a1/Il7r/Ifng/Cd79b/Lef1/Il10/H2-Ab1/Pou2f2	14
GO:0002707	negative regulation of lymphocyte mediated immunity	5/238	48/23355	0.000126223	0.000909489	0.00052992	Xcl1/Il7r/Klrc1/Klrd1/H2-T23	5
GO:0007520	myoblast fusion	5/238	48/23355	0.000126223	0.000909489	0.00052992	Cxcl9/Cxcl10/Ccl8/Gdf15/Cd9	5
GO:0019083	viral transcription	5/238	48/23355	0.000126223	0.000909489	0.00052992	Ccl5/Ccl4/Zfp36/Lef1/Ifitm3	5
GO:0038066	p38MAPK cascade	5/238	48/23355	0.000126223	0.000909489	0.00052992	Gadd45g/Il1b/Dusp1/Zfp36/Bmp2	5
GO:0019218	regulation of steroid metabolic process	7/238	109/23355	0.000128893	0.000926931	0.000540082	Apoe/Egr1/Ifng/Il1a/Bmp2/Tnf/Dab2	7
GO:0010829	negative regulation of glucose transmembrane transport	4/238	26/23355	0.00013179	0.000944111	0.000550092	Il1b/Tnf/Fabp5/Myc	4
GO:0072012	glomerulus vasculature development	4/238	26/23355	0.00013179	0.000944111	0.000550092	Egr1/Ifng/Hes1/C3ar1	4
GO:0051235	maintenance of location	12/238	324/23355	0.000132313	0.000946038	0.000551215	Cxcl10/Apoe/Xcl1/Il1b/Tmsb10/Hspa5/Thy1/Lck/Tnf/C3/Lpl/Ms4a2	12
GO:0031644	regulation of nervous system process	9/238	187/23355	0.000134282	0.000958271	0.000558342	Edn1/Ifng/Il1a/Il10/Tnf/Egr2/Fabp5/Fcgr4/Trf	9
GO:0043507	positive regulation of JUN kinase activity	6/238	77/23355	0.000136283	0.000970689	0.000565578	Il1b/Edn1/Ccr7/Tnf/Trf/Dab2	6
GO:0032963	collagen metabolic process	7/238	111/23355	0.000144414	0.00102664	0.000598177	Ccl2/Mmp12/Serpine1/Vim/Mmp13/Ctsl/Mmp9	7
GO:0008625	extrinsic apoptotic signaling pathway via death domain receptors	6/238	78/23355	0.000146396	0.00103874	0.000605229	Atf3/Hmox1/Serpine1/Fas/Tnf/Lgals3	6
GO:0010955	negative regulation of protein processing	4/238	27/23355	0.000153478	0.0010686	0.000622624	Furin/Fcmr/Serpine1/Ctla2a	4
GO:0045780	positive regulation of bone resorption	4/238	27/23355	0.000153478	0.0010686	0.000622624	Dcstamp/Spp1/Fcgr4/Trf	4
GO:0051767	nitric-oxide synthase biosynthetic process	4/238	27/23355	0.000153478	0.0010686	0.000622624	Ccl2/Edn1/Ifng/Fcer2a	4
GO:0051769	regulation of nitric-oxide synthase biosynthetic process	4/238	27/23355	0.000153478	0.0010686	0.000622624	Ccl2/Edn1/Ifng/Fcer2a	4
GO:0060143	positive regulation of syncytium formation by plasma membrane fusion	4/238	27/23355	0.000153478	0.0010686	0.000622624	Cxcl9/Ccl8/Dcstamp/Gdf15	4
GO:0060563	neuroepithelial cell differentiation	4/238	27/23355	0.000153478	0.0010686	0.000622624	Serpine1/Lef1/Bmp2/Hes1	4
GO:0060713	labyrinthine layer morphogenesis	4/238	27/23355	0.000153478	0.0010686	0.000622624	Vcam1/Socs3/Lef1/Il10	4
GO:0061437	renal system vasculature development	4/238	27/23355	0.000153478	0.0010686	0.000622624	Egr1/Ifng/Hes1/C3ar1	4
GO:0061440	kidney vasculature development	4/238	27/23355	0.000153478	0.0010686	0.000622624	Egr1/Ifng/Hes1/C3ar1	4
GO:1903318	negative regulation of protein maturation	4/238	27/23355	0.000153478	0.0010686	0.000622624	Furin/Fcmr/Serpine1/Ctla2a	4
GO:0062197	cellular response to chemical stress	12/238	331/23355	0.000161381	0.00111964	0.000652367	Hspb1/Fos/Hmox1/Prdx1/Fas/Fxn/Ptgs2/Il10/Tnf/Nr4a3/Aif1/Mmp9	12
GO:0014812	muscle cell migration	7/238	113/23355	0.000161417	0.00111964	0.000652367	Ccl5/Serpine1/Egr1/Nr4a3/Plau/Myc/Aif1	7
GO:0002676	regulation of chronic inflammatory response	3/238	11/23355	0.000162315	0.00111964	0.000652367	Il10/Tnf/Cx3cr1	3
GO:0002923	regulation of humoral immune response mediated by circulating immunoglobulin	3/238	11/23355	0.000162315	0.00111964	0.000652367	Cd55/Fcer2a/Tnf	3
GO:0097278	complement-dependent cytotoxicity	3/238	11/23355	0.000162315	0.00111964	0.000652367	Cd55/C3/Hsp90ab1	3
GO:0040013	negative regulation of locomotion	12/238	332/23355	0.00016595	0.00114259	0.000665739	Ccl12/Cited2/Apoe/Dusp1/Serpine1/Fas/Thy1/Tnf/Aif1/Cd63/Calr/Cx3cr1	12
GO:0031663	lipopolysaccharide-mediated signaling pathway	5/238	51/23355	0.000168917	0.00116088	0.000676392	Ccl5/Ccl12/Il1b/Tnf/Cd14	5
GO:0001935	endothelial cell proliferation	8/238	152/23355	0.000171981	0.00117975	0.000687388	Ccl12/Ccl2/Apoe/Hmox1/Bmp2/Il10/Tnf/Nr4a1	8
GO:0010893	positive regulation of steroid biosynthetic process	4/238	28/23355	0.000177632	0.00121404	0.000707366	Ifng/Il1a/Tnf/Dab2	4
GO:1903901	negative regulation of viral life cycle	4/238	28/23355	0.000177632	0.00121404	0.000707366	Ly6e/Ifitm3/Ifitm2/Bst2	4
GO:0009636	response to toxic substance	7/238	115/23355	0.000180005	0.00122799	0.000715498	Ccl5/Ccl4/Mt1/Mt2/Prdx1/Pim1/Fas	7
GO:0002637	regulation of immunoglobulin production	6/238	81/23355	0.000180342	0.00122804	0.000715527	Cd28/Xcl1/Ifng/Il10/Tnf/H2-T23	6
GO:0030857	negative regulation of epithelial cell differentiation	5/238	52/23355	0.000185348	0.00125983	0.000734046	Gdf3/Ifng/Il1a/Hes1/Mmp9	5
GO:0010632	regulation of epithelial cell migration	10/238	240/23355	0.000187546	0.00127244	0.000741392	Hspb1/Apoe/Hmox1/Serpine1/Ifng/Ptgs2/Tnf/Cd63/Calr/Mmp9	10
GO:0008643	carbohydrate transport	8/238	154/23355	0.000188116	0.00127398	0.000742293	Il1b/Edn1/Tnf/C3/Nr4a3/Fabp5/Myc/Slc2a3	8
GO:0051099	positive regulation of binding	9/238	196/23355	0.000191185	0.00129241	0.000753031	Apoe/S100a10/Ifng/Bmp2/Hes1/Myc/Plaur/Hsp90ab1/Mmp9	9
GO:0034103	regulation of tissue remodeling	6/238	82/23355	0.000192942	0.00130192	0.00075857	Lepr/Klf6/Dcstamp/Spp1/Fcgr4/Trf	6
GO:0044706	multi-multicellular organism process	9/238	197/23355	0.00019859	0.00133761	0.000779365	Mmp12/Cited2/H3f3b/Junb/Ptgs2/Ctsl/Hpgd/Calr/Mmp9	9
GO:0002639	positive regulation of immunoglobulin production	5/238	53/23355	0.000202971	0.00136202	0.000793592	Cd28/Xcl1/Ifng/Il10/H2-T23	5
GO:0002720	positive regulation of cytokine production involved in immune response	5/238	53/23355	0.000202971	0.00136202	0.000793592	Xcl1/Il1b/Rsad2/Nr4a3/H2-T23	5
GO:0001516	prostaglandin biosynthetic process	4/238	29/23355	0.000204413	0.00136202	0.000793592	Il1b/Edn1/Ptgs2/Fabp5	4
GO:0030511	positive regulation of transforming growth factor beta receptor signaling pathway	4/238	29/23355	0.000204413	0.00136202	0.000793592	Cited2/Furin/Hsp90ab1/Dab2	4
GO:0046457	prostanoid biosynthetic process	4/238	29/23355	0.000204413	0.00136202	0.000793592	Il1b/Edn1/Ptgs2/Fabp5	4
GO:1903846	positive regulation of cellular response to transforming growth factor beta stimulus	4/238	29/23355	0.000204413	0.00136202	0.000793592	Cited2/Furin/Hsp90ab1/Dab2	4
GO:0001763	morphogenesis of a branching structure	10/238	244/23355	0.000214264	0.00140599	0.000819207	Il1b/Edn1/Socs3/Lef1/Bmp2/Il10/Tnf/Areg/Myc/Csf1	10
GO:0010466	negative regulation of peptidase activity	10/238	244/23355	0.000214264	0.00140599	0.000819207	Fcmr/Serpine1/Ptgs2/Tnf/Nr4a1/Plaur/Cst3/Birc5/Mmp9/Serpina3g	10
GO:0031392	regulation of prostaglandin biosynthetic process	3/238	12/23355	0.000214793	0.00140599	0.000819207	Il1b/Ptgs2/Fabp5	3
GO:0035457	cellular response to interferon-alpha	3/238	12/23355	0.000214793	0.00140599	0.000819207	Myc/Ifit2/Ifit3	3
GO:0042362	fat-soluble vitamin biosynthetic process	3/238	12/23355	0.000214793	0.00140599	0.000819207	Ifng/Tnf/Pltp	3
GO:0045586	regulation of gamma-delta T cell differentiation	3/238	12/23355	0.000214793	0.00140599	0.000819207	Tcf7/Lck/Lef1	3
GO:0046643	regulation of gamma-delta T cell activation	3/238	12/23355	0.000214793	0.00140599	0.000819207	Tcf7/Lck/Lef1	3
GO:0071281	cellular response to iron ion	3/238	12/23355	0.000214793	0.00140599	0.000819207	Hmox1/Slc40a1/Trf	3
GO:0072124	regulation of glomerular mesangial cell proliferation	3/238	12/23355	0.000214793	0.00140599	0.000819207	Egr1/Ifng/C3ar1	3
GO:2000343	positive regulation of chemokine (C-X-C motif) ligand 2 production	3/238	12/23355	0.000214793	0.00140599	0.000819207	Ccl5/Tnf/Lpl	3
GO:0035690	cellular response to drug	5/238	54/23355	0.000221841	0.00144542	0.000842184	Ccl4/Il1b/Serpine1/Cd69/Myc	5
GO:0000302	response to reactive oxygen species	9/238	200/23355	0.000222253	0.00144542	0.000842184	Fos/Hmox1/Prdx1/Ccr7/Fxn/Lck/Il10/Nr4a3/Mmp9	9
GO:0000187	activation of MAPK activity	7/238	119/23355	0.000222373	0.00144542	0.000842184	Il1b/Ccr7/Gdf15/Bmp2/Tnf/Trf/Dab2	7
GO:0071901	negative regulation of protein serine/threonine kinase activity	7/238	119/23355	0.000222373	0.00144542	0.000842184	Apoe/Cdkn1a/Dusp5/Il1b/Dusp2/Dusp1/Rgs2	7
GO:0030183	B cell differentiation	8/238	159/23355	0.000233963	0.0015139	0.000882085	Cd79a/Id2/Cd27/Ms4a1/Cd79b/Il10/H2-Ab1/Pou2f2	8
GO:0002724	regulation of T cell cytokine production	4/238	30/23355	0.000233985	0.0015139	0.000882085	Xcl1/Il1b/Rsad2/Ccr2	4
GO:0002286	T cell activation involved in immune response	7/238	120/23355	0.00023413	0.0015139	0.000882085	Gadd45g/Ccr7/Ifng/Lef1/Itgal/Lgals3/Ccr2	7
GO:0045786	negative regulation of cell cycle	14/238	452/23355	0.000240954	0.00155532	0.000906219	Ccl12/Id2/Cdkn1a/Ier3/Ifng/Bmp2/Ptgs2/Tnf/Nr4a1/Myc/Hpgd/Birc5/Calr/Hsp90ab1	14
GO:0042531	positive regulation of tyrosine phosphorylation of STAT protein	5/238	55/23355	0.000242017	0.00155678	0.000907069	Ccl5/Ifng/Lck/Tnf/Hes1	5
GO:0045687	positive regulation of glial cell differentiation	5/238	55/23355	0.000242017	0.00155678	0.000907069	Id2/Il1b/Bmp2/Hes1/Egr2	5
GO:1904019	epithelial cell apoptotic process	7/238	121/23355	0.000246383	0.00157966	0.000920398	Ccl12/Hmox1/Serpine1/Fas/Zfp36/Il10/Tnf	7
GO:0014706	striated muscle tissue development	14/238	453/23355	0.000246424	0.00157966	0.000920398	Cited2/Atf3/Fos/Id2/Edn1/Pim1/Rgs2/Egr1/Lef1/Bmp2/Nr4a1/Egr2/Myc/Ly6e	14
GO:0002831	regulation of response to biotic stimulus	11/238	297/23355	0.000251257	0.00160787	0.000936838	Ccl5/Mmp12/Apoe/Xcl1/Klrk1/Il1b/Cxcl1/Klrc1/Ifng/Klrd1/H2-T23	11
GO:0090092	regulation of transmembrane receptor protein serine/threonine kinase signaling pathway	10/238	250/23355	0.000260291	0.00166282	0.000968852	Gdf3/Cited2/Furin/Hspa5/Gdf15/Bmp2/Hes1/Pmepa1/Hsp90ab1/Dab2	10
GO:0061077	chaperone-mediated protein folding	5/238	56/23355	0.000263558	0.00167793	0.000977655	Hspb1/Dnajb1/Hspa5/Hspa1a/H2-DMb2	5
GO:1902893	regulation of pri-miRNA transcription by RNA polymerase II	5/238	56/23355	0.000263558	0.00167793	0.000977655	Fos/Egr1/Bmp2/Il10/Tnf	5
GO:0036037	CD8-positive, alpha-beta T cell activation	4/238	31/23355	0.000266514	0.0016852	0.000981892	Xcl1/Tnfsf8/Ifng/H2-T23	4
GO:0048535	lymph node development	4/238	31/23355	0.000266514	0.0016852	0.000981892	Id2/Ltb/Ccr7/Il7r	4
GO:0072574	hepatocyte proliferation	4/238	31/23355	0.000266514	0.0016852	0.000981892	Ifng/Tnf/Plau/Mki67	4
GO:0072575	epithelial cell proliferation involved in liver morphogenesis	4/238	31/23355	0.000266514	0.0016852	0.000981892	Ifng/Tnf/Plau/Mki67	4
GO:0043491	protein kinase B signaling	9/238	206/23355	0.000276639	0.00173757	0.00101241	Ccl5/Ccl12/Cd28/Il1b/Arfgef1/Gdf15/Tnf/Hsp90ab1/Cx3cr1	9
GO:0002430	complement receptor mediated signaling pathway	3/238	13/23355	0.000277132	0.00173757	0.00101241	Fpr1/C5ar1/C3ar1	3
GO:0010744	positive regulation of macrophage derived foam cell differentiation	3/238	13/23355	0.000277132	0.00173757	0.00101241	Csf1/Pf4/Lpl	3
GO:0072110	glomerular mesangial cell proliferation	3/238	13/23355	0.000277132	0.00173757	0.00101241	Egr1/Ifng/C3ar1	3
GO:1903977	positive regulation of glial cell migration	3/238	13/23355	0.000277132	0.00173757	0.00101241	Csf1/Ccr2/Cx3cr1	3
GO:0051930	regulation of sensory perception of pain	5/238	57/23355	0.000286524	0.00179343	0.00104495	Edn1/Il1a/Il10/Fabp5/Fcgr4	5
GO:1901652	response to peptide	13/238	406/23355	0.000291934	0.00182422	0.00106289	Il1b/Vcam1/Egr1/Socs3/Gdf15/Vim/Nr4a1/Nr4a3/Egr2/Sgk1/Lpl/Mmp9/Serpina3g	13
GO:0001893	maternal placenta development	4/238	32/23355	0.000302166	0.00187554	0.0010928	Cited2/Junb/Ptgs2/Ctsl	4
GO:0032673	regulation of interleukin-4 production	4/238	32/23355	0.000302166	0.00187554	0.0010928	Cd28/Cd3e/Lef1/H2-T23	4
GO:0051085	chaperone cofactor-dependent protein refolding	4/238	32/23355	0.000302166	0.00187554	0.0010928	Dnajb1/Hspa5/Hspa1a/H2-DMb2	4
GO:0060669	embryonic placenta morphogenesis	4/238	32/23355	0.000302166	0.00187554	0.0010928	Vcam1/Socs3/Lef1/Il10	4
GO:0010631	epithelial cell migration	11/238	304/23355	0.000306465	0.00189906	0.0011065	Hspb1/Apoe/Hmox1/Serpine1/Ifng/Ptgs2/Tnf/Nr4a1/Cd63/Calr/Mmp9	11
GO:0002285	lymphocyte activation involved in immune response	9/238	209/23355	0.000307712	0.00190362	0.00110915	Gadd45g/Cd28/Ccr7/Ifng/Lef1/Il10/Itgal/Lgals3/Ccr2	9
GO:0033619	membrane protein proteolysis	5/238	58/23355	0.000310977	0.00191426	0.00111535	Apoe/Il1b/Ifng/Il10/Tnf	5
GO:0051931	regulation of sensory perception	5/238	58/23355	0.000310977	0.00191426	0.00111535	Edn1/Il1a/Il10/Fabp5/Fcgr4	5
GO:0061614	pri-miRNA transcription by RNA polymerase II	5/238	58/23355	0.000310977	0.00191426	0.00111535	Fos/Egr1/Bmp2/Il10/Tnf	5
GO:0043406	positive regulation of MAP kinase activity	9/238	210/23355	0.000318689	0.00195849	0.00114113	Gadd45g/Il1b/Edn1/Ccr7/Gdf15/Bmp2/Tnf/Trf/Dab2	9
GO:0042692	muscle cell differentiation	13/238	410/23355	0.000320606	0.00196702	0.0011461	Cxcl9/Cxcl10/Ccl8/Id2/H3f3b/Edn1/Rgs2/Gdf15/Bmp2/Hes1/C3/Cd9/Actg1	13
GO:0090132	epithelium migration	11/238	306/23355	0.000323998	0.00198456	0.00115631	Hspb1/Apoe/Hmox1/Serpine1/Ifng/Ptgs2/Tnf/Nr4a1/Cd63/Calr/Mmp9	11
GO:0043388	positive regulation of DNA binding	5/238	59/23355	0.000336978	0.00205728	0.00119869	Ifng/Hes1/Myc/Plaur/Mmp9	5
GO:0048662	negative regulation of smooth muscle cell proliferation	5/238	59/23355	0.000336978	0.00205728	0.00119869	Cdkn1a/Hmox1/Ifng/Il10/Aif1	5
GO:0043271	negative regulation of ion transport	12/238	359/23355	0.000338686	0.0020622	0.00120155	Apoe/Il1b/Rgs2/Rrad/Ptgs2/Rsad2/Tnf/Hes1/Fabp5/Myc/Gem/Mmp9	12
GO:0045834	positive regulation of lipid metabolic process	8/238	168/23355	0.000339436	0.0020622	0.00120155	Apoe/Il1b/Ifng/Il1a/Ptgs2/Tnf/Nr4a3/Dab2	8
GO:0050901	leukocyte tethering or rolling	4/238	33/23355	0.000341111	0.0020622	0.00120155	Vcam1/Tnf/Ccr2/Cx3cr1	4
GO:0072576	liver morphogenesis	4/238	33/23355	0.000341111	0.0020622	0.00120155	Ifng/Tnf/Plau/Mki67	4
GO:1901099	negative regulation of signal transduction in absence of ligand	4/238	33/23355	0.000341111	0.0020622	0.00120155	Il1b/Tnf/Pf4/Cx3cr1	4
GO:2001240	negative regulation of extrinsic apoptotic signaling pathway in absence of ligand	4/238	33/23355	0.000341111	0.0020622	0.00120155	Il1b/Tnf/Pf4/Cx3cr1	4
GO:0090130	tissue migration	11/238	308/23355	0.000342369	0.00206644	0.00120402	Hspb1/Apoe/Hmox1/Serpine1/Ifng/Ptgs2/Tnf/Nr4a1/Cd63/Calr/Mmp9	11
GO:0001889	liver development	7/238	128/23355	0.000347359	0.00209251	0.00121921	Cited2/Hmox1/Ifng/Tnf/Hes1/Plau/Mki67	7
GO:0002885	positive regulation of hypersensitivity	3/238	14/23355	0.000350065	0.00209251	0.00121921	Ccr7/C3/H2-T23	3
GO:0045651	positive regulation of macrophage differentiation	3/238	14/23355	0.000350065	0.00209251	0.00121921	Id2/Csf1/Pf4	3
GO:0051712	positive regulation of killing of cells of other organism	3/238	14/23355	0.000350065	0.00209251	0.00121921	Cxcl1/Ifng/Fcer2a	3
GO:0061469	regulation of type B pancreatic cell proliferation	3/238	14/23355	0.000350065	0.00209251	0.00121921	Nr4a1/Nr4a3/Birc5	3
GO:2001279	regulation of unsaturated fatty acid biosynthetic process	3/238	14/23355	0.000350065	0.00209251	0.00121921	Il1b/Ptgs2/Fabp5	3
GO:0009895	negative regulation of catabolic process	11/238	310/23355	0.000361609	0.00215804	0.0012574	Lepr/Hmox1/Il1b/Furin/Ier3/Zfp36/Ddit4/Il10/Tnf/Cst3/Hsp90ab1	11
GO:0042267	natural killer cell mediated cytotoxicity	5/238	60/23355	0.000364591	0.00216888	0.00126371	Klrk1/Prdx1/Klrc1/Klrd1/H2-T23	5
GO:0051851	modulation by host of symbiont process	5/238	60/23355	0.000364591	0.00216888	0.00126371	Ccl5/Ccl4/Apoe/Ifng/Lef1	5
GO:0043506	regulation of JUN kinase activity	6/238	93/23355	0.000382742	0.00226698	0.00132087	Il1b/Edn1/Ccr7/Tnf/Trf/Dab2	6
GO:0055072	iron ion homeostasis	6/238	93/23355	0.000382742	0.00226698	0.00132087	Hmox1/Slc40a1/Fxn/Ifng/Myc/Trf	6
GO:0048710	regulation of astrocyte differentiation	4/238	34/23355	0.000383521	0.00226698	0.00132087	Id2/Il1b/Bmp2/Hes1	4
GO:2000108	positive regulation of leukocyte apoptotic process	4/238	34/23355	0.000383521	0.00226698	0.00132087	Ccl5/Il10/Nr4a3/Myc	4
GO:0050730	regulation of peptidyl-tyrosine phosphorylation	10/238	263/23355	0.000388914	0.00229521	0.00133732	Ccl5/Socs3/Thy1/Cd3e/Ifng/Lck/Tnf/Hes1/Areg/Lilra5	10
GO:0061008	hepaticobiliary system development	7/238	131/23355	0.000399695	0.0023551	0.00137221	Cited2/Hmox1/Ifng/Tnf/Hes1/Plau/Mki67	7
GO:1901222	regulation of NIK/NF-kappaB signaling	6/238	94/23355	0.000405403	0.00238495	0.00138961	Il1b/Prdx1/Edn1/Tnf/Cd14/Calr	6
GO:0060537	muscle tissue development	14/238	477/23355	0.000413833	0.0024307	0.00141626	Cited2/Atf3/Fos/Id2/Edn1/Pim1/Rgs2/Egr1/Lef1/Bmp2/Nr4a1/Egr2/Myc/Ly6e	14
GO:0002228	natural killer cell mediated immunity	5/238	62/23355	0.000424911	0.00248399	0.00144731	Klrk1/Prdx1/Klrc1/Klrd1/H2-T23	5
GO:0046850	regulation of bone remodeling	5/238	62/23355	0.000424911	0.00248399	0.00144731	Lepr/Dcstamp/Spp1/Fcgr4/Trf	5
GO:0060393	regulation of pathway-restricted SMAD protein phosphorylation	5/238	62/23355	0.000424911	0.00248399	0.00144731	Gdf3/Gdf15/Bmp2/Pmepa1/Dab2	5
GO:0070664	negative regulation of leukocyte proliferation	6/238	95/23355	0.000429099	0.00250453	0.00145928	Ccl12/Xcl1/Il10/Il2ra/H2-Ab1/H2-Aa	6
GO:0030449	regulation of complement activation	3/238	15/23355	0.000434295	0.00252693	0.00147233	Il1b/Cd55/C3	3
GO:0032308	positive regulation of prostaglandin secretion	3/238	15/23355	0.000434295	0.00252693	0.00147233	Il1b/Edn1/Il1a	3
GO:0016064	immunoglobulin mediated immune response	10/238	267/23355	0.000437782	0.00254028	0.00148011	Cd28/Xcl1/Ifng/Cd55/Fcer2a/Tnf/C3/H2-Ab1/Pou2f2/H2-T23	10
GO:0010811	positive regulation of cell-substrate adhesion	7/238	133/23355	0.000437956	0.00254028	0.00148011	Thy1/Cd3e/S100a10/Spp1/Csf1/Calr/Dab2	7
GO:1904062	regulation of cation transmembrane transport	12/238	370/23355	0.000443664	0.00256938	0.00149707	Ccl2/Cxcl10/Xcl1/Fxyd2/Rgs2/Thy1/Ifng/Rrad/Gem/Cd63/Mmp9/Ms4a2	12
GO:1904035	regulation of epithelial cell apoptotic process	6/238	96/23355	0.000453861	0.00262435	0.00152909	Ccl12/Hmox1/Serpine1/Zfp36/Il10/Tnf	6
GO:0051785	positive regulation of nuclear division	5/238	63/23355	0.000457751	0.00264273	0.0015398	Cd28/Il1b/Edn1/Il1a/Tnf	5
GO:0007254	JNK cascade	8/238	176/23355	0.00046308	0.00266935	0.00155531	Gadd45g/Cd27/Il1b/Ccr7/Il1a/Tnf/Trf/Dab2	8
GO:0002701	negative regulation of production of molecular mediator of immune response	4/238	36/23355	0.000479428	0.00275504	0.00160524	Hmox1/Xcl1/Il10/Tnf	4
GO:2000516	positive regulation of CD4-positive, alpha-beta T cell activation	4/238	36/23355	0.000479428	0.00275504	0.00160524	Xcl1/Ccr7/Ifng/Ccr2	4
GO:0043409	negative regulation of MAPK cascade	8/238	178/23355	0.0004991	0.00286366	0.00166853	Atf3/Apoe/Dusp5/Il1b/Dusp2/Dusp1/Rgs2/Dab2	8
GO:0061138	morphogenesis of a branching epithelium	9/238	225/23355	0.000526229	0.00299052	0.00174244	Edn1/Socs3/Lef1/Bmp2/Il10/Tnf/Areg/Myc/Csf1	9
GO:0019080	viral gene expression	5/238	65/23355	0.000529125	0.00299052	0.00174244	Ccl5/Ccl4/Zfp36/Lef1/Ifitm3	5
GO:0060389	pathway-restricted SMAD protein phosphorylation	5/238	65/23355	0.000529125	0.00299052	0.00174244	Gdf3/Gdf15/Bmp2/Pmepa1/Dab2	5
GO:0002866	positive regulation of acute inflammatory response to antigenic stimulus	3/238	16/23355	0.000530506	0.00299052	0.00174244	Ccr7/C3/H2-T23	3
GO:0006968	cellular defense response	3/238	16/23355	0.000530506	0.00299052	0.00174244	Lat/Ccr2/Ccl17	3
GO:0045655	regulation of monocyte differentiation	3/238	16/23355	0.000530506	0.00299052	0.00174244	Dcstamp/Myc/Csf1	3
GO:0071498	cellular response to fluid shear stress	3/238	16/23355	0.000530506	0.00299052	0.00174244	Klf2/Ptgs2/Spp1	3
GO:0072109	glomerular mesangium development	3/238	16/23355	0.000530506	0.00299052	0.00174244	Egr1/Ifng/C3ar1	3
GO:0072567	chemokine (C-X-C motif) ligand 2 production	3/238	16/23355	0.000530506	0.00299052	0.00174244	Ccl5/Tnf/Lpl	3
GO:2000341	regulation of chemokine (C-X-C motif) ligand 2 production	3/238	16/23355	0.000530506	0.00299052	0.00174244	Ccl5/Tnf/Lpl	3
GO:2001267	regulation of cysteine-type endopeptidase activity involved in apoptotic signaling pathway	3/238	16/23355	0.000530506	0.00299052	0.00174244	Fas/Plaur/Mmp9	3
GO:0001773	myeloid dendritic cell activation	4/238	37/23355	0.000533274	0.00299052	0.00174244	Klrk1/Dcstamp/Il10/Tnfsf9	4
GO:0006458	'de novo' protein folding	4/238	37/23355	0.000533274	0.00299052	0.00174244	Dnajb1/Hspa5/Hspa1a/H2-DMb2	4
GO:0030574	collagen catabolic process	4/238	37/23355	0.000533274	0.00299052	0.00174244	Mmp12/Mmp13/Ctsl/Mmp9	4
GO:0051084	'de novo' posttranslational protein folding	4/238	37/23355	0.000533274	0.00299052	0.00174244	Dnajb1/Hspa5/Hspa1a/H2-DMb2	4
GO:0034599	cellular response to oxidative stress	10/238	274/23355	0.000535571	0.00299887	0.00174731	Hspb1/Fos/Hmox1/Prdx1/Fxn/Il10/Tnf/Nr4a3/Aif1/Mmp9	10
GO:0010565	regulation of cellular ketone metabolic process	7/238	138/23355	0.000546503	0.00305548	0.0017803	Il1b/Egr1/Bmp2/Ptgs2/Nr4a3/Fabp5/Dab2	7
GO:0000280	nuclear division	13/238	434/23355	0.00054813	0.00305998	0.00178292	Cd28/Il1b/Ubb/Edn1/Hspa1a/Il1a/Tnf/Ube2c/Birc5/Calr/Mki67/Top2a/Ccnb2	13
GO:0042116	macrophage activation	6/238	100/23355	0.00056425	0.00314525	0.0018326	Ifng/Il10/Tnf/C5ar1/Aif1/Cx3cr1	6
GO:0030100	regulation of endocytosis	9/238	228/23355	0.000578763	0.00322132	0.00187692	Apoe/Ccr7/Serpine1/C3/Lgals3/Cd14/Cd63/Trf/Dab2	9
GO:0014002	astrocyte development	4/238	38/23355	0.000591283	0.00328608	0.00191466	Il1b/Ifng/Vim/C5ar1	4
GO:1901224	positive regulation of NIK/NF-kappaB signaling	5/238	67/23355	0.000608552	0.00337701	0.00196764	Il1b/Edn1/Tnf/Cd14/Calr	5
GO:0030730	sequestering of triglyceride	3/238	17/23355	0.000639354	0.00351645	0.00204888	Il1b/Tnf/Lpl	3
GO:0032306	regulation of prostaglandin secretion	3/238	17/23355	0.000639354	0.00351645	0.00204888	Il1b/Edn1/Il1a	3
GO:0040015	negative regulation of multicellular organism growth	3/238	17/23355	0.000639354	0.00351645	0.00204888	Fxn/Plac8/Gdf15	3
GO:0045059	positive thymic T cell selection	3/238	17/23355	0.000639354	0.00351645	0.00204888	Cd3g/Cd3d/Cd3e	3
GO:0045346	regulation of MHC class II biosynthetic process	3/238	17/23355	0.000639354	0.00351645	0.00204888	Ifng/Il10/Pf4	3
GO:0051709	regulation of killing of cells of other organism	3/238	17/23355	0.000639354	0.00351645	0.00204888	Cxcl1/Ifng/Fcer2a	3
GO:0071496	cellular response to external stimulus	10/238	281/23355	0.000650815	0.00357247	0.00208152	Atf3/Fos/Cdkn1a/Hspa5/Vcam1/Pim1/Fas/Klf10/Lpl/Mmp9	10
GO:0007566	embryo implantation	5/238	68/23355	0.000651462	0.00357247	0.00208152	Mmp12/H3f3b/Ptgs2/Calr/Mmp9	5
GO:0002691	regulation of cellular extravasation	4/238	39/23355	0.000653632	0.00357909	0.00208538	Ccl2/Thy1/Il1a/Ccr2	4
GO:0002294	CD4-positive, alpha-beta T cell differentiation involved in immune response	5/238	69/23355	0.000696596	0.00380874	0.00221919	Gadd45g/Ccr7/Ifng/Lef1/Ccr2	5
GO:0042176	regulation of protein catabolic process	12/238	390/23355	0.000705228	0.00385028	0.00224339	Apoe/Il1b/Ubb/Furin/Hspa1a/Ier3/Ifng/Il10/Tnf/Cst3/Hsp90ab1/Dab2	12
GO:0006636	unsaturated fatty acid biosynthetic process	4/238	40/23355	0.000720499	0.00391068	0.00227858	Il1b/Edn1/Ptgs2/Fabp5	4
GO:0032633	interleukin-4 production	4/238	40/23355	0.000720499	0.00391068	0.00227858	Cd28/Cd3e/Lef1/H2-T23	4
GO:0032735	positive regulation of interleukin-12 production	4/238	40/23355	0.000720499	0.00391068	0.00227858	Ltb/Ccr7/Ifng/Tnfsf9	4
GO:0071634	regulation of transforming growth factor beta production	4/238	40/23355	0.000720499	0.00391068	0.00227858	Xcl1/Furin/Ptgs2/Hsp90ab1	4
GO:0046849	bone remodeling	6/238	105/23355	0.000730355	0.00395839	0.00230638	Lepr/Dcstamp/Acp5/Spp1/Fcgr4/Trf	6
GO:0002293	alpha-beta T cell differentiation involved in immune response	5/238	70/23355	0.000744029	0.00402664	0.00234615	Gadd45g/Ccr7/Ifng/Lef1/Ccr2	5
GO:0000188	inactivation of MAPK activity	3/238	18/23355	0.000761473	0.00408537	0.00238036	Dusp5/Dusp2/Dusp1	3
GO:0002883	regulation of hypersensitivity	3/238	18/23355	0.000761473	0.00408537	0.00238036	Ccr7/C3/H2-T23	3
GO:0006700	C21-steroid hormone biosynthetic process	3/238	18/23355	0.000761473	0.00408537	0.00238036	Egr1/Bmp2/Dab2	3
GO:0045342	MHC class II biosynthetic process	3/238	18/23355	0.000761473	0.00408537	0.00238036	Ifng/Il10/Pf4	3
GO:0090594	inflammatory response to wounding	3/238	18/23355	0.000761473	0.00408537	0.00238036	Hmox1/Il1a/Ccr2	3
GO:1900221	regulation of amyloid-beta clearance	3/238	18/23355	0.000761473	0.00408537	0.00238036	Apoe/Ifng/Tnf	3
GO:0002369	T cell cytokine production	4/238	41/23355	0.000792063	0.00421038	0.0024532	Xcl1/Il1b/Rsad2/Ccr2	4
GO:0036230	granulocyte activation	4/238	41/23355	0.000792063	0.00421038	0.0024532	Ccl5/Tnf/Ccr2/Fcgr4	4
GO:0043368	positive T cell selection	4/238	41/23355	0.000792063	0.00421038	0.0024532	Cd3g/Cd3d/Cd3e/Ctsl	4
GO:0097028	dendritic cell differentiation	4/238	41/23355	0.000792063	0.00421038	0.0024532	Ccr7/Dcstamp/Tnfsf9/Tmem176a	4
GO:1900744	regulation of p38MAPK cascade	4/238	41/23355	0.000792063	0.00421038	0.0024532	Gadd45g/Il1b/Dusp1/Bmp2	4
GO:0002287	alpha-beta T cell activation involved in immune response	5/238	71/23355	0.000793834	0.00421038	0.0024532	Gadd45g/Ccr7/Ifng/Lef1/Ccr2	5
GO:0002381	immunoglobulin production involved in immunoglobulin-mediated immune response	5/238	71/23355	0.000793834	0.00421038	0.0024532	Cd28/Xcl1/Ifng/H2-Ab1/Pou2f2	5
GO:2000107	negative regulation of leukocyte apoptotic process	5/238	71/23355	0.000793834	0.00421038	0.0024532	Ccl5/Cd27/Ccr7/Fcmr/Il7r	5
GO:0061045	negative regulation of wound healing	5/238	72/23355	0.000846083	0.00448111	0.00261095	Apoe/Serpine1/Tnf/Plau/Cd9	5
GO:0030225	macrophage differentiation	4/238	42/23355	0.000868501	0.00458677	0.00267251	Id2/Ifng/Csf1/Pf4	4
GO:0071604	transforming growth factor beta production	4/238	42/23355	0.000868501	0.00458677	0.00267251	Xcl1/Furin/Ptgs2/Hsp90ab1	4
GO:0002544	chronic inflammatory response	3/238	19/23355	0.000897474	0.00467996	0.0027268	Il10/Tnf/Cx3cr1	3
GO:0002643	regulation of tolerance induction	3/238	19/23355	0.000897474	0.00467996	0.0027268	Ccr7/Cd3e/Il2ra	3
GO:0002726	positive regulation of T cell cytokine production	3/238	19/23355	0.000897474	0.00467996	0.0027268	Xcl1/Il1b/Rsad2	3
GO:0009110	vitamin biosynthetic process	3/238	19/23355	0.000897474	0.00467996	0.0027268	Ifng/Tnf/Pltp	3
GO:0010566	regulation of ketone biosynthetic process	3/238	19/23355	0.000897474	0.00467996	0.0027268	Egr1/Bmp2/Dab2	3
GO:0032656	regulation of interleukin-13 production	3/238	19/23355	0.000897474	0.00467996	0.0027268	Lef1/H2-T23/Lilra5	3
GO:0048143	astrocyte activation	3/238	19/23355	0.000897474	0.00467996	0.0027268	Il1b/Ifng/C5ar1	3
GO:0051000	positive regulation of nitric-oxide synthase activity	3/238	19/23355	0.000897474	0.00467996	0.0027268	Apoe/Fcer2a/Tnf	3
GO:1901741	positive regulation of myoblast fusion	3/238	19/23355	0.000897474	0.00467996	0.0027268	Cxcl9/Ccl8/Gdf15	3
GO:0002711	positive regulation of T cell mediated immunity	5/238	73/23355	0.000900853	0.004691	0.00273324	H2-M2/Xcl1/Il1b/Rsad2/H2-T23	5
GO:0050731	positive regulation of peptidyl-tyrosine phosphorylation	8/238	195/23355	0.000906409	0.00471333	0.00274625	Ccl5/Cd3e/Ifng/Lck/Tnf/Hes1/Areg/Lilra5	8
GO:0048638	regulation of developmental growth	12/238	403/23355	0.000936563	0.004858	0.00283054	Cited2/Apoe/Cdkn1a/Edn1/Pim1/Serpine1/Rgs2/Fxn/Plac8/Gdf15/C3/Csf1	12
GO:0097696	receptor signaling pathway via STAT	8/238	196/23355	0.000936844	0.004858	0.00283054	Ccl5/Socs3/Il7r/Ifng/Lck/Il10/Tnf/Hes1	8
GO:0042311	vasodilation	4/238	43/23355	0.000949992	0.00491932	0.00286627	Klf2/Apoe/Rgs2/Tnf	4
GO:0007492	endoderm development	5/238	74/23355	0.000958217	0.00495501	0.00288707	Gdf3/Dusp5/Dusp2/Dusp1/Dab2	5
GO:0062013	positive regulation of small molecule metabolic process	7/238	152/23355	0.000967419	0.00499564	0.00291074	Il1b/Ifng/Ptgs2/Tnf/Nr4a3/Myc/Dab2	7
GO:0034101	erythrocyte homeostasis	7/238	153/23355	0.00100518	0.00518342	0.00302015	Cited2/Klf2/Id2/Hmox1/Prdx1/Isg15/Zfp36	7
GO:0002823	negative regulation of adaptive immune response based on somatic recombination of immune receptors built from immunoglobulin superfamily domains	4/238	44/23355	0.00103672	0.00531549	0.0030971	Xcl1/Il7r/Klrc1/Klrd1	4
GO:0033628	regulation of cell adhesion mediated by integrin	4/238	44/23355	0.00103672	0.00531549	0.0030971	Ccl5/Serpine1/Cd3e/Plau	4
GO:0070232	regulation of T cell apoptotic process	4/238	44/23355	0.00103672	0.00531549	0.0030971	Ccl5/Cd27/Il7r/Lgals3	4
GO:0050708	regulation of protein secretion	10/238	299/23355	0.001044	0.00531549	0.0030971	Ccl5/Lepr/Apoe/Il1b/Ifng/Il1a/Mmp13/Rsad2/Tnf/Birc5	10
GO:0031099	regeneration	7/238	154/23355	0.00104408	0.00531549	0.0030971	Cdkn1a/Hmox1/Serpine1/Fas/Thy1/Plau/Cd9	7
GO:0002524	hypersensitivity	3/238	20/23355	0.00104794	0.00531549	0.0030971	Ccr7/C3/H2-T23	3
GO:0032310	prostaglandin secretion	3/238	20/23355	0.00104794	0.00531549	0.0030971	Il1b/Edn1/Il1a	3
GO:0035970	peptidyl-threonine dephosphorylation	3/238	20/23355	0.00104794	0.00531549	0.0030971	Dusp5/Dusp2/Dusp1	3
GO:0045649	regulation of macrophage differentiation	3/238	20/23355	0.00104794	0.00531549	0.0030971	Id2/Csf1/Pf4	3
GO:0071636	positive regulation of transforming growth factor beta production	3/238	20/23355	0.00104794	0.00531549	0.0030971	Xcl1/Furin/Ptgs2	3
GO:0150104	transport across blood-brain barrier	3/238	20/23355	0.00104794	0.00531549	0.0030971	Apoe/Fabp5/Slc2a3	3
GO:1902004	positive regulation of amyloid-beta formation	3/238	20/23355	0.00104794	0.00531549	0.0030971	Apoe/Ifng/Tnf	3
GO:0038061	NIK/NF-kappaB signaling	6/238	113/23355	0.00107197	0.00542996	0.0031638	Il1b/Prdx1/Edn1/Tnf/Cd14/Calr	6
GO:0043299	leukocyte degranulation	5/238	76/23355	0.00108104	0.00546843	0.00318621	Hmox1/Lat/Nr4a3/Ccr2/Ms4a2	5
GO:0010634	positive regulation of epithelial cell migration	7/238	155/23355	0.00108417	0.00547681	0.0031911	Hspb1/Hmox1/Serpine1/Ifng/Ptgs2/Calr/Mmp9	7
GO:0017015	regulation of transforming growth factor beta receptor signaling pathway	6/238	114/23355	0.00112205	0.00565283	0.00329366	Cited2/Furin/Hspa5/Pmepa1/Hsp90ab1/Dab2	6
GO:0042100	B cell proliferation	6/238	114/23355	0.00112205	0.00565283	0.00329366	Cd79a/Cdkn1a/Cd27/Il7r/Lef1/Il10	6
GO:0002292	T cell differentiation involved in immune response	5/238	77/23355	0.00114664	0.00576891	0.00336129	Gadd45g/Ccr7/Ifng/Lef1/Ccr2	5
GO:0006457	protein folding	7/238	158/23355	0.0012117	0.00604003	0.00351926	Hspb1/Dnajb1/Hspa5/Hspa1a/H2-DMb2/Calr/Hsp90ab1	7
GO:0010232	vascular transport	3/238	21/23355	0.00121345	0.00604003	0.00351926	Apoe/Fabp5/Slc2a3	3
GO:0032305	positive regulation of icosanoid secretion	3/238	21/23355	0.00121345	0.00604003	0.00351926	Il1b/Edn1/Il1a	3
GO:0045475	locomotor rhythm	3/238	21/23355	0.00121345	0.00604003	0.00351926	Lepr/Id2/Egr1	3
GO:0045953	negative regulation of natural killer cell mediated cytotoxicity	3/238	21/23355	0.00121345	0.00604003	0.00351926	Klrc1/Klrd1/H2-T23	3
GO:0051956	negative regulation of amino acid transport	3/238	21/23355	0.00121345	0.00604003	0.00351926	Il1b/Rgs2/Tnf	3
GO:0070230	positive regulation of lymphocyte apoptotic process	3/238	21/23355	0.00121345	0.00604003	0.00351926	Ccl5/Il10/Myc	3
GO:0045453	bone resorption	5/238	78/23355	0.00121515	0.00604003	0.00351926	Dcstamp/Acp5/Spp1/Fcgr4/Trf	5
GO:1904029	regulation of cyclin-dependent protein kinase activity	5/238	78/23355	0.00121515	0.00604003	0.00351926	Actb/Cdkn1a/Pim1/Hsp90ab1/Ccnb2	5
GO:0034340	response to type I interferon	4/238	46/23355	0.00122658	0.00605633	0.00352876	Mmp12/Isg15/Ifitm3/Ifitm2	4
GO:0042269	regulation of natural killer cell mediated cytotoxicity	4/238	46/23355	0.00122658	0.00605633	0.00352876	Klrk1/Klrc1/Klrd1/H2-T23	4
GO:0050691	regulation of defense response to virus by host	4/238	46/23355	0.00122658	0.00605633	0.00352876	Ccl5/Mmp12/Il1b/Ifng	4
GO:0050856	regulation of T cell receptor signaling pathway	4/238	46/23355	0.00122658	0.00605633	0.00352876	Ccr7/Thy1/Lck/Lgals3	4
GO:0090199	regulation of release of cytochrome c from mitochondria	4/238	46/23355	0.00122658	0.00605633	0.00352876	Fas/Fxn/Plaur/Mmp9	4
GO:0010001	glial cell differentiation	9/238	255/23355	0.00127373	0.00628081	0.00365955	Id2/Il1b/Ifng/Lef1/Bmp2/Vim/Hes1/Egr2/C5ar1	9
GO:0032874	positive regulation of stress-activated MAPK cascade	6/238	117/23355	0.00128311	0.00630198	0.00367189	Gadd45g/Cd27/Il1b/Il1a/Bmp2/Tnf	6
GO:0051897	positive regulation of protein kinase B signaling	6/238	117/23355	0.00128311	0.00630198	0.00367189	Cd28/Arfgef1/Gdf15/Tnf/Hsp90ab1/Cx3cr1	6
GO:1903844	regulation of cellular response to transforming growth factor beta stimulus	6/238	117/23355	0.00128311	0.00630198	0.00367189	Cited2/Furin/Hspa5/Pmepa1/Hsp90ab1/Dab2	6
GO:0002260	lymphocyte homeostasis	5/238	79/23355	0.00128664	0.00631101	0.00367715	Slc40a1/Fas/Lat/Il2ra/Ccnb2	5
GO:0060135	maternal process involved in female pregnancy	4/238	47/23355	0.00133007	0.00650685	0.00379126	Cited2/Junb/Ptgs2/Ctsl	4
GO:2001239	regulation of extrinsic apoptotic signaling pathway in absence of ligand	4/238	47/23355	0.00133007	0.00650685	0.00379126	Il1b/Tnf/Pf4/Cx3cr1	4
GO:0006694	steroid biosynthetic process	7/238	161/23355	0.00135071	0.00659915	0.00384503	Apoe/Egr1/Ifng/Il1a/Bmp2/Tnf/Dab2	7
GO:0002716	negative regulation of natural killer cell mediated immunity	3/238	22/23355	0.00139453	0.0067508	0.0039334	Klrc1/Klrd1/H2-T23	3
GO:0032616	interleukin-13 production	3/238	22/23355	0.00139453	0.0067508	0.0039334	Lef1/H2-T23/Lilra5	3
GO:0042481	regulation of odontogenesis	3/238	22/23355	0.00139453	0.0067508	0.0039334	Edn1/Bmp2/Csf1	3
GO:0051770	positive regulation of nitric-oxide synthase biosynthetic process	3/238	22/23355	0.00139453	0.0067508	0.0039334	Ccl2/Ifng/Fcer2a	3
GO:0035296	regulation of tube diameter	7/238	162/23355	0.00139972	0.0067508	0.0039334	Klf2/Apoe/Dusp5/Edn1/Rgs2/Ptgs2/Tnf	7
GO:0097746	blood vessel diameter maintenance	7/238	162/23355	0.00139972	0.0067508	0.0039334	Klf2/Apoe/Dusp5/Edn1/Rgs2/Ptgs2/Tnf	7
GO:0006986	response to unfolded protein	6/238	119/23355	0.00139991	0.0067508	0.0039334	Hspb1/Atf3/Hspa5/Hspa1a/Ifng/Calr	6
GO:0043534	blood vessel endothelial cell migration	6/238	119/23355	0.00139991	0.0067508	0.0039334	Hspb1/Apoe/Hmox1/Ptgs2/Tnf/Nr4a1	6
GO:0070304	positive regulation of stress-activated protein kinase signaling cascade	6/238	119/23355	0.00139991	0.0067508	0.0039334	Gadd45g/Cd27/Il1b/Il1a/Bmp2/Tnf	6
GO:2000278	regulation of DNA biosynthetic process	6/238	119/23355	0.00139991	0.0067508	0.0039334	Cdkn1a/Dusp1/Tnf/Myc/Hsp90ab1/C3ar1	6
GO:0015850	organic hydroxy compound transport	9/238	259/23355	0.00141823	0.00682146	0.00397457	Actb/Apoe/Furin/Spp1/Pltp/Myc/Lgals3/Ly6e/Dab2	9
GO:0042493	response to drug	9/238	259/23355	0.00141823	0.00682146	0.00397457	Ccl4/Fos/Il1b/Serpine1/Cd69/Lck/Tnf/Myc/Mmp9	9
GO:0043525	positive regulation of neuron apoptotic process	5/238	81/23355	0.00143888	0.00686168	0.003998	Ccl3/Il1b/Fas/Egr1/Tnf	5
GO:0050848	regulation of calcium-mediated signaling	5/238	81/23355	0.00143888	0.00686168	0.003998	Ccl4/Cd8a/Cd3e/Tnf/Itgal	5
GO:0002715	regulation of natural killer cell mediated immunity	4/238	48/23355	0.00143951	0.00686168	0.003998	Klrk1/Klrc1/Klrd1/H2-T23	4
GO:0010718	positive regulation of epithelial to mesenchymal transition	4/238	48/23355	0.00143951	0.00686168	0.003998	Il1b/Lef1/Bmp2/Dab2	4
GO:0010862	positive regulation of pathway-restricted SMAD protein phosphorylation	4/238	48/23355	0.00143951	0.00686168	0.003998	Gdf3/Gdf15/Bmp2/Dab2	4
GO:0030195	negative regulation of blood coagulation	4/238	48/23355	0.00143951	0.00686168	0.003998	Apoe/Serpine1/Plau/Cd9	4
GO:0061756	leukocyte adhesion to vascular endothelial cell	4/238	48/23355	0.00143951	0.00686168	0.003998	Vcam1/Tnf/Ccr2/Cx3cr1	4
GO:0035150	regulation of tube size	7/238	163/23355	0.0014501	0.00690329	0.00402225	Klf2/Apoe/Dusp5/Edn1/Rgs2/Ptgs2/Tnf	7
GO:0001666	response to hypoxia	8/238	210/23355	0.00145575	0.0069125	0.00402761	Cited2/Hmox1/Edn1/Egr1/Ddit4/Bmp2/Plau/Myc	8
GO:0035265	organ growth	8/238	210/23355	0.00145575	0.0069125	0.00402761	Lepr/Cited2/Edn1/Pim1/Rgs2/Fxn/Mmp13/Ly6e	8
GO:0048259	regulation of receptor-mediated endocytosis	6/238	120/23355	0.00146127	0.00692984	0.00403771	Ccr7/Serpine1/C3/Cd63/Trf/Dab2	6
GO:0060249	anatomical structure homeostasis	12/238	426/23355	0.00150022	0.00710552	0.00414007	Hspa1a/Dcstamp/Cd7/Acp5/Ptgs2/Spp1/Myc/Csf1/Ccr2/Fcgr4/Hsp90ab1/Trf	12
GO:0002820	negative regulation of adaptive immune response	4/238	49/23355	0.00155508	0.00731871	0.00426429	Xcl1/Il7r/Klrc1/Klrd1	4
GO:0006110	regulation of glycolytic process	4/238	49/23355	0.00155508	0.00731871	0.00426429	Ier3/Ifng/Ddit4/Myc	4
GO:0045933	positive regulation of muscle contraction	4/238	49/23355	0.00155508	0.00731871	0.00426429	Edn1/Rgs2/Lck/Ptgs2	4
GO:1900047	negative regulation of hemostasis	4/238	49/23355	0.00155508	0.00731871	0.00426429	Apoe/Serpine1/Plau/Cd9	4
GO:1902041	regulation of extrinsic apoptotic signaling pathway via death domain receptors	4/238	49/23355	0.00155508	0.00731871	0.00426429	Atf3/Hmox1/Serpine1/Lgals3	4
GO:0010876	lipid localization	13/238	488/23355	0.00158863	0.00746282	0.00434826	Apoe/Dennd5b/Il1b/Furin/Edn1/Il1a/Tnf/C3/Spp1/Pltp/Fabp5/Lpl/Dab2	13
GO:0010743	regulation of macrophage derived foam cell differentiation	3/238	23/23355	0.00159172	0.00746282	0.00434826	Csf1/Pf4/Lpl	3
GO:2000345	regulation of hepatocyte proliferation	3/238	23/23355	0.00159172	0.00746282	0.00434826	Ifng/Tnf/Plau	3
GO:0019915	lipid storage	5/238	83/23355	0.00160399	0.00751088	0.00437626	Apoe/Il1b/Tnf/C3/Lpl	5
GO:0045926	negative regulation of growth	9/238	264/23355	0.00161712	0.00756285	0.00440654	Cited2/Cdkn1a/Rgs2/Fxn/Plac8/Dcstamp/Gdf15/Rrad/Dab2	9
GO:0048285	organelle fission	13/238	490/23355	0.00164695	0.00769264	0.00448217	Cd28/Il1b/Ubb/Edn1/Hspa1a/Il1a/Tnf/Ube2c/Birc5/Calr/Mki67/Top2a/Ccnb2	13
GO:0018108	peptidyl-tyrosine phosphorylation	10/238	318/23355	0.00165139	0.00770371	0.00448861	Ccl5/Socs3/Thy1/Cd3e/Ifng/Lck/Tnf/Hes1/Areg/Lilra5	10
GO:0043392	negative regulation of DNA binding	4/238	50/23355	0.00167694	0.00779359	0.00454099	Id2/Hmox1/Gzma/Lef1	4
GO:0050819	negative regulation of coagulation	4/238	50/23355	0.00167694	0.00779359	0.00454099	Apoe/Serpine1/Plau/Cd9	4
GO:0098754	detoxification	4/238	50/23355	0.00167694	0.00779359	0.00454099	Mt1/Mt2/Prdx1/Pim1	4
GO:0001894	tissue homeostasis	9/238	266/23355	0.00170269	0.00790338	0.00460495	Dcstamp/Cd7/Acp5/Ptgs2/Spp1/Csf1/Ccr2/Fcgr4/Trf	9
GO:0002040	sprouting angiogenesis	6/238	124/23355	0.00172742	0.00799817	0.00466018	Klf2/Hmox1/Lef1/Ptgs2/Il10/Nr4a1	6
GO:0050868	negative regulation of T cell activation	6/238	124/23355	0.00172742	0.00799817	0.00466018	Hspb1/Xcl1/Il2ra/Lgals3/H2-Ab1/H2-Aa	6
GO:0051651	maintenance of location in cell	8/238	216/23355	0.0017383	0.00803856	0.00468372	Cxcl10/Apoe/Xcl1/Tmsb10/Hspa5/Thy1/Lck/Ms4a2	8
GO:0018212	peptidyl-tyrosine modification	10/238	321/23355	0.00176926	0.00817158	0.00476122	Ccl5/Socs3/Thy1/Cd3e/Ifng/Lck/Tnf/Hes1/Areg/Lilra5	10
GO:0046456	icosanoid biosynthetic process	4/238	51/23355	0.00180529	0.00823667	0.00479915	Il1b/Edn1/Ptgs2/Fabp5	4
GO:0070229	negative regulation of lymphocyte apoptotic process	4/238	51/23355	0.00180529	0.00823667	0.00479915	Ccl5/Cd27/Fcmr/Il7r	4
GO:0002864	regulation of acute inflammatory response to antigenic stimulus	3/238	24/23355	0.00180551	0.00823667	0.00479915	Ccr7/C3/H2-T23	3
GO:0006516	glycoprotein catabolic process	3/238	24/23355	0.00180551	0.00823667	0.00479915	Mmp12/Ctsl/Cst3	3
GO:0006883	cellular sodium ion homeostasis	3/238	24/23355	0.00180551	0.00823667	0.00479915	Il1a/Spp1/Sgk1	3
GO:0015732	prostaglandin transport	3/238	24/23355	0.00180551	0.00823667	0.00479915	Il1b/Edn1/Il1a	3
GO:0031645	negative regulation of nervous system process	3/238	24/23355	0.00180551	0.00823667	0.00479915	Ifng/Il10/Tnf	3
GO:0035743	CD4-positive, alpha-beta T cell cytokine production	3/238	24/23355	0.00180551	0.00823667	0.00479915	Xcl1/Il1b/Rsad2	3
GO:0070498	interleukin-1-mediated signaling pathway	3/238	24/23355	0.00180551	0.00823667	0.00479915	Il1b/Egr1/Il1a	3
GO:1904706	negative regulation of vascular associated smooth muscle cell proliferation	3/238	24/23355	0.00180551	0.00823667	0.00479915	Cdkn1a/Hmox1/Il10	3
GO:0051052	regulation of DNA metabolic process	11/238	379/23355	0.00185321	0.00844391	0.0049199	Cd28/Rmi2/Cdkn1a/Gzma/Dusp1/Ier3/Ifng/Tnf/Myc/Hsp90ab1/C3ar1	11
GO:0046330	positive regulation of JNK cascade	5/238	86/23355	0.00187719	0.00854269	0.00497745	Gadd45g/Cd27/Il1b/Il1a/Tnf	5
GO:0001667	ameboidal-type cell migration	12/238	439/23355	0.00192683	0.00875789	0.00510284	Hspb1/Mmp12/Apoe/Hmox1/Serpine1/Ifng/Ptgs2/Tnf/Nr4a1/Cd63/Calr/Mmp9	12
GO:0045124	regulation of bone resorption	4/238	52/23355	0.00194028	0.00879752	0.00512593	Dcstamp/Spp1/Fcgr4/Trf	4
GO:0090279	regulation of calcium ion import	4/238	52/23355	0.00194028	0.00879752	0.00512593	Ccl12/Serpine1/Hes1/Lgals3	4
GO:0008277	regulation of G protein-coupled receptor signaling pathway	6/238	127/23355	0.00195002	0.0088309	0.00514538	Ccl5/Rgs1/Edn1/Rgs2/C3/Phf24	6
GO:0140353	lipid export from cell	5/238	87/23355	0.00197539	0.00893489	0.00520597	Il1b/Edn1/Il1a/Spp1/Dab2	5
GO:0032753	positive regulation of interleukin-4 production	3/238	25/23355	0.00203639	0.00914407	0.00532785	Cd28/Cd3e/H2-T23	3
GO:0034368	protein-lipid complex remodeling	3/238	25/23355	0.00203639	0.00914407	0.00532785	Apoe/Pltp/Lpl	3
GO:0034369	plasma lipoprotein particle remodeling	3/238	25/23355	0.00203639	0.00914407	0.00532785	Apoe/Pltp/Lpl	3
GO:0046597	negative regulation of viral entry into host cell	3/238	25/23355	0.00203639	0.00914407	0.00532785	Ly6e/Ifitm3/Ifitm2	3
GO:0046688	response to copper ion	3/238	25/23355	0.00203639	0.00914407	0.00532785	Mt1/Mt2/Il1a	3
GO:0120255	olefinic compound biosynthetic process	3/238	25/23355	0.00203639	0.00914407	0.00532785	Egr1/Bmp2/Dab2	3
GO:0032757	positive regulation of interleukin-8 production	4/238	53/23355	0.0020821	0.00932681	0.00543433	Il1b/Serpine1/Tnf/Cd14	4
GO:0043303	mast cell degranulation	4/238	53/23355	0.0020821	0.00932681	0.00543433	Hmox1/Lat/Nr4a3/Ms4a2	4
GO:0048640	negative regulation of developmental growth	6/238	129/23355	0.00211004	0.0094406	0.00550062	Cited2/Cdkn1a/Rgs2/Fxn/Plac8/Gdf15	6
GO:0140014	mitotic nuclear division	9/238	275/23355	0.00213378	0.00953535	0.00555583	Cd28/Il1b/Edn1/Hspa1a/Il1a/Tnf/Ube2c/Birc5/Mki67	9
GO:0050672	negative regulation of lymphocyte proliferation	5/238	89/23355	0.00218297	0.00974343	0.00567707	Xcl1/Il10/Il2ra/H2-Ab1/H2-Aa	5
GO:0002448	mast cell mediated immunity	4/238	54/23355	0.00223092	0.00994553	0.00579482	Hmox1/Lat/Nr4a3/Ms4a2	4
GO:0007263	nitric oxide mediated signal transduction	3/238	26/23355	0.00228481	0.010101	0.00588541	Mt1/Apoe/Mt2	3
GO:0032303	regulation of icosanoid secretion	3/238	26/23355	0.00228481	0.010101	0.00588541	Il1b/Edn1/Il1a	3
GO:0044342	type B pancreatic cell proliferation	3/238	26/23355	0.00228481	0.010101	0.00588541	Nr4a1/Nr4a3/Birc5	3
GO:0055094	response to lipoprotein particle	3/238	26/23355	0.00228481	0.010101	0.00588541	Apoe/Lpl/Cd9	3
GO:0090200	positive regulation of release of cytochrome c from mitochondria	3/238	26/23355	0.00228481	0.010101	0.00588541	Fas/Plaur/Mmp9	3
GO:1900120	regulation of receptor binding	3/238	26/23355	0.00228481	0.010101	0.00588541	Lef1/Il10/Mmp9	3
GO:1902993	positive regulation of amyloid precursor protein catabolic process	3/238	26/23355	0.00228481	0.010101	0.00588541	Apoe/Ifng/Tnf	3
GO:0032890	regulation of organic acid transport	5/238	90/23355	0.00229252	0.010111	0.00589124	Il1b/Edn1/Rgs2/Il1a/Tnf	5
GO:0032945	negative regulation of mononuclear cell proliferation	5/238	90/23355	0.00229252	0.010111	0.00589124	Xcl1/Il10/Il2ra/H2-Ab1/H2-Aa	5
GO:0021700	developmental maturation	10/238	333/23355	0.0023108	0.0101796	0.00593119	Klf2/Id2/Bmp2/Ptgs2/Hes1/C3/Ctsl/Cd63/Pou2f2/Cx3cr1	10
GO:0007369	gastrulation	7/238	177/23355	0.00231537	0.0101876	0.00593589	Gdf3/Dusp5/Dusp2/Dusp1/Lef1/Il10/Nr4a3	7
GO:0071695	anatomical structure maturation	9/238	279/23355	0.00235137	0.0103338	0.00602105	Klf2/Id2/Bmp2/Ptgs2/Hes1/C3/Ctsl/Pou2f2/Cx3cr1	9
GO:0002279	mast cell activation involved in immune response	4/238	55/23355	0.00238692	0.0104653	0.00609766	Hmox1/Lat/Nr4a3/Ms4a2	4
GO:2000351	regulation of endothelial cell apoptotic process	4/238	55/23355	0.00238692	0.0104653	0.00609766	Ccl12/Serpine1/Il10/Tnf	4
GO:0034620	cellular response to unfolded protein	5/238	91/23355	0.00240601	0.0105242	0.00613198	Atf3/Hspa5/Hspa1a/Ifng/Calr	5
GO:1903035	negative regulation of response to wounding	5/238	91/23355	0.00240601	0.0105242	0.00613198	Apoe/Serpine1/Tnf/Plau/Cd9	5
GO:2000027	regulation of animal organ morphogenesis	6/238	133/23355	0.00245962	0.010746	0.00626125	Cited2/Edn1/Bmp2/Tnf/Csf1/Dab2	6
GO:1903578	regulation of ATP metabolic process	5/238	92/23355	0.00252354	0.0110095	0.00641476	Ier3/Ifng/Ddit4/Tnf/Myc	5
GO:0061448	connective tissue development	9/238	282/23355	0.00252585	0.0110095	0.00641476	Id2/Ubb/Edn1/Egr1/Ifng/Bmp2/Mmp13/Csf1/C3ar1	9
GO:0090303	positive regulation of wound healing	4/238	56/23355	0.00255025	0.011052	0.00643954	Ccl2/Arfgef1/Serpine1/Actg1	4
GO:0006925	inflammatory cell apoptotic process	3/238	27/23355	0.00255123	0.011052	0.00643954	Ccl5/Fas/Ifng	3
GO:0010742	macrophage derived foam cell differentiation	3/238	27/23355	0.00255123	0.011052	0.00643954	Csf1/Pf4/Lpl	3
GO:0034367	protein-containing complex remodeling	3/238	27/23355	0.00255123	0.011052	0.00643954	Apoe/Pltp/Lpl	3
GO:0070233	negative regulation of T cell apoptotic process	3/238	27/23355	0.00255123	0.011052	0.00643954	Ccl5/Cd27/Il7r	3
GO:1904892	regulation of receptor signaling pathway via STAT	6/238	134/23355	0.00255344	0.011052	0.00643954	Socs3/Il7r/Ifng/Il10/Tnf/Hes1	6
GO:0002791	regulation of peptide secretion	10/238	338/23355	0.00257253	0.0111217	0.00648014	Ccl5/Lepr/Apoe/Il1b/Ifng/Il1a/Mmp13/Rsad2/Tnf/Birc5	10
GO:0001938	positive regulation of endothelial cell proliferation	5/238	93/23355	0.00264517	0.0114225	0.00665538	Ccl2/Hmox1/Bmp2/Il10/Nr4a1	5
GO:0048762	mesenchymal cell differentiation	8/238	232/23355	0.002707	0.0116759	0.00680303	Cited2/Il1b/Edn1/Lef1/Bmp2/Hes1/Plaur/Dab2	8
GO:1903038	negative regulation of leukocyte cell-cell adhesion	6/238	136/23355	0.00274912	0.0118438	0.00690088	Hspb1/Xcl1/Il2ra/Lgals3/H2-Ab1/H2-Aa	6
GO:0009408	response to heat	5/238	94/23355	0.002771	0.011883	0.00692372	Ccl2/Hmox1/Hspa1a/Il1a/Hsp90ab1	5
GO:0043535	regulation of blood vessel endothelial cell migration	5/238	94/23355	0.002771	0.011883	0.00692372	Hspb1/Apoe/Hmox1/Ptgs2/Tnf	5
GO:0045685	regulation of glial cell differentiation	5/238	94/23355	0.002771	0.011883	0.00692372	Id2/Il1b/Bmp2/Hes1/Egr2	5
GO:0070509	calcium ion import	5/238	94/23355	0.002771	0.011883	0.00692372	Ccl12/Serpine1/Ms4a1/Hes1/Lgals3	5
GO:0043434	response to peptide hormone	10/238	342/23355	0.0027986	0.0119876	0.00698462	Il1b/Egr1/Socs3/Gdf15/Nr4a1/Nr4a3/Egr2/Sgk1/Lpl/Serpina3g	10
GO:0071402	cellular response to lipoprotein particle stimulus	3/238	28/23355	0.00283606	0.0120923	0.00704565	Apoe/Lpl/Cd9	3
GO:0090077	foam cell differentiation	3/238	28/23355	0.00283606	0.0120923	0.00704565	Csf1/Pf4/Lpl	3
GO:0090280	positive regulation of calcium ion import	3/238	28/23355	0.00283606	0.0120923	0.00704565	Ccl12/Serpine1/Lgals3	3
GO:1900745	positive regulation of p38MAPK cascade	3/238	28/23355	0.00283606	0.0120923	0.00704565	Gadd45g/Il1b/Bmp2	3
GO:0045088	regulation of innate immune response	7/238	184/23355	0.00287523	0.0122452	0.00713477	Mmp12/Apoe/Xcl1/Klrk1/Klrc1/Klrd1/H2-T23	7
GO:0072577	endothelial cell apoptotic process	4/238	58/23355	0.00289963	0.012335	0.00718708	Ccl12/Serpine1/Il10/Tnf	4
GO:0060485	mesenchyme development	9/238	288/23355	0.0029056	0.0123463	0.00719366	Cited2/Il1b/Edn1/Lef1/Bmp2/Hes1/Myc/Plaur/Dab2	9
GO:0007050	cell cycle arrest	6/238	138/23355	0.00295582	0.0125454	0.00730963	Id2/Cdkn1a/Ifng/Myc/Calr/Hsp90ab1	6
GO:0090287	regulation of cellular response to growth factor stimulus	9/238	289/23355	0.00297306	0.0126042	0.00734389	Gdf3/Cited2/Furin/Hspa5/Hes1/Pmepa1/Cd63/Hsp90ab1/Dab2	9
GO:0045862	positive regulation of proteolysis	10/238	345/23355	0.00297836	0.0126123	0.00734861	Apoe/Il1b/Hspa1a/Fas/Ifng/Lck/Tnf/Myc/Ctsd/Dab2	10
GO:1903532	positive regulation of secretion by cell	10/238	346/23355	0.00304029	0.0128599	0.00749288	Lepr/Il1b/Edn1/Il1a/Bmp2/Mmp13/Spp1/Lgals3/Ms4a2/Dab2	10
GO:0036293	response to decreased oxygen levels	8/238	237/23355	0.00308327	0.0130088	0.00757965	Cited2/Hmox1/Edn1/Egr1/Ddit4/Bmp2/Plau/Myc	8
GO:0001954	positive regulation of cell-matrix adhesion	4/238	59/23355	0.003086	0.0130088	0.00757965	Thy1/Cd3e/S100a10/Csf1	4
GO:0043470	regulation of carbohydrate catabolic process	4/238	59/23355	0.003086	0.0130088	0.00757965	Ier3/Ifng/Ddit4/Myc	4
GO:0070482	response to oxygen levels	9/238	291/23355	0.00311169	0.0131022	0.0076341	Cited2/Hmox1/Edn1/Fas/Egr1/Ddit4/Bmp2/Plau/Myc	9
GO:0002888	positive regulation of myeloid leukocyte mediated immunity	3/238	29/23355	0.00313971	0.0131755	0.00767677	Cxcl1/C3/H2-T23	3
GO:0030224	monocyte differentiation	3/238	29/23355	0.00313971	0.0131755	0.00767677	Dcstamp/Myc/Csf1	3
GO:0045954	positive regulation of natural killer cell mediated cytotoxicity	3/238	29/23355	0.00313971	0.0131755	0.00767677	Klrk1/Klrd1/H2-T23	3
GO:0016485	protein processing	8/238	238/23355	0.00316318	0.013259	0.00772542	Furin/Fcmr/Serpine1/Fxn/Ctla2a/Plau/Myc/Ctsl	8
GO:0062014	negative regulation of small molecule metabolic process	5/238	97/23355	0.00317448	0.0132764	0.00773557	Lepr/Apoe/Ier3/Ddit4/Bmp2	5
GO:0120162	positive regulation of cold-induced thermogenesis	5/238	97/23355	0.00317448	0.0132764	0.00773557	Lepr/Gadd45g/Plac8/Fabp5/Ccr2	5
GO:0048754	branching morphogenesis of an epithelial tube	7/238	188/23355	0.00323864	0.0135295	0.00788305	Edn1/Lef1/Bmp2/Tnf/Areg/Myc/Csf1	7
GO:0001836	release of cytochrome c from mitochondria	4/238	60/23355	0.00328039	0.0136426	0.00794894	Fas/Fxn/Plaur/Mmp9	4
GO:0050873	brown fat cell differentiation	4/238	60/23355	0.00328039	0.0136426	0.00794894	Pim1/Rgs2/Plac8/Ptgs2	4
GO:0055078	sodium ion homeostasis	4/238	60/23355	0.00328039	0.0136426	0.00794894	Edn1/Il1a/Spp1/Sgk1	4
GO:0071156	regulation of cell cycle arrest	4/238	60/23355	0.00328039	0.0136426	0.00794894	Id2/Cdkn1a/Calr/Hsp90ab1	4
GO:0031669	cellular response to nutrient levels	7/238	189/23355	0.00333474	0.0138531	0.00807161	Atf3/Cdkn1a/Hspa5/Pim1/Fas/Klf10/Lpl	7
GO:0002717	positive regulation of natural killer cell mediated immunity	3/238	30/23355	0.00346257	0.0142864	0.00832408	Klrk1/Klrd1/H2-T23	3
GO:0010922	positive regulation of phosphatase activity	3/238	30/23355	0.00346257	0.0142864	0.00832408	Ifng/Bmp2/Hsp90ab1	3
GO:0031295	T cell costimulation	3/238	30/23355	0.00346257	0.0142864	0.00832408	Cd28/Ccr7/Cd3e	3
GO:0043372	positive regulation of CD4-positive, alpha-beta T cell differentiation	3/238	30/23355	0.00346257	0.0142864	0.00832408	Ccr7/Ifng/Ccr2	3
GO:0046885	regulation of hormone biosynthetic process	3/238	30/23355	0.00346257	0.0142864	0.00832408	Egr1/Bmp2/Dab2	3
GO:0070633	transepithelial transport	3/238	30/23355	0.00346257	0.0142864	0.00832408	Actb/Edn1/Actg1	3
GO:0007200	phospholipase C-activating G protein-coupled receptor signaling pathway	5/238	99/23355	0.00346594	0.0142864	0.00832408	Edn1/Fpr1/C5ar1/Cx3cr1/C3ar1	5
GO:0032147	activation of protein kinase activity	8/238	242/23355	0.00349907	0.014407	0.00839433	Gadd45g/Il1b/Ccr7/Gdf15/Bmp2/Tnf/Trf/Dab2	8
GO:0035966	response to topologically incorrect protein	6/238	143/23355	0.00352332	0.0144908	0.00844316	Hspb1/Atf3/Hspa5/Hspa1a/Ifng/Calr	6
GO:0007259	receptor signaling pathway via JAK-STAT	7/238	191/23355	0.00353345	0.0145164	0.00845809	Ccl5/Socs3/Ifng/Lck/Il10/Tnf/Hes1	7
GO:0030101	natural killer cell activation	5/238	100/23355	0.00361866	0.0148501	0.00865249	Id2/Klrk1/Prdx1/Il2rb/H2-T23	5
GO:0007584	response to nutrient	4/238	62/23355	0.00369385	0.015092	0.00879345	Pim1/Cd3e/Spp1/Lpl	4
GO:0031641	regulation of myelination	4/238	62/23355	0.00369385	0.015092	0.00879345	Ifng/Tnf/Egr2/Trf	4
GO:0032613	interleukin-10 production	4/238	62/23355	0.00369385	0.015092	0.00879345	Cd28/Xcl1/Isg15/Lilra5	4
GO:0032835	glomerulus development	4/238	62/23355	0.00369385	0.015092	0.00879345	Egr1/Ifng/Hes1/C3ar1	4
GO:0051090	regulation of DNA-binding transcription factor activity	11/238	415/23355	0.0037099	0.0151409	0.00882196	Id2/Hmox1/Xcl1/Il1b/Edn1/Pim1/Il10/Tnf/Hes1/Bhlhe40/Cx3cr1	11
GO:0015908	fatty acid transport	6/238	145/23355	0.00377162	0.015376	0.00895891	Apoe/Il1b/Edn1/Il1a/Tnf/Fabp5	6
GO:0007517	muscle organ development	10/238	357/23355	0.00379176	0.0154411	0.00899687	Cited2/Atf3/Fos/Egr1/Lef1/Bmp2/Nr4a1/Egr2/Myc/Ly6e	10
GO:0002828	regulation of type 2 immune response	3/238	31/23355	0.00380501	0.0154443	0.00899874	Xcl1/Rsad2/Ccr2	3
GO:0032967	positive regulation of collagen biosynthetic process	3/238	31/23355	0.00380501	0.0154443	0.00899874	Ccl2/Serpine1/Vim	3
GO:0120178	steroid hormone biosynthetic process	3/238	31/23355	0.00380501	0.0154443	0.00899874	Egr1/Bmp2/Dab2	3
GO:0051701	biological process involved in interaction with host	6/238	146/23355	0.00390054	0.0158148	0.0092146	Cd209a/Myc/Ly6e/Ifitm3/Ifitm2/Mmp9	6
GO:0050854	regulation of antigen receptor-mediated signaling pathway	4/238	63/23355	0.00391324	0.0158491	0.00923456	Ccr7/Thy1/Lck/Lgals3	4
GO:0001704	formation of primary germ layer	5/238	102/23355	0.00393849	0.015934	0.00928402	Dusp5/Dusp2/Dusp1/Lef1/Nr4a3	5
GO:0034614	cellular response to reactive oxygen species	6/238	147/23355	0.00403268	0.0162973	0.00949573	Fos/Prdx1/Fxn/Il10/Nr4a3/Mmp9	6
GO:0046883	regulation of hormone secretion	9/238	303/23355	0.00405403	0.016348	0.00952529	Ccl5/Lepr/Il1b/Edn1/Ifng/Tnf/Spp1/Birc5/Dab2	9
GO:1901653	cellular response to peptide	9/238	303/23355	0.00405403	0.016348	0.00952529	Il1b/Vcam1/Socs3/Gdf15/Vim/Nr4a1/Nr4a3/Sgk1/Lpl	9
GO:0070613	regulation of protein processing	4/238	64/23355	0.0041413	0.0166818	0.00971978	Furin/Fcmr/Serpine1/Ctla2a	4
GO:0031294	lymphocyte costimulation	3/238	32/23355	0.00416737	0.0166964	0.00972828	Cd28/Ccr7/Cd3e	3
GO:0032891	negative regulation of organic acid transport	3/238	32/23355	0.00416737	0.0166964	0.00972828	Il1b/Rgs2/Tnf	3
GO:0071425	hematopoietic stem cell proliferation	3/238	32/23355	0.00416737	0.0166964	0.00972828	Cxcl1/Pim1/Dab2	3
GO:0095500	acetylcholine receptor signaling pathway	3/238	32/23355	0.00416737	0.0166964	0.00972828	Ly6c2/Ly6a/Ly6e	3
GO:1903579	negative regulation of ATP metabolic process	3/238	32/23355	0.00416737	0.0166964	0.00972828	Ier3/Ddit4/Tnf	3
GO:0007622	rhythmic behavior	4/238	65/23355	0.00437816	0.0173666	0.0101188	Lepr/Id2/Egr1/Egr2	4
GO:0045824	negative regulation of innate immune response	4/238	65/23355	0.00437816	0.0173666	0.0101188	Mmp12/Klrc1/Klrd1/H2-T23	4
GO:0051926	negative regulation of calcium ion transport	4/238	65/23355	0.00437816	0.0173666	0.0101188	Rrad/Ptgs2/Hes1/Gem	4
GO:2000514	regulation of CD4-positive, alpha-beta T cell activation	4/238	65/23355	0.00437816	0.0173666	0.0101188	Xcl1/Ccr7/Ifng/Ccr2	4
GO:0000185	activation of MAPKKK activity	2/238	10/23355	0.00440938	0.0173666	0.0101188	Gadd45g/Tnf	2
GO:0034370	triglyceride-rich lipoprotein particle remodeling	2/238	10/23355	0.00440938	0.0173666	0.0101188	Apoe/Lpl	2
GO:0034756	regulation of iron ion transport	2/238	10/23355	0.00440938	0.0173666	0.0101188	Ifng/Trf	2
GO:0035744	T-helper 1 cell cytokine production	2/238	10/23355	0.00440938	0.0173666	0.0101188	Xcl1/Il1b	2
GO:0043301	negative regulation of leukocyte degranulation	2/238	10/23355	0.00440938	0.0173666	0.0101188	Hmox1/Ccr2	2
GO:0060710	chorio-allantoic fusion	2/238	10/23355	0.00440938	0.0173666	0.0101188	Vcam1/Lef1	2
GO:0061043	regulation of vascular wound healing	2/238	10/23355	0.00440938	0.0173666	0.0101188	Serpine1/Tnf	2
GO:0072203	cell proliferation involved in metanephros development	2/238	10/23355	0.00440938	0.0173666	0.0101188	Egr1/Myc	2
GO:0090269	fibroblast growth factor production	2/238	10/23355	0.00440938	0.0173666	0.0101188	Ptgs2/Aif1	2
GO:0090270	regulation of fibroblast growth factor production	2/238	10/23355	0.00440938	0.0173666	0.0101188	Ptgs2/Aif1	2
GO:1902033	regulation of hematopoietic stem cell proliferation	2/238	10/23355	0.00440938	0.0173666	0.0101188	Cxcl1/Pim1	2
GO:2000551	regulation of T-helper 2 cell cytokine production	2/238	10/23355	0.00440938	0.0173666	0.0101188	Xcl1/Rsad2	2
GO:1902106	negative regulation of leukocyte differentiation	5/238	105/23355	0.00445544	0.0175294	0.0102136	Hspb1/Id2/Ifng/Myc/Tmem176a	5
GO:0007519	skeletal muscle tissue development	7/238	200/23355	0.0045414	0.0178448	0.0103974	Cited2/Atf3/Fos/Egr1/Nr4a1/Egr2/Myc	7
GO:0002438	acute inflammatory response to antigenic stimulus	3/238	33/23355	0.00455	0.0178448	0.0103974	Ccr7/C3/H2-T23	3
GO:0045742	positive regulation of epidermal growth factor receptor signaling pathway	3/238	33/23355	0.00455	0.0178448	0.0103974	Areg/Plaur/Mmp9	3
GO:0072006	nephron development	6/238	151/23355	0.00459462	0.0180008	0.0104883	Egr1/Ifng/Bmp2/Hes1/Myc/C3ar1	6
GO:0006801	superoxide metabolic process	4/238	66/23355	0.00462399	0.0180778	0.0105331	Cxcl1/Prdx1/Edn1/Acp5	4
GO:0030193	regulation of blood coagulation	4/238	66/23355	0.00462399	0.0180778	0.0105331	Apoe/Serpine1/Plau/Cd9	4
GO:0048145	regulation of fibroblast proliferation	5/238	107/23355	0.00482582	0.0188273	0.0109698	Cdkn1a/Serpine1/Ifng/Myc/Mmp9	5
GO:1903707	negative regulation of hemopoiesis	5/238	107/23355	0.00482582	0.0188273	0.0109698	Hspb1/Id2/Ifng/Myc/Tmem176a	5
GO:1900046	regulation of hemostasis	4/238	67/23355	0.00487894	0.0189946	0.0110674	Apoe/Serpine1/Plau/Cd9	4
GO:1903317	regulation of protein maturation	4/238	67/23355	0.00487894	0.0189946	0.0110674	Furin/Fcmr/Serpine1/Ctla2a	4
GO:0045927	positive regulation of growth	9/238	312/23355	0.00489699	0.019045	0.0110967	Apoe/Edn1/Pim1/Serpine1/Fxn/C3/Sgk1/Csf1/Cxcl16	9
GO:0010714	positive regulation of collagen metabolic process	3/238	34/23355	0.00495321	0.0191634	0.0111657	Ccl2/Serpine1/Vim	3
GO:0045577	regulation of B cell differentiation	3/238	34/23355	0.00495321	0.0191634	0.0111657	Id2/Cd27/Il10	3
GO:0060914	heart formation	3/238	34/23355	0.00495321	0.0191634	0.0111657	Pim1/Bmp2/Hes1	3
GO:1905144	response to acetylcholine	3/238	34/23355	0.00495321	0.0191634	0.0111657	Ly6c2/Ly6a/Ly6e	3
GO:1905145	cellular response to acetylcholine	3/238	34/23355	0.00495321	0.0191634	0.0111657	Ly6c2/Ly6a/Ly6e	3
GO:0007613	memory	6/238	154/23355	0.00505245	0.0194896	0.0113558	Apoe/Il1b/Egr1/Ptgs2/Sgk1/Cx3cr1	6
GO:0022612	gland morphogenesis	6/238	154/23355	0.00505245	0.0194896	0.0113558	Ifng/Tnf/Areg/Plau/Csf1/Mki67	6
GO:0051048	negative regulation of secretion	7/238	204/23355	0.00505326	0.0194896	0.0113558	Apoe/Hmox1/Il1b/Edn1/Rsad2/Tnf/Ccr2	7
GO:0042093	T-helper cell differentiation	4/238	68/23355	0.00514315	0.0197544	0.01151	Gadd45g/Ccr7/Lef1/Ccr2	4
GO:0042246	tissue regeneration	4/238	68/23355	0.00514315	0.0197544	0.01151	Cdkn1a/Serpine1/Plau/Cd9	4
GO:1904894	positive regulation of receptor signaling pathway via STAT	4/238	68/23355	0.00514315	0.0197544	0.01151	Il7r/Il10/Tnf/Hes1	4
GO:2000191	regulation of fatty acid transport	4/238	68/23355	0.00514315	0.0197544	0.01151	Il1b/Edn1/Il1a/Tnf	4
GO:0048144	fibroblast proliferation	5/238	109/23355	0.00521756	0.0200195	0.0116645	Cdkn1a/Serpine1/Ifng/Myc/Mmp9	5
GO:0002664	regulation of T cell tolerance induction	2/238	11/23355	0.00535317	0.0202561	0.0118024	Cd3e/Il2ra	2
GO:0007144	female meiosis I	2/238	11/23355	0.00535317	0.0202561	0.0118024	Ubb/Ccnb2	2
GO:0032342	aldosterone biosynthetic process	2/238	11/23355	0.00535317	0.0202561	0.0118024	Bmp2/Dab2	2
GO:0033084	regulation of immature T cell proliferation in thymus	2/238	11/23355	0.00535317	0.0202561	0.0118024	Il1b/Il1a	2
GO:0036005	response to macrophage colony-stimulating factor	2/238	11/23355	0.00535317	0.0202561	0.0118024	Dcstamp/Csf1	2
GO:0036006	cellular response to macrophage colony-stimulating factor stimulus	2/238	11/23355	0.00535317	0.0202561	0.0118024	Dcstamp/Csf1	2
GO:0036363	transforming growth factor beta activation	2/238	11/23355	0.00535317	0.0202561	0.0118024	Furin/Hsp90ab1	2
GO:2001280	positive regulation of unsaturated fatty acid biosynthetic process	2/238	11/23355	0.00535317	0.0202561	0.0118024	Il1b/Ptgs2	2
GO:0002833	positive regulation of response to biotic stimulus	6/238	156/23355	0.00537571	0.0202561	0.0118024	Mmp12/Xcl1/Klrk1/Cxcl1/Klrd1/H2-T23	6
GO:2001235	positive regulation of apoptotic signaling pathway	6/238	156/23355	0.00537571	0.0202561	0.0118024	Atf3/Ubb/Fas/Lck/Tnf/Myc	6
GO:0002021	response to dietary excess	3/238	35/23355	0.0053773	0.0202561	0.0118024	Gdf3/Apoe/Gdf15	3
GO:0010043	response to zinc ion	3/238	35/23355	0.0053773	0.0202561	0.0118024	Mt1/Mt2/Crip1	3
GO:0034110	regulation of homotypic cell-cell adhesion	3/238	35/23355	0.0053773	0.0202561	0.0118024	Ccl5/Plaur/Cd9	3
GO:0042119	neutrophil activation	3/238	35/23355	0.0053773	0.0202561	0.0118024	Ccl5/Tnf/Fcgr4	3
GO:0045987	positive regulation of smooth muscle contraction	3/238	35/23355	0.0053773	0.0202561	0.0118024	Edn1/Lck/Ptgs2	3
GO:0048147	negative regulation of fibroblast proliferation	3/238	35/23355	0.0053773	0.0202561	0.0118024	Ifng/Myc/Mmp9	3
GO:1901186	positive regulation of ERBB signaling pathway	3/238	35/23355	0.0053773	0.0202561	0.0118024	Areg/Plaur/Mmp9	3
GO:1903203	regulation of oxidative stress-induced neuron death	3/238	35/23355	0.0053773	0.0202561	0.0118024	Il10/Tnf/Nr4a3	3
GO:0006940	regulation of smooth muscle contraction	4/238	69/23355	0.00541679	0.0203842	0.011877	Edn1/Rgs2/Lck/Ptgs2	4
GO:0006869	lipid transport	11/238	438/23355	0.00552561	0.0207727	0.0121033	Apoe/Dennd5b/Il1b/Furin/Edn1/Il1a/Tnf/Spp1/Pltp/Fabp5/Dab2	11
GO:0051209	release of sequestered calcium ion into cytosol	5/238	111/23355	0.00563129	0.0211486	0.0123224	Cxcl10/Xcl1/Thy1/Lck/Ms4a2	5
GO:0008202	steroid metabolic process	9/238	319/23355	0.00564214	0.021168	0.0123337	Lepr/Apoe/Egr1/Ifng/Il1a/Bmp2/Tnf/Spp1/Dab2	9
GO:0032677	regulation of interleukin-8 production	4/238	70/23355	0.00569999	0.0213205	0.0124225	Il1b/Serpine1/Tnf/Cd14	4
GO:0033627	cell adhesion mediated by integrin	4/238	70/23355	0.00569999	0.0213205	0.0124225	Ccl5/Serpine1/Cd3e/Plau	4
GO:0050818	regulation of coagulation	4/238	70/23355	0.00569999	0.0213205	0.0124225	Apoe/Serpine1/Plau/Cd9	4
GO:0001655	urogenital system development	10/238	379/23355	0.00573281	0.0214217	0.0124815	Id2/Egr1/Ifng/Bmp2/Hes1/Spp1/Myc/Plaur/Mmp9/C3ar1	10
GO:0002790	peptide secretion	11/238	441/23355	0.00580675	0.0216545	0.0126171	Ccl5/Lepr/Apoe/Il1b/Edn1/Ifng/Il1a/Mmp13/Rsad2/Tnf/Birc5	11
GO:0043254	regulation of protein-containing complex assembly	11/238	441/23355	0.00580675	0.0216545	0.0126171	Apoe/H3f3b/Tmsb10/Arfgef1/Fas/Ifng/Tnf/Hes1/Sgk1/Pmepa1/Lgals3	11
GO:0006775	fat-soluble vitamin metabolic process	3/238	36/23355	0.00582256	0.0216699	0.0126261	Ifng/Tnf/Pltp	3
GO:0050869	negative regulation of B cell activation	3/238	36/23355	0.00582256	0.0216699	0.0126261	Id2/Fas/Il10	3
GO:0051283	negative regulation of sequestering of calcium ion	5/238	112/23355	0.0058466	0.0217376	0.0126656	Cxcl10/Xcl1/Thy1/Lck/Ms4a2	5
GO:0001822	kidney development	9/238	321/23355	0.00587036	0.0218042	0.0127044	Id2/Egr1/Ifng/Bmp2/Hes1/Spp1/Myc/Mmp9/C3ar1	9
GO:0008217	regulation of blood pressure	7/238	210/23355	0.0059009	0.0218958	0.0127577	Id2/Hmox1/Edn1/Ier3/Ptgs2/Tnf/C3ar1	7
GO:0051146	striated muscle cell differentiation	9/238	322/23355	0.00598711	0.0221928	0.0129308	Cxcl9/Cxcl10/Ccl8/Edn1/Rgs2/Gdf15/Bmp2/Cd9/Actg1	9
GO:0030968	endoplasmic reticulum unfolded protein response	4/238	71/23355	0.00599289	0.0221928	0.0129308	Atf3/Hspa5/Ifng/Calr	4
GO:0060538	skeletal muscle organ development	7/238	211/23355	0.00605191	0.0223805	0.0130401	Cited2/Atf3/Fos/Egr1/Nr4a1/Egr2/Myc	7
GO:0007292	female gamete generation	6/238	160/23355	0.00606733	0.0223805	0.0130401	H3f3b/Ubb/Ptgs2/Plau/Top2a/Ccnb2	6
GO:0008637	apoptotic mitochondrial changes	5/238	113/23355	0.00606764	0.0223805	0.0130401	Ier3/Fas/Fxn/Plaur/Mmp9	5
GO:0035967	cellular response to topologically incorrect protein	5/238	113/23355	0.00606764	0.0223805	0.0130401	Atf3/Hspa5/Hspa1a/Ifng/Calr	5
GO:0042180	cellular ketone metabolic process	7/238	212/23355	0.00620578	0.0228673	0.0133238	Il1b/Egr1/Bmp2/Ptgs2/Nr4a3/Fabp5/Dab2	7
GO:0009266	response to temperature stimulus	6/238	161/23355	0.00624991	0.0229843	0.013392	Ccl2/Hmox1/Hspa1a/Plac8/Il1a/Hsp90ab1	6
GO:0060402	calcium ion transport into cytosol	6/238	161/23355	0.00624991	0.0229843	0.013392	Cxcl10/Xcl1/Ms4a1/Thy1/Lck/Ms4a2	6
GO:0036475	neuron death in response to oxidative stress	3/238	37/23355	0.00628926	0.023033	0.0134203	Il10/Tnf/Nr4a3	3
GO:0051282	regulation of sequestering of calcium ion	5/238	114/23355	0.00629451	0.023033	0.0134203	Cxcl10/Xcl1/Thy1/Lck/Ms4a2	5
GO:0002579	positive regulation of antigen processing and presentation	2/238	12/23355	0.00638085	0.023033	0.0134203	Ccr7/H2-Ab1	2
GO:0003263	cardioblast proliferation	2/238	12/23355	0.00638085	0.023033	0.0134203	Pim1/Hes1	2
GO:0003264	regulation of cardioblast proliferation	2/238	12/23355	0.00638085	0.023033	0.0134203	Pim1/Hes1	2
GO:0006705	mineralocorticoid biosynthetic process	2/238	12/23355	0.00638085	0.023033	0.0134203	Bmp2/Dab2	2
GO:0030644	cellular chloride ion homeostasis	2/238	12/23355	0.00638085	0.023033	0.0134203	Spp1/Ckb	2
GO:0031642	negative regulation of myelination	2/238	12/23355	0.00638085	0.023033	0.0134203	Ifng/Tnf	2
GO:0033080	immature T cell proliferation in thymus	2/238	12/23355	0.00638085	0.023033	0.0134203	Il1b/Il1a	2
GO:0033632	regulation of cell-cell adhesion mediated by integrin	2/238	12/23355	0.00638085	0.023033	0.0134203	Ccl5/Cd3e	2
GO:0034375	high-density lipoprotein particle remodeling	2/238	12/23355	0.00638085	0.023033	0.0134203	Apoe/Pltp	2
GO:0043922	negative regulation by host of viral transcription	2/238	12/23355	0.00638085	0.023033	0.0134203	Ccl5/Ccl4	2
GO:0045348	positive regulation of MHC class II biosynthetic process	2/238	12/23355	0.00638085	0.023033	0.0134203	Ifng/Il10	2
GO:0045625	regulation of T-helper 1 cell differentiation	2/238	12/23355	0.00638085	0.023033	0.0134203	Ccr7/Ccr2	2
GO:0071639	positive regulation of monocyte chemotactic protein-1 production	2/238	12/23355	0.00638085	0.023033	0.0134203	Il1b/Il1a	2
GO:0071863	regulation of cell proliferation in bone marrow	2/238	12/23355	0.00638085	0.023033	0.0134203	Lef1/Lgals3	2
GO:0097709	connective tissue replacement	2/238	12/23355	0.00638085	0.023033	0.0134203	Klf6/Il1a	2
GO:1900272	negative regulation of long-term synaptic potentiation	2/238	12/23355	0.00638085	0.023033	0.0134203	Apoe/Cx3cr1	2
GO:2000644	regulation of receptor catabolic process	2/238	12/23355	0.00638085	0.023033	0.0134203	Apoe/Furin	2
GO:0007249	I-kappaB kinase/NF-kappaB signaling	7/238	215/23355	0.00668495	0.0241073	0.0140463	Hspb1/Il1b/S100a4/Tnip3/Il1a/Tnf/Cx3cr1	7
GO:0022604	regulation of cell morphogenesis	9/238	328/23355	0.00672571	0.0241836	0.0140907	Ccl12/Ccl3/Ccl2/S100a10/Sgk1/Rnd3/Lst1/Calr/Dab2	9
GO:0045089	positive regulation of innate immune response	5/238	116/23355	0.00676598	0.0241836	0.0140907	Mmp12/Xcl1/Klrk1/Klrd1/H2-T23	5
GO:0051208	sequestering of calcium ion	5/238	116/23355	0.00676598	0.0241836	0.0140907	Cxcl10/Xcl1/Thy1/Lck/Ms4a2	5
GO:0001706	endoderm formation	3/238	38/23355	0.00677766	0.0241836	0.0140907	Dusp5/Dusp2/Dusp1	3
GO:0002931	response to ischemia	3/238	38/23355	0.00677766	0.0241836	0.0140907	Egr1/Csf1/Cx3cr1	3
GO:0032733	positive regulation of interleukin-10 production	3/238	38/23355	0.00677766	0.0241836	0.0140907	Cd28/Xcl1/Lilra5	3
GO:0035335	peptidyl-tyrosine dephosphorylation	3/238	38/23355	0.00677766	0.0241836	0.0140907	Dusp5/Dusp2/Dusp1	3
GO:0051953	negative regulation of amine transport	3/238	38/23355	0.00677766	0.0241836	0.0140907	Il1b/Rgs2/Tnf	3
GO:0051968	positive regulation of synaptic transmission, glutamatergic	3/238	38/23355	0.00677766	0.0241836	0.0140907	Ccl2/Ptgs2/Ccr2	3
GO:0060674	placenta blood vessel development	3/238	38/23355	0.00677766	0.0241836	0.0140907	Junb/Socs3/Hes1	3
GO:1902003	regulation of amyloid-beta formation	3/238	38/23355	0.00677766	0.0241836	0.0140907	Apoe/Ifng/Tnf	3
GO:0031214	biomineral tissue development	6/238	164/23355	0.00682164	0.0242939	0.014155	Isg15/Klf10/Bmp2/Mmp13/Ptgs2/Spp1	6
GO:0043433	negative regulation of DNA-binding transcription factor activity	6/238	164/23355	0.00682164	0.0242939	0.014155	Id2/Hmox1/Xcl1/Pim1/Hes1/Bhlhe40	6
GO:0001649	osteoblast differentiation	7/238	216/23355	0.00685062	0.0243738	0.0142015	Id2/H3f3b/Junb/Bmp2/Tnf/Areg/Spp1	7
GO:0000079	regulation of cyclin-dependent protein serine/threonine kinase activity	4/238	74/23355	0.00693125	0.0245666	0.0143139	Actb/Cdkn1a/Pim1/Ccnb2	4
GO:0042130	negative regulation of T cell proliferation	4/238	74/23355	0.00693125	0.0245666	0.0143139	Xcl1/Il2ra/H2-Ab1/H2-Aa	4
GO:0050688	regulation of defense response to virus	4/238	74/23355	0.00693125	0.0245666	0.0143139	Ccl5/Mmp12/Il1b/Ifng	4
GO:1903036	positive regulation of response to wounding	4/238	74/23355	0.00693125	0.0245666	0.0143139	Ccl2/Arfgef1/Serpine1/Actg1	4
GO:0007623	circadian rhythm	7/238	218/23355	0.00719111	0.025415	0.0148082	Lepr/Id2/Fas/Klf10/Egr1/Bhlhe40/Top2a	7
GO:0043542	endothelial cell migration	7/238	218/23355	0.00719111	0.025415	0.0148082	Hspb1/Apoe/Hmox1/Ptgs2/Tnf/Nr4a1/Calr	7
GO:0048639	positive regulation of developmental growth	7/238	218/23355	0.00719111	0.025415	0.0148082	Apoe/Edn1/Pim1/Serpine1/Fxn/C3/Csf1	7
GO:0009306	protein secretion	10/238	392/23355	0.00720048	0.0254239	0.0148134	Ccl5/Lepr/Apoe/Il1b/Ifng/Il1a/Mmp13/Rsad2/Tnf/Birc5	10
GO:0110148	biomineralization	6/238	166/23355	0.00722328	0.0254802	0.0148462	Isg15/Klf10/Bmp2/Mmp13/Ptgs2/Spp1	6
GO:0002562	somatic diversification of immune receptors via germline recombination within a single locus	4/238	75/23355	0.00726438	0.0255283	0.0148742	Cd28/Tcf7/Ifng/Lef1	4
GO:0016444	somatic cell DNA recombination	4/238	75/23355	0.00726438	0.0255283	0.0148742	Cd28/Tcf7/Ifng/Lef1	4
GO:0032637	interleukin-8 production	4/238	75/23355	0.00726438	0.0255283	0.0148742	Il1b/Serpine1/Tnf/Cd14	4
GO:2000573	positive regulation of DNA biosynthetic process	4/238	75/23355	0.00726438	0.0255283	0.0148742	Tnf/Myc/Hsp90ab1/C3ar1	4
GO:0007143	female meiotic nuclear division	3/238	39/23355	0.00728799	0.0255389	0.0148804	Ubb/Top2a/Ccnb2	3
GO:0007257	activation of JUN kinase activity	3/238	39/23355	0.00728799	0.0255389	0.0148804	Ccr7/Trf/Dab2	3
GO:0071827	plasma lipoprotein particle organization	3/238	39/23355	0.00728799	0.0255389	0.0148804	Apoe/Pltp/Lpl	3
GO:0035592	establishment of protein localization to extracellular region	10/238	393/23355	0.0073244	0.0256182	0.0149266	Ccl5/Lepr/Apoe/Il1b/Ifng/Il1a/Mmp13/Rsad2/Tnf/Birc5	10
GO:0060562	epithelial tube morphogenesis	10/238	393/23355	0.0073244	0.0256182	0.0149266	Cxcl10/Cited2/Edn1/Lef1/Bmp2/Tnf/Hes1/Areg/Myc/Csf1	10
GO:0002517	T cell tolerance induction	2/238	13/23355	0.00749062	0.0257871	0.015025	Cd3e/Il2ra	2
GO:0006957	complement activation, alternative pathway	2/238	13/23355	0.00749062	0.0257871	0.015025	C3/Cfp	2
GO:0030320	cellular monovalent inorganic anion homeostasis	2/238	13/23355	0.00749062	0.0257871	0.015025	Spp1/Ckb	2
GO:0030656	regulation of vitamin metabolic process	2/238	13/23355	0.00749062	0.0257871	0.015025	Ifng/Tnf	2
GO:0032341	aldosterone metabolic process	2/238	13/23355	0.00749062	0.0257871	0.015025	Bmp2/Dab2	2
GO:0033083	regulation of immature T cell proliferation	2/238	13/23355	0.00749062	0.0257871	0.015025	Il1b/Il1a	2
GO:0042487	regulation of odontogenesis of dentin-containing tooth	2/238	13/23355	0.00749062	0.0257871	0.015025	Bmp2/Csf1	2
GO:0048304	positive regulation of isotype switching to IgG isotypes	2/238	13/23355	0.00749062	0.0257871	0.015025	Cd28/Ifng	2
GO:0051549	positive regulation of keratinocyte migration	2/238	13/23355	0.00749062	0.0257871	0.015025	Serpine1/Mmp9	2
GO:0060670	branching involved in labyrinthine layer morphogenesis	2/238	13/23355	0.00749062	0.0257871	0.015025	Socs3/Il10	2
GO:0061418	regulation of transcription from RNA polymerase II promoter in response to hypoxia	2/238	13/23355	0.00749062	0.0257871	0.015025	Cited2/Egr1	2
GO:0071285	cellular response to lithium ion	2/238	13/23355	0.00749062	0.0257871	0.015025	Id2/Fas	2
GO:0071838	cell proliferation in bone marrow	2/238	13/23355	0.00749062	0.0257871	0.015025	Lef1/Lgals3	2
GO:0097011	cellular response to granulocyte macrophage colony-stimulating factor stimulus	2/238	13/23355	0.00749062	0.0257871	0.015025	Zfp36/Csf2ra	2
GO:0097201	negative regulation of transcription from RNA polymerase II promoter in response to stress	2/238	13/23355	0.00749062	0.0257871	0.015025	Dnajb1/Cited2	2
GO:1901163	regulation of trophoblast cell migration	2/238	13/23355	0.00749062	0.0257871	0.015025	Mmp12/Calr	2
GO:1901841	regulation of high voltage-gated calcium channel activity	2/238	13/23355	0.00749062	0.0257871	0.015025	Rrad/Gem	2
GO:0021782	glial cell development	5/238	119/23355	0.00751874	0.0258361	0.0150536	Id2/Il1b/Ifng/Vim/C5ar1	5
GO:0033559	unsaturated fatty acid metabolic process	5/238	119/23355	0.00751874	0.0258361	0.0150536	Il1b/Edn1/Ptgs2/Fabp5/Hpgd	5
GO:0022898	regulation of transmembrane transporter activity	8/238	276/23355	0.0075914	0.0260617	0.015185	Ccl2/Actb/Pim1/Fxyd2/Ifng/Rrad/Gem/Mmp9	8
GO:0048645	animal organ formation	4/238	76/23355	0.0076079	0.0260943	0.015204	Cited2/Pim1/Bmp2/Hes1	4
GO:0007596	blood coagulation	6/238	168/23355	0.00764174	0.0261862	0.0152575	Apoe/Serpine1/C3/Plau/Pf4/Cd9	6
GO:0045732	positive regulation of protein catabolic process	7/238	221/23355	0.00772515	0.0264476	0.0154099	Apoe/Il1b/Hspa1a/Ier3/Ifng/Tnf/Dab2	7
GO:0042476	odontogenesis	5/238	120/23355	0.00778211	0.0266025	0.0155001	Edn1/Serpine1/Lef1/Bmp2/Csf1	5
GO:0072001	renal system development	9/238	336/23355	0.00781708	0.0266025	0.0155001	Id2/Egr1/Ifng/Bmp2/Hes1/Spp1/Myc/Mmp9/C3ar1	9
GO:0007616	long-term memory	3/238	40/23355	0.00782049	0.0266025	0.0155001	Apoe/Egr1/Sgk1	3
GO:0042092	type 2 immune response	3/238	40/23355	0.00782049	0.0266025	0.0155001	Xcl1/Rsad2/Ccr2	3
GO:0042554	superoxide anion generation	3/238	40/23355	0.00782049	0.0266025	0.0155001	Cxcl1/Edn1/Acp5	3
GO:0060337	type I interferon signaling pathway	3/238	40/23355	0.00782049	0.0266025	0.0155001	Mmp12/Ifitm3/Ifitm2	3
GO:0071357	cellular response to type I interferon	3/238	40/23355	0.00782049	0.0266025	0.0155001	Mmp12/Ifitm3/Ifitm2	3
GO:0051047	positive regulation of secretion	10/238	398/23355	0.00796897	0.0270828	0.01578	Lepr/Il1b/Edn1/Il1a/Bmp2/Mmp13/Spp1/Lgals3/Ms4a2/Dab2	10
GO:0006090	pyruvate metabolic process	5/238	121/23355	0.00805183	0.0272648	0.015886	Ier3/Ifng/Ddit4/Nr4a3/Myc	5
GO:0030282	bone mineralization	5/238	121/23355	0.00805183	0.0272648	0.015886	Isg15/Klf10/Bmp2/Mmp13/Ptgs2	5
GO:0042542	response to hydrogen peroxide	5/238	121/23355	0.00805183	0.0272648	0.015886	Hmox1/Fxn/Lck/Il10/Nr4a3	5
GO:0046620	regulation of organ growth	5/238	121/23355	0.00805183	0.0272648	0.015886	Cited2/Edn1/Pim1/Rgs2/Fxn	5
GO:0007599	hemostasis	6/238	170/23355	0.00807742	0.0272769	0.0158931	Apoe/Serpine1/C3/Plau/Pf4/Cd9	6
GO:0071897	DNA biosynthetic process	6/238	170/23355	0.00807742	0.0272769	0.0158931	Cdkn1a/Dusp1/Tnf/Myc/Hsp90ab1/C3ar1	6
GO:2001242	regulation of intrinsic apoptotic signaling pathway	6/238	170/23355	0.00807742	0.0272769	0.0158931	Hspb1/Ubb/Lck/Ptgs2/Plaur/Mmp9	6
GO:0071692	protein localization to extracellular region	10/238	400/23355	0.00823871	0.0277963	0.0161957	Ccl5/Lepr/Apoe/Il1b/Ifng/Il1a/Mmp13/Rsad2/Tnf/Birc5	10
GO:0007163	establishment or maintenance of cell polarity	7/238	224/23355	0.00828796	0.027908	0.0162608	Actb/Arfgef1/Ccr7/Cd3g/Hes1/Rnd3/Hsp90ab1	7
GO:0010594	regulation of endothelial cell migration	6/238	171/23355	0.00830184	0.027908	0.0162608	Hspb1/Apoe/Hmox1/Ptgs2/Tnf/Calr	6
GO:0050817	coagulation	6/238	171/23355	0.00830184	0.027908	0.0162608	Apoe/Serpine1/C3/Plau/Pf4/Cd9	6
GO:1903169	regulation of calcium ion transmembrane transport	6/238	171/23355	0.00830184	0.027908	0.0162608	Cxcl10/Xcl1/Thy1/Rrad/Gem/Ms4a2	6
GO:0048844	artery morphogenesis	4/238	78/23355	0.00832663	0.0279408	0.0162799	Cited2/Apoe/Hes1/Hpgd	4
GO:1903201	regulation of oxidative stress-induced cell death	4/238	78/23355	0.00832663	0.0279408	0.0162799	Hspb1/Il10/Tnf/Nr4a3	4
GO:0030509	BMP signaling pathway	6/238	172/23355	0.0085307	0.0285998	0.0166638	Gdf3/Egr1/Lef1/Gdf15/Bmp2/Hes1	6
GO:0008212	mineralocorticoid metabolic process	2/238	14/23355	0.00868071	0.0286888	0.0167157	Bmp2/Dab2	2
GO:0010226	response to lithium ion	2/238	14/23355	0.00868071	0.0286888	0.0167157	Id2/Fas	2
GO:0021984	adenohypophysis development	2/238	14/23355	0.00868071	0.0286888	0.0167157	Bmp2/Hes1	2
GO:0031915	positive regulation of synaptic plasticity	2/238	14/23355	0.00868071	0.0286888	0.0167157	Ptgs2/Mmp9	2
GO:0033079	immature T cell proliferation	2/238	14/23355	0.00868071	0.0286888	0.0167157	Il1b/Il1a	2
GO:0033280	response to vitamin D	2/238	14/23355	0.00868071	0.0286888	0.0167157	Pim1/Spp1	2
GO:0034309	primary alcohol biosynthetic process	2/238	14/23355	0.00868071	0.0286888	0.0167157	Bmp2/Dab2	2
GO:0035358	regulation of peroxisome proliferator activated receptor signaling pathway	2/238	14/23355	0.00868071	0.0286888	0.0167157	Cited2/Fabp5	2
GO:0046886	positive regulation of hormone biosynthetic process	2/238	14/23355	0.00868071	0.0286888	0.0167157	Egr1/Dab2	2
GO:0060019	radial glial cell differentiation	2/238	14/23355	0.00868071	0.0286888	0.0167157	Lef1/Hes1	2
GO:0061308	cardiac neural crest cell development involved in heart development	2/238	14/23355	0.00868071	0.0286888	0.0167157	Cited2/Hes1	2
GO:0061450	trophoblast cell migration	2/238	14/23355	0.00868071	0.0286888	0.0167157	Mmp12/Calr	2
GO:0071294	cellular response to zinc ion	2/238	14/23355	0.00868071	0.0286888	0.0167157	Mt1/Mt2	2
GO:0071635	negative regulation of transforming growth factor beta production	2/238	14/23355	0.00868071	0.0286888	0.0167157	Furin/Hsp90ab1	2
GO:0097012	response to granulocyte macrophage colony-stimulating factor	2/238	14/23355	0.00868071	0.0286888	0.0167157	Zfp36/Csf2ra	2
GO:1902931	negative regulation of alcohol biosynthetic process	2/238	14/23355	0.00868071	0.0286888	0.0167157	Apoe/Bmp2	2
GO:0045576	mast cell activation	4/238	79/23355	0.0087021	0.0287339	0.016742	Hmox1/Lat/Nr4a3/Ms4a2	4
GO:1903531	negative regulation of secretion by cell	6/238	173/23355	0.00876406	0.0289128	0.0168462	Apoe/Hmox1/Il1b/Edn1/Rsad2/Ccr2	6
GO:0048873	homeostasis of number of cells within a tissue	3/238	42/23355	0.00895282	0.0293792	0.0171179	Cd7/Csf1/Ccr2	3
GO:0051281	positive regulation of release of sequestered calcium ion into cytosol	3/238	42/23355	0.00895282	0.0293792	0.0171179	Cxcl10/Xcl1/Thy1	3
GO:0097009	energy homeostasis	3/238	42/23355	0.00895282	0.0293792	0.0171179	Lepr/Ubb/Nr4a3	3
GO:0110110	positive regulation of animal organ morphogenesis	3/238	42/23355	0.00895282	0.0293792	0.0171179	Edn1/Bmp2/Csf1	3
GO:1900026	positive regulation of substrate adhesion-dependent cell spreading	3/238	42/23355	0.00895282	0.0293792	0.0171179	S100a10/Calr/Dab2	3
GO:2000193	positive regulation of fatty acid transport	3/238	42/23355	0.00895282	0.0293792	0.0171179	Il1b/Edn1/Il1a	3
GO:0030902	hindbrain development	6/238	174/23355	0.00900195	0.0295143	0.0171967	Hspa5/Cd3e/Lef1/Hes1/Egr2/C5ar1	6
GO:0055021	regulation of cardiac muscle tissue growth	4/238	80/23355	0.00908846	0.0297717	0.0173467	Cited2/Edn1/Pim1/Rgs2	4
GO:0010821	regulation of mitochondrion organization	5/238	125/23355	0.00919568	0.0300964	0.0175359	Ier3/Fas/Fxn/Plaur/Mmp9	5
GO:0051896	regulation of protein kinase B signaling	6/238	175/23355	0.00924444	0.0302294	0.0176133	Cd28/Arfgef1/Gdf15/Tnf/Hsp90ab1/Cx3cr1	6
GO:0032409	regulation of transporter activity	8/238	287/23355	0.00948325	0.03091	0.0180099	Ccl2/Actb/Pim1/Fxyd2/Ifng/Rrad/Gem/Mmp9	8
GO:0032418	lysosome localization	4/238	81/23355	0.00948584	0.03091	0.0180099	Hmox1/Lat/Nr4a3/Ms4a2	4
GO:0051279	regulation of release of sequestered calcium ion into cytosol	4/238	81/23355	0.00948584	0.03091	0.0180099	Cxcl10/Xcl1/Thy1/Ms4a2	4
GO:1900542	regulation of purine nucleotide metabolic process	4/238	81/23355	0.00948584	0.03091	0.0180099	Ier3/Ifng/Ddit4/Myc	4
GO:0008207	C21-steroid hormone metabolic process	3/238	43/23355	0.00955303	0.0310202	0.0180741	Egr1/Bmp2/Dab2	3
GO:0042304	regulation of fatty acid biosynthetic process	3/238	43/23355	0.00955303	0.0310202	0.0180741	Il1b/Ptgs2/Fabp5	3
GO:0071825	protein-lipid complex subunit organization	3/238	43/23355	0.00955303	0.0310202	0.0180741	Apoe/Pltp/Lpl	3
GO:2001258	negative regulation of cation channel activity	3/238	43/23355	0.00955303	0.0310202	0.0180741	Rrad/Gem/Mmp9	3
GO:0042594	response to starvation	6/238	177/23355	0.00974335	0.0316106	0.0184181	Atf3/Cdkn1a/Hspa5/Fas/Klf10/Zfp36	6
GO:0043280	positive regulation of cysteine-type endopeptidase activity involved in apoptotic process	5/238	127/23355	0.0098076	0.0317913	0.0185234	Fas/Lck/Tnf/Myc/Ctsd	5
GO:0006140	regulation of nucleotide metabolic process	4/238	82/23355	0.00989436	0.0318895	0.0185806	Ier3/Ifng/Ddit4/Myc	4
GO:0021675	nerve development	4/238	82/23355	0.00989436	0.0318895	0.0185806	Cited2/Vcam1/Hes1/Egr2	4
GO:0006924	activation-induced cell death of T cells	2/238	15/23355	0.00994939	0.0318895	0.0185806	Fas/Il2ra	2
GO:0010958	regulation of amino acid import across plasma membrane	2/238	15/23355	0.00994939	0.0318895	0.0185806	Rgs2/Tnf	2
GO:0032897	negative regulation of viral transcription	2/238	15/23355	0.00994939	0.0318895	0.0185806	Zfp36/Ifitm3	2
GO:0035745	T-helper 2 cell cytokine production	2/238	15/23355	0.00994939	0.0318895	0.0185806	Xcl1/Rsad2	2
GO:0045605	negative regulation of epidermal cell differentiation	2/238	15/23355	0.00994939	0.0318895	0.0185806	Gdf3/Hes1	2
GO:0045683	negative regulation of epidermis development	2/238	15/23355	0.00994939	0.0318895	0.0185806	Gdf3/Hes1	2
GO:0051547	regulation of keratinocyte migration	2/238	15/23355	0.00994939	0.0318895	0.0185806	Serpine1/Mmp9	2
GO:0061307	cardiac neural crest cell differentiation involved in heart development	2/238	15/23355	0.00994939	0.0318895	0.0185806	Cited2/Hes1	2
GO:0071280	cellular response to copper ion	2/238	15/23355	0.00994939	0.0318895	0.0185806	Mt1/Mt2	2
GO:1901386	negative regulation of voltage-gated calcium channel activity	2/238	15/23355	0.00994939	0.0318895	0.0185806	Rrad/Gem	2
GO:1903789	regulation of amino acid transmembrane transport	2/238	15/23355	0.00994939	0.0318895	0.0185806	Rgs2/Tnf	2
GO:0046425	regulation of receptor signaling pathway via JAK-STAT	5/238	128/23355	0.0101238	0.0324206	0.0188901	Socs3/Ifng/Il10/Tnf/Hes1	5
GO:0032369	negative regulation of lipid transport	3/238	44/23355	0.0101762	0.0324486	0.0189064	Apoe/Il1b/Tnf	3
GO:0034198	cellular response to amino acid starvation	3/238	44/23355	0.0101762	0.0324486	0.0189064	Atf3/Cdkn1a/Fas	3
GO:0042181	ketone biosynthetic process	3/238	44/23355	0.0101762	0.0324486	0.0189064	Egr1/Bmp2/Dab2	3
GO:0046621	negative regulation of organ growth	3/238	44/23355	0.0101762	0.0324486	0.0189064	Cited2/Rgs2/Fxn	3
GO:0071385	cellular response to glucocorticoid stimulus	3/238	44/23355	0.0101762	0.0324486	0.0189064	Zfp36/Ddit4/Sgk1	3
GO:0035051	cardiocyte differentiation	6/238	179/23355	0.0102612	0.0326915	0.0190479	Cited2/Edn1/Vcam1/Rgs2/Bmp2/Hes1	6
GO:0002200	somatic diversification of immune receptors	4/238	83/23355	0.0103141	0.0328321	0.0191298	Cd28/Tcf7/Ifng/Lef1	4
GO:0006690	icosanoid metabolic process	5/238	129/23355	0.0104469	0.0331981	0.0193431	Il1b/Edn1/Ptgs2/Fabp5/Hpgd	5
GO:0014902	myotube differentiation	5/238	129/23355	0.0104469	0.0331981	0.0193431	Cxcl9/Cxcl10/Ccl8/Gdf15/Cd9	5
GO:0051983	regulation of chromosome segregation	4/238	84/23355	0.0107453	0.0341169	0.0198784	Rmi2/Ube2c/Birc5/Mki67	4
GO:0042752	regulation of circadian rhythm	5/238	130/23355	0.0107771	0.0341887	0.0199203	Lepr/Id2/Klf10/Bhlhe40/Top2a	5
GO:0043122	regulation of I-kappaB kinase/NF-kappaB signaling	6/238	181/23355	0.0107982	0.0342267	0.0199424	Hspb1/Il1b/S100a4/Tnip3/Il1a/Tnf	6
GO:0001937	negative regulation of endothelial cell proliferation	3/238	45/23355	0.0108224	0.034274	0.01997	Ccl12/Apoe/Tnf	3
GO:0046328	regulation of JNK cascade	5/238	131/23355	0.0111143	0.0351684	0.0204911	Gadd45g/Cd27/Il1b/Il1a/Tnf	5
GO:0001771	immunological synapse formation	2/238	16/23355	0.0112949	0.0354086	0.020631	Ccr7/Lgals3	2
GO:0002830	positive regulation of type 2 immune response	2/238	16/23355	0.0112949	0.0354086	0.020631	Xcl1/Rsad2	2
GO:0010224	response to UV-B	2/238	16/23355	0.0112949	0.0354086	0.020631	Cdkn1a/Crip1	2
GO:0042159	lipoprotein catabolic process	2/238	16/23355	0.0112949	0.0354086	0.020631	Apoe/Ctsd	2
GO:0042359	vitamin D metabolic process	2/238	16/23355	0.0112949	0.0354086	0.020631	Ifng/Tnf	2
GO:0048385	regulation of retinoic acid receptor signaling pathway	2/238	16/23355	0.0112949	0.0354086	0.020631	Klf2/Calr	2
GO:0048715	negative regulation of oligodendrocyte differentiation	2/238	16/23355	0.0112949	0.0354086	0.020631	Id2/Hes1	2
GO:0061042	vascular wound healing	2/238	16/23355	0.0112949	0.0354086	0.020631	Serpine1/Tnf	2
GO:0071404	cellular response to low-density lipoprotein particle stimulus	2/238	16/23355	0.0112949	0.0354086	0.020631	Lpl/Cd9	2
GO:0090083	regulation of inclusion body assembly	2/238	16/23355	0.0112949	0.0354086	0.020631	Dnajb1/Apoe	2
GO:1900121	negative regulation of receptor binding	2/238	16/23355	0.0112949	0.0354086	0.020631	Lef1/Il10	2
GO:0060401	cytosolic calcium ion transport	6/238	183/23355	0.011355	0.035507	0.0206883	Cxcl10/Xcl1/Ms4a1/Thy1/Lck/Ms4a2	6
GO:0071772	response to BMP	6/238	183/23355	0.011355	0.035507	0.0206883	Gdf3/Egr1/Lef1/Gdf15/Bmp2/Hes1	6
GO:0071773	cellular response to BMP stimulus	6/238	183/23355	0.011355	0.035507	0.0206883	Gdf3/Egr1/Lef1/Gdf15/Bmp2/Hes1	6
GO:0030278	regulation of ossification	5/238	132/23355	0.0114586	0.0357547	0.0208327	Isg15/Bmp2/Rsad2/Egr2/Csf1	5
GO:0032350	regulation of hormone metabolic process	3/238	46/23355	0.0114919	0.0357547	0.0208327	Egr1/Bmp2/Dab2	3
GO:0045923	positive regulation of fatty acid metabolic process	3/238	46/23355	0.0114919	0.0357547	0.0208327	Il1b/Ptgs2/Nr4a3	3
GO:0048536	spleen development	3/238	46/23355	0.0114919	0.0357547	0.0208327	Cited2/Slc40a1/Fas	3
GO:1900077	negative regulation of cellular response to insulin stimulus	3/238	46/23355	0.0114919	0.0357547	0.0208327	Il1b/Socs3/Lpl	3
GO:1902991	regulation of amyloid precursor protein catabolic process	3/238	46/23355	0.0114919	0.0357547	0.0208327	Apoe/Ifng/Tnf	3
GO:0045664	regulation of neuron differentiation	7/238	239/23355	0.0115643	0.0359498	0.0209464	Ccl5/Id2/Il1b/Ifng/Bmp2/Hes1/Calr	7
GO:0046718	viral entry into host cell	4/238	86/23355	0.011642	0.0361613	0.0210696	Cd209a/Ly6e/Ifitm3/Ifitm2	4
GO:0010639	negative regulation of organelle organization	9/238	359/23355	0.011713	0.0363513	0.0211803	Limk2/H3f3b/Tmsb10/Arfgef1/Ier3/Fxn/Sgk1/Birc5/Top2a	9
GO:0034644	cellular response to UV	4/238	87/23355	0.0121079	0.0375456	0.0218762	Cdkn1a/Ddb2/Crip1/Mmp9	4
GO:0034205	amyloid-beta formation	3/238	47/23355	0.0121847	0.037627	0.0219236	Apoe/Ifng/Tnf	3
GO:0035458	cellular response to interferon-beta	3/238	47/23355	0.0121847	0.037627	0.0219236	Iigp1/Ifit3/Gbp2	3
GO:0043029	T cell homeostasis	3/238	47/23355	0.0121847	0.037627	0.0219236	Fas/Il2ra/Ccnb2	3
GO:0050974	detection of mechanical stimulus involved in sensory perception	3/238	47/23355	0.0121847	0.037627	0.0219236	Tnf/Myc/Phf24	3
GO:0098926	postsynaptic signal transduction	3/238	47/23355	0.0121847	0.037627	0.0219236	Ly6c2/Ly6a/Ly6e	3
GO:0034504	protein localization to nucleus	8/238	301/23355	0.0123742	0.0381803	0.022246	Mmp12/Cdkn1a/Limk2/Ifng/Ptgs2/Calr/Hsp90ab1/Gbp2	8
GO:0060420	regulation of heart growth	4/238	88/23355	0.0125855	0.0386823	0.0225385	Cited2/Edn1/Pim1/Rgs2	4
GO:1900407	regulation of cellular response to oxidative stress	4/238	88/23355	0.0125855	0.0386823	0.0225385	Hspb1/Il10/Tnf/Nr4a3	4
GO:0048511	rhythmic process	8/238	302/23355	0.012603	0.0386823	0.0225385	Lepr/Id2/Fas/Klf10/Egr1/Egr2/Bhlhe40/Top2a	8
GO:0098656	anion transmembrane transport	10/238	427/23355	0.0126106	0.0386823	0.0225385	Il1b/Hspa5/Edn1/Rgs2/Tnf/C3/Nr4a3/Fabp5/Myc/Slc2a3	10
GO:0002407	dendritic cell chemotaxis	2/238	17/23355	0.0127157	0.0386823	0.0225385	Ccr7/Calr	2
GO:0007096	regulation of exit from mitosis	2/238	17/23355	0.0127157	0.0386823	0.0225385	Ube2c/Birc5	2
GO:0019048	modulation by virus of host process	2/238	17/23355	0.0127157	0.0386823	0.0225385	Myc/Mmp9	2
GO:0033151	V(D)J recombination	2/238	17/23355	0.0127157	0.0386823	0.0225385	Tcf7/Lef1	2
GO:0043374	CD8-positive, alpha-beta T cell differentiation	2/238	17/23355	0.0127157	0.0386823	0.0225385	Tnfsf8/Ifng	2
GO:0044320	cellular response to leptin stimulus	2/238	17/23355	0.0127157	0.0386823	0.0225385	Lepr/Nr4a3	2
GO:0044794	positive regulation by host of viral process	2/238	17/23355	0.0127157	0.0386823	0.0225385	Apoe/Ifng	2
GO:0045793	positive regulation of cell size	2/238	17/23355	0.0127157	0.0386823	0.0225385	Edn1/Hsp90ab1	2
GO:0045820	negative regulation of glycolytic process	2/238	17/23355	0.0127157	0.0386823	0.0225385	Ier3/Ddit4	2
GO:0048302	regulation of isotype switching to IgG isotypes	2/238	17/23355	0.0127157	0.0386823	0.0225385	Cd28/Ifng	2
GO:0060253	negative regulation of glial cell proliferation	2/238	17/23355	0.0127157	0.0386823	0.0225385	Fas/Hes1	2
GO:0090336	positive regulation of brown fat cell differentiation	2/238	17/23355	0.0127157	0.0386823	0.0225385	Pim1/Ptgs2	2
GO:2001044	regulation of integrin-mediated signaling pathway	2/238	17/23355	0.0127157	0.0386823	0.0225385	Cd63/Dab2	2
GO:0032956	regulation of actin cytoskeleton organization	9/238	364/23355	0.0127242	0.0386823	0.0225385	Tmsb10/Arfgef1/Edn1/S100a10/Il1a/Rnd3/Ctsl/Actg1/Bst2	9
GO:0051604	protein maturation	8/238	303/23355	0.0128348	0.0389867	0.0227158	Furin/Fcmr/Serpine1/Fxn/Ctla2a/Plau/Myc/Ctsl	8
GO:0001961	positive regulation of cytokine-mediated signaling pathway	3/238	48/23355	0.0129011	0.0390605	0.0227588	Mmp12/Edn1/Csf1	3
GO:0032965	regulation of collagen biosynthetic process	3/238	48/23355	0.0129011	0.0390605	0.0227588	Ccl2/Serpine1/Vim	3
GO:0043277	apoptotic cell clearance	3/238	48/23355	0.0129011	0.0390605	0.0227588	Ccl2/C3/Ccr2	3
GO:1990928	response to amino acid starvation	3/238	48/23355	0.0129011	0.0390605	0.0227588	Atf3/Cdkn1a/Fas	3
GO:0042475	odontogenesis of dentin-containing tooth	4/238	89/23355	0.0130751	0.039555	0.023047	Serpine1/Lef1/Bmp2/Csf1	4
GO:0031330	negative regulation of cellular catabolic process	7/238	246/23355	0.0133775	0.040437	0.0235608	Lepr/Hmox1/Furin/Zfp36/Il10/Cst3/Hsp90ab1	7
GO:0044409	entry into host	4/238	90/23355	0.0135766	0.0409347	0.0238509	Cd209a/Ly6e/Ifitm3/Ifitm2	4
GO:0045665	negative regulation of neuron differentiation	4/238	90/23355	0.0135766	0.0409347	0.0238509	Id2/Il1b/Hes1/Calr	4
GO:0046879	hormone secretion	9/238	368/23355	0.0135788	0.0409347	0.0238509	Ccl5/Lepr/Il1b/Edn1/Ifng/Tnf/Spp1/Birc5/Dab2	9
GO:0010332	response to gamma radiation	3/238	49/23355	0.013641	0.0409347	0.0238509	Cdkn1a/Egr1/Myc	3
GO:0045646	regulation of erythrocyte differentiation	3/238	49/23355	0.013641	0.0409347	0.0238509	Id2/Isg15/Zfp36	3
GO:0046638	positive regulation of alpha-beta T cell differentiation	3/238	49/23355	0.013641	0.0409347	0.0238509	Ccr7/Ifng/Ccr2	3
GO:0050798	activated T cell proliferation	3/238	49/23355	0.013641	0.0409347	0.0238509	Il2ra/Itgal/Tnfsf9	3
GO:0071384	cellular response to corticosteroid stimulus	3/238	49/23355	0.013641	0.0409347	0.0238509	Zfp36/Ddit4/Sgk1	3
GO:0034764	positive regulation of transmembrane transport	7/238	247/23355	0.0136522	0.0409347	0.0238509	Ccl2/Cxcl10/Xcl1/Thy1/Ifng/C3/Nr4a3	7
GO:0034767	positive regulation of ion transmembrane transport	7/238	247/23355	0.0136522	0.0409347	0.0238509	Ccl2/Cxcl10/Xcl1/Thy1/Ifng/C3/Nr4a3	7
GO:0043467	regulation of generation of precursor metabolites and energy	5/238	138/23355	0.013678	0.0409788	0.0238765	Ier3/Ifng/Ddit4/Tnf/Myc	5
GO:0050796	regulation of insulin secretion	6/238	191/23355	0.0137853	0.0412253	0.0240202	Ccl5/Lepr/Il1b/Ifng/Tnf/Birc5	6
GO:0006913	nucleocytoplasmic transport	8/238	307/23355	0.0137935	0.0412253	0.0240202	Mmp12/Cdkn1a/Ier3/Ifng/Ptgs2/Egr2/Calr/Hsp90ab1	8
GO:0051169	nuclear transport	8/238	307/23355	0.0137935	0.0412253	0.0240202	Mmp12/Cdkn1a/Ier3/Ifng/Ptgs2/Egr2/Calr/Hsp90ab1	8
GO:0001656	metanephros development	4/238	91/23355	0.0140902	0.0418757	0.0243991	Id2/Egr1/Hes1/Myc	4
GO:0040014	regulation of multicellular organism growth	4/238	91/23355	0.0140902	0.0418757	0.0243991	Fxn/Plac8/Gdf15/Csf1	4
GO:0002689	negative regulation of leukocyte chemotaxis	2/238	18/23355	0.01421	0.0418757	0.0243991	Ccl12/Dusp1	2
GO:0021783	preganglionic parasympathetic fiber development	2/238	18/23355	0.01421	0.0418757	0.0243991	Hes1/Egr2	2
GO:0033631	cell-cell adhesion mediated by integrin	2/238	18/23355	0.01421	0.0418757	0.0243991	Ccl5/Cd3e	2
GO:0034755	iron ion transmembrane transport	2/238	18/23355	0.01421	0.0418757	0.0243991	Slc40a1/Ifng	2
GO:0038093	Fc receptor signaling pathway	2/238	18/23355	0.01421	0.0418757	0.0243991	Nr4a3/Ms4a2	2
GO:0042026	protein refolding	2/238	18/23355	0.01421	0.0418757	0.0243991	Hspa5/Hspa1a	2
GO:0044406	adhesion of symbiont to host	2/238	18/23355	0.01421	0.0418757	0.0243991	Hsp90ab1/Gbp2	2
GO:0045019	negative regulation of nitric oxide biosynthetic process	2/238	18/23355	0.01421	0.0418757	0.0243991	Acp5/Il10	2
GO:0046184	aldehyde biosynthetic process	2/238	18/23355	0.01421	0.0418757	0.0243991	Bmp2/Dab2	2
GO:0048291	isotype switching to IgG isotypes	2/238	18/23355	0.01421	0.0418757	0.0243991	Cd28/Ifng	2
GO:1901550	regulation of endothelial cell development	2/238	18/23355	0.01421	0.0418757	0.0243991	Il1b/Tnf	2
GO:1903140	regulation of establishment of endothelial barrier	2/238	18/23355	0.01421	0.0418757	0.0243991	Il1b/Tnf	2
GO:1904406	negative regulation of nitric oxide metabolic process	2/238	18/23355	0.01421	0.0418757	0.0243991	Acp5/Il10	2
GO:2001185	regulation of CD8-positive, alpha-beta T cell activation	2/238	18/23355	0.01421	0.0418757	0.0243991	Xcl1/H2-T23	2
GO:0007568	aging	7/238	249/23355	0.0142139	0.0418757	0.0243991	Id2/Apoe/Cdkn1a/Serpine1/Ifi27l2a/Calr/Mmp9	7
GO:1903792	negative regulation of anion transport	7/238	249/23355	0.0142139	0.0418757	0.0243991	Apoe/Il1b/Rgs2/Rsad2/Tnf/Fabp5/Myc	7
GO:0051222	positive regulation of protein transport	8/238	309/23355	0.014292	0.0420726	0.0245139	Lepr/Ccl2/Ifng/Il1a/Mmp13/Ptgs2/Tnf/Hsp90ab1	8
GO:0032309	icosanoid secretion	3/238	50/23355	0.0144047	0.0422705	0.0246292	Il1b/Edn1/Il1a	3
GO:0032715	negative regulation of interleukin-6 production	3/238	50/23355	0.0144047	0.0422705	0.0246292	Klf2/Il10/Tnf	3
GO:0043370	regulation of CD4-positive, alpha-beta T cell differentiation	3/238	50/23355	0.0144047	0.0422705	0.0246292	Ccr7/Ifng/Ccr2	3
GO:1902930	regulation of alcohol biosynthetic process	3/238	50/23355	0.0144047	0.0422705	0.0246292	Apoe/Bmp2/Dab2	3
GO:0061351	neural precursor cell proliferation	6/238	193/23355	0.0144454	0.0423566	0.0246793	Id2/Il1b/Lef1/C5ar1/Trf/Cx3cr1	6
GO:0097553	calcium ion transmembrane import into cytosol	5/238	140/23355	0.0144777	0.0424178	0.024715	Cxcl10/Xcl1/Thy1/Lck/Ms4a2	5
GO:0030218	erythrocyte differentiation	5/238	141/23355	0.0148892	0.0435889	0.0253973	Cited2/Klf2/Id2/Isg15/Zfp36	5
GO:0001558	regulation of cell growth	10/238	439/23355	0.0150368	0.0439865	0.025629	Apoe/Cdkn1a/Edn1/Rgs2/Fxn/Dcstamp/Rrad/Sgk1/Cxcl16/Dab2	10
GO:0006096	glycolytic process	4/238	93/23355	0.0151539	0.0441285	0.0257118	Ier3/Ifng/Ddit4/Myc	4
GO:0001916	positive regulation of T cell mediated cytotoxicity	3/238	51/23355	0.0151922	0.0441285	0.0257118	H2-M2/Xcl1/H2-T23	3
GO:0002474	antigen processing and presentation of peptide antigen via MHC class I	3/238	51/23355	0.0151922	0.0441285	0.0257118	H2-M2/H2-T23/Calr	3
GO:0014014	negative regulation of gliogenesis	3/238	51/23355	0.0151922	0.0441285	0.0257118	Id2/Fas/Hes1	3
GO:0021545	cranial nerve development	3/238	51/23355	0.0151922	0.0441285	0.0257118	Cited2/Hes1/Egr2	3
GO:0046596	regulation of viral entry into host cell	3/238	51/23355	0.0151922	0.0441285	0.0257118	Ly6e/Ifitm3/Ifitm2	3
GO:0060412	ventricular septum morphogenesis	3/238	51/23355	0.0151922	0.0441285	0.0257118	Cited2/Id2/Hes1	3
GO:0072132	mesenchyme morphogenesis	3/238	51/23355	0.0151922	0.0441285	0.0257118	Lef1/Bmp2/Myc	3
GO:1903018	regulation of glycoprotein metabolic process	3/238	51/23355	0.0151922	0.0441285	0.0257118	Arfgef1/Ccr7/Cst3	3
GO:0016052	carbohydrate catabolic process	5/238	142/23355	0.0153083	0.0444312	0.0258881	Miox/Ier3/Ifng/Ddit4/Myc	5
GO:0015849	organic acid transport	8/238	313/23355	0.0153283	0.0444543	0.0259016	Apoe/Il1b/Edn1/Rgs2/Il1a/Tnf/Fabp5/Myc	8
GO:0009914	hormone transport	9/238	376/23355	0.015415	0.044671	0.0260278	Ccl5/Lepr/Il1b/Edn1/Ifng/Tnf/Spp1/Birc5/Dab2	9
GO:0006757	ATP generation from ADP	4/238	94/23355	0.0157043	0.0450851	0.0262691	Ier3/Ifng/Ddit4/Myc	4
GO:1900182	positive regulation of protein localization to nucleus	4/238	94/23355	0.0157043	0.0450851	0.0262691	Limk2/Ifng/Ptgs2/Hsp90ab1	4
GO:1904063	negative regulation of cation transmembrane transport	4/238	94/23355	0.0157043	0.0450851	0.0262691	Rgs2/Rrad/Gem/Mmp9	4
GO:0002836	positive regulation of response to tumor cell	2/238	19/23355	0.0157761	0.0450851	0.0262691	Xcl1/Klrk1	2
GO:0002839	positive regulation of immune response to tumor cell	2/238	19/23355	0.0157761	0.0450851	0.0262691	Xcl1/Klrk1	2
GO:0007252	I-kappaB phosphorylation	2/238	19/23355	0.0157761	0.0450851	0.0262691	Tnf/Cx3cr1	2
GO:0010544	negative regulation of platelet activation	2/238	19/23355	0.0157761	0.0450851	0.0262691	Apoe/Cd9	2
GO:0010623	programmed cell death involved in cell development	2/238	19/23355	0.0157761	0.0450851	0.0262691	Il1b/Il1a	2
GO:0032352	positive regulation of hormone metabolic process	2/238	19/23355	0.0157761	0.0450851	0.0262691	Egr1/Dab2	2
GO:0042730	fibrinolysis	2/238	19/23355	0.0157761	0.0450851	0.0262691	Serpine1/Plau	2
GO:0045579	positive regulation of B cell differentiation	2/238	19/23355	0.0157761	0.0450851	0.0262691	Cd27/Il10	2
GO:0051546	keratinocyte migration	2/238	19/23355	0.0157761	0.0450851	0.0262691	Serpine1/Mmp9	2
GO:0060712	spongiotrophoblast layer development	2/238	19/23355	0.0157761	0.0450851	0.0262691	Socs3/Xist	2
GO:0070486	leukocyte aggregation	2/238	19/23355	0.0157761	0.0450851	0.0262691	Il1b/Nr4a3	2
GO:0071605	monocyte chemotactic protein-1 production	2/238	19/23355	0.0157761	0.0450851	0.0262691	Il1b/Il1a	2
GO:0071637	regulation of monocyte chemotactic protein-1 production	2/238	19/23355	0.0157761	0.0450851	0.0262691	Il1b/Il1a	2
GO:0071676	negative regulation of mononuclear cell migration	2/238	19/23355	0.0157761	0.0450851	0.0262691	Ccl12/Dusp1	2
GO:2000010	positive regulation of protein localization to cell surface	2/238	19/23355	0.0157761	0.0450851	0.0262691	Tnf/Hsp90ab1	2
GO:0010677	negative regulation of cellular carbohydrate metabolic process	3/238	52/23355	0.0160035	0.0456998	0.0266272	Lepr/Ier3/Ddit4	3
GO:2001056	positive regulation of cysteine-type endopeptidase activity	5/238	144/23355	0.0161702	0.0461403	0.0268839	Fas/Lck/Tnf/Myc/Ctsd	5
GO:0003002	regionalization	9/238	380/23355	0.0163988	0.0467567	0.0272431	Gdf3/Cited2/Edn1/Lef1/Bmp2/Hes1/C3/Egr2/Bhlhe40	9
GO:0106106	cold-induced thermogenesis	5/238	145/23355	0.016613	0.0472949	0.0275567	Lepr/Gadd45g/Plac8/Fabp5/Ccr2	5
GO:0120161	regulation of cold-induced thermogenesis	5/238	145/23355	0.016613	0.0472949	0.0275567	Lepr/Gadd45g/Plac8/Fabp5/Ccr2	5
GO:0071375	cellular response to peptide hormone stimulus	7/238	257/23355	0.0166262	0.0472963	0.0275575	Il1b/Socs3/Gdf15/Nr4a1/Nr4a3/Sgk1/Lpl	7
GO:0034605	cellular response to heat	3/238	53/23355	0.0168388	0.0476197	0.0277459	Hmox1/Il1a/Hsp90ab1	3
GO:0042307	positive regulation of protein import into nucleus	3/238	53/23355	0.0168388	0.0476197	0.0277459	Ifng/Ptgs2/Hsp90ab1	3
GO:0048483	autonomic nervous system development	3/238	53/23355	0.0168388	0.0476197	0.0277459	Vcam1/Hes1/Egr2	3
GO:0060612	adipose tissue development	3/238	53/23355	0.0168388	0.0476197	0.0277459	Id2/Ubb/Csf1	3
GO:1903202	negative regulation of oxidative stress-induced cell death	3/238	53/23355	0.0168388	0.0476197	0.0277459	Hspb1/Il10/Nr4a3	3
GO:0002832	negative regulation of response to biotic stimulus	4/238	96/23355	0.0168424	0.0476197	0.0277459	Mmp12/Klrc1/Klrd1/H2-T23	4
GO:0010717	regulation of epithelial to mesenchymal transition	4/238	96/23355	0.0168424	0.0476197	0.0277459	Il1b/Lef1/Bmp2/Dab2	4
GO:0045638	negative regulation of myeloid cell differentiation	4/238	96/23355	0.0168424	0.0476197	0.0277459	Zfp36/Ifng/Myc/Pf4	4
GO:0006633	fatty acid biosynthetic process	5/238	146/23355	0.0170638	0.0482091	0.0280893	Il1b/Edn1/Ptgs2/Fabp5/Lpl	5
GO:0002281	macrophage activation involved in immune response	2/238	20/23355	0.0174126	0.0489099	0.0284976	Ifng/Cx3cr1	2
GO:0044321	response to leptin	2/238	20/23355	0.0174126	0.0489099	0.0284976	Lepr/Nr4a3	2
GO:0045986	negative regulation of smooth muscle contraction	2/238	20/23355	0.0174126	0.0489099	0.0284976	Rgs2/Ptgs2	2
GO:0048557	embryonic digestive tract morphogenesis	2/238	20/23355	0.0174126	0.0489099	0.0284976	Id2/Tcf7	2
GO:0071157	negative regulation of cell cycle arrest	2/238	20/23355	0.0174126	0.0489099	0.0284976	Calr/Hsp90ab1	2
GO:0090030	regulation of steroid hormone biosynthetic process	2/238	20/23355	0.0174126	0.0489099	0.0284976	Bmp2/Dab2	2
GO:2000136	regulation of cell proliferation involved in heart morphogenesis	2/238	20/23355	0.0174126	0.0489099	0.0284976	Pim1/Hes1	2
GO:0019217	regulation of fatty acid metabolic process	4/238	97/23355	0.0174302	0.0489099	0.0284976	Il1b/Ptgs2/Nr4a3/Fabp5	4
GO:1902882	regulation of response to oxidative stress	4/238	97/23355	0.0174302	0.0489099	0.0284976	Hspb1/Il10/Tnf/Nr4a3	4
GO:0043300	regulation of leukocyte degranulation	3/238	54/23355	0.0176981	0.049512	0.0288485	Hmox1/Ccr2/Ms4a2	3
GO:0051955	regulation of amino acid transport	3/238	54/23355	0.0176981	0.049512	0.0288485	Il1b/Rgs2/Tnf	3
GO:0060760	positive regulation of response to cytokine stimulus	3/238	54/23355	0.0176981	0.049512	0.0288485	Mmp12/Edn1/Csf1	3
GO:1904036	negative regulation of epithelial cell apoptotic process	3/238	54/23355	0.0176981	0.049512	0.0288485	Hmox1/Serpine1/Il10	3
GO:0048738	cardiac muscle tissue development	7/238	261/23355	0.0179352	0.0501377	0.029213	Cited2/Id2/Edn1/Pim1/Rgs2/Bmp2/Ly6e	7
GO:0007043	cell-cell junction assembly	5/238	148/23355	0.0179896	0.0502141	0.0292576	Actb/Il1b/Tnf/Cd9/Actg1	5
GO:0050680	negative regulation of epithelial cell proliferation	5/238	148/23355	0.0179896	0.0502141	0.0292576	Ccl12/Apoe/Tnf/Ctsl/Dab2	5
GO:0010770	positive regulation of cell morphogenesis involved in differentiation	4/238	98/23355	0.0180307	0.050216	0.0292586	S100a10/Sgk1/Calr/Dab2	4
GO:0043502	regulation of muscle adaptation	4/238	98/23355	0.0180307	0.050216	0.0292586	Edn1/Rgs2/Nr4a3/Aif1	4
GO:2001243	negative regulation of intrinsic apoptotic signaling pathway	4/238	98/23355	0.0180307	0.050216	0.0292586	Hspb1/Ptgs2/Plaur/Mmp9	4
GO:0010721	negative regulation of cell development	6/238	203/23355	0.0180785	0.0502736	0.0292923	Id2/Il1b/Fas/Thy1/Il1a/Hes1	6
GO:0042445	hormone metabolic process	6/238	203/23355	0.0180785	0.0502736	0.0292923	Furin/Egr1/Bmp2/Spp1/Ctsl/Dab2	6
GO:0003206	cardiac chamber morphogenesis	5/238	149/23355	0.0184647	0.0513091	0.0298956	Cited2/Id2/Bmp2/Hes1/Ly6e	5
GO:0002042	cell migration involved in sprouting angiogenesis	3/238	55/23355	0.0185814	0.0514797	0.029995	Hmox1/Ptgs2/Nr4a1	3
GO:0010712	regulation of collagen metabolic process	3/238	55/23355	0.0185814	0.0514797	0.029995	Ccl2/Serpine1/Vim	3
GO:0032892	positive regulation of organic acid transport	3/238	55/23355	0.0185814	0.0514797	0.029995	Il1b/Edn1/Il1a	3
GO:0045604	regulation of epidermal cell differentiation	3/238	55/23355	0.0185814	0.0514797	0.029995	Gdf3/Zfp36/Hes1	3
GO:0032092	positive regulation of protein binding	4/238	99/23355	0.018644	0.0516146	0.0300736	Apoe/Bmp2/Hsp90ab1/Mmp9	4
GO:1904951	positive regulation of establishment of protein localization	8/238	325/23355	0.0187637	0.0519073	0.0302441	Lepr/Ccl2/Ifng/Il1a/Mmp13/Ptgs2/Tnf/Hsp90ab1	8
GO:0031331	positive regulation of cellular catabolic process	9/238	389/23355	0.0187798	0.0519131	0.0302475	Apoe/Hmox1/Il1b/Hspa1a/Zfp36/Ifng/Tnf/Myc/Dab2	9
GO:0002577	regulation of antigen processing and presentation	2/238	21/23355	0.0191178	0.0523802	0.0305196	Ccr7/H2-Ab1	2
GO:0016540	protein autoprocessing	2/238	21/23355	0.0191178	0.0523802	0.0305196	Fxn/Ctsl	2
GO:0033630	positive regulation of cell adhesion mediated by integrin	2/238	21/23355	0.0191178	0.0523802	0.0305196	Ccl5/Cd3e	2
GO:0035357	peroxisome proliferator activated receptor signaling pathway	2/238	21/23355	0.0191178	0.0523802	0.0305196	Cited2/Fabp5	2
GO:0043117	positive regulation of vascular permeability	2/238	21/23355	0.0191178	0.0523802	0.0305196	Ccl4/Apoe	2
GO:0045821	positive regulation of glycolytic process	2/238	21/23355	0.0191178	0.0523802	0.0305196	Ifng/Myc	2
GO:0046325	negative regulation of glucose import	2/238	21/23355	0.0191178	0.0523802	0.0305196	Tnf/Myc	2
GO:0046782	regulation of viral transcription	2/238	21/23355	0.0191178	0.0523802	0.0305196	Zfp36/Ifitm3	2
GO:0048486	parasympathetic nervous system development	2/238	21/23355	0.0191178	0.0523802	0.0305196	Hes1/Egr2	2
GO:0050966	detection of mechanical stimulus involved in sensory perception of pain	2/238	21/23355	0.0191178	0.0523802	0.0305196	Tnf/Phf24	2
GO:0061323	cell proliferation involved in heart morphogenesis	2/238	21/23355	0.0191178	0.0523802	0.0305196	Pim1/Hes1	2
GO:0090050	positive regulation of cell migration involved in sprouting angiogenesis	2/238	21/23355	0.0191178	0.0523802	0.0305196	Hmox1/Ptgs2	2
GO:0036473	cell death in response to oxidative stress	4/238	100/23355	0.0192701	0.0527585	0.0307401	Hspb1/Il10/Tnf/Nr4a3	4
GO:0009896	positive regulation of catabolic process	10/238	457/23355	0.0193078	0.0528228	0.0307776	Apoe/Hmox1/Il1b/Hspa1a/Ier3/Zfp36/Ifng/Tnf/Myc/Dab2	10
GO:0006826	iron ion transport	3/238	56/23355	0.0194889	0.0531228	0.0309524	Slc40a1/Ifng/Trf	3
GO:0035306	positive regulation of dephosphorylation	3/238	56/23355	0.0194889	0.0531228	0.0309524	Ifng/Bmp2/Hsp90ab1	3
GO:0048538	thymus development	3/238	56/23355	0.0194889	0.0531228	0.0309524	Cited2/Hes1/Ccnb2	3
GO:0050922	negative regulation of chemotaxis	3/238	56/23355	0.0194889	0.0531228	0.0309524	Ccl12/Dusp1/Aif1	3
GO:0052372	modulation by symbiont of entry into host	3/238	56/23355	0.0194889	0.0531228	0.0309524	Ly6e/Ifitm3/Ifitm2	3
GO:0032964	collagen biosynthetic process	3/238	57/23355	0.0204204	0.0554993	0.032337	Ccl2/Serpine1/Vim	3
GO:0043536	positive regulation of blood vessel endothelial cell migration	3/238	57/23355	0.0204204	0.0554993	0.032337	Hspb1/Hmox1/Ptgs2	3
GO:0045912	negative regulation of carbohydrate metabolic process	3/238	57/23355	0.0204204	0.0554993	0.032337	Lepr/Ier3/Ddit4	3
GO:0050435	amyloid-beta metabolic process	3/238	57/23355	0.0204204	0.0554993	0.032337	Apoe/Ifng/Tnf	3
GO:0031345	negative regulation of cell projection organization	6/238	209/23355	0.0205354	0.0557711	0.0324954	Apoe/Limk2/Thy1/Vim/Hes1/Dab2	6
GO:0046031	ADP metabolic process	4/238	102/23355	0.0205608	0.0557994	0.0325119	Ier3/Ifng/Ddit4/Myc	4
GO:0010875	positive regulation of cholesterol efflux	2/238	22/23355	0.0208901	0.0562007	0.0327457	Apoe/Pltp	2
GO:0030002	cellular anion homeostasis	2/238	22/23355	0.0208901	0.0562007	0.0327457	Spp1/Ckb	2
GO:0035634	response to stilbenoid	2/238	22/23355	0.0208901	0.0562007	0.0327457	Ly6d/Ifit3	2
GO:0043011	myeloid dendritic cell differentiation	2/238	22/23355	0.0208901	0.0562007	0.0327457	Dcstamp/Tnfsf9	2
GO:0044851	hair cycle phase	2/238	22/23355	0.0208901	0.0562007	0.0327457	Ptgs2/Ctsl	2
GO:0045624	positive regulation of T-helper cell differentiation	2/238	22/23355	0.0208901	0.0562007	0.0327457	Ccr7/Ccr2	2
GO:0048532	anatomical structure arrangement	2/238	22/23355	0.0208901	0.0562007	0.0327457	Hspa5/Egr2	2
GO:0055064	chloride ion homeostasis	2/238	22/23355	0.0208901	0.0562007	0.0327457	Spp1/Ckb	2
GO:0060055	angiogenesis involved in wound healing	2/238	22/23355	0.0208901	0.0562007	0.0327457	Serpine1/Tnf	2
GO:0060749	mammary gland alveolus development	2/238	22/23355	0.0208901	0.0562007	0.0327457	Id2/Areg	2
GO:0061377	mammary gland lobule development	2/238	22/23355	0.0208901	0.0562007	0.0327457	Id2/Areg	2
GO:2000192	negative regulation of fatty acid transport	2/238	22/23355	0.0208901	0.0562007	0.0327457	Il1b/Tnf	2
GO:0008360	regulation of cell shape	5/238	154/23355	0.0209642	0.0563593	0.0328381	Ccl12/Ccl3/Ccl2/Rnd3/Lst1	5
GO:0045833	negative regulation of lipid metabolic process	4/238	103/23355	0.0212257	0.057021	0.0332237	Apoe/Il1b/Bmp2/Tnf	4
GO:0010517	regulation of phospholipase activity	3/238	58/23355	0.0213761	0.057136	0.0332907	Ccl5/Rgs2/Ms4a2	3
GO:0032371	regulation of sterol transport	3/238	58/23355	0.0213761	0.057136	0.0332907	Apoe/Furin/Pltp	3
GO:0032374	regulation of cholesterol transport	3/238	58/23355	0.0213761	0.057136	0.0332907	Apoe/Furin/Pltp	3
GO:0032653	regulation of interleukin-10 production	3/238	58/23355	0.0213761	0.057136	0.0332907	Cd28/Xcl1/Lilra5	3
GO:0033003	regulation of mast cell activation	3/238	58/23355	0.0213761	0.057136	0.0332907	Hmox1/Nr4a3/Ms4a2	3
GO:0035019	somatic stem cell population maintenance	3/238	58/23355	0.0213761	0.057136	0.0332907	Klf10/Hes1/Myc	3
GO:1900024	regulation of substrate adhesion-dependent cell spreading	3/238	58/23355	0.0213761	0.057136	0.0332907	S100a10/Calr/Dab2	3
GO:1901990	regulation of mitotic cell cycle phase transition	7/238	271/23355	0.0215221	0.0574851	0.0334941	Ccl12/Id2/Cdkn1a/Ier3/Aif1/Ube2c/Birc5	7
GO:0030522	intracellular receptor signaling pathway	6/238	212/23355	0.0218449	0.0583055	0.033972	Cited2/Klf2/Pim1/Fabp5/Calr/Dab2	6
GO:0002065	columnar/cuboidal epithelial cell differentiation	4/238	104/23355	0.0219036	0.0583435	0.0339942	Serpine1/Lef1/Bmp2/Hes1	4
GO:0050864	regulation of B cell activation	7/238	272/23355	0.0219063	0.0583435	0.0339942	Cd28/Id2/Cdkn1a/Cd27/Fas/Ifng/Il10	7
GO:1903829	positive regulation of cellular protein localization	7/238	272/23355	0.0219063	0.0583435	0.0339942	Ccl2/Limk2/Ifng/Ptgs2/Tnf/Lgals3/Hsp90ab1	7
GO:0009267	cellular response to starvation	5/238	156/23355	0.0220228	0.0586119	0.0341506	Atf3/Cdkn1a/Hspa5/Fas/Klf10	5
GO:0001825	blastocyst formation	3/238	59/23355	0.0223559	0.0593285	0.0345681	Cited2/Furin/Junb	3
GO:0035924	cellular response to vascular endothelial growth factor stimulus	3/238	59/23355	0.0223559	0.0593285	0.0345681	Hspb1/Nr4a1/Cd63	3
GO:0071715	icosanoid transport	3/238	59/23355	0.0223559	0.0593285	0.0345681	Il1b/Edn1/Il1a	3
GO:1904591	positive regulation of protein import	3/238	59/23355	0.0223559	0.0593285	0.0345681	Ifng/Ptgs2/Hsp90ab1	3
GO:0001824	blastocyst development	5/238	157/23355	0.0225649	0.0598405	0.0348665	Cited2/Furin/Junb/Spic/Med21	5
GO:0071482	cellular response to light stimulus	4/238	105/23355	0.0225946	0.0598765	0.0348874	Cdkn1a/Ddb2/Crip1/Mmp9	4
GO:0036003	positive regulation of transcription from RNA polymerase II promoter in response to stress	2/238	23/23355	0.022728	0.0599311	0.0349192	Klf2/Atf3	2
GO:0036336	dendritic cell migration	2/238	23/23355	0.022728	0.0599311	0.0349192	Ccr7/Calr	2
GO:0050860	negative regulation of T cell receptor signaling pathway	2/238	23/23355	0.022728	0.0599311	0.0349192	Thy1/Lgals3	2
GO:0055083	monovalent inorganic anion homeostasis	2/238	23/23355	0.022728	0.0599311	0.0349192	Spp1/Ckb	2
GO:1900543	negative regulation of purine nucleotide metabolic process	2/238	23/23355	0.022728	0.0599311	0.0349192	Ier3/Ddit4	2
GO:1903306	negative regulation of regulated secretory pathway	2/238	23/23355	0.022728	0.0599311	0.0349192	Hmox1/Ccr2	2
GO:1904996	positive regulation of leukocyte adhesion to vascular endothelial cell	2/238	23/23355	0.022728	0.0599311	0.0349192	Tnf/Ccr2	2
GO:0009135	purine nucleoside diphosphate metabolic process	4/238	106/23355	0.0232988	0.0613491	0.0357454	Ier3/Ifng/Ddit4/Myc	4
GO:0009179	purine ribonucleoside diphosphate metabolic process	4/238	106/23355	0.0232988	0.0613491	0.0357454	Ier3/Ifng/Ddit4/Myc	4
GO:0042446	hormone biosynthetic process	3/238	60/23355	0.0233599	0.0613795	0.0357631	Egr1/Bmp2/Dab2	3
GO:0042987	amyloid precursor protein catabolic process	3/238	60/23355	0.0233599	0.0613795	0.0357631	Apoe/Ifng/Tnf	3
GO:1905953	negative regulation of lipid localization	3/238	60/23355	0.0233599	0.0613795	0.0357631	Apoe/Il1b/Tnf	3
GO:0034250	positive regulation of cellular amide metabolic process	5/238	159/23355	0.0236749	0.0621634	0.0362199	Apoe/Eif2s3y/Ifng/Vim/Tnf	5
GO:0006165	nucleoside diphosphate phosphorylation	4/238	107/23355	0.0240162	0.0629705	0.0366902	Ier3/Ifng/Ddit4/Myc	4
GO:0010522	regulation of calcium ion transport into cytosol	4/238	107/23355	0.0240162	0.0629705	0.0366902	Cxcl10/Xcl1/Thy1/Ms4a2	4
GO:0035264	multicellular organism growth	6/238	217/23355	0.0241509	0.0632791	0.03687	Klf2/H3f3b/Fxn/Plac8/Gdf15/Csf1	6
GO:0050768	negative regulation of neurogenesis	5/238	160/23355	0.0242429	0.0634308	0.0369584	Id2/Il1b/Fas/Thy1/Hes1	5
GO:1990845	adaptive thermogenesis	5/238	160/23355	0.0242429	0.0634308	0.0369584	Lepr/Gadd45g/Plac8/Fabp5/Ccr2	5
GO:0002834	regulation of response to tumor cell	2/238	24/23355	0.0246301	0.0638596	0.0372082	Xcl1/Klrk1	2
GO:0002837	regulation of immune response to tumor cell	2/238	24/23355	0.0246301	0.0638596	0.0372082	Xcl1/Klrk1	2
GO:0030728	ovulation	2/238	24/23355	0.0246301	0.0638596	0.0372082	Ptgs2/Plau	2
GO:0031639	plasminogen activation	2/238	24/23355	0.0246301	0.0638596	0.0372082	Serpine1/Plau	2
GO:0031643	positive regulation of myelination	2/238	24/23355	0.0246301	0.0638596	0.0372082	Egr2/Trf	2
GO:0042474	middle ear morphogenesis	2/238	24/23355	0.0246301	0.0638596	0.0372082	Edn1/Myc	2
GO:0044003	modulation by symbiont of host process	2/238	24/23355	0.0246301	0.0638596	0.0372082	Myc/Mmp9	2
GO:0045980	negative regulation of nucleotide metabolic process	2/238	24/23355	0.0246301	0.0638596	0.0372082	Ier3/Ddit4	2
GO:0051873	killing by host of symbiont cells	2/238	24/23355	0.0246301	0.0638596	0.0372082	Cxcl1/Pf4	2
GO:0070841	inclusion body assembly	2/238	24/23355	0.0246301	0.0638596	0.0372082	Dnajb1/Apoe	2
GO:0090335	regulation of brown fat cell differentiation	2/238	24/23355	0.0246301	0.0638596	0.0372082	Pim1/Ptgs2	2
GO:0150105	protein localization to cell-cell junction	2/238	24/23355	0.0246301	0.0638596	0.0372082	Actb/Actg1	2
GO:1903204	negative regulation of oxidative stress-induced neuron death	2/238	24/23355	0.0246301	0.0638596	0.0372082	Il10/Nr4a3	2
GO:0000041	transition metal ion transport	4/238	108/23355	0.0247469	0.0640284	0.0373065	Slc40a1/Ifng/Trf/Atox1	4
GO:0010595	positive regulation of endothelial cell migration	4/238	108/23355	0.0247469	0.0640284	0.0373065	Hspb1/Hmox1/Ptgs2/Calr	4
GO:0060840	artery development	4/238	108/23355	0.0247469	0.0640284	0.0373065	Cited2/Apoe/Hes1/Hpgd	4
GO:0071478	cellular response to radiation	5/238	162/23355	0.0254051	0.0656397	0.0382454	Cdkn1a/Ddb2/Egr1/Crip1/Mmp9	5
GO:0045682	regulation of epidermis development	3/238	62/23355	0.0254402	0.0656397	0.0382454	Gdf3/Zfp36/Hes1	3
GO:0050982	detection of mechanical stimulus	3/238	62/23355	0.0254402	0.0656397	0.0382454	Tnf/Myc/Phf24	3
GO:0051148	negative regulation of muscle cell differentiation	3/238	62/23355	0.0254402	0.0656397	0.0382454	Id2/Rgs2/Bmp2	3
GO:0055017	cardiac muscle tissue growth	4/238	109/23355	0.0254908	0.0657246	0.0382949	Cited2/Edn1/Pim1/Rgs2	4
GO:0017038	protein import	6/238	220/23355	0.0256099	0.0659403	0.0384205	Mmp12/Apoe/Cdkn1a/Ifng/Ptgs2/Hsp90ab1	6
GO:0051054	positive regulation of DNA metabolic process	6/238	220/23355	0.0256099	0.0659403	0.0384205	Cd28/Ifng/Tnf/Myc/Hsp90ab1/C3ar1	6
GO:0032970	regulation of actin filament-based process	9/238	411/23355	0.0256434	0.0659807	0.0384441	Tmsb10/Arfgef1/Edn1/S100a10/Il1a/Rnd3/Ctsl/Actg1/Bst2	9
GO:0071383	cellular response to steroid hormone stimulus	5/238	163/23355	0.0259993	0.0668502	0.0389507	Zfp36/Ddit4/Sgk1/Calr/Dab2	5
GO:0046939	nucleotide phosphorylation	4/238	110/23355	0.0262482	0.0674434	0.0392963	Ier3/Ifng/Ddit4/Myc	4
GO:0010524	positive regulation of calcium ion transport into cytosol	3/238	63/23355	0.0265166	0.0675138	0.0393373	Cxcl10/Xcl1/Thy1	3
GO:0030865	cortical cytoskeleton organization	3/238	63/23355	0.0265166	0.0675138	0.0393373	Tnf/Rnd3/Calr	3
GO:0046427	positive regulation of receptor signaling pathway via JAK-STAT	3/238	63/23355	0.0265166	0.0675138	0.0393373	Il10/Tnf/Hes1	3
GO:0048512	circadian behavior	3/238	63/23355	0.0265166	0.0675138	0.0393373	Lepr/Id2/Egr1	3
GO:0051893	regulation of focal adhesion assembly	3/238	63/23355	0.0265166	0.0675138	0.0393373	Thy1/S100a10/Actg1	3
GO:0090109	regulation of cell-substrate junction assembly	3/238	63/23355	0.0265166	0.0675138	0.0393373	Thy1/S100a10/Actg1	3
GO:0001829	trophectodermal cell differentiation	2/238	25/23355	0.0265948	0.0675138	0.0393373	Cited2/Junb	2
GO:0007095	mitotic G2 DNA damage checkpoint	2/238	25/23355	0.0265948	0.0675138	0.0393373	Cdkn1a/Ier3	2
GO:0010560	positive regulation of glycoprotein biosynthetic process	2/238	25/23355	0.0265948	0.0675138	0.0393373	Arfgef1/Ccr7	2
GO:0010884	positive regulation of lipid storage	2/238	25/23355	0.0265948	0.0675138	0.0393373	C3/Lpl	2
GO:0010894	negative regulation of steroid biosynthetic process	2/238	25/23355	0.0265948	0.0675138	0.0393373	Apoe/Bmp2	2
GO:0031670	cellular response to nutrient	2/238	25/23355	0.0265948	0.0675138	0.0393373	Pim1/Lpl	2
GO:0032691	negative regulation of interleukin-1 beta production	2/238	25/23355	0.0265948	0.0675138	0.0393373	Acp5/Cx3cr1	2
GO:1901032	negative regulation of response to reactive oxygen species	2/238	25/23355	0.0265948	0.0675138	0.0393373	Il10/Nr4a3	2
GO:1903206	negative regulation of hydrogen peroxide-induced cell death	2/238	25/23355	0.0265948	0.0675138	0.0393373	Il10/Nr4a3	2
GO:0010977	negative regulation of neuron projection development	5/238	164/23355	0.0266024	0.0675138	0.0393373	Apoe/Thy1/Vim/Hes1/Dab2	5
GO:0033135	regulation of peptidyl-serine phosphorylation	5/238	164/23355	0.0266024	0.0675138	0.0393373	Ifng/Ddit4/Ptgs2/Tnf/Hsp90ab1	5
GO:0051961	negative regulation of nervous system development	5/238	164/23355	0.0266024	0.0675138	0.0393373	Id2/Il1b/Fas/Thy1/Hes1	5
GO:0009185	ribonucleoside diphosphate metabolic process	4/238	111/23355	0.0270189	0.068524	0.0399259	Ier3/Ifng/Ddit4/Myc	4
GO:0010950	positive regulation of endopeptidase activity	5/238	165/23355	0.0272143	0.0689726	0.0401873	Fas/Lck/Tnf/Myc/Ctsd	5
GO:0009314	response to radiation	9/238	416/23355	0.0274231	0.0694543	0.040468	Id2/Cdkn1a/Ddb2/Egr1/Sgk1/Bhlhe40/Myc/Crip1/Mmp9	9
GO:0010822	positive regulation of mitochondrion organization	3/238	64/23355	0.027617	0.0698979	0.0407264	Fas/Plaur/Mmp9	3
GO:0052126	movement in host environment	4/238	112/23355	0.027803	0.0703209	0.0409729	Cd209a/Ly6e/Ifitm3/Ifitm2	4
GO:0002224	toll-like receptor signaling pathway	4/238	113/23355	0.0286007	0.071851	0.0418644	Tnip3/Rsad2/Tnf/Cd14	4
GO:0034754	cellular hormone metabolic process	4/238	113/23355	0.0286007	0.071851	0.0418644	Egr1/Bmp2/Spp1/Dab2	4
GO:1903076	regulation of protein localization to plasma membrane	4/238	113/23355	0.0286007	0.071851	0.0418644	Actb/Tnf/Lgals3/Dab2	4
GO:0001780	neutrophil homeostasis	2/238	26/23355	0.0286206	0.071851	0.0418644	Ifng/Ccr2	2
GO:0002418	immune response to tumor cell	2/238	26/23355	0.0286206	0.071851	0.0418644	Xcl1/Klrk1	2
GO:0006706	steroid catabolic process	2/238	26/23355	0.0286206	0.071851	0.0418644	Apoe/Spp1	2
GO:0007205	protein kinase C-activating G protein-coupled receptor signaling pathway	2/238	26/23355	0.0286206	0.071851	0.0418644	Edn1/Ms4a2	2
GO:0032703	negative regulation of interleukin-2 production	2/238	26/23355	0.0286206	0.071851	0.0418644	Xcl1/Zfp36	2
GO:0042104	positive regulation of activated T cell proliferation	2/238	26/23355	0.0286206	0.071851	0.0418644	Il2ra/Tnfsf9	2
GO:0045723	positive regulation of fatty acid biosynthetic process	2/238	26/23355	0.0286206	0.071851	0.0418644	Il1b/Ptgs2	2
GO:0045939	negative regulation of steroid metabolic process	2/238	26/23355	0.0286206	0.071851	0.0418644	Apoe/Bmp2	2
GO:1901617	organic hydroxy compound biosynthetic process	6/238	226/23355	0.0287017	0.0720059	0.0419547	Apoe/Ifng/Bmp2/Tnf/Pltp/Dab2	6
GO:0006606	protein import into nucleus	5/238	168/23355	0.0291037	0.0729161	0.042485	Mmp12/Cdkn1a/Ifng/Ptgs2/Hsp90ab1	5
GO:1904064	positive regulation of cation transmembrane transport	5/238	168/23355	0.0291037	0.0729161	0.042485	Ccl2/Cxcl10/Xcl1/Thy1/Ifng	5
GO:0030072	peptide hormone secretion	7/238	289/23355	0.0291813	0.0730121	0.042541	Ccl5/Lepr/Il1b/Edn1/Ifng/Tnf/Birc5	7
GO:0070588	calcium ion transmembrane transport	7/238	289/23355	0.0291813	0.0730121	0.042541	Cxcl10/Xcl1/Thy1/Lck/Rrad/Gem/Ms4a2	7
GO:0090398	cellular senescence	3/238	66/23355	0.0298899	0.0746846	0.0435155	Id2/Cdkn1a/Calr	3
GO:0097006	regulation of plasma lipoprotein particle levels	3/238	66/23355	0.0298899	0.0746846	0.0435155	Apoe/Pltp/Lpl	3
GO:0006939	smooth muscle contraction	4/238	115/23355	0.0302365	0.0754998	0.0439904	Edn1/Rgs2/Lck/Ptgs2	4
GO:0014912	negative regulation of smooth muscle cell migration	2/238	27/23355	0.0307061	0.0761611	0.0443757	Serpine1/Aif1	2
GO:0030325	adrenal gland development	2/238	27/23355	0.0307061	0.0761611	0.0443757	Cited2/Ly6e	2
GO:0032928	regulation of superoxide anion generation	2/238	27/23355	0.0307061	0.0761611	0.0443757	Cxcl1/Acp5	2
GO:0043457	regulation of cellular respiration	2/238	27/23355	0.0307061	0.0761611	0.0443757	Ifng/Myc	2
GO:0045648	positive regulation of erythrocyte differentiation	2/238	27/23355	0.0307061	0.0761611	0.0443757	Id2/Isg15	2
GO:0050995	negative regulation of lipid catabolic process	2/238	27/23355	0.0307061	0.0761611	0.0443757	Il1b/Tnf	2
GO:0051883	killing of cells in other organism involved in symbiotic interaction	2/238	27/23355	0.0307061	0.0761611	0.0443757	Cxcl1/Pf4	2
GO:0051894	positive regulation of focal adhesion assembly	2/238	27/23355	0.0307061	0.0761611	0.0443757	Thy1/S100a10	2
GO:0060716	labyrinthine layer blood vessel development	2/238	27/23355	0.0307061	0.0761611	0.0443757	Junb/Hes1	2
GO:1903020	positive regulation of glycoprotein metabolic process	2/238	27/23355	0.0307061	0.0761611	0.0443757	Arfgef1/Ccr7	2
GO:0010948	negative regulation of cell cycle process	6/238	230/23355	0.0308939	0.0765757	0.0446173	Ccl12/Cdkn1a/Ier3/Birc5/Calr/Hsp90ab1	6
GO:0033045	regulation of sister chromatid segregation	3/238	67/23355	0.0310623	0.076819	0.044759	Rmi2/Ube2c/Birc5	3
GO:0045668	negative regulation of osteoblast differentiation	3/238	67/23355	0.0310623	0.076819	0.044759	Id2/Tnf/Areg	3
GO:0042552	myelination	5/238	171/23355	0.0310741	0.076819	0.044759	Ifng/Tnf/Egr2/Cd9/Trf	5
GO:0010769	regulation of cell morphogenesis involved in differentiation	4/238	116/23355	0.0310747	0.076819	0.044759	S100a10/Sgk1/Calr/Dab2	4
GO:0051170	import into nucleus	5/238	172/23355	0.031749	0.0784338	0.0457	Mmp12/Cdkn1a/Ifng/Ptgs2/Hsp90ab1	5
GO:0050878	regulation of body fluid levels	8/238	360/23355	0.031878	0.0787002	0.0458552	Apoe/Edn1/Serpine1/Mmp13/C3/Plau/Pf4/Cd9	8
GO:2000045	regulation of G1/S transition of mitotic cell cycle	4/238	117/23355	0.0319265	0.0787676	0.0458944	Ccl12/Id2/Cdkn1a/Aif1	4
GO:0046637	regulation of alpha-beta T cell differentiation	3/238	68/23355	0.0322586	0.0794814	0.0463103	Ccr7/Ifng/Ccr2	3
GO:0150116	regulation of cell-substrate junction organization	3/238	68/23355	0.0322586	0.0794814	0.0463103	Thy1/S100a10/Actg1	3
GO:2000177	regulation of neural precursor cell proliferation	4/238	118/23355	0.032792	0.0802472	0.0467565	Id2/Il1b/Trf/Cx3cr1	4
GO:0006882	cellular zinc ion homeostasis	2/238	28/23355	0.03285	0.0802472	0.0467565	Mt1/Mt2	2
GO:0010458	exit from mitosis	2/238	28/23355	0.03285	0.0802472	0.0467565	Ube2c/Birc5	2
GO:0019835	cytolysis	2/238	28/23355	0.03285	0.0802472	0.0467565	Lyz2/Gzma	2
GO:0034390	smooth muscle cell apoptotic process	2/238	28/23355	0.03285	0.0802472	0.0467565	Edn1/Ifng	2
GO:0034391	regulation of smooth muscle cell apoptotic process	2/238	28/23355	0.03285	0.0802472	0.0467565	Edn1/Ifng	2
GO:0042744	hydrogen peroxide catabolic process	2/238	28/23355	0.03285	0.0802472	0.0467565	Prdx1/Gpx3	2
GO:0045663	positive regulation of myoblast differentiation	2/238	28/23355	0.03285	0.0802472	0.0467565	Cxcl9/Ccl8	2
GO:0048820	hair follicle maturation	2/238	28/23355	0.03285	0.0802472	0.0467565	Ptgs2/Ctsl	2
GO:0060039	pericardium development	2/238	28/23355	0.03285	0.0802472	0.0467565	Vcam1/Bmp2	2
GO:0071480	cellular response to gamma radiation	2/238	28/23355	0.03285	0.0802472	0.0467565	Cdkn1a/Egr1	2
GO:1904030	negative regulation of cyclin-dependent protein kinase activity	2/238	28/23355	0.03285	0.0802472	0.0467565	Actb/Cdkn1a	2
GO:2000310	regulation of NMDA receptor activity	2/238	28/23355	0.03285	0.0802472	0.0467565	Ccl2/Ifng	2
GO:0007272	ensheathment of neurons	5/238	174/23355	0.0331263	0.0807631	0.0470571	Ifng/Tnf/Egr2/Cd9/Trf	5
GO:0008366	axon ensheathment	5/238	174/23355	0.0331263	0.0807631	0.0470571	Ifng/Tnf/Egr2/Cd9/Trf	5
GO:0010952	positive regulation of peptidase activity	5/238	174/23355	0.0331263	0.0807631	0.0470571	Fas/Lck/Tnf/Myc/Ctsd	5
GO:0030073	insulin secretion	6/238	234/23355	0.033193	0.0808725	0.0471209	Ccl5/Lepr/Il1b/Ifng/Tnf/Birc5	6
GO:0031638	zymogen activation	3/238	69/23355	0.0334787	0.0814085	0.0474332	Furin/Serpine1/Plau	3
GO:0042058	regulation of epidermal growth factor receptor signaling pathway	3/238	69/23355	0.0334787	0.0814085	0.0474332	Areg/Plaur/Mmp9	3
GO:0048146	positive regulation of fibroblast proliferation	3/238	69/23355	0.0334787	0.0814085	0.0474332	Cdkn1a/Serpine1/Myc	3
GO:0007498	mesoderm development	4/238	119/23355	0.033671	0.0817693	0.0476434	Gdf3/Cited2/Lef1/Nr4a3	4
GO:0060419	heart growth	4/238	119/23355	0.033671	0.0817693	0.0476434	Cited2/Edn1/Pim1/Rgs2	4
GO:0090276	regulation of peptide hormone secretion	6/238	235/23355	0.0337846	0.0819917	0.047773	Ccl5/Lepr/Il1b/Ifng/Tnf/Birc5	6
GO:0006766	vitamin metabolic process	3/238	70/23355	0.0347225	0.084103	0.0490032	Ifng/Tnf/Pltp	3
GO:0021536	diencephalon development	3/238	70/23355	0.0347225	0.084103	0.0490032	Ubb/Bmp2/Hes1	3
GO:0032922	circadian regulation of gene expression	3/238	70/23355	0.0347225	0.084103	0.0490032	Id2/Egr1/Bhlhe40	3
GO:0002082	regulation of oxidative phosphorylation	2/238	29/23355	0.0350508	0.084458	0.04921	Tnf/Myc	2
GO:0003085	negative regulation of systemic arterial blood pressure	2/238	29/23355	0.0350508	0.084458	0.04921	Ier3/Tnf	2
GO:0032801	receptor catabolic process	2/238	29/23355	0.0350508	0.084458	0.04921	Apoe/Furin	2
GO:0055069	zinc ion homeostasis	2/238	29/23355	0.0350508	0.084458	0.04921	Mt1/Mt2	2
GO:0060444	branching involved in mammary gland duct morphogenesis	2/238	29/23355	0.0350508	0.084458	0.04921	Areg/Csf1	2
GO:0061050	regulation of cell growth involved in cardiac muscle cell development	2/238	29/23355	0.0350508	0.084458	0.04921	Edn1/Rgs2	2
GO:1904031	positive regulation of cyclin-dependent protein kinase activity	2/238	29/23355	0.0350508	0.084458	0.04921	Pim1/Hsp90ab1	2
GO:1904994	regulation of leukocyte adhesion to vascular endothelial cell	2/238	29/23355	0.0350508	0.084458	0.04921	Tnf/Ccr2	2
GO:0010611	regulation of cardiac muscle hypertrophy	3/238	71/23355	0.03599	0.0864442	0.0503673	Edn1/Rgs2/Nr4a3	3
GO:0043113	receptor clustering	3/238	71/23355	0.03599	0.0864442	0.0503673	Apoe/Thy1/Itgal	3
GO:0046824	positive regulation of nucleocytoplasmic transport	3/238	71/23355	0.03599	0.0864442	0.0503673	Ifng/Ptgs2/Hsp90ab1	3
GO:0060675	ureteric bud morphogenesis	3/238	71/23355	0.03599	0.0864442	0.0503673	Bmp2/Hes1/Myc	3
GO:0009612	response to mechanical stimulus	5/238	178/23355	0.0359913	0.0864442	0.0503673	Fos/Lck/Tnf/Myc/Phf24	5
GO:0043123	positive regulation of I-kappaB kinase/NF-kappaB signaling	4/238	122/23355	0.0363902	0.0872895	0.0508598	Il1b/S100a4/Il1a/Tnf	4
GO:0046822	regulation of nucleocytoplasmic transport	4/238	122/23355	0.0363902	0.0872895	0.0508598	Ier3/Ifng/Ptgs2/Hsp90ab1	4
GO:2001257	regulation of cation channel activity	5/238	179/23355	0.0367307	0.0880494	0.0513026	Ccl2/Ifng/Rrad/Gem/Mmp9	5
GO:0071214	cellular response to abiotic stimulus	7/238	304/23355	0.036828	0.0881691	0.0513723	Actb/Cdkn1a/Ddb2/Egr1/Ptgs2/Crip1/Mmp9	7
GO:0104004	cellular response to environmental stimulus	7/238	304/23355	0.036828	0.0881691	0.0513723	Actb/Cdkn1a/Ddb2/Egr1/Ptgs2/Crip1/Mmp9	7
GO:0010633	negative regulation of epithelial cell migration	3/238	72/23355	0.037281	0.0886146	0.0516319	Apoe/Tnf/Cd63	3
GO:0032413	negative regulation of ion transmembrane transporter activity	3/238	72/23355	0.037281	0.0886146	0.0516319	Rrad/Gem/Mmp9	3
GO:0072171	mesonephric tubule morphogenesis	3/238	72/23355	0.037281	0.0886146	0.0516319	Bmp2/Hes1/Myc	3
GO:0002347	response to tumor cell	2/238	30/23355	0.0373071	0.0886146	0.0516319	Xcl1/Klrk1	2
GO:0021602	cranial nerve morphogenesis	2/238	30/23355	0.0373071	0.0886146	0.0516319	Cited2/Egr2	2
GO:0033273	response to vitamin	2/238	30/23355	0.0373071	0.0886146	0.0516319	Pim1/Spp1	2
GO:0035094	response to nicotine	2/238	30/23355	0.0373071	0.0886146	0.0516319	Hmox1/Tnf	2
GO:0035767	endothelial cell chemotaxis	2/238	30/23355	0.0373071	0.0886146	0.0516319	Hspb1/Nr4a1	2
GO:0043153	entrainment of circadian clock by photoperiod	2/238	30/23355	0.0373071	0.0886146	0.0516319	Id2/Bhlhe40	2
GO:0045932	negative regulation of muscle contraction	2/238	30/23355	0.0373071	0.0886146	0.0516319	Rgs2/Ptgs2	2
GO:0050858	negative regulation of antigen receptor-mediated signaling pathway	2/238	30/23355	0.0373071	0.0886146	0.0516319	Thy1/Lgals3	2
GO:0043500	muscle adaptation	4/238	123/23355	0.037324	0.0886146	0.0516319	Edn1/Rgs2/Nr4a3/Aif1	4
GO:0045931	positive regulation of mitotic cell cycle	4/238	123/23355	0.037324	0.0886146	0.0516319	Hes1/Aif1/Ube2c/Birc5	4
GO:1901987	regulation of cell cycle phase transition	7/238	305/23355	0.0373805	0.0886922	0.0516771	Ccl12/Id2/Cdkn1a/Ier3/Aif1/Ube2c/Birc5	7
GO:0032868	response to insulin	6/238	241/23355	0.0374779	0.0888667	0.0517787	Il1b/Egr1/Socs3/Egr2/Sgk1/Lpl	6
GO:0002455	humoral immune response mediated by circulating immunoglobulin	5/238	181/23355	0.0382373	0.0904598	0.0527069	Cd55/Fcer2a/Tnf/C3/H2-Ab1	5
GO:0032388	positive regulation of intracellular transport	5/238	181/23355	0.0382373	0.0904598	0.0527069	Ccl2/Ifng/Ptgs2/Hsp90ab1/Dab2	5
GO:0061136	regulation of proteasomal protein catabolic process	5/238	181/23355	0.0382373	0.0904598	0.0527069	Apoe/Ubb/Hspa1a/Hsp90ab1/Dab2	5
GO:0010921	regulation of phosphatase activity	4/238	124/23355	0.0382714	0.0904598	0.0527069	Ifng/Bmp2/Tnf/Hsp90ab1	4
GO:0042177	negative regulation of protein catabolic process	4/238	124/23355	0.0382714	0.0904598	0.0527069	Furin/Il10/Cst3/Hsp90ab1	4
GO:0051053	negative regulation of DNA metabolic process	4/238	125/23355	0.0392326	0.0926727	0.0539963	Rmi2/Cdkn1a/Gzma/Dusp1	4
GO:0090257	regulation of muscle system process	6/238	244/23355	0.0394178	0.0929912	0.0541819	Edn1/Rgs2/Lck/Ptgs2/Nr4a3/Aif1	6
GO:0002092	positive regulation of receptor internalization	2/238	31/23355	0.0396175	0.0929912	0.0541819	Cd63/Dab2	2
GO:0009648	photoperiodism	2/238	31/23355	0.0396175	0.0929912	0.0541819	Id2/Bhlhe40	2
GO:0044788	modulation by host of viral process	2/238	31/23355	0.0396175	0.0929912	0.0541819	Apoe/Ifng	2
GO:0045920	negative regulation of exocytosis	2/238	31/23355	0.0396175	0.0929912	0.0541819	Hmox1/Ccr2	2
GO:0061082	myeloid leukocyte cytokine production	2/238	31/23355	0.0396175	0.0929912	0.0541819	Hmox1/Nr4a3	2
GO:1901020	negative regulation of calcium ion transmembrane transporter activity	2/238	31/23355	0.0396175	0.0929912	0.0541819	Rrad/Gem	2
GO:1901889	negative regulation of cell junction assembly	2/238	31/23355	0.0396175	0.0929912	0.0541819	Il1b/Tnf	2
GO:1902042	negative regulation of extrinsic apoptotic signaling pathway via death domain receptors	2/238	31/23355	0.0396175	0.0929912	0.0541819	Hmox1/Serpine1	2
GO:1902883	negative regulation of response to oxidative stress	2/238	31/23355	0.0396175	0.0929912	0.0541819	Il10/Nr4a3	2
GO:0010507	negative regulation of autophagy	3/238	74/23355	0.0399335	0.0935556	0.0545107	Lepr/Hmox1/Il10	3
GO:0014743	regulation of muscle hypertrophy	3/238	74/23355	0.0399335	0.0935556	0.0545107	Edn1/Rgs2/Nr4a3	3
GO:1901184	regulation of ERBB signaling pathway	3/238	74/23355	0.0399335	0.0935556	0.0545107	Areg/Plaur/Mmp9	3
GO:0032200	telomere organization	4/238	126/23355	0.0402075	0.0941383	0.0548502	H3f3b/Hspa1a/Myc/Hsp90ab1	4
GO:0015718	monocarboxylic acid transport	5/238	184/23355	0.0405674	0.094921	0.0553063	Il1b/Edn1/Il1a/Tnf/Myc	5
GO:0003158	endothelium development	4/238	127/23355	0.0411961	0.0962106	0.0560577	Cxcl10/Il1b/Slc40a1/Tnf	4
GO:0009132	nucleoside diphosphate metabolic process	4/238	127/23355	0.0411961	0.0962106	0.0560577	Ier3/Ifng/Ddit4/Myc	4
GO:0120254	olefinic compound metabolic process	4/238	127/23355	0.0411961	0.0962106	0.0560577	Egr1/Bmp2/Ptgs2/Dab2	4
GO:0009988	cell-cell recognition	3/238	75/23355	0.0412947	0.0963198	0.0561213	Ccr7/Lgals3/Cd9	3
GO:0042982	amyloid precursor protein metabolic process	3/238	75/23355	0.0412947	0.0963198	0.0561213	Apoe/Ifng/Tnf	3
GO:0009416	response to light stimulus	7/238	312/23355	0.0414011	0.0964917	0.0562215	Id2/Cdkn1a/Ddb2/Sgk1/Bhlhe40/Crip1/Mmp9	7
GO:1903362	regulation of cellular protein catabolic process	6/238	247/23355	0.0414203	0.0964917	0.0562215	Apoe/Ubb/Furin/Hspa1a/Hsp90ab1/Dab2	6
GO:0002902	regulation of B cell apoptotic process	2/238	32/23355	0.0419809	0.0971886	0.0566276	Il10/Myc	2
GO:0009649	entrainment of circadian clock	2/238	32/23355	0.0419809	0.0971886	0.0566276	Id2/Bhlhe40	2
GO:0010874	regulation of cholesterol efflux	2/238	32/23355	0.0419809	0.0971886	0.0566276	Apoe/Pltp	2
GO:0042168	heme metabolic process	2/238	32/23355	0.0419809	0.0971886	0.0566276	Hmox1/Fxn	2
GO:0045830	positive regulation of isotype switching	2/238	32/23355	0.0419809	0.0971886	0.0566276	Cd28/Ifng	2
GO:0048384	retinoic acid receptor signaling pathway	2/238	32/23355	0.0419809	0.0971886	0.0566276	Klf2/Calr	2
GO:0055022	negative regulation of cardiac muscle tissue growth	2/238	32/23355	0.0419809	0.0971886	0.0566276	Cited2/Rgs2	2
GO:0061117	negative regulation of heart growth	2/238	32/23355	0.0419809	0.0971886	0.0566276	Cited2/Rgs2	2
GO:0150117	positive regulation of cell-substrate junction organization	2/238	32/23355	0.0419809	0.0971886	0.0566276	Thy1/S100a10	2
GO:2000352	negative regulation of endothelial cell apoptotic process	2/238	32/23355	0.0419809	0.0971886	0.0566276	Serpine1/Il10	2
GO:0016311	dephosphorylation	8/238	381/23355	0.0422068	0.0976508	0.0568968	Dusp5/Dusp2/Dusp1/Ifng/Acp5/Bmp2/Tnf/Hsp90ab1	8
GO:0042306	regulation of protein import into nucleus	3/238	76/23355	0.0426791	0.0986821	0.0574977	Ifng/Ptgs2/Hsp90ab1	3
GO:0043583	ear development	6/238	249/23355	0.0427905	0.0988168	0.0575762	Edn1/Bmp2/Hes1/Nr4a3/Myc/H2-T23	6
GO:1903522	regulation of blood circulation	6/238	249/23355	0.0427905	0.0988168	0.0575762	Dusp5/Edn1/Rgs2/Ifng/Ptgs2/Tnf	6
GO:0033138	positive regulation of peptidyl-serine phosphorylation	4/238	129/23355	0.0432145	0.0997341	0.0581107	Ifng/Ptgs2/Tnf/Hsp90ab1	4
GO:0044772	mitotic cell cycle phase transition	8/238	383/23355	0.0432937	0.0998548	0.058181	Ccl12/Id2/Cdkn1a/Ier3/Aif1/Ube2c/Birc5/Ccnb2	8
GO:0014068	positive regulation of phosphatidylinositol 3-kinase signaling	3/238	77/23355	0.0440865	0.101495	0.0591364	Ccl5/Cd28/Tnf	3
GO:0034109	homotypic cell-cell adhesion	3/238	77/23355	0.0440865	0.101495	0.0591364	Ccl5/Plaur/Cd9	3
GO:0061097	regulation of protein tyrosine kinase activity	3/238	77/23355	0.0440865	0.101495	0.0591364	Thy1/Areg/Lilra5	3
GO:0002335	mature B cell differentiation	2/238	33/23355	0.0443958	0.101515	0.0591484	Il10/Pou2f2	2
GO:0002486	antigen processing and presentation of endogenous peptide antigen via MHC class I via ER pathway, TAP-independent	2/238	33/23355	0.0443958	0.101515	0.0591484	H2-M2/H2-T23	2
GO:0032692	negative regulation of interleukin-1 production	2/238	33/23355	0.0443958	0.101515	0.0591484	Acp5/Cx3cr1	2
GO:0033598	mammary gland epithelial cell proliferation	2/238	33/23355	0.0443958	0.101515	0.0591484	Id2/Areg	2
GO:0033687	osteoblast proliferation	2/238	33/23355	0.0443958	0.101515	0.0591484	Junb/Bmp2	2
GO:0048566	embryonic digestive tract development	2/238	33/23355	0.0443958	0.101515	0.0591484	Id2/Tcf7	2
GO:0051973	positive regulation of telomerase activity	2/238	33/23355	0.0443958	0.101515	0.0591484	Myc/Hsp90ab1	2
GO:0060706	cell differentiation involved in embryonic placenta development	2/238	33/23355	0.0443958	0.101515	0.0591484	Socs3/Xist	2
GO:0070266	necroptotic process	2/238	33/23355	0.0443958	0.101515	0.0591484	Fas/Tnf	2
GO:0090322	regulation of superoxide metabolic process	2/238	33/23355	0.0443958	0.101515	0.0591484	Cxcl1/Acp5	2
GO:1903205	regulation of hydrogen peroxide-induced cell death	2/238	33/23355	0.0443958	0.101515	0.0591484	Il10/Nr4a3	2
GO:0006919	activation of cysteine-type endopeptidase activity involved in apoptotic process	3/238	78/23355	0.0455169	0.103823	0.0604933	Lck/Tnf/Myc	3
GO:0061180	mammary gland epithelium development	3/238	78/23355	0.0455169	0.103823	0.0604933	Id2/Areg/Csf1	3
GO:0071277	cellular response to calcium ion	3/238	78/23355	0.0455169	0.103823	0.0604933	Fos/Junb/Fosb	3
GO:0072332	intrinsic apoptotic signaling pathway by p53 class mediator	3/238	78/23355	0.0455169	0.103823	0.0604933	Cdkn1a/Ubb/Ddit4	3
GO:0008544	epidermis development	7/238	319/23355	0.0456934	0.104162	0.0606906	Gdf3/Zfp36/Il1a/Ptgs2/Tnf/Hes1/Ctsl	7
GO:0043112	receptor metabolic process	5/238	191/23355	0.0463334	0.105556	0.0615029	Apoe/Furin/Cd63/Cd9/Dab2	5
GO:0002476	antigen processing and presentation of endogenous peptide antigen via MHC class Ib	2/238	34/23355	0.0468609	0.106355	0.0619684	H2-M2/H2-T23	2
GO:0002484	antigen processing and presentation of endogenous peptide antigen via MHC class I via ER pathway	2/238	34/23355	0.0468609	0.106355	0.0619684	H2-M2/H2-T23	2
GO:0032373	positive regulation of sterol transport	2/238	34/23355	0.0468609	0.106355	0.0619684	Apoe/Pltp	2
GO:0032376	positive regulation of cholesterol transport	2/238	34/23355	0.0468609	0.106355	0.0619684	Apoe/Pltp	2
GO:0043537	negative regulation of blood vessel endothelial cell migration	2/238	34/23355	0.0468609	0.106355	0.0619684	Apoe/Tnf	2
GO:0062149	detection of stimulus involved in sensory perception of pain	2/238	34/23355	0.0468609	0.106355	0.0619684	Tnf/Phf24	2
GO:0051966	regulation of synaptic transmission, glutamatergic	3/238	79/23355	0.0469702	0.106355	0.0619684	Ccl2/Ptgs2/Ccr2	3
GO:0060191	regulation of lipase activity	3/238	79/23355	0.0469702	0.106355	0.0619684	Ccl5/Rgs2/Ms4a2	3
GO:0070373	negative regulation of ERK1 and ERK2 cascade	3/238	79/23355	0.0469702	0.106355	0.0619684	Atf3/Dusp1/Dab2	3
GO:1900076	regulation of cellular response to insulin stimulus	3/238	79/23355	0.0469702	0.106355	0.0619684	Il1b/Socs3/Lpl	3
GO:0021537	telencephalon development	6/238	255/23355	0.0470707	0.106518	0.0620633	Id2/Lef1/Bmp2/Hes1/Nr4a3/Cx3cr1	6
GO:0072330	monocarboxylic acid biosynthetic process	5/238	192/23355	0.0471949	0.106734	0.0621892	Il1b/Edn1/Ptgs2/Fabp5/Lpl	5
GO:0046034	ATP metabolic process	6/238	256/23355	0.0478089	0.108057	0.06296	Ier3/Fxn/Ifng/Ddit4/Tnf/Myc	6
GO:0019229	regulation of vasoconstriction	3/238	80/23355	0.0484461	0.109364	0.0637216	Dusp5/Edn1/Ptgs2	3
GO:0072078	nephron tubule morphogenesis	3/238	80/23355	0.0484461	0.109364	0.0637216	Bmp2/Hes1/Myc	3
GO:0002428	antigen processing and presentation of peptide antigen via MHC class Ib	2/238	35/23355	0.0493751	0.110789	0.0645516	H2-M2/H2-T23	2
GO:0003156	regulation of animal organ formation	2/238	35/23355	0.0493751	0.110789	0.0645516	Cited2/Bmp2	2
GO:0010453	regulation of cell fate commitment	2/238	35/23355	0.0493751	0.110789	0.0645516	Gdf3/Hes1	2
GO:0032689	negative regulation of interferon-gamma production	2/238	35/23355	0.0493751	0.110789	0.0645516	Xcl1/Il10	2
GO:0045686	negative regulation of glial cell differentiation	2/238	35/23355	0.0493751	0.110789	0.0645516	Id2/Hes1	2
GO:0055090	acylglycerol homeostasis	2/238	35/23355	0.0493751	0.110789	0.0645516	Apoe/Lpl	2
GO:0070328	triglyceride homeostasis	2/238	35/23355	0.0493751	0.110789	0.0645516	Apoe/Lpl	2
GO:0098868	bone growth	2/238	35/23355	0.0493751	0.110789	0.0645516	Lepr/Mmp13	2
GO:0150076	neuroinflammatory response	2/238	35/23355	0.0493751	0.110789	0.0645516	Ifng/Ptgs2	2
GO:1990748	cellular detoxification	2/238	35/23355	0.0493751	0.110789	0.0645516	Prdx1/Pim1	2
GO:0014065	phosphatidylinositol 3-kinase signaling	4/238	135/23355	0.0495984	0.111223	0.0648045	Ccl5/Cd28/Edn1/Tnf	4
GO:1905475	regulation of protein localization to membrane	5/238	195/23355	0.0498363	0.111689	0.0650761	Ccl2/Actb/Tnf/Lgals3/Dab2	5
GO:0032410	negative regulation of transporter activity	3/238	81/23355	0.0499445	0.111864	0.0651781	Rrad/Gem/Mmp9	3
GO:1902806	regulation of cell cycle G1/S phase transition	4/238	136/23355	0.0507103	0.113499	0.066131	Ccl12/Id2/Cdkn1a/Aif1	4
GO:0003205	cardiac chamber development	5/238	196/23355	0.0507358	0.113499	0.066131	Cited2/Id2/Bmp2/Hes1/Ly6e	5
GO:0072088	nephron epithelium morphogenesis	3/238	82/23355	0.0514654	0.114993	0.0670014	Bmp2/Hes1/Myc	3
GO:1904589	regulation of protein import	3/238	82/23355	0.0514654	0.114993	0.0670014	Ifng/Ptgs2/Hsp90ab1	3
GO:0030307	positive regulation of cell growth	5/238	197/23355	0.0516448	0.115324	0.0671945	Apoe/Edn1/Fxn/Sgk1/Cxcl16	5
GO:0010837	regulation of keratinocyte proliferation	2/238	36/23355	0.051937	0.115768	0.0674532	Zfp36/Ctsl	2
GO:0031572	G2 DNA damage checkpoint	2/238	36/23355	0.051937	0.115768	0.0674532	Cdkn1a/Ier3	2
GO:0033005	positive regulation of mast cell activation	2/238	36/23355	0.051937	0.115768	0.0674532	Nr4a3/Ms4a2	2
GO:0048562	embryonic organ morphogenesis	7/238	329/23355	0.0523053	0.11652	0.0678909	Cited2/Id2/Edn1/Tcf7/Hes1/Nr4a3/Myc	7
GO:0009913	epidermal cell differentiation	5/238	198/23355	0.0525632	0.117024	0.0681848	Gdf3/Zfp36/Il1a/Ptgs2/Hes1	5
GO:0051656	establishment of organelle localization	8/238	399/23355	0.0526577	0.117164	0.0682664	Hmox1/Limk2/Ubb/Lat/Nr4a3/Gem/Birc5/Ms4a2	8
GO:0032272	negative regulation of protein polymerization	3/238	83/23355	0.0530086	0.117734	0.0685982	Tmsb10/Arfgef1/Sgk1	3
GO:0048041	focal adhesion assembly	3/238	83/23355	0.0530086	0.117734	0.0685982	Thy1/S100a10/Actg1	3
GO:0072089	stem cell proliferation	3/238	83/23355	0.0530086	0.117734	0.0685982	Cxcl1/Pim1/Dab2	3
GO:0006109	regulation of carbohydrate metabolic process	5/238	199/23355	0.0534912	0.118735	0.0691814	Lepr/Ier3/Ifng/Ddit4/Myc	5
GO:1904375	regulation of protein localization to cell periphery	4/238	139/23355	0.0541273	0.120075	0.0699624	Actb/Tnf/Lgals3/Dab2	4
GO:0050806	positive regulation of synaptic transmission	7/238	332/23355	0.0544004	0.12049	0.0702045	Ccl2/Apoe/Ifng/Ptgs2/Tnf/Ccr2/Cx3cr1	7
GO:0030308	negative regulation of cell growth	5/238	200/23355	0.0544287	0.12049	0.0702045	Cdkn1a/Rgs2/Dcstamp/Rrad/Dab2	5
GO:0036474	cell death in response to hydrogen peroxide	2/238	37/23355	0.0545455	0.12049	0.0702045	Il10/Nr4a3	2
GO:0051482	positive regulation of cytosolic calcium ion concentration involved in phospholipase C-activating G protein-coupled signaling pathway	2/238	37/23355	0.0545455	0.12049	0.0702045	Edn1/C3ar1	2
GO:0071158	positive regulation of cell cycle arrest	2/238	37/23355	0.0545455	0.12049	0.0702045	Id2/Cdkn1a	2
GO:0021872	forebrain generation of neurons	3/238	84/23355	0.0545739	0.12049	0.0702045	Ubb/Lef1/Hes1	3
GO:0050709	negative regulation of protein secretion	3/238	84/23355	0.0545739	0.12049	0.0702045	Apoe/Il1b/Rsad2	3
GO:0072028	nephron morphogenesis	3/238	84/23355	0.0545739	0.12049	0.0702045	Bmp2/Hes1/Myc	3
GO:0032412	regulation of ion transmembrane transporter activity	6/238	265/23355	0.0547759	0.120865	0.0704225	Ccl2/Fxyd2/Ifng/Rrad/Gem/Mmp9	6
GO:0008584	male gonad development	4/238	140/23355	0.0552935	0.121934	0.0710458	Cited2/H3f3b/Ubb/Il1a	4
GO:2000241	regulation of reproductive process	5/238	201/23355	0.0553757	0.122043	0.0711092	Mmp12/Cited2/Il1a/Plau/Calr	5
GO:0006091	generation of precursor metabolites and energy	8/238	404/23355	0.0558317	0.122975	0.0716523	Lepr/Ier3/Fxn/Ifng/Ddit4/Tnf/Nr4a3/Myc	8
GO:0030168	platelet activation	3/238	85/23355	0.0561612	0.123628	0.0720325	Apoe/Pf4/Cd9	3
GO:0044839	cell cycle G2/M phase transition	4/238	141/23355	0.0564732	0.124168	0.072347	Cdkn1a/Ier3/Birc5/Ccnb2	4
GO:0046546	development of primary male sexual characteristics	4/238	141/23355	0.0564732	0.124168	0.072347	Cited2/H3f3b/Ubb/Il1a	4
GO:0001953	negative regulation of cell-matrix adhesion	2/238	38/23355	0.0571992	0.124951	0.0728035	Mmp12/Serpine1	2
GO:0010543	regulation of platelet activation	2/238	38/23355	0.0571992	0.124951	0.0728035	Apoe/Cd9	2
GO:0030866	cortical actin cytoskeleton organization	2/238	38/23355	0.0571992	0.124951	0.0728035	Tnf/Calr	2
GO:0034142	toll-like receptor 4 signaling pathway	2/238	38/23355	0.0571992	0.124951	0.0728035	Tnip3/Cd14	2
GO:0043304	regulation of mast cell degranulation	2/238	38/23355	0.0571992	0.124951	0.0728035	Hmox1/Ms4a2	2
GO:0044818	mitotic G2/M transition checkpoint	2/238	38/23355	0.0571992	0.124951	0.0728035	Cdkn1a/Ier3	2
GO:0045622	regulation of T-helper cell differentiation	2/238	38/23355	0.0571992	0.124951	0.0728035	Ccr7/Ccr2	2
GO:0072210	metanephric nephron development	2/238	38/23355	0.0571992	0.124951	0.0728035	Egr1/Hes1	2
GO:1901385	regulation of voltage-gated calcium channel activity	2/238	38/23355	0.0571992	0.124951	0.0728035	Rrad/Gem	2
GO:1903427	negative regulation of reactive oxygen species biosynthetic process	2/238	38/23355	0.0571992	0.124951	0.0728035	Acp5/Il10	2
GO:1903670	regulation of sprouting angiogenesis	2/238	38/23355	0.0571992	0.124951	0.0728035	Klf2/Il10	2
GO:0009100	glycoprotein metabolic process	7/238	336/23355	0.0572746	0.125042	0.0728566	Phlda1/Mmp12/Arfgef1/Ccr7/Bmp2/Ctsl/Cst3	7
GO:0090316	positive regulation of intracellular protein transport	4/238	142/23355	0.0576664	0.125608	0.0731864	Ccl2/Ifng/Ptgs2/Hsp90ab1	4
GO:1900180	regulation of protein localization to nucleus	4/238	142/23355	0.0576664	0.125608	0.0731864	Limk2/Ifng/Ptgs2/Hsp90ab1	4
GO:0003281	ventricular septum development	3/238	86/23355	0.0577703	0.125608	0.0731864	Cited2/Id2/Hes1	3
GO:0046323	glucose import	3/238	86/23355	0.0577703	0.125608	0.0731864	Tnf/Myc/Slc2a3	3
GO:0060411	cardiac septum morphogenesis	3/238	86/23355	0.0577703	0.125608	0.0731864	Cited2/Id2/Hes1	3
GO:0061333	renal tubule morphogenesis	3/238	86/23355	0.0577703	0.125608	0.0731864	Bmp2/Hes1/Myc	3
GO:1904427	positive regulation of calcium ion transmembrane transport	3/238	86/23355	0.0577703	0.125608	0.0731864	Cxcl10/Xcl1/Thy1	3
GO:0007389	pattern specification process	9/238	480/23355	0.058312	0.126712	0.0738295	Gdf3/Cited2/Edn1/Lef1/Bmp2/Hes1/C3/Egr2/Bhlhe40	9
GO:0071453	cellular response to oxygen levels	4/238	143/23355	0.058873	0.127856	0.0744963	Cited2/Fas/Egr1/Myc	4
GO:0034248	regulation of cellular amide metabolic process	8/238	409/23355	0.0591254	0.128329	0.074772	Apoe/Eif2s3y/Rgs2/Zfp36/Ifng/Vim/Tnf/Calr	8
GO:0009743	response to carbohydrate	5/238	205/23355	0.0592587	0.128544	0.0748968	Lepr/Il1b/Vcam1/Egr1/Birc5	5
GO:0001738	morphogenesis of a polarized epithelium	3/238	87/23355	0.0594011	0.128702	0.0749893	Actb/Actg1/Dab2	3
GO:0014032	neural crest cell development	3/238	87/23355	0.0594011	0.128702	0.0749893	Cited2/Edn1/Hes1	3
GO:0002218	activation of innate immune response	2/238	39/23355	0.0598971	0.128876	0.0750903	Klrk1/Klrd1	2
GO:0002475	antigen processing and presentation via MHC class Ib	2/238	39/23355	0.0598971	0.128876	0.0750903	H2-M2/H2-T23	2
GO:0010613	positive regulation of cardiac muscle hypertrophy	2/238	39/23355	0.0598971	0.128876	0.0750903	Edn1/Nr4a3	2
GO:0019432	triglyceride biosynthetic process	2/238	39/23355	0.0598971	0.128876	0.0750903	C3/Lpl	2
GO:0021983	pituitary gland development	2/238	39/23355	0.0598971	0.128876	0.0750903	Bmp2/Hes1	2
GO:0033028	myeloid cell apoptotic process	2/238	39/23355	0.0598971	0.128876	0.0750903	Ccl5/Ifng	2
GO:0033144	negative regulation of intracellular steroid hormone receptor signaling pathway	2/238	39/23355	0.0598971	0.128876	0.0750903	Calr/Dab2	2
GO:0045981	positive regulation of nucleotide metabolic process	2/238	39/23355	0.0598971	0.128876	0.0750903	Ifng/Myc	2
GO:0051154	negative regulation of striated muscle cell differentiation	2/238	39/23355	0.0598971	0.128876	0.0750903	Rgs2/Bmp2	2
GO:0090049	regulation of cell migration involved in sprouting angiogenesis	2/238	39/23355	0.0598971	0.128876	0.0750903	Hmox1/Ptgs2	2
GO:1900544	positive regulation of purine nucleotide metabolic process	2/238	39/23355	0.0598971	0.128876	0.0750903	Ifng/Myc	2
GO:2000008	regulation of protein localization to cell surface	2/238	39/23355	0.0598971	0.128876	0.0750903	Tnf/Hsp90ab1	2
GO:0051147	regulation of muscle cell differentiation	4/238	144/23355	0.0600931	0.129223	0.0752925	Id2/Edn1/Rgs2/Bmp2	4
GO:1901992	positive regulation of mitotic cell cycle phase transition	3/238	88/23355	0.0610534	0.131136	0.0764073	Aif1/Ube2c/Birc5	3
GO:2001251	negative regulation of chromosome organization	3/238	88/23355	0.0610534	0.131136	0.0764073	H3f3b/Birc5/Top2a	3
GO:0006631	fatty acid metabolic process	8/238	412/23355	0.0611595	0.131288	0.0764958	Il1b/Edn1/Ptgs2/C3/Nr4a3/Fabp5/Hpgd/Lpl	8
GO:0045216	cell-cell junction organization	5/238	208/23355	0.0622706	0.133384	0.0777169	Actb/Il1b/Tnf/Cd9/Actg1	5
GO:0048469	cell maturation	5/238	208/23355	0.0622706	0.133384	0.0777169	Klf2/Id2/Hes1/C3/Pou2f2	5
GO:0015711	organic anion transport	7/238	343/23355	0.0625276	0.133384	0.0777169	Il1b/Edn1/Rgs2/Il1a/Tnf/Myc/Slc2a3	7
GO:0009411	response to UV	4/238	146/23355	0.0625734	0.133384	0.0777169	Cdkn1a/Ddb2/Crip1/Mmp9	4
GO:0006778	porphyrin-containing compound metabolic process	2/238	40/23355	0.062638	0.133384	0.0777169	Hmox1/Fxn	2
GO:0014742	positive regulation of muscle hypertrophy	2/238	40/23355	0.062638	0.133384	0.0777169	Edn1/Nr4a3	2
GO:0030851	granulocyte differentiation	2/238	40/23355	0.062638	0.133384	0.0777169	Cited2/Lef1	2
GO:0033006	regulation of mast cell activation involved in immune response	2/238	40/23355	0.062638	0.133384	0.0777169	Hmox1/Ms4a2	2
GO:0035886	vascular associated smooth muscle cell differentiation	2/238	40/23355	0.062638	0.133384	0.0777169	Hes1/C3	2
GO:0045601	regulation of endothelial cell differentiation	2/238	40/23355	0.062638	0.133384	0.0777169	Il1b/Tnf	2
GO:0060259	regulation of feeding behavior	2/238	40/23355	0.062638	0.133384	0.0777169	Lepr/Nr4a3	2
GO:1901031	regulation of response to reactive oxygen species	2/238	40/23355	0.062638	0.133384	0.0777169	Il10/Nr4a3	2
GO:1903580	positive regulation of ATP metabolic process	2/238	40/23355	0.062638	0.133384	0.0777169	Ifng/Myc	2
GO:1904645	response to amyloid-beta	2/238	40/23355	0.062638	0.133384	0.0777169	Vcam1/Mmp9	2
GO:0070301	cellular response to hydrogen peroxide	3/238	89/23355	0.0627271	0.133497	0.0777829	Fxn/Il10/Nr4a3	3
GO:0001837	epithelial to mesenchymal transition	4/238	147/23355	0.0638336	0.135697	0.0790645	Il1b/Lef1/Bmp2/Dab2	4
GO:0031333	negative regulation of protein-containing complex assembly	4/238	147/23355	0.0638336	0.135697	0.0790645	Tmsb10/Arfgef1/Sgk1/Pmepa1	4
GO:0050890	cognition	7/238	345/23355	0.0640808	0.136144	0.0793253	Apoe/Il1b/Egr1/Ptgs2/Sgk1/C5ar1/Cx3cr1	7
GO:0003231	cardiac ventricle development	4/238	148/23355	0.065107	0.138167	0.0805037	Cited2/Id2/Hes1/Ly6e	4
GO:0030010	establishment of cell polarity	4/238	148/23355	0.065107	0.138167	0.0805037	Arfgef1/Ccr7/Hes1/Hsp90ab1	4
GO:0002483	antigen processing and presentation of endogenous peptide antigen	2/238	41/23355	0.0654207	0.138201	0.0805238	H2-M2/H2-T23	2
GO:0019885	antigen processing and presentation of endogenous peptide antigen via MHC class I	2/238	41/23355	0.0654207	0.138201	0.0805238	H2-M2/H2-T23	2
GO:0038084	vascular endothelial growth factor signaling pathway	2/238	41/23355	0.0654207	0.138201	0.0805238	Hspb1/Cd63	2
GO:0045823	positive regulation of heart contraction	2/238	41/23355	0.0654207	0.138201	0.0805238	Edn1/Rgs2	2
GO:0046006	regulation of activated T cell proliferation	2/238	41/23355	0.0654207	0.138201	0.0805238	Il2ra/Tnfsf9	2
GO:0046164	alcohol catabolic process	2/238	41/23355	0.0654207	0.138201	0.0805238	Apoe/Miox	2
GO:0060603	mammary gland duct morphogenesis	2/238	41/23355	0.0654207	0.138201	0.0805238	Areg/Csf1	2
GO:0071364	cellular response to epidermal growth factor stimulus	2/238	41/23355	0.0654207	0.138201	0.0805238	Zfp36/Dab2	2
GO:0002312	B cell activation involved in immune response	3/238	91/23355	0.0661378	0.139637	0.0813602	Cd28/Ifng/Il10	3
GO:1901991	negative regulation of mitotic cell cycle phase transition	4/238	149/23355	0.0663937	0.140071	0.0816135	Ccl12/Cdkn1a/Ier3/Birc5	4
GO:0006006	glucose metabolic process	5/238	212/23355	0.066419	0.140071	0.0816135	Lepr/Atf3/Tnf/Fabp5/Myc	5
GO:0003007	heart morphogenesis	6/238	280/23355	0.0676873	0.142517	0.0830384	Cited2/Id2/Pim1/Bmp2/Hes1/Ly6e	6
GO:0043588	skin development	6/238	280/23355	0.0676873	0.142517	0.0830384	Ltb/Zfp36/Il1a/Ptgs2/Tnf/Ctsl	6
GO:0035270	endocrine system development	4/238	150/23355	0.0676936	0.142517	0.0830384	Cited2/Bmp2/Hes1/Ly6e	4
GO:0014031	mesenchymal cell development	3/238	92/23355	0.0678745	0.142817	0.0832131	Cited2/Edn1/Hes1	3
GO:0002686	negative regulation of leukocyte migration	2/238	42/23355	0.0682441	0.143189	0.0834302	Ccl12/Dusp1	2
GO:0030501	positive regulation of bone mineralization	2/238	42/23355	0.0682441	0.143189	0.0834302	Isg15/Bmp2	2
GO:0046627	negative regulation of insulin receptor signaling pathway	2/238	42/23355	0.0682441	0.143189	0.0834302	Il1b/Socs3	2
GO:0097237	cellular response to toxic substance	2/238	42/23355	0.0682441	0.143189	0.0834302	Prdx1/Pim1	2
GO:2000279	negative regulation of DNA biosynthetic process	2/238	42/23355	0.0682441	0.143189	0.0834302	Cdkn1a/Dusp1	2
GO:0008361	regulation of cell size	5/238	214/23355	0.0685499	0.143669	0.0837095	Apoe/Edn1/Fxn/Il7r/Hsp90ab1	5
GO:1903050	regulation of proteolysis involved in cellular protein catabolic process	5/238	214/23355	0.0685499	0.143669	0.0837095	Apoe/Ubb/Hspa1a/Hsp90ab1/Dab2	5
GO:0007044	cell-substrate junction assembly	3/238	93/23355	0.0696319	0.145772	0.084935	Thy1/S100a10/Actg1	3
GO:0048864	stem cell development	3/238	93/23355	0.0696319	0.145772	0.084935	Cited2/Edn1/Hes1	3
GO:0044770	cell cycle phase transition	8/238	424/23355	0.0697324	0.1459	0.0850098	Ccl12/Id2/Cdkn1a/Ier3/Aif1/Ube2c/Birc5/Ccnb2	8
GO:0046942	carboxylic acid transport	6/238	283/23355	0.0704652	0.147351	0.0858548	Il1b/Edn1/Rgs2/Il1a/Tnf/Myc	6
GO:1901888	regulation of cell junction assembly	5/238	216/23355	0.0707183	0.147696	0.0860561	Il1b/Thy1/S100a10/Tnf/Actg1	5
GO:0001783	B cell apoptotic process	2/238	43/23355	0.0711071	0.147696	0.0860561	Il10/Myc	2
GO:0003298	physiological muscle hypertrophy	2/238	43/23355	0.0711071	0.147696	0.0860561	Edn1/Rgs2	2
GO:0003301	physiological cardiac muscle hypertrophy	2/238	43/23355	0.0711071	0.147696	0.0860561	Edn1/Rgs2	2
GO:0010765	positive regulation of sodium ion transport	2/238	43/23355	0.0711071	0.147696	0.0860561	Cxcl1/Sgk1	2
GO:0016925	protein sumoylation	2/238	43/23355	0.0711071	0.147696	0.0860561	Egr1/Egr2	2
GO:0042771	intrinsic apoptotic signaling pathway in response to DNA damage by p53 class mediator	2/238	43/23355	0.0711071	0.147696	0.0860561	Cdkn1a/Ddit4	2
GO:0045191	regulation of isotype switching	2/238	43/23355	0.0711071	0.147696	0.0860561	Cd28/Ifng	2
GO:0055023	positive regulation of cardiac muscle tissue growth	2/238	43/23355	0.0711071	0.147696	0.0860561	Edn1/Pim1	2
GO:0061049	cell growth involved in cardiac muscle cell development	2/238	43/23355	0.0711071	0.147696	0.0860561	Edn1/Rgs2	2
GO:0097300	programmed necrotic cell death	2/238	43/23355	0.0711071	0.147696	0.0860561	Fas/Tnf	2
GO:1903170	negative regulation of calcium ion transmembrane transport	2/238	43/23355	0.0711071	0.147696	0.0860561	Rrad/Gem	2
GO:0002028	regulation of sodium ion transport	3/238	94/23355	0.0714097	0.148077	0.0862777	Cxcl1/Fxyd2/Sgk1	3
GO:0030301	cholesterol transport	3/238	94/23355	0.0714097	0.148077	0.0862777	Apoe/Furin/Pltp	3
GO:0071774	response to fibroblast growth factor	3/238	94/23355	0.0714097	0.148077	0.0862777	Ier2/Zfp36/Nr4a1	3
GO:0045667	regulation of osteoblast differentiation	4/238	154/23355	0.0730242	0.15134	0.0881792	Id2/Bmp2/Tnf/Areg	4
GO:0002792	negative regulation of peptide secretion	3/238	95/23355	0.0732078	0.151383	0.0882043	Apoe/Il1b/Rsad2	3
GO:0014033	neural crest cell differentiation	3/238	95/23355	0.0732078	0.151383	0.0882043	Cited2/Edn1/Hes1	3
GO:0015918	sterol transport	3/238	95/23355	0.0732078	0.151383	0.0882043	Apoe/Furin/Pltp	3
GO:0051304	chromosome separation	3/238	95/23355	0.0732078	0.151383	0.0882043	Ube2c/Birc5/Top2a	3
GO:0019883	antigen processing and presentation of endogenous antigen	2/238	44/23355	0.0740085	0.152597	0.0889117	H2-M2/H2-T23	2
GO:0048821	erythrocyte development	2/238	44/23355	0.0740085	0.152597	0.0889117	Cited2/Klf2	2
GO:0055081	anion homeostasis	2/238	44/23355	0.0740085	0.152597	0.0889117	Spp1/Ckb	2
GO:0070849	response to epidermal growth factor	2/238	44/23355	0.0740085	0.152597	0.0889117	Zfp36/Dab2	2
GO:1903524	positive regulation of blood circulation	2/238	44/23355	0.0740085	0.152597	0.0889117	Edn1/Rgs2	2
GO:0007188	adenylate cyclase-modulating G protein-coupled receptor signaling pathway	5/238	219/23355	0.0740412	0.152597	0.0889117	Cxcl10/Edn1/Rgs2/Pf4/Adgre1	5
GO:0007569	cell aging	4/238	155/23355	0.0743894	0.15323	0.0892803	Id2/Cdkn1a/Serpine1/Calr	4
GO:0033044	regulation of chromosome organization	6/238	288/23355	0.0752395	0.154895	0.0902505	Rmi2/H3f3b/Myc/Ube2c/Birc5/Top2a	6
GO:0050871	positive regulation of B cell activation	5/238	221/23355	0.0763032	0.156998	0.0914758	Cd28/Cdkn1a/Cd27/Ifng/Il10	5
GO:0010660	regulation of muscle cell apoptotic process	3/238	97/23355	0.0768642	0.157887	0.0919936	Hmox1/Edn1/Ifng	3
GO:0051668	localization within membrane	3/238	97/23355	0.0768642	0.157887	0.0919936	Apoe/Thy1/Itgal	3
GO:0001569	branching involved in blood vessel morphogenesis	2/238	45/23355	0.0769474	0.157887	0.0919936	Edn1/Lef1	2
GO:0030261	chromosome condensation	2/238	45/23355	0.0769474	0.157887	0.0919936	H3f3b/Top2a	2
GO:0043114	regulation of vascular permeability	2/238	45/23355	0.0769474	0.157887	0.0919936	Ccl4/Apoe	2
GO:0002221	pattern recognition receptor signaling pathway	4/238	157/23355	0.0771584	0.158145	0.0921441	Tnip3/Rsad2/Tnf/Cd14	4
GO:0006937	regulation of muscle contraction	4/238	157/23355	0.0771584	0.158145	0.0921441	Edn1/Rgs2/Lck/Ptgs2	4
GO:0072080	nephron tubule development	3/238	98/23355	0.0787221	0.161261	0.0939598	Bmp2/Hes1/Myc	3
GO:0006310	DNA recombination	6/238	292/23355	0.0791886	0.162127	0.0944645	Cd28/Rmi2/Tcf7/Ifng/Lef1/Top2a	6
GO:0010518	positive regulation of phospholipase activity	2/238	46/23355	0.0799227	0.163181	0.0950784	Ccl5/Ms4a2	2
GO:0010559	regulation of glycoprotein biosynthetic process	2/238	46/23355	0.0799227	0.163181	0.0950784	Arfgef1/Ccr7	2
GO:0043403	skeletal muscle tissue regeneration	2/238	46/23355	0.0799227	0.163181	0.0950784	Plau/Cd9	2
GO:0060421	positive regulation of heart growth	2/238	46/23355	0.0799227	0.163181	0.0950784	Edn1/Pim1	2
GO:0061098	positive regulation of protein tyrosine kinase activity	2/238	46/23355	0.0799227	0.163181	0.0950784	Areg/Lilra5	2
GO:0045333	cellular respiration	4/238	159/23355	0.0799785	0.163205	0.0950926	Fxn/Ifng/Nr4a3/Myc	4
GO:0060070	canonical Wnt signaling pathway	6/238	293/23355	0.0801938	0.163555	0.0952963	Apoe/Egr1/Tcf7/Lef1/Myc/Dab2	6
GO:0051153	regulation of striated muscle cell differentiation	3/238	99/23355	0.0805996	0.164202	0.0956735	Edn1/Rgs2/Bmp2	3
GO:0150115	cell-substrate junction organization	3/238	99/23355	0.0805996	0.164202	0.0956735	Thy1/S100a10/Actg1	3
GO:0050795	regulation of behavior	3/238	100/23355	0.0824964	0.167974	0.0978714	Lepr/Apoe/Nr4a3	3
GO:0043616	keratinocyte proliferation	2/238	47/23355	0.0829333	0.168587	0.0982283	Zfp36/Ctsl	2
GO:0045214	sarcomere organization	2/238	47/23355	0.0829333	0.168587	0.0982283	Edn1/Actg1	2
GO:0089718	amino acid import across plasma membrane	2/238	47/23355	0.0829333	0.168587	0.0982283	Rgs2/Tnf	2
GO:0072659	protein localization to plasma membrane	6/238	296/23355	0.0832525	0.169144	0.0985526	Actb/S100a10/Tnf/Lgals3/Fyb/Dab2	6
GO:0021761	limbic system development	3/238	101/23355	0.0844123	0.171313	0.0998164	Ubb/Lef1/Nr4a3	3
GO:0060993	kidney morphogenesis	3/238	101/23355	0.0844123	0.171313	0.0998164	Bmp2/Hes1/Myc	3
GO:0045930	negative regulation of mitotic cell cycle	5/238	228/23355	0.0845112	0.17142	0.0998789	Ccl12/Cdkn1a/Ier3/Tnf/Birc5	5
GO:0030178	negative regulation of Wnt signaling pathway	4/238	163/23355	0.0857704	0.173167	0.100897	Apoe/Egr1/Bmp2/Dab2	4
GO:0046887	positive regulation of hormone secretion	4/238	163/23355	0.0857704	0.173167	0.100897	Lepr/Edn1/Spp1/Dab2	4
GO:0055067	monovalent inorganic cation homeostasis	4/238	163/23355	0.0857704	0.173167	0.100897	Edn1/Il1a/Spp1/Sgk1	4
GO:0003197	endocardial cushion development	2/238	48/23355	0.0859781	0.173167	0.100897	Cited2/Bmp2	2
GO:0010883	regulation of lipid storage	2/238	48/23355	0.0859781	0.173167	0.100897	C3/Lpl	2
GO:0010972	negative regulation of G2/M transition of mitotic cell cycle	2/238	48/23355	0.0859781	0.173167	0.100897	Cdkn1a/Ier3	2
GO:0033013	tetrapyrrole metabolic process	2/238	48/23355	0.0859781	0.173167	0.100897	Hmox1/Fxn	2
GO:0044848	biological phase	2/238	48/23355	0.0859781	0.173167	0.100897	Ptgs2/Ctsl	2
GO:0046460	neutral lipid biosynthetic process	2/238	48/23355	0.0859781	0.173167	0.100897	C3/Lpl	2
GO:0046463	acylglycerol biosynthetic process	2/238	48/23355	0.0859781	0.173167	0.100897	C3/Lpl	2
GO:0048010	vascular endothelial growth factor receptor signaling pathway	2/238	48/23355	0.0859781	0.173167	0.100897	Hspb1/Ccl2	2
GO:0051972	regulation of telomerase activity	2/238	48/23355	0.0859781	0.173167	0.100897	Myc/Hsp90ab1	2
GO:0070839	metal ion export	2/238	48/23355	0.0859781	0.173167	0.100897	Slc40a1/Atox1	2
GO:0010657	muscle cell apoptotic process	3/238	102/23355	0.0863472	0.173722	0.10122	Hmox1/Edn1/Ifng	3
GO:1901989	positive regulation of cell cycle phase transition	3/238	102/23355	0.0863472	0.173722	0.10122	Aif1/Ube2c/Birc5	3
GO:0007015	actin filament organization	8/238	445/23355	0.0864271	0.173789	0.101259	Tmsb10/Arfgef1/S100a10/Rnd3/Aif1/Actg1/Trf/Marcksl1	8
GO:0006865	amino acid transport	4/238	164/23355	0.0872496	0.175348	0.102168	Il1b/Rgs2/Tnf/Myc	4
GO:0003300	cardiac muscle hypertrophy	3/238	103/23355	0.0883008	0.177078	0.103176	Edn1/Rgs2/Nr4a3	3
GO:0007173	epidermal growth factor receptor signaling pathway	3/238	103/23355	0.0883008	0.177078	0.103176	Areg/Plaur/Mmp9	3
GO:0014066	regulation of phosphatidylinositol 3-kinase signaling	3/238	103/23355	0.0883008	0.177078	0.103176	Ccl5/Cd28/Tnf	3
GO:0071456	cellular response to hypoxia	3/238	103/23355	0.0883008	0.177078	0.103176	Cited2/Egr1/Myc	3
GO:0030879	mammary gland development	4/238	165/23355	0.0887412	0.177865	0.103634	Id2/Lef1/Areg/Csf1	4
GO:0007157	heterophilic cell-cell adhesion via plasma membrane cell adhesion molecules	2/238	49/23355	0.0890563	0.178113	0.103778	Vcam1/Itgal	2
GO:0010823	negative regulation of mitochondrion organization	2/238	49/23355	0.0890563	0.178113	0.103778	Ier3/Fxn	2
GO:0033344	cholesterol efflux	2/238	49/23355	0.0890563	0.178113	0.103778	Apoe/Pltp	2
GO:0042755	eating behavior	2/238	49/23355	0.0890563	0.178113	0.103778	Lepr/Gdf15	2
GO:1901988	negative regulation of cell cycle phase transition	4/238	166/23355	0.090245	0.179869	0.104802	Ccl12/Cdkn1a/Ier3/Birc5	4
GO:0001657	ureteric bud development	3/238	104/23355	0.090273	0.179869	0.104802	Bmp2/Hes1/Myc	3
GO:0019731	antibacterial humoral response	3/238	104/23355	0.090273	0.179869	0.104802	Wfdc17/H2-T23/Trf	3
GO:0050886	endocrine process	3/238	104/23355	0.090273	0.179869	0.104802	Il1b/Edn1/Dab2	3
GO:0061326	renal tubule development	3/238	104/23355	0.090273	0.179869	0.104802	Bmp2/Hes1/Myc	3
GO:0072163	mesonephric epithelium development	3/238	104/23355	0.090273	0.179869	0.104802	Bmp2/Hes1/Myc	3
GO:0072164	mesonephric tubule development	3/238	104/23355	0.090273	0.179869	0.104802	Bmp2/Hes1/Myc	3
GO:0009952	anterior/posterior pattern specification	5/238	233/23355	0.0906483	0.18052	0.105181	Gdf3/Lef1/Bmp2/Hes1/Bhlhe40	5
GO:0002762	negative regulation of myeloid leukocyte differentiation	2/238	50/23355	0.0921668	0.182952	0.106598	Ifng/Myc	2
GO:0045911	positive regulation of DNA recombination	2/238	50/23355	0.0921668	0.182952	0.106598	Cd28/Ifng	2
GO:0060964	regulation of gene silencing by miRNA	2/238	50/23355	0.0921668	0.182952	0.106598	Zfp36/Tnf	2
GO:0061005	cell differentiation involved in kidney development	2/238	50/23355	0.0921668	0.182952	0.106598	Hes1/Mmp9	2
GO:0070169	positive regulation of biomineral tissue development	2/238	50/23355	0.0921668	0.182952	0.106598	Isg15/Bmp2	2
GO:0015844	monoamine transport	3/238	105/23355	0.0922636	0.182952	0.106598	Actb/Lgals3/Ly6e	3
GO:0042310	vasoconstriction	3/238	105/23355	0.0922636	0.182952	0.106598	Dusp5/Edn1/Ptgs2	3
GO:0060349	bone morphogenesis	3/238	105/23355	0.0922636	0.182952	0.106598	Cited2/Acp5/Mmp13	3
GO:0030198	extracellular matrix organization	6/238	306/23355	0.0939099	0.186118	0.108443	Mmp12/Bmp2/Mmp13/Tnf/Lgals3/Mmp9	6
GO:0034249	negative regulation of cellular amide metabolic process	4/238	169/23355	0.0948296	0.186235	0.108511	Apoe/Rgs2/Zfp36/Calr	4
GO:0043062	extracellular structure organization	6/238	307/23355	0.0950144	0.186235	0.108511	Mmp12/Bmp2/Mmp13/Tnf/Lgals3/Mmp9	6
GO:0045229	external encapsulating structure organization	6/238	307/23355	0.0950144	0.186235	0.108511	Mmp12/Bmp2/Mmp13/Tnf/Lgals3/Mmp9	6
GO:1902903	regulation of supramolecular fiber organization	7/238	380/23355	0.0950386	0.186235	0.108511	Apoe/Tmsb10/Arfgef1/Edn1/S100a10/Sgk1/Actg1	7
GO:0090207	regulation of triglyceride metabolic process	2/238	51/23355	0.0953086	0.186235	0.108511	Apoe/C3	2
GO:0110151	positive regulation of biomineralization	2/238	51/23355	0.0953086	0.186235	0.108511	Isg15/Bmp2	2
GO:0008406	gonad development	5/238	237/23355	0.0957198	0.186235	0.108511	Cited2/H3f3b/Ubb/Serpine1/Il1a	5
GO:0007611	learning or memory	6/238	308/23355	0.0961258	0.186235	0.108511	Apoe/Il1b/Egr1/Ptgs2/Sgk1/Cx3cr1	6
GO:0001823	mesonephros development	3/238	107/23355	0.0962989	0.186235	0.108511	Bmp2/Hes1/Myc	3
GO:0006119	oxidative phosphorylation	3/238	107/23355	0.0962989	0.186235	0.108511	Fxn/Tnf/Myc	3
GO:0014897	striated muscle hypertrophy	3/238	107/23355	0.0962989	0.186235	0.108511	Edn1/Rgs2/Nr4a3	3
GO:0035282	segmentation	3/238	107/23355	0.0962989	0.186235	0.108511	Gdf3/Lef1/Egr2	3
GO:0048015	phosphatidylinositol-mediated signaling	4/238	170/23355	0.096382	0.186235	0.108511	Ccl5/Cd28/Edn1/Tnf	4
GO:0002423	natural killer cell mediated immune response to tumor cell	1/238	10/23355	0.0973749	0.186235	0.108511	Klrk1	1
GO:0002604	regulation of dendritic cell antigen processing and presentation	1/238	10/23355	0.0973749	0.186235	0.108511	Ccr7	1
GO:0002645	positive regulation of tolerance induction	1/238	10/23355	0.0973749	0.186235	0.108511	Cd3e	1
GO:0002855	regulation of natural killer cell mediated immune response to tumor cell	1/238	10/23355	0.0973749	0.186235	0.108511	Klrk1	1
GO:0003149	membranous septum morphogenesis	1/238	10/23355	0.0973749	0.186235	0.108511	Id2	1
GO:0003307	regulation of Wnt signaling pathway involved in heart development	1/238	10/23355	0.0973749	0.186235	0.108511	Bmp2	1
GO:0006266	DNA ligation	1/238	10/23355	0.0973749	0.186235	0.108511	Top2a	1
GO:0006450	regulation of translational fidelity	1/238	10/23355	0.0973749	0.186235	0.108511	Eif2s3y	1
GO:0006707	cholesterol catabolic process	1/238	10/23355	0.0973749	0.186235	0.108511	Apoe	1
GO:0006977	DNA damage response, signal transduction by p53 class mediator resulting in cell cycle arrest	1/238	10/23355	0.0973749	0.186235	0.108511	Cdkn1a	1
GO:0007567	parturition	1/238	10/23355	0.0973749	0.186235	0.108511	Hpgd	1
GO:0010692	regulation of alkaline phosphatase activity	1/238	10/23355	0.0973749	0.186235	0.108511	Tnf	1
GO:0016127	sterol catabolic process	1/238	10/23355	0.0973749	0.186235	0.108511	Apoe	1
GO:0021612	facial nerve structural organization	1/238	10/23355	0.0973749	0.186235	0.108511	Egr2	1
GO:0030223	neutrophil differentiation	1/238	10/23355	0.0973749	0.186235	0.108511	Lef1	1
GO:0032224	positive regulation of synaptic transmission, cholinergic	1/238	10/23355	0.0973749	0.186235	0.108511	Ifng	1
GO:0032621	interleukin-18 production	1/238	10/23355	0.0973749	0.186235	0.108511	Tnf	1
GO:0032782	bile acid secretion	1/238	10/23355	0.0973749	0.186235	0.108511	Tnf	1
GO:0034163	regulation of toll-like receptor 9 signaling pathway	1/238	10/23355	0.0973749	0.186235	0.108511	Rsad2	1
GO:0034380	high-density lipoprotein particle assembly	1/238	10/23355	0.0973749	0.186235	0.108511	Apoe	1
GO:0035646	endosome to melanosome transport	1/238	10/23355	0.0973749	0.186235	0.108511	Cd63	1
GO:0035701	hematopoietic stem cell migration	1/238	10/23355	0.0973749	0.186235	0.108511	Ccr2	1
GO:0036462	TRAIL-activated apoptotic signaling pathway	1/238	10/23355	0.0973749	0.186235	0.108511	Atf3	1
GO:0042045	epithelial fluid transport	1/238	10/23355	0.0973749	0.186235	0.108511	Edn1	1
GO:0042118	endothelial cell activation	1/238	10/23355	0.0973749	0.186235	0.108511	Cxcl10	1
GO:0043353	enucleate erythrocyte differentiation	1/238	10/23355	0.0973749	0.186235	0.108511	Id2	1
GO:0043485	endosome to pigment granule transport	1/238	10/23355	0.0973749	0.186235	0.108511	Cd63	1
GO:0045607	regulation of inner ear auditory receptor cell differentiation	1/238	10/23355	0.0973749	0.186235	0.108511	Hes1	1
GO:0045631	regulation of mechanoreceptor differentiation	1/238	10/23355	0.0973749	0.186235	0.108511	Hes1	1
GO:0046543	development of secondary female sexual characteristics	1/238	10/23355	0.0973749	0.186235	0.108511	Areg	1
GO:0048757	pigment granule maturation	1/238	10/23355	0.0973749	0.186235	0.108511	Cd63	1
GO:0051917	regulation of fibrinolysis	1/238	10/23355	0.0973749	0.186235	0.108511	Serpine1	1
GO:0060297	regulation of sarcomere organization	1/238	10/23355	0.0973749	0.186235	0.108511	Edn1	1
GO:0061303	cornea development in camera-type eye	1/238	10/23355	0.0973749	0.186235	0.108511	Limk2	1
GO:0061626	pharyngeal arch artery morphogenesis	1/238	10/23355	0.0973749	0.186235	0.108511	Hes1	1
GO:0070391	response to lipoteichoic acid	1/238	10/23355	0.0973749	0.186235	0.108511	Cd14	1
GO:0070673	response to interleukin-18	1/238	10/23355	0.0973749	0.186235	0.108511	Ifng	1
GO:0071223	cellular response to lipoteichoic acid	1/238	10/23355	0.0973749	0.186235	0.108511	Cd14	1
GO:0071257	cellular response to electrical stimulus	1/238	10/23355	0.0973749	0.186235	0.108511	Actb	1
GO:0071492	cellular response to UV-A	1/238	10/23355	0.0973749	0.186235	0.108511	Mmp9	1
GO:0072173	metanephric tubule morphogenesis	1/238	10/23355	0.0973749	0.186235	0.108511	Hes1	1
GO:0072674	multinuclear osteoclast differentiation	1/238	10/23355	0.0973749	0.186235	0.108511	Dcstamp	1
GO:0090009	primitive streak formation	1/238	10/23355	0.0973749	0.186235	0.108511	Gdf3	1
GO:0090306	spindle assembly involved in meiosis	1/238	10/23355	0.0973749	0.186235	0.108511	Ccnb2	1
GO:0098908	regulation of neuronal action potential	1/238	10/23355	0.0973749	0.186235	0.108511	Ifng	1
GO:0099541	trans-synaptic signaling by lipid	1/238	10/23355	0.0973749	0.186235	0.108511	Fabp5	1
GO:0099542	trans-synaptic signaling by endocannabinoid	1/238	10/23355	0.0973749	0.186235	0.108511	Fabp5	1
GO:0106049	regulation of cellular response to osmotic stress	1/238	10/23355	0.0973749	0.186235	0.108511	Ptgs2	1
GO:1903223	positive regulation of oxidative stress-induced neuron death	1/238	10/23355	0.0973749	0.186235	0.108511	Tnf	1
GO:1905456	regulation of lymphoid progenitor cell differentiation	1/238	10/23355	0.0973749	0.186235	0.108511	Hes1	1
GO:1905941	positive regulation of gonad development	1/238	10/23355	0.0973749	0.186235	0.108511	Cited2	1
GO:2000109	regulation of macrophage apoptotic process	1/238	10/23355	0.0973749	0.186235	0.108511	Ccl5	1
GO:2000391	positive regulation of neutrophil extravasation	1/238	10/23355	0.0973749	0.186235	0.108511	Il1a	1
GO:2000980	regulation of inner ear receptor cell differentiation	1/238	10/23355	0.0973749	0.186235	0.108511	Hes1	1
GO:2001269	positive regulation of cysteine-type endopeptidase activity involved in apoptotic signaling pathway	1/238	10/23355	0.0973749	0.186235	0.108511	Fas	1
GO:0035303	regulation of dephosphorylation	4/238	171/23355	0.0979462	0.187231	0.109091	Ifng/Bmp2/Tnf/Hsp90ab1	4
GO:0006470	protein dephosphorylation	5/238	239/23355	0.0983089	0.187482	0.109237	Dusp5/Dusp2/Dusp1/Tnf/Hsp90ab1	5
GO:0000018	regulation of DNA recombination	3/238	108/23355	0.0983432	0.187482	0.109237	Cd28/Rmi2/Ifng	3
GO:0030004	cellular monovalent inorganic cation homeostasis	3/238	108/23355	0.0983432	0.187482	0.109237	Il1a/Spp1/Sgk1	3
GO:0034446	substrate adhesion-dependent cell spreading	3/238	108/23355	0.0983432	0.187482	0.109237	S100a10/Calr/Dab2	3
GO:0110020	regulation of actomyosin structure organization	3/238	108/23355	0.0983432	0.187482	0.109237	Edn1/S100a10/Actg1	3
GO:0009620	response to fungus	2/238	52/23355	0.0984808	0.187482	0.109237	Cxcl1/Cd209b	2
GO:0060043	regulation of cardiac muscle cell proliferation	2/238	52/23355	0.0984808	0.187482	0.109237	Cited2/Pim1	2
GO:0061028	establishment of endothelial barrier	2/238	52/23355	0.0984808	0.187482	0.109237	Il1b/Tnf	2
GO:0019827	stem cell population maintenance	4/238	172/23355	0.0995223	0.189174	0.110223	Klf10/Hes1/Myc/Med21	4
GO:0046661	male sex differentiation	4/238	172/23355	0.0995223	0.189174	0.110223	Cited2/H3f3b/Ubb/Il1a	4
GO:1902904	negative regulation of supramolecular fiber organization	4/238	172/23355	0.0995223	0.189174	0.110223	Apoe/Tmsb10/Arfgef1/Sgk1	4
GO:0022411	cellular component disassembly	7/238	385/23355	0.10004	0.19006	0.11074	Ddit4/Mmp13/Tnf/C3/Sgk1/Myc/Top2a	7
GO:0014896	muscle hypertrophy	3/238	109/23355	0.100405	0.190559	0.111031	Edn1/Rgs2/Nr4a3	3
GO:1905477	positive regulation of protein localization to membrane	3/238	109/23355	0.100405	0.190559	0.111031	Ccl2/Tnf/Lgals3	3
GO:0019318	hexose metabolic process	5/238	241/23355	0.100933	0.191366	0.111501	Lepr/Atf3/Tnf/Fabp5/Myc	5
GO:0045137	development of primary sexual characteristics	5/238	241/23355	0.100933	0.191366	0.111501	Cited2/H3f3b/Ubb/Serpine1/Il1a	5
GO:0048017	inositol lipid-mediated signaling	4/238	173/23355	0.10111	0.191604	0.11164	Ccl5/Cd28/Edn1/Tnf	4
GO:0010596	negative regulation of endothelial cell migration	2/238	53/23355	0.101682	0.192199	0.111986	Apoe/Tnf	2
GO:0010828	positive regulation of glucose transmembrane transport	2/238	53/23355	0.101682	0.192199	0.111986	C3/Nr4a3	2
GO:0043666	regulation of phosphoprotein phosphatase activity	2/238	53/23355	0.101682	0.192199	0.111986	Tnf/Hsp90ab1	2
GO:0060147	regulation of posttranscriptional gene silencing	2/238	53/23355	0.101682	0.192199	0.111986	Zfp36/Tnf	2
GO:2000677	regulation of transcription regulatory region DNA binding	2/238	53/23355	0.101682	0.192199	0.111986	Id2/Ifng	2
GO:0007548	sex differentiation	6/238	314/23355	0.10294	0.194478	0.113314	Cited2/H3f3b/Ubb/Serpine1/Tcf7/Il1a	6
GO:0098739	import across plasma membrane	4/238	175/23355	0.104321	0.195971	0.114184	Rgs2/Ifng/Tnf/Slc2a3	4
GO:0006641	triglyceride metabolic process	3/238	111/23355	0.10458	0.195971	0.114184	Apoe/C3/Lpl	3
GO:0035249	synaptic transmission, glutamatergic	3/238	111/23355	0.10458	0.195971	0.114184	Ccl2/Ptgs2/Ccr2	3
GO:0072009	nephron epithelium development	3/238	111/23355	0.10458	0.195971	0.114184	Bmp2/Hes1/Myc	3
GO:0031646	positive regulation of nervous system process	2/238	54/23355	0.104913	0.195971	0.114184	Egr2/Trf	2
GO:0043090	amino acid import	2/238	54/23355	0.104913	0.195971	0.114184	Rgs2/Tnf	2
GO:0048546	digestive tract morphogenesis	2/238	54/23355	0.104913	0.195971	0.114184	Id2/Tcf7	2
GO:0051055	negative regulation of lipid biosynthetic process	2/238	54/23355	0.104913	0.195971	0.114184	Apoe/Bmp2	2
GO:0060966	regulation of gene silencing by RNA	2/238	54/23355	0.104913	0.195971	0.114184	Zfp36/Tnf	2
GO:0072091	regulation of stem cell proliferation	2/238	54/23355	0.104913	0.195971	0.114184	Cxcl1/Pim1	2
GO:0098727	maintenance of cell number	4/238	176/23355	0.105944	0.195971	0.114184	Klf10/Hes1/Myc/Med21	4
GO:0001765	membrane raft assembly	1/238	11/23355	0.106577	0.195971	0.114184	S100a10	1
GO:0001767	establishment of lymphocyte polarity	1/238	11/23355	0.106577	0.195971	0.114184	Ccr7	1
GO:0001768	establishment of T cell polarity	1/238	11/23355	0.106577	0.195971	0.114184	Ccr7	1
GO:0003266	regulation of secondary heart field cardioblast proliferation	1/238	11/23355	0.106577	0.195971	0.114184	Hes1	1
GO:0014010	Schwann cell proliferation	1/238	11/23355	0.106577	0.195971	0.114184	Fas	1
GO:0014062	regulation of serotonin secretion	1/238	11/23355	0.106577	0.195971	0.114184	Lgals3	1
GO:0030643	cellular phosphate ion homeostasis	1/238	11/23355	0.106577	0.195971	0.114184	Spp1	1
GO:0030854	positive regulation of granulocyte differentiation	1/238	11/23355	0.106577	0.195971	0.114184	Lef1	1
GO:0031055	chromatin remodeling at centromere	1/238	11/23355	0.106577	0.195971	0.114184	H3f3b	1
GO:0031943	regulation of glucocorticoid metabolic process	1/238	11/23355	0.106577	0.195971	0.114184	Bmp2	1
GO:0032225	regulation of synaptic transmission, dopaminergic	1/238	11/23355	0.106577	0.195971	0.114184	Ptgs2	1
GO:0032353	negative regulation of hormone biosynthetic process	1/238	11/23355	0.106577	0.195971	0.114184	Bmp2	1
GO:0034115	negative regulation of heterotypic cell-cell adhesion	1/238	11/23355	0.106577	0.195971	0.114184	Il10	1
GO:0034154	toll-like receptor 7 signaling pathway	1/238	11/23355	0.106577	0.195971	0.114184	Rsad2	1
GO:0034650	cortisol metabolic process	1/238	11/23355	0.106577	0.195971	0.114184	Bmp2	1
GO:0035726	common myeloid progenitor cell proliferation	1/238	11/23355	0.106577	0.195971	0.114184	Nr4a3	1
GO:0043482	cellular pigment accumulation	1/238	11/23355	0.106577	0.195971	0.114184	Cd63	1
GO:0043619	regulation of transcription from RNA polymerase II promoter in response to oxidative stress	1/238	11/23355	0.106577	0.195971	0.114184	Hmox1	1
GO:0044771	meiotic cell cycle phase transition	1/238	11/23355	0.106577	0.195971	0.114184	Ccnb2	1
GO:0045647	negative regulation of erythrocyte differentiation	1/238	11/23355	0.106577	0.195971	0.114184	Zfp36	1
[truncated: 1,719 more rows]
