# Supplementary material for: Predicting Macrophage Spatial Localization from Single‐Cell Transcriptomes to Uncover Disease Mechanisms
Source: Adv Sci (Weinh). 2026 Feb 28;13(21):e10924. doi: 10.1002/advs.202410924 (PMC13073240; doi:10.1002/advs.202410924)
Supplement: Supplementary file 11 — Supplemental Table 10 [file ADVS-13-e10924-s006.xlsx]

## Sheet: Sheet1
	p_val	avg_log2FC	pct.1	pct.2	p_val_adj	cluster	gene
Cd3e	0	0.982439	0.957	0.353	0	T_cell_1	Cd3e
Cd3d	0	0.959171	0.933	0.329	0	T_cell_1	Cd3d
Cd3g	0	0.928714	0.939	0.366	0	T_cell_1	Cd3g
Lat	0	0.811234	0.863	0.388	0	T_cell_1	Lat
Tcf7	0	0.766877	0.879	0.354	0	T_cell_1	Tcf7
Ms4a4b	0	0.761357	0.971	0.502	0	T_cell_1	Ms4a4b
Thy1	0	0.729496	0.869	0.385	0	T_cell_1	Thy1
Gm8369	0	0.674777	0.92	0.412	0	T_cell_1	Gm8369
Lef1	0	0.589048	0.88	0.36	0	T_cell_1	Lef1
Igfbp4	0	0.387909	0.858	0.42	0	T_cell_1	Igfbp4
Ccr7	0	0.38366	0.871	0.491	0	T_cell_1	Ccr7
Ltb	4.4428e-291	0.688929	0.867	0.495	8.8856e-288	T_cell_1	Ltb
Ifi47	1.4118e-252	0.410701	0.813	0.509	2.82359e-249	T_cell_1	Ifi47
Socs1	1.36898e-248	0.408434	0.793	0.422	2.73796e-245	T_cell_1	Socs1
AW112010	5.1632e-221	0.590655	0.861	0.546	1.03264e-217	T_cell_1	AW112010
Gimap4	3.90894e-218	0.507431	0.807	0.455	7.81788e-215	T_cell_1	Gimap4
Dusp10	2.19875e-216	0.387055	0.663	0.297	4.39751e-213	T_cell_1	Dusp10
Il7r	9.53599e-215	0.662689	0.733	0.329	1.9072e-211	T_cell_1	Il7r
Trac	7.72161e-210	0.652354	0.711	0.314	1.54432e-206	T_cell_1	Trac
Tagap	1.9181e-194	0.310846	0.839	0.527	3.83619e-191	T_cell_1	Tagap
Trbv13-1	4.25698e-192	0.320077	0.617	0.229	8.51395e-189	T_cell_1	Trbv13-1
Ly6a	4.81432e-188	0.607949	0.744	0.42	9.62864e-185	T_cell_1	Ly6a
Ptprcap	8.08778e-181	0.498319	0.84	0.505	1.61756e-177	T_cell_1	Ptprcap
Gm20400	3.08927e-177	0.301969	0.709	0.416	6.17854e-174	T_cell_1	Gm20400
Trbc2	2.87524e-154	0.615438	0.677	0.331	5.75049e-151	T_cell_1	Trbc2
Tnfrsf18	2.16931e-150	0.53392	0.671	0.367	4.33862e-147	T_cell_1	Tnfrsf18
Icos	1.85556e-138	0.573	0.625	0.212	3.71111e-135	T_cell_1	Icos
Cd28	2.61803e-138	0.531163	0.67	0.281	5.23606e-135	T_cell_1	Cd28
Hopx	3.02351e-131	0.460191	0.739	0.493	6.04701e-128	T_cell_1	Hopx
Cd69	4.66133e-130	0.47379	0.809	0.563	9.32267e-127	T_cell_1	Cd69
Trbv13-2	5.98251e-127	0.407962	0.566	0.201	1.1965e-123	T_cell_1	Trbv13-2
Cd5	2.38678e-122	0.637533	0.627	0.288	4.77355e-119	T_cell_1	Cd5
Dusp2	8.04517e-121	0.32941	0.875	0.639	1.60903e-117	T_cell_1	Dusp2
Gimap7	4.11061e-116	0.346545	0.677	0.398	8.22121e-113	T_cell_1	Gimap7
Gbp6	1.09322e-115	0.255678	0.559	0.247	2.18644e-112	T_cell_1	Gbp6
Cd4	1.33147e-101	0.605898	0.551	0.185	2.66293e-98	T_cell_1	Cd4
Cxcr3	1.83429e-101	0.370079	0.608	0.318	3.66858e-98	T_cell_1	Cxcr3
Sh2d1a	3.96663e-101	0.312119	0.625	0.332	7.93325e-98	T_cell_1	Sh2d1a
Cited2	4.1439e-92	0.313797	0.789	0.567	8.2878e-89	T_cell_1	Cited2
Rgcc	9.97758e-91	0.31635	0.694	0.468	1.99552e-87	T_cell_1	Rgcc
Il2rb	3.99073e-85	0.283112	0.728	0.467	7.98146e-82	T_cell_1	Il2rb
Tesc	2.52145e-82	0.310879	0.563	0.29	5.04291e-79	T_cell_1	Tesc
Cd40lg	2.20525e-53	0.606534	0.515	0.174	4.41049e-50	T_cell_1	Cd40lg
Dnajb1	4.36788e-52	0.294658	0.817	0.696	8.73575e-49	T_cell_1	Dnajb1
Tnfrsf4	4.83008e-52	0.630525	0.449	0.147	9.66015e-49	T_cell_1	Tnfrsf4
Traf1	8.07728e-47	0.308289	0.654	0.477	1.61546e-43	T_cell_1	Traf1
Ifi27l2a	3.70461e-45	0.310946	0.73	0.59	7.40923e-42	T_cell_1	Ifi27l2a
Ctla4	5.76225e-25	0.448056	0.476	0.189	1.15245e-21	T_cell_1	Ctla4
Sh2d2a	1.55952e-20	0.297125	0.571	0.371	3.11903e-17	T_cell_1	Sh2d2a
Cxcr6	1.08844e-18	0.328959	0.525	0.268	2.17689e-15	T_cell_1	Cxcr6
Gata3	4.75933e-16	0.289923	0.488	0.281	9.51866e-13	T_cell_1	Gata3
Ccr8	3.36892e-15	0.327082	0.403	0.197	6.73783e-12	T_cell_1	Ccr8
Trbc1	1.74809e-14	0.251431	0.526	0.338	3.49617e-11	T_cell_1	Trbc1
Tnfsf8	1.98534e-07	0.294478	0.449	0.25	0.000397067	T_cell_1	Tnfsf8
Ccl5	0	1.38515	0.988	0.656	0	T_cell_2	Ccl5
Nkg7	0	1.32988	0.995	0.53	0	T_cell_2	Nkg7
Cd8b1	0	1.25008	0.823	0.292	0	T_cell_2	Cd8b1
Ms4a4b1	0	1.06338	0.973	0.517	0	T_cell_2	Ms4a4b
Ctsw	0	0.990013	0.92	0.402	0	T_cell_2	Ctsw
Ly6c2	0	0.981505	0.829	0.515	0	T_cell_2	Ly6c2
Cd3e1	0	0.938026	0.965	0.371	0	T_cell_2	Cd3e
Cd3g1	0	0.925634	0.96	0.382	0	T_cell_2	Cd3g
Cd3d1	0	0.910769	0.943	0.347	0	T_cell_2	Cd3d
Thy11	0	0.872714	0.927	0.394	0	T_cell_2	Thy1
Gzmb	0	0.868242	0.803	0.418	0	T_cell_2	Gzmb
AW1120101	0	0.865769	0.958	0.546	0	T_cell_2	AW112010
Hopx1	0	0.824619	0.914	0.483	0	T_cell_2	Hopx
Lat1	0	0.786696	0.902	0.399	0	T_cell_2	Lat
Gimap71	0	0.767511	0.829	0.391	0	T_cell_2	Gimap7
Klrc1	0	0.710884	0.81	0.387	0	T_cell_2	Klrc1
Cd160	0	0.504413	0.747	0.332	0	T_cell_2	Cd160
Sh2d1a1	0	0.490169	0.795	0.324	0	T_cell_2	Sh2d1a
Trbc11	0	0.474568	0.803	0.316	0	T_cell_2	Trbc1
Trbv16	0	0.364777	0.716	0.274	0	T_cell_2	Trbv16
Eomes	0	0.347044	0.797	0.355	0	T_cell_2	Eomes
Ifng	2.79251e-300	0.850239	0.83	0.439	5.58502e-297	T_cell_2	Ifng
Il2rb1	6.95022e-297	0.679033	0.892	0.459	1.39004e-293	T_cell_2	Il2rb
Gimap41	2.91922e-279	0.774818	0.842	0.462	5.83843e-276	T_cell_2	Gimap4
Gzmk	1.01154e-276	0.658979	0.685	0.205	2.02307e-273	T_cell_2	Gzmk
Ptprcap1	2.47803e-274	0.648455	0.924	0.507	4.95607e-271	T_cell_2	Ptprcap
Prf1	6.43149e-266	0.350288	0.801	0.478	1.2863e-262	T_cell_2	Prf1
Cd8a	3.02002e-256	0.98765	0.706	0.257	6.04004e-253	T_cell_2	Cd8a
Klrd1	1.22986e-241	0.598996	0.791	0.407	2.45971e-238	T_cell_2	Klrd1
Klrk1	1.67612e-240	0.513119	0.787	0.414	3.35224e-237	T_cell_2	Klrk1
Trbc21	7.21683e-239	0.653607	0.782	0.331	1.44337e-235	T_cell_2	Trbc2
Dusp21	2.34672e-234	0.688017	0.884	0.646	4.69345e-231	T_cell_2	Dusp2
Gm83691	1.54475e-185	0.432538	0.79	0.441	3.0895e-182	T_cell_2	Gm8369
Xcl1	1.34651e-183	0.823201	0.726	0.394	2.69303e-180	T_cell_2	Xcl1
Sh2d2a1	4.07889e-176	0.639176	0.755	0.359	8.15778e-173	T_cell_2	Sh2d2a
Ctla2a	2.4558e-173	0.722777	0.714	0.34	4.9116e-170	T_cell_2	Ctla2a
Cd281	8.75911e-173	0.632241	0.716	0.289	1.75182e-169	T_cell_2	Cd28
Cd691	8.96e-171	0.565141	0.876	0.564	1.792e-167	T_cell_2	Cd69
Gem	2.86081e-168	0.445657	0.782	0.456	5.72162e-165	T_cell_2	Gem
Trac1	3.23273e-155	0.610439	0.709	0.327	6.46546e-152	T_cell_2	Trac
Serpinb6b	2.42772e-149	0.360559	0.726	0.429	4.85543e-146	T_cell_2	Serpinb6b
Dnajb11	7.97699e-147	0.510922	0.916	0.69	1.5954e-143	T_cell_2	Dnajb1
Serpinb9	3.21544e-140	0.330652	0.745	0.482	6.43087e-137	T_cell_2	Serpinb9
Cd7	6.47457e-130	0.490424	0.737	0.48	1.29491e-126	T_cell_2	Cd7
Trbv12-2	3.30124e-124	0.383229	0.615	0.287	6.60247e-121	T_cell_2	Trbv12-2
Ccl4	9.34292e-119	0.535624	0.871	0.667	1.86858e-115	T_cell_2	Ccl4
Gzma	3.54473e-113	0.395671	0.748	0.519	7.08945e-110	T_cell_2	Gzma
Rgs1	5.26127e-109	0.464418	0.868	0.642	1.05225e-105	T_cell_2	Rgs1
Serpina3g	1.33566e-104	0.322699	0.683	0.414	2.67133e-101	T_cell_2	Serpina3g
Ltb1	6.0513e-103	0.449325	0.824	0.512	1.21026e-99	T_cell_2	Ltb
Tcf71	9.60755e-95	0.258565	0.703	0.388	1.92151e-91	T_cell_2	Tcf7
Gpr171	2.02935e-88	0.282416	0.679	0.413	4.05871e-85	T_cell_2	Gpr171
Tagap1	1.50183e-84	0.32334	0.775	0.543	3.00366e-81	T_cell_2	Tagap
Trbv3	4.44057e-74	0.264126	0.544	0.215	8.88114e-71	T_cell_2	Trbv3
Txnip	2.28322e-72	0.287385	0.852	0.633	4.56644e-69	T_cell_2	Txnip
Slamf7	3.99288e-70	0.33005	0.662	0.42	7.98576e-67	T_cell_2	Slamf7
Klf2	1.31475e-66	0.30431	0.953	0.85	2.6295e-63	T_cell_2	Klf2
Hsd11b1	8.5937e-63	0.267455	0.661	0.437	1.71874e-59	T_cell_2	Hsd11b1
Trbv13-21	2.17914e-58	0.312895	0.534	0.215	4.35828e-55	T_cell_2	Trbv13-2
Ifi471	1.1528e-55	0.416552	0.671	0.532	2.3056e-52	T_cell_2	Ifi47
Crip1	5.19584e-51	0.265471	0.897	0.773	1.03917e-47	T_cell_2	Crip1
Cxcr61	1.51837e-47	0.467149	0.618	0.266	3.03674e-44	T_cell_2	Cxcr6
Hspa1b	4.4046e-47	0.309584	0.826	0.708	8.80921e-44	T_cell_2	Hspa1b
Ier5l	1.92363e-44	0.280767	0.568	0.382	3.84725e-41	T_cell_2	Ier5l
Cxcr31	9.27327e-37	0.451569	0.571	0.331	1.85465e-33	T_cell_2	Cxcr3
Cd51	5.4998e-27	0.357786	0.541	0.307	1.09996e-23	T_cell_2	Cd5
Nr4a2	1.81088e-21	0.331744	0.582	0.426	3.62176e-18	T_cell_2	Nr4a2
Tigit	2.27373e-16	0.270291	0.514	0.298	4.54747e-13	T_cell_2	Tigit
Socs11	7.86804e-16	0.274611	0.586	0.455	1.57361e-12	T_cell_2	Socs1
Malat1	6.95888e-262	0.300264	0.993	0.964	1.39178e-258	Malat_T_cell	Malat1
Gm83692	6.01491e-189	0.304489	0.84	0.437	1.20298e-185	Malat_T_cell	Gm8369
Lef11	5.56906e-153	0.33018	0.755	0.39	1.11381e-149	Malat_T_cell	Lef1
Ms4a4b2	1.07255e-73	0.31486	0.807	0.534	2.1451e-70	Malat_T_cell	Ms4a4b
Spp1	1.36037e-70	0.253436	0.754	0.45	2.72075e-67	Malat_T_cell	Spp1
Tcf72	6.3743e-62	0.328583	0.68	0.391	1.27486e-58	Malat_T_cell	Tcf7
Ctla41	1.70179e-46	0.251465	0.299	0.216	3.40359e-43	Malat_T_cell	Ctla4
Fosb	7.72678e-38	0.362998	0.737	0.64	1.54536e-34	Malat_T_cell	Fosb
Malt1	2.84783e-11	0.36347	0.6	0.59	5.69566e-08	Malat_T_cell	Malt1
Kap	5.89912e-08	0.260125	0.531	0.32	0.000117982	Malat_T_cell	Kap
Cd282	3.54514e-06	0.46602	0.508	0.31	0.00709028	Malat_T_cell	Cd28
Cd52	0.00243774	0.478636	0.49	0.313	1	Malat_T_cell	Cd5
Gpx3	0	2.18256	0.991	0.39	0	Renal_cell_1	Gpx3
Aldob	0	1.86424	0.99	0.417	0	Renal_cell_1	Aldob
Spink1	0	1.84474	0.977	0.373	0	Renal_cell_1	Spink1
Fxyd2	0	1.83766	0.989	0.355	0	Renal_cell_1	Fxyd2
Rida	0	1.64951	0.986	0.395	0	Renal_cell_1	Rida
Spp11	0	1.62265	0.931	0.438	0	Renal_cell_1	Spp1
Ndrg1	0	1.57963	0.978	0.426	0	Renal_cell_1	Ndrg1
Dbi	0	1.51046	0.994	0.574	0	Renal_cell_1	Dbi
Cda	0	1.50109	0.952	0.321	0	Renal_cell_1	Cda
Keg1	0	1.48666	0.915	0.349	0	Renal_cell_1	Keg1
Ldhb	0	1.47461	0.955	0.326	0	Renal_cell_1	Ldhb
Pdzk1ip1	0	1.47291	0.932	0.352	0	Renal_cell_1	Pdzk1ip1
Chpt1	0	1.46733	0.963	0.402	0	Renal_cell_1	Chpt1
Gsta2	0	1.45295	0.927	0.474	0	Renal_cell_1	Gsta2
Pck1	0	1.44963	0.878	0.444	0	Renal_cell_1	Pck1
Miox	0	1.43905	0.875	0.291	0	Renal_cell_1	Miox
Cd63	0	1.41162	0.955	0.384	0	Renal_cell_1	Cd63
Akr1c21	0	1.40518	0.887	0.36	0	Renal_cell_1	Akr1c21
Chchd10	0	1.39246	0.967	0.477	0	Renal_cell_1	Chchd10
Fbp1	0	1.38187	0.908	0.365	0	Renal_cell_1	Fbp1
Slc34a1	0	1.37668	0.874	0.342	0	Renal_cell_1	Slc34a1
Slc13a1	0	1.32682	0.824	0.419	0	Renal_cell_1	Slc13a1
Igfbp7	0	1.29627	0.898	0.295	0	Renal_cell_1	Igfbp7
Cltrn	0	1.28112	0.875	0.306	0	Renal_cell_1	Cltrn
Glyat	0	1.28017	0.913	0.457	0	Renal_cell_1	Glyat
Slc27a2	0	1.2665	0.859	0.347	0	Renal_cell_1	Slc27a2
Lrp2	0	1.25797	0.864	0.45	0	Renal_cell_1	Lrp2
Acsm2	0	1.23827	0.863	0.292	0	Renal_cell_1	Acsm2
Timp3	0	1.23812	0.842	0.346	0	Renal_cell_1	Timp3
Ass1	0	1.22445	0.941	0.433	0	Renal_cell_1	Ass1
S100g	0	1.21881	0.866	0.507	0	Renal_cell_1	S100g
Slc4a4	0	1.2054	0.836	0.332	0	Renal_cell_1	Slc4a4
Ttc36	0	1.20377	0.848	0.236	0	Renal_cell_1	Ttc36
Cyb5a	0	1.20345	0.964	0.557	0	Renal_cell_1	Cyb5a
Calml4	0	1.19843	0.879	0.366	0	Renal_cell_1	Calml4
Guca2b	0	1.18805	0.866	0.374	0	Renal_cell_1	Guca2b
Tsc22d1	0	1.18455	0.934	0.396	0	Renal_cell_1	Tsc22d1
Sord	0	1.1801	0.885	0.434	0	Renal_cell_1	Sord
Gstm1	0	1.17456	0.884	0.518	0	Renal_cell_1	Gstm1
Pdzk1	0	1.12004	0.864	0.333	0	Renal_cell_1	Pdzk1
Pcbd1	0	1.11824	0.873	0.301	0	Renal_cell_1	Pcbd1
Idh1	0	1.1048	0.876	0.446	0	Renal_cell_1	Idh1
Cystm1	0	1.08739	0.893	0.375	0	Renal_cell_1	Cystm1
Plscr2	0	1.08439	0.896	0.441	0	Renal_cell_1	Plscr2
Slc25a39	0	1.07738	0.942	0.522	0	Renal_cell_1	Slc25a39
Cisd1	0	1.06987	0.917	0.493	0	Renal_cell_1	Cisd1
Fmo1	0	1.05949	0.832	0.368	0	Renal_cell_1	Fmo1
Prdx5	0	1.05752	0.998	0.682	0	Renal_cell_1	Prdx5
Akr1a1	0	1.05076	0.988	0.708	0	Renal_cell_1	Akr1a1
Cyp2j5	0	1.04187	0.827	0.33	0	Renal_cell_1	Cyp2j5
Sult1d1	0	1.03346	0.832	0.392	0	Renal_cell_1	Sult1d1
Adh1	0	1.03122	0.734	0.335	0	Renal_cell_1	Adh1
Akr7a5	0	1.02943	0.873	0.401	0	Renal_cell_1	Akr7a5
Cpn1	0	1.0292	0.841	0.426	0	Renal_cell_1	Cpn1
Etfb	0	1.02681	0.94	0.593	0	Renal_cell_1	Etfb
Gstm5	0	1.02389	0.834	0.389	0	Renal_cell_1	Gstm5
S100a1	0	1.0233	0.904	0.455	0	Renal_cell_1	S100a1
Cyp4b1	0	1.02226	0.759	0.398	0	Renal_cell_1	Cyp4b1
Abcg2	0	1.02161	0.826	0.365	0	Renal_cell_1	Abcg2
Comt	0	1.02025	0.91	0.529	0	Renal_cell_1	Comt
Ddah1	0	1.01565	0.832	0.419	0	Renal_cell_1	Ddah1
Slc22a12	0	1.01393	0.783	0.404	0	Renal_cell_1	Slc22a12
Atp1b1	0	0.994277	0.89	0.479	0	Renal_cell_1	Atp1b1
Gpx4	0	0.985305	0.996	0.789	0	Renal_cell_1	Gpx4
Cndp2	0	0.984309	0.885	0.537	0	Renal_cell_1	Cndp2
Msra	0	0.979281	0.873	0.529	0	Renal_cell_1	Msra
Hint2	0	0.976923	0.883	0.44	0	Renal_cell_1	Hint2
Selenop	0	0.972607	0.911	0.476	0	Renal_cell_1	Selenop
Fgg	0	0.970708	0.773	0.502	0	Renal_cell_1	Fgg
Cat	0	0.96205	0.897	0.51	0	Renal_cell_1	Cat
Sod3	0	0.960706	0.734	0.276	0	Renal_cell_1	Sod3
Ctsl	0	0.960167	0.873	0.519	0	Renal_cell_1	Ctsl
Gclm	0	0.95958	0.902	0.518	0	Renal_cell_1	Gclm
Pter	0	0.947154	0.805	0.444	0	Renal_cell_1	Pter
Fga	0	0.946388	0.807	0.474	0	Renal_cell_1	Fga
Atpif1	0	0.94473	0.97	0.603	0	Renal_cell_1	Atpif1
Cryl1	0	0.944521	0.824	0.427	0	Renal_cell_1	Cryl1
Cycs	0	0.944284	0.977	0.698	0	Renal_cell_1	Cycs
Acox1	0	0.940648	0.829	0.374	0	Renal_cell_1	Acox1
Mdh1	0	0.940439	0.96	0.65	0	Renal_cell_1	Mdh1
Acy3	0	0.932678	0.749	0.307	0	Renal_cell_1	Acy3
Ddt	0	0.932435	0.868	0.448	0	Renal_cell_1	Ddt
Fah	0	0.931635	0.8	0.312	0	Renal_cell_1	Fah
Dao	0	0.923741	0.784	0.379	0	Renal_cell_1	Dao
Ndufa4	0	0.922783	0.987	0.762	0	Renal_cell_1	Ndufa4
Mgst3	0	0.916921	0.864	0.421	0	Renal_cell_1	Mgst3
Tcn2	0	0.914247	0.833	0.437	0	Renal_cell_1	Tcn2
Tmem174	0	0.914114	0.728	0.285	0	Renal_cell_1	Tmem174
Me1	0	0.904655	0.769	0.331	0	Renal_cell_1	Me1
Mpc2	0	0.902888	0.938	0.611	0	Renal_cell_1	Mpc2
Prdx1	0	0.900516	0.983	0.76	0	Renal_cell_1	Prdx1
Gipc2	0	0.899056	0.824	0.426	0	Renal_cell_1	Gipc2
Cryz	0	0.896196	0.78	0.324	0	Renal_cell_1	Cryz
Hadh	0	0.895428	0.819	0.384	0	Renal_cell_1	Hadh
Lap3	0	0.88972	0.826	0.44	0	Renal_cell_1	Lap3
Suclg2	0	0.885828	0.844	0.485	0	Renal_cell_1	Suclg2
Mettl26	0	0.885776	0.812	0.414	0	Renal_cell_1	Mettl26
Selenbp1	0	0.871193	0.783	0.452	0	Renal_cell_1	Selenbp1
Id3	0	0.86819	0.861	0.469	0	Renal_cell_1	Id3
Npl	0	0.866614	0.82	0.432	0	Renal_cell_1	Npl
Stard10	0	0.865487	0.775	0.382	0	Renal_cell_1	Stard10
1700016C15Rik	0	0.849814	0.832	0.446	0	Renal_cell_1	1700016C15Rik
Khk	0	0.847197	0.768	0.401	0	Renal_cell_1	Khk
Acot13	0	0.843637	0.799	0.442	0	Renal_cell_1	Acot13
Tmem176b	0	0.841894	0.931	0.505	0	Renal_cell_1	Tmem176b
Tmem252	0	0.82593	0.757	0.317	0	Renal_cell_1	Tmem252
Iah1	0	0.824098	0.839	0.494	0	Renal_cell_1	Iah1
Bdh2	0	0.818061	0.737	0.312	0	Renal_cell_1	Bdh2
Csrp2	0	0.815274	0.752	0.336	0	Renal_cell_1	Csrp2
Dab2	0	0.814386	0.884	0.543	0	Renal_cell_1	Dab2
Cstb	0	0.80799	0.929	0.585	0	Renal_cell_1	Cstb
Sfxn1	0	0.802394	0.814	0.468	0	Renal_cell_1	Sfxn1
Acadm	0	0.799759	0.791	0.391	0	Renal_cell_1	Acadm
Pipox	0	0.799679	0.731	0.293	0	Renal_cell_1	Pipox
Gmpr	0	0.790578	0.817	0.361	0	Renal_cell_1	Gmpr
Gsta3	0	0.766715	0.752	0.388	0	Renal_cell_1	Gsta3
ccdc198	0	0.764783	0.829	0.394	0	Renal_cell_1	ccdc198
Wfdc2	0	0.745069	0.75	0.219	0	Renal_cell_1	Wfdc2
Nox4	0	0.708948	0.753	0.352	0	Renal_cell_1	Nox4
Tnfrsf12a	0	0.674511	0.795	0.451	0	Renal_cell_1	Tnfrsf12a
Tst	0	0.673093	0.704	0.251	0	Renal_cell_1	Tst
2200002D01Rik	0	0.642198	0.768	0.342	0	Renal_cell_1	2200002D01Rik
Gabarapl1	0	0.641528	0.736	0.296	0	Renal_cell_1	Gabarapl1
Cyp24a1	0	0.607825	0.715	0.404	0	Renal_cell_1	Cyp24a1
Fgb	0	0.604573	0.697	0.391	0	Renal_cell_1	Fgb
Rcan1	0	0.595529	0.765	0.45	0	Renal_cell_1	Rcan1
Ccn1	0	0.593283	0.696	0.284	0	Renal_cell_1	Ccn1
Havcr1	0	0.570214	0.713	0.301	0	Renal_cell_1	Havcr1
Steap2	0	0.54005	0.701	0.312	0	Renal_cell_1	Steap2
Tacc2	0	0.52056	0.707	0.315	0	Renal_cell_1	Tacc2
Tfcp2l1	0	0.51976	0.701	0.345	0	Renal_cell_1	Tfcp2l1
Acnat2	0	0.494175	0.642	0.164	0	Renal_cell_1	Acnat2
Pakap.1	0	0.479111	0.721	0.368	0	Renal_cell_1	Pakap.1
Gsta4	0	0.445931	0.717	0.397	0	Renal_cell_1	Gsta4
Apob	0	0.445624	0.699	0.403	0	Renal_cell_1	Apob
Rnf183	0	0.374247	0.62	0.195	0	Renal_cell_1	Rnf183
Aebp1	0	0.358273	0.66	0.232	0	Renal_cell_1	Aebp1
Amotl2	0	0.274859	0.627	0.197	0	Renal_cell_1	Amotl2
Qdpr	2.2104e-306	0.790848	0.807	0.514	4.4208e-303	Renal_cell_1	Qdpr
Cbr1	1.23018e-304	0.602696	0.78	0.462	2.46037e-301	Renal_cell_1	Cbr1
Gstz1	1.28984e-304	0.719451	0.716	0.335	2.57968e-301	Renal_cell_1	Gstz1
Mgst1	1.78254e-302	0.714973	0.827	0.571	3.56508e-299	Renal_cell_1	Mgst1
Slc17a1	1.93098e-302	0.821781	0.722	0.318	3.86196e-299	Renal_cell_1	Slc17a1
Folr1	1.71723e-301	0.824341	0.721	0.309	3.43446e-298	Renal_cell_1	Folr1
Abcc2	2.40656e-301	0.827415	0.728	0.35	4.81312e-298	Renal_cell_1	Abcc2
Hoga1	3.27083e-301	0.658862	0.679	0.248	6.54166e-298	Renal_cell_1	Hoga1
Erich4	2.78925e-300	0.705265	0.684	0.218	5.57851e-297	Renal_cell_1	Erich4
Igfbp41	1.14578e-299	0.786436	0.787	0.446	2.29156e-296	Renal_cell_1	Igfbp4
Idh2	1.89188e-296	0.74572	0.787	0.453	3.78375e-293	Renal_cell_1	Idh2
Bicc1	1.8569e-292	0.583568	0.7	0.328	3.71379e-289	Renal_cell_1	Bicc1
4833439L19Rik	6.04323e-292	0.794653	0.782	0.47	1.20865e-288	Renal_cell_1	4833439L19Rik
Aldh6a1	2.64988e-290	0.819652	0.751	0.439	5.29976e-287	Renal_cell_1	Aldh6a1
Tmem176a	7.42749e-290	0.774886	0.873	0.462	1.4855e-286	Renal_cell_1	Tmem176a
Slc22a1	3.82941e-283	0.767029	0.67	0.172	7.65882e-280	Renal_cell_1	Slc22a1
Ephx2	2.82897e-280	0.758946	0.695	0.286	5.65794e-277	Renal_cell_1	Ephx2
Dhrs4	4.73412e-280	0.775657	0.77	0.47	9.46823e-277	Renal_cell_1	Dhrs4
Lactb2	5.74079e-278	0.73222	0.729	0.326	1.14816e-274	Renal_cell_1	Lactb2
Echdc2	1.83702e-276	0.674507	0.67	0.233	3.67404e-273	Renal_cell_1	Echdc2
Grhpr	2.61489e-276	0.769677	0.721	0.366	5.22979e-273	Renal_cell_1	Grhpr
Net1	3.67032e-276	0.433037	0.728	0.377	7.34064e-273	Renal_cell_1	Net1
Hebp1	5.58219e-276	0.690751	0.704	0.352	1.11644e-272	Renal_cell_1	Hebp1
Cryzl2	1.95741e-273	0.762995	0.727	0.391	3.91483e-270	Renal_cell_1	Cryzl2
Kap1	8.87358e-271	1.29863	0.699	0.308	1.77472e-267	Renal_cell_1	Kap
Pth1r	8.895e-269	0.744545	0.71	0.353	1.779e-265	Renal_cell_1	Pth1r
Ldhd	8.80773e-268	0.775649	0.716	0.334	1.76155e-264	Renal_cell_1	Ldhd
Pecr	1.02135e-266	0.746594	0.687	0.306	2.0427e-263	Renal_cell_1	Pecr
Gstt1	2.0003e-265	0.483746	0.657	0.252	4.0006e-262	Renal_cell_1	Gstt1
Aldh8a1	2.39518e-265	0.750846	0.679	0.266	4.79036e-262	Renal_cell_1	Aldh8a1
4931406C07Rik	5.55208e-265	0.770211	0.711	0.348	1.11042e-261	Renal_cell_1	4931406C07Rik
Ggt1	4.2569e-262	0.845616	0.732	0.433	8.51379e-259	Renal_cell_1	Ggt1
Acat1	1.69232e-261	0.711487	0.79	0.462	3.38464e-258	Renal_cell_1	Acat1
Lad1	9.50746e-261	0.518222	0.701	0.406	1.90149e-257	Renal_cell_1	Lad1
Oxct1	1.2232e-260	0.705337	0.792	0.471	2.44639e-257	Renal_cell_1	Oxct1
Srxn1	2.88482e-258	0.423153	0.708	0.41	5.76964e-255	Renal_cell_1	Srxn1
Errfi1	2.75745e-257	0.626921	0.795	0.415	5.5149e-254	Renal_cell_1	Errfi1
Gcdh	9.54167e-255	0.732309	0.711	0.371	1.90833e-251	Renal_cell_1	Gcdh
Cideb	1.24883e-254	0.662398	0.656	0.219	2.49766e-251	Renal_cell_1	Cideb
Ugt3a2	5.33129e-254	0.740157	0.684	0.293	1.06626e-250	Renal_cell_1	Ugt3a2
Fahd1	1.13032e-253	0.677109	0.671	0.299	2.26065e-250	Renal_cell_1	Fahd1
Nudt19	9.14626e-251	0.804297	0.756	0.495	1.82925e-247	Renal_cell_1	Nudt19
Tinagl1	1.29461e-249	0.2704	0.629	0.285	2.58921e-246	Renal_cell_1	Tinagl1
Mettl7b	6.24179e-247	0.701021	0.681	0.308	1.24836e-243	Renal_cell_1	Mettl7b
Tmem37	8.72487e-247	0.602546	0.704	0.356	1.74497e-243	Renal_cell_1	Tmem37
Mfsd4b5	1.86569e-246	0.735156	0.684	0.324	3.73138e-243	Renal_cell_1	Mfsd4b5
Nqo1	6.42725e-240	0.460553	0.669	0.387	1.28545e-236	Renal_cell_1	Nqo1
Rnf186	1.13885e-239	0.251703	0.56	0.192	2.2777e-236	Renal_cell_1	Rnf186
Bphl	4.92962e-239	0.707216	0.697	0.352	9.85925e-236	Renal_cell_1	Bphl
Wwc1	6.07791e-238	0.478538	0.677	0.368	1.21558e-234	Renal_cell_1	Wwc1
Gclc	1.1319e-237	0.551406	0.775	0.457	2.2638e-234	Renal_cell_1	Gclc
Id1	2.94129e-237	0.356565	0.715	0.484	5.88259e-234	Renal_cell_1	Id1
Gdf15	5.78588e-234	0.466516	0.616	0.237	1.15718e-230	Renal_cell_1	Gdf15
Slc22a18	8.31206e-234	0.701509	0.677	0.331	1.66241e-230	Renal_cell_1	Slc22a18
Hpn	7.59283e-233	0.713823	0.676	0.271	1.51857e-229	Renal_cell_1	Hpn
Timd2	1.23487e-230	0.58074	0.633	0.254	2.46975e-227	Renal_cell_1	Timd2
Cldn10	4.46683e-230	0.670873	0.676	0.327	8.93366e-227	Renal_cell_1	Cldn10
Zbtb20	1.44491e-221	0.686683	0.768	0.487	2.88982e-218	Renal_cell_1	Zbtb20
Glod5	5.3166e-221	0.522198	0.611	0.205	1.06332e-217	Renal_cell_1	Glod5
Mep1a	6.51066e-221	0.657294	0.64	0.26	1.30213e-217	Renal_cell_1	Mep1a
Hgd	6.82949e-220	0.700231	0.657	0.312	1.3659e-216	Renal_cell_1	Hgd
Hmox1	1.26456e-214	0.48312	0.797	0.563	2.52912e-211	Renal_cell_1	Hmox1
Gas6	1.3289e-214	0.698801	0.703	0.415	2.6578e-211	Renal_cell_1	Gas6
Kcnj15	1.4674e-214	0.687893	0.662	0.332	2.9348e-211	Renal_cell_1	Kcnj15
Cldn2	3.04461e-214	0.710748	0.663	0.3	6.08923e-211	Renal_cell_1	Cldn2
Ghr	5.80249e-209	0.68166	0.672	0.354	1.1605e-205	Renal_cell_1	Ghr
Pax8	4.83869e-208	0.355731	0.589	0.198	9.67737e-205	Renal_cell_1	Pax8
Tns1	1.5143e-205	0.692033	0.669	0.326	3.02859e-202	Renal_cell_1	Tns1
Hnf4a	3.92437e-202	0.641179	0.662	0.362	7.84874e-199	Renal_cell_1	Hnf4a
Cyp2e1	1.08485e-201	0.666863	0.596	0.158	2.1697e-198	Renal_cell_1	Cyp2e1
Paqr5	2.51594e-201	0.338049	0.601	0.246	5.03188e-198	Renal_cell_1	Paqr5
Aass	3.24785e-201	0.654236	0.631	0.268	6.49569e-198	Renal_cell_1	Aass
Cdh16	2.37682e-196	0.647435	0.65	0.314	4.75363e-193	Renal_cell_1	Cdh16
Acaa1b	2.76546e-196	0.791174	0.663	0.406	5.53091e-193	Renal_cell_1	Acaa1b
Slc40a1	1.68018e-195	0.322484	0.674	0.403	3.36036e-192	Renal_cell_1	Slc40a1
Slc17a3	2.27715e-194	0.664294	0.642	0.328	4.55429e-191	Renal_cell_1	Slc17a3
Slc3a1	8.15301e-192	0.654581	0.623	0.221	1.6306e-188	Renal_cell_1	Slc3a1
Adgrg1	1.17563e-191	0.442319	0.652	0.366	2.35127e-188	Renal_cell_1	Adgrg1
Cryab	2.10578e-191	0.561916	0.601	0.229	4.21157e-188	Renal_cell_1	Cryab
Gc	5.82399e-191	0.256344	0.596	0.309	1.1648e-187	Renal_cell_1	Gc
Cyp4a14	1.4259e-190	0.421723	0.569	0.228	2.85179e-187	Renal_cell_1	Cyp4a14
Gas2	5.64635e-187	0.62829	0.643	0.322	1.12927e-183	Renal_cell_1	Gas2
Atp1a1	9.95914e-186	0.527343	0.891	0.682	1.99183e-182	Renal_cell_1	Atp1a1
Aldh1l1	2.85537e-184	0.546059	0.63	0.335	5.71075e-181	Renal_cell_1	Aldh1l1
Pah	2.0342e-182	0.683731	0.627	0.294	4.06841e-179	Renal_cell_1	Pah
Abhd14b	4.00202e-180	0.632829	0.641	0.342	8.00403e-177	Renal_cell_1	Abhd14b
Ces2c	9.9177e-180	0.612142	0.625	0.327	1.98354e-176	Renal_cell_1	Ces2c
Gss	2.04179e-179	0.6544	0.695	0.514	4.08358e-176	Renal_cell_1	Gss
AI314278	2.75354e-178	0.653624	0.611	0.246	5.50709e-175	Renal_cell_1	AI314278
Nat8f1	2.42716e-176	0.590512	0.598	0.282	4.85433e-173	Renal_cell_1	Nat8f1
Cfb	4.47087e-176	0.622349	0.605	0.214	8.94174e-173	Renal_cell_1	Cfb
Alpl	1.28474e-170	0.547539	0.603	0.274	2.56948e-167	Renal_cell_1	Alpl
Plau	2.45861e-168	0.358779	0.67	0.416	4.91722e-165	Renal_cell_1	Plau
Perp	6.57407e-165	0.323284	0.568	0.216	1.31481e-161	Renal_cell_1	Perp
Gatm	1.91426e-164	0.74096	0.714	0.477	3.82851e-161	Renal_cell_1	Gatm
Tmem205	3.97574e-163	0.641222	0.638	0.335	7.95147e-160	Renal_cell_1	Tmem205
Ugt2b38	8.08566e-163	0.671642	0.615	0.29	1.61713e-159	Renal_cell_1	Ugt2b38
Dcxr	1.58154e-162	0.623693	0.662	0.421	3.16308e-159	Renal_cell_1	Dcxr
Mettl7a1	1.69795e-162	0.592027	0.636	0.324	3.39589e-159	Renal_cell_1	Mettl7a1
Acot1	2.13483e-162	0.642327	0.653	0.404	4.26965e-159	Renal_cell_1	Acot1
Gm27216	4.76846e-162	0.440377	0.571	0.258	9.53693e-159	Renal_cell_1	Gm27216
Ugdh	8.79109e-161	0.300368	0.706	0.486	1.75822e-157	Renal_cell_1	Ugdh
Hao2	9.88732e-161	0.599219	0.584	0.244	1.97746e-157	Renal_cell_1	Hao2
Acsm1	2.45076e-160	0.365091	0.551	0.206	4.90151e-157	Renal_cell_1	Acsm1
Nudt4	8.86299e-160	0.323493	0.775	0.425	1.7726e-156	Renal_cell_1	Nudt4
Gstt2	2.92441e-158	0.561979	0.625	0.273	5.84882e-155	Renal_cell_1	Gstt2
Cgref1	3.69892e-157	0.642286	0.632	0.364	7.39785e-154	Renal_cell_1	Cgref1
Smim1	1.28774e-156	0.613646	0.638	0.386	2.57548e-153	Renal_cell_1	Smim1
Tkfc	3.32618e-156	0.595646	0.624	0.341	6.65236e-153	Renal_cell_1	Tkfc
Col4a1	5.20425e-156	0.501777	0.608	0.322	1.04085e-152	Renal_cell_1	Col4a1
Mcrip2	3.18178e-154	0.553558	0.598	0.296	6.36356e-151	Renal_cell_1	Mcrip2
Kcnj16	2.45381e-148	0.589329	0.625	0.373	4.90762e-145	Renal_cell_1	Kcnj16
Adamts1	3.87635e-148	0.303117	0.503	0.147	7.7527e-145	Renal_cell_1	Adamts1
Amn	8.84049e-148	0.643422	0.605	0.306	1.7681e-144	Renal_cell_1	Amn
Prodh	1.48878e-147	0.509045	0.645	0.478	2.97755e-144	Renal_cell_1	Prodh
Cyp2a5	1.94983e-146	0.486289	0.559	0.3	3.89967e-143	Renal_cell_1	Cyp2a5
Defb29	2.01768e-145	0.590505	0.586	0.261	4.03536e-142	Renal_cell_1	Defb29
Enpp2	1.19655e-140	0.626226	0.618	0.378	2.39309e-137	Renal_cell_1	Enpp2
Ehhadh	5.0567e-140	0.659831	0.607	0.353	1.01134e-136	Renal_cell_1	Ehhadh
Cmbl	1.32015e-139	0.572527	0.593	0.331	2.6403e-136	Renal_cell_1	Cmbl
Spp2	4.9238e-139	0.656836	0.609	0.355	9.8476e-136	Renal_cell_1	Spp2
Cubn	7.03701e-139	0.607057	0.572	0.205	1.4074e-135	Renal_cell_1	Cubn
Krt8	1.89176e-138	0.408062	0.581	0.274	3.78352e-135	Renal_cell_1	Krt8
Msrb1	4.3898e-136	0.427183	0.888	0.701	8.7796e-133	Renal_cell_1	Msrb1
Fmo2	8.66713e-136	0.550742	0.579	0.281	1.73343e-132	Renal_cell_1	Fmo2
Fut9	2.51376e-135	0.613759	0.62	0.408	5.02751e-132	Renal_cell_1	Fut9
Slc25a10	2.52953e-134	0.607257	0.627	0.432	5.05906e-131	Renal_cell_1	Slc25a10
Slc2a2	2.92497e-133	0.539772	0.587	0.315	5.84993e-130	Renal_cell_1	Slc2a2
Sdc4	4.26428e-133	0.518495	0.74	0.464	8.52856e-130	Renal_cell_1	Sdc4
Eci3	4.31021e-133	0.47844	0.552	0.247	8.62042e-130	Renal_cell_1	Eci3
Gk	2.00157e-131	0.514136	0.67	0.482	4.00313e-128	Renal_cell_1	Gk
Rab11fip3	5.4125e-130	0.570994	0.6	0.344	1.0825e-126	Renal_cell_1	Rab11fip3
Slc47a1	1.91622e-129	0.567386	0.568	0.252	3.83245e-126	Renal_cell_1	Slc47a1
Gchfr	2.09969e-127	0.379918	0.554	0.272	4.19938e-124	Renal_cell_1	Gchfr
Slc51a	1.1448e-126	0.458411	0.497	0.104	2.28959e-123	Renal_cell_1	Slc51a
Fermt2	3.13789e-126	0.278811	0.578	0.355	6.27578e-123	Renal_cell_1	Fermt2
Baiap2l2	1.06752e-125	0.27463	0.537	0.254	2.13505e-122	Renal_cell_1	Baiap2l2
Ankrd33b	3.99163e-125	0.263753	0.587	0.314	7.98326e-122	Renal_cell_1	Ankrd33b
Xylb	3.95246e-124	0.572192	0.589	0.313	7.90491e-121	Renal_cell_1	Xylb
Fads3	1.44563e-123	0.468137	0.557	0.239	2.89126e-120	Renal_cell_1	Fads3
H1f0	3.02856e-122	0.370373	0.624	0.336	6.05713e-119	Renal_cell_1	H1f0
Tgm2	3.52195e-122	0.351007	0.755	0.563	7.04389e-119	Renal_cell_1	Tgm2
Hmgcs1	2.00074e-119	0.458973	0.637	0.402	4.00148e-116	Renal_cell_1	Hmgcs1
Thnsl2	5.10736e-118	0.55503	0.579	0.316	1.02147e-114	Renal_cell_1	Thnsl2
Spint2	6.08162e-118	0.461573	0.663	0.398	1.21632e-114	Renal_cell_1	Spint2
Amacr	1.72378e-117	0.511506	0.584	0.371	3.44755e-114	Renal_cell_1	Amacr
F3	2.08025e-117	0.33274	0.574	0.372	4.16051e-114	Renal_cell_1	F3
Ugt1a7c	3.47013e-117	0.544887	0.694	0.545	6.94026e-114	Renal_cell_1	Ugt1a7c
Gm19950	2.23168e-115	0.554515	0.539	0.212	4.46337e-112	Renal_cell_1	Gm19950
Entpd5	3.15334e-115	0.465489	0.59	0.353	6.30667e-112	Renal_cell_1	Entpd5
Adhfe1	1.04113e-112	0.495296	0.542	0.251	2.08226e-109	Renal_cell_1	Adhfe1
Slc5a12	1.77359e-111	0.317154	0.502	0.185	3.54718e-108	Renal_cell_1	Slc5a12
Slc7a9	3.8565e-111	0.384896	0.478	0.067	7.71299e-108	Renal_cell_1	Slc7a9
Cela1	1.10452e-110	0.555083	0.562	0.294	2.20904e-107	Renal_cell_1	Cela1
Slc22a6	6.78925e-110	0.727209	0.588	0.387	1.35785e-106	Renal_cell_1	Slc22a6
Kcnk5	5.64735e-107	0.275976	0.564	0.337	1.12947e-103	Renal_cell_1	Kcnk5
Tspan3	2.33831e-106	0.46497	0.613	0.377	4.67662e-103	Renal_cell_1	Tspan3
Slc13a3	5.57328e-103	0.623183	0.577	0.364	1.11466e-99	Renal_cell_1	Slc13a3
Slc22a8	2.77618e-100	0.507243	0.516	0.221	5.55236e-97	Renal_cell_1	Slc22a8
Egfr	7.40555e-100	0.308721	0.542	0.285	1.48111e-96	Renal_cell_1	Egfr
Slc22a2	6.06998e-94	0.552418	0.53	0.267	1.214e-90	Renal_cell_1	Slc22a2
Ascc1	9.61659e-93	0.526637	0.604	0.445	1.92332e-89	Renal_cell_1	Ascc1
Slc5a2	1.67673e-90	0.554283	0.525	0.245	3.35345e-87	Renal_cell_1	Slc5a2
Mfsd4b1	1.38105e-87	0.427681	0.514	0.251	2.7621e-84	Renal_cell_1	Mfsd4b1
Ces1f	2.63289e-87	0.507353	0.503	0.23	5.26579e-84	Renal_cell_1	Ces1f
Elovl7	1.60629e-86	0.304135	0.537	0.326	3.21258e-83	Renal_cell_1	Elovl7
Phldb2	1.71351e-85	0.367375	0.576	0.428	3.42702e-82	Renal_cell_1	Phldb2
Cth	8.1987e-85	0.434771	0.532	0.276	1.63974e-81	Renal_cell_1	Cth
Fabp3	3.15135e-84	0.386724	0.524	0.294	6.30269e-81	Renal_cell_1	Fabp3
Smim24	3.74969e-82	0.460859	0.546	0.335	7.49938e-79	Renal_cell_1	Smim24
Pank1	9.16199e-82	0.447344	0.525	0.305	1.8324e-78	Renal_cell_1	Pank1
Abat	3.52273e-79	0.383663	0.487	0.189	7.04546e-76	Renal_cell_1	Abat
Nat8	1.21069e-75	0.491436	0.5	0.235	2.42138e-72	Renal_cell_1	Nat8
Cgnl1	1.92065e-75	0.335473	0.499	0.266	3.8413e-72	Renal_cell_1	Cgnl1
0610005C13Rik	2.28908e-75	0.459268	0.513	0.263	4.57817e-72	Renal_cell_1	0610005C13Rik
Mpv17l	2.67877e-74	0.441591	0.535	0.338	5.35755e-71	Renal_cell_1	Mpv17l
Them7	3.17249e-73	0.443686	0.497	0.203	6.34498e-70	Renal_cell_1	Them7
Zfp503	6.72704e-73	0.388538	0.519	0.295	1.34541e-69	Renal_cell_1	Zfp503
Serpinf2	2.62091e-72	0.436004	0.486	0.183	5.24182e-69	Renal_cell_1	Serpinf2
Atp6v0a4	2.63389e-72	0.464477	0.52	0.261	5.26778e-69	Renal_cell_1	Atp6v0a4
C3	1.88624e-71	0.444739	0.605	0.462	3.77247e-68	Renal_cell_1	C3
Crot	2.07589e-71	0.393311	0.587	0.42	4.15179e-68	Renal_cell_1	Crot
Cyp4a10	3.15165e-71	0.531147	0.542	0.362	6.3033e-68	Renal_cell_1	Cyp4a10
Kif12	1.79262e-69	0.338027	0.481	0.213	3.58524e-66	Renal_cell_1	Kif12
Cd81	1.16339e-68	0.300767	0.719	0.505	2.32678e-65	Renal_cell_1	Cd81
Slc7a7	3.72602e-67	0.418091	0.559	0.401	7.45205e-64	Renal_cell_1	Slc7a7
Htra1	1.00961e-66	0.415208	0.473	0.136	2.01921e-63	Renal_cell_1	Htra1
Itgb6	1.70181e-66	0.34183	0.48	0.184	3.40362e-63	Renal_cell_1	Itgb6
Prss8	1.0881e-65	0.422868	0.484	0.192	2.17619e-62	Renal_cell_1	Prss8
Aadac	4.21229e-64	0.395789	0.464	0.145	8.42458e-61	Renal_cell_1	Aadac
Slc1a1	1.10523e-61	0.447798	0.513	0.333	2.21046e-58	Renal_cell_1	Slc1a1
Papss2	1.16855e-59	0.383556	0.508	0.311	2.3371e-56	Renal_cell_1	Papss2
Slco1a6	7.44513e-58	0.432345	0.489	0.238	1.48903e-54	Renal_cell_1	Slco1a6
Nr1h4	1.50563e-56	0.353084	0.479	0.242	3.01127e-53	Renal_cell_1	Nr1h4
Adtrp	2.71078e-56	0.361629	0.476	0.22	5.42156e-53	Renal_cell_1	Adtrp
Xbp1	4.95305e-55	0.254502	0.775	0.631	9.9061e-52	Renal_cell_1	Xbp1
Kl	1.90626e-51	0.359939	0.475	0.228	3.81253e-48	Renal_cell_1	Kl
Myo6	5.6988e-51	0.430467	0.534	0.38	1.13976e-47	Renal_cell_1	Myo6
Gm32461	5.50865e-50	0.440011	0.497	0.261	1.10173e-46	Renal_cell_1	Gm32461
Col4a3	7.91285e-47	0.293015	0.424	0.176	1.58257e-43	Renal_cell_1	Col4a3
Slc6a18	4.47506e-46	0.408524	0.47	0.243	8.95012e-43	Renal_cell_1	Slc6a18
Eps8	7.28016e-45	0.27532	0.655	0.578	1.45603e-41	Renal_cell_1	Eps8
Ugt2b37	1.48755e-43	0.360711	0.429	0.195	2.97509e-40	Renal_cell_1	Ugt2b37
Palld	2.22924e-43	0.363939	0.486	0.3	4.45847e-40	Renal_cell_1	Palld
Prodh2	2.99239e-43	0.260758	0.463	0.261	5.98478e-40	Renal_cell_1	Prodh2
Arhgef28	2.54189e-39	0.282541	0.471	0.296	5.08377e-36	Renal_cell_1	Arhgef28
Dnajc12	2.5601e-39	0.357162	0.451	0.294	5.1202e-36	Renal_cell_1	Dnajc12
Cyp4a31	6.72865e-39	0.433886	0.482	0.328	1.34573e-35	Renal_cell_1	Cyp4a31
Tmigd1	3.87684e-38	0.476549	0.468	0.291	7.75368e-35	Renal_cell_1	Tmigd1
Enpep	1.18938e-33	0.301461	0.385	0.082	2.37877e-30	Renal_cell_1	Enpep
Mogat1	3.75302e-31	0.379516	0.446	0.281	7.50603e-28	Renal_cell_1	Mogat1
Aspa	8.27395e-31	0.402786	0.479	0.34	1.65479e-27	Renal_cell_1	Aspa
Fitm1	7.93371e-30	0.394857	0.458	0.289	1.58674e-26	Renal_cell_1	Fitm1
Slc23a1	1.08208e-29	0.323294	0.404	0.159	2.16415e-26	Renal_cell_1	Slc23a1
Car4	1.1344e-29	0.266098	0.392	0.144	2.2688e-26	Renal_cell_1	Car4
Ak4	4.97255e-28	0.306021	0.448	0.292	9.94511e-25	Renal_cell_1	Ak4
Gpc4	2.1848e-27	0.312201	0.437	0.236	4.36961e-24	Renal_cell_1	Gpc4
Gcnt1	1.32556e-26	0.264936	0.509	0.429	2.65113e-23	Renal_cell_1	Gcnt1
Pkhd1	9.00285e-26	0.327965	0.418	0.193	1.80057e-22	Renal_cell_1	Pkhd1
Cyp2a4	5.91674e-25	0.310714	0.4	0.223	1.18335e-21	Renal_cell_1	Cyp2a4
Acmsd	6.75957e-25	0.28014	0.401	0.156	1.35191e-21	Renal_cell_1	Acmsd
Ces1d	5.53625e-24	0.30799	0.399	0.175	1.10725e-20	Renal_cell_1	Ces1d
Csad	6.53233e-24	0.293906	0.429	0.309	1.30647e-20	Renal_cell_1	Csad
Rdh16f2	8.67077e-22	0.308706	0.386	0.172	1.73415e-18	Renal_cell_1	Rdh16f2
Ank3	1.61524e-21	0.271478	0.385	0.123	3.23048e-18	Renal_cell_1	Ank3
Slc37a4	1.12757e-20	0.307193	0.463	0.397	2.25513e-17	Renal_cell_1	Slc37a4
Syne2	2.32871e-17	0.299398	0.537	0.5	4.65742e-14	Renal_cell_1	Syne2
Slc10a2	5.37061e-17	0.277605	0.385	0.16	1.07412e-13	Renal_cell_1	Slc10a2
Proc	6.36114e-15	0.283661	0.399	0.194	1.27223e-11	Renal_cell_1	Proc
Col4a4	7.92373e-14	0.289512	0.412	0.243	1.58475e-10	Renal_cell_1	Col4a4
Dnase1	6.93055e-09	0.274874	0.36	0.193	1.38611e-05	Renal_cell_1	Dnase1
Slc6a20b	2.22529e-07	0.256693	0.38	0.278	0.000445058	Renal_cell_1	Slc6a20b
Ttr	4.7148e-07	0.490887	0.362	0.227	0.00094296	Renal_cell_1	Ttr
Macrod2	2.12941e-06	0.304272	0.407	0.321	0.00425883	Renal_cell_1	Macrod2
Agt	2.68937e-05	0.26313	0.377	0.188	0.0537874	Renal_cell_1	Agt
Mdk	0.00179654	0.293273	0.377	0.317	1	Renal_cell_1	Mdk
Cpe	0.00909332	0.255036	0.341	0.214	1	Renal_cell_1	Cpe
H2-Eb1	0	1.27303	0.965	0.655	0	DC	H2-Eb1
H2-Ab1	0	1.25359	0.965	0.66	0	DC	H2-Ab1
H2-Aa	0	1.25289	0.98	0.702	0	DC	H2-Aa
H2-DMb1	0	1.20939	0.918	0.461	0	DC	H2-DMb1
Cd74	0	1.04999	0.995	0.852	0	DC	Cd74
Ifi30	0	1.01262	0.967	0.665	0	DC	Ifi30
H2-DMa	0	0.998542	0.927	0.45	0	DC	H2-DMa
Plbd1	0	0.930788	0.931	0.571	0	DC	Plbd1
Olfm1	0	0.878193	0.886	0.43	0	DC	Olfm1
Syngr2	0	0.836483	0.929	0.622	0	DC	Syngr2
Napsa	0	0.798821	0.945	0.701	0	DC	Napsa
Cst3	0	0.724548	0.983	0.88	0	DC	Cst3
Cd300a	0	0.631952	0.907	0.57	0	DC	Cd300a
Spint1	0	0.62588	0.841	0.497	0	DC	Spint1
Ctnnd2	0	0.508604	0.766	0.221	0	DC	Ctnnd2
Cd83	2.94063e-304	0.856732	0.877	0.465	5.88125e-301	DC	Cd83
Gsn	6.99075e-282	0.690035	0.864	0.542	1.39815e-278	DC	Gsn
Basp1	1.19574e-278	0.709908	0.848	0.459	2.39147e-275	DC	Basp1
Ckb	2.43286e-278	0.760446	0.884	0.501	4.86573e-275	DC	Ckb
Cd40	5.17023e-273	0.314927	0.718	0.326	1.03405e-269	DC	Cd40
Pld4	2.64936e-265	0.665719	0.927	0.654	5.29873e-262	DC	Pld4
Cfp	7.54741e-259	0.741447	0.857	0.581	1.50948e-255	DC	Cfp
Csf2rb	3.19437e-242	0.596536	0.838	0.532	6.38873e-239	DC	Csf2rb
Cbfa2t3	1.63575e-239	0.715739	0.782	0.439	3.2715e-236	DC	Cbfa2t3
Ciita	3.55022e-235	0.755729	0.737	0.357	7.10043e-232	DC	Ciita
Flt3	3.70579e-224	0.689972	0.679	0.256	7.41158e-221	DC	Flt3
Avpi1	1.9352e-212	0.431797	0.737	0.393	3.87041e-209	DC	Avpi1
Spi1	1.51795e-208	0.613523	0.931	0.677	3.0359e-205	DC	Spi1
Gpr1711	3.88837e-205	0.502559	0.778	0.408	7.77674e-202	DC	Gpr171
Naga	6.60765e-203	0.637465	0.782	0.452	1.32153e-199	DC	Naga
Ccnd1	4.99179e-202	0.64815	0.78	0.461	9.98358e-199	DC	Ccnd1
Emp1	1.50293e-199	0.432543	0.74	0.379	3.00586e-196	DC	Emp1
Cd209a	2.23813e-195	0.860622	0.641	0.177	4.47625e-192	DC	Cd209a
Cd68	3.22538e-195	0.500421	0.903	0.631	6.45077e-192	DC	Cd68
Vim	4.75825e-193	0.490606	0.965	0.864	9.5165e-190	DC	Vim
Clec10a	2.33998e-182	0.626883	0.65	0.24	4.67996e-179	DC	Clec10a
Alox5ap	2.61815e-182	0.596644	0.951	0.723	5.23629e-179	DC	Alox5ap
Ifitm1	5.73436e-182	0.585695	0.764	0.458	1.14687e-178	DC	Ifitm1
Slamf9	1.32153e-172	0.422273	0.801	0.561	2.64306e-169	DC	Slamf9
Wdfy4	1.65101e-168	0.681422	0.717	0.431	3.30201e-165	DC	Wdfy4
Crip11	6.81652e-164	0.487882	0.934	0.772	1.3633e-160	DC	Crip1
Naaa	2.18611e-161	0.62676	0.713	0.422	4.37221e-158	DC	Naaa
Psap	6.40821e-159	0.465829	0.972	0.86	1.28164e-155	DC	Psap
Itgax	2.17669e-158	0.643929	0.731	0.468	4.35338e-155	DC	Itgax
Scimp	3.33969e-157	0.270143	0.719	0.406	6.67939e-154	DC	Scimp
Sdf2l1	7.69276e-157	0.444477	0.769	0.419	1.53855e-153	DC	Sdf2l1
Gm6377	1.58134e-156	0.506016	0.743	0.524	3.16269e-153	DC	Gm6377
Wfdc17	1.42902e-155	0.541437	0.846	0.582	2.85804e-152	DC	Wfdc17
Rnd3	5.49304e-155	0.362025	0.68	0.404	1.09861e-151	DC	Rnd3
Tnip3	2.07768e-147	0.594291	0.691	0.413	4.15536e-144	DC	Tnip3
Pid1	1.82036e-145	0.386635	0.781	0.575	3.64073e-142	DC	Pid1
Tgfbi	1.41402e-144	0.412323	0.912	0.763	2.82803e-141	DC	Tgfbi
BC028528	1.57762e-144	0.292114	0.757	0.522	3.15524e-141	DC	BC028528
Ifitm2	4.22391e-144	0.530709	0.922	0.74	8.44781e-141	DC	Ifitm2
Ctss	1.27697e-139	0.490117	0.947	0.787	2.55394e-136	DC	Ctss
Havcr2	3.86081e-139	0.284676	0.726	0.437	7.72163e-136	DC	Havcr2
Pmaip1	4.18668e-138	0.565053	0.742	0.439	8.37336e-135	DC	Pmaip1
Il1b	1.76788e-137	0.603823	0.872	0.661	3.53575e-134	DC	Il1b
Ifitm3	9.27598e-136	0.564376	0.895	0.723	1.8552e-132	DC	Ifitm3
Ly86	3.93517e-132	0.498692	0.826	0.573	7.87033e-129	DC	Ly86
Tbc1d9	5.51515e-132	0.530758	0.667	0.373	1.10303e-128	DC	Tbc1d9
Plac8	1.01328e-131	0.423656	0.859	0.608	2.02655e-128	DC	Plac8
Bcl11a	4.19596e-127	0.444519	0.603	0.224	8.39193e-124	DC	Bcl11a
Ifi205	6.97022e-126	0.494294	0.529	0.181	1.39404e-122	DC	Ifi205
Lgals3	1.89508e-124	0.464542	0.896	0.695	3.79017e-121	DC	Lgals3
Rassf4	1.65345e-122	0.518316	0.745	0.536	3.3069e-119	DC	Rassf4
Zfp36	5.22475e-122	0.371541	0.972	0.876	1.04495e-118	DC	Zfp36
Anxa2	7.09518e-121	0.426487	0.932	0.757	1.41904e-117	DC	Anxa2
Cd72	1.10616e-120	0.323252	0.801	0.515	2.21232e-117	DC	Cd72
Ccr2	1.01744e-118	0.427733	0.856	0.544	2.03488e-115	DC	Ccr2
Ppt1	1.09076e-117	0.368543	0.773	0.503	2.18151e-114	DC	Ppt1
Socs3	1.20715e-117	0.401198	0.911	0.719	2.41429e-114	DC	Socs3
Pirb	1.19083e-109	0.351822	0.783	0.587	2.38167e-106	DC	Pirb
Bst2	3.14691e-108	0.442437	0.795	0.5	6.29381e-105	DC	Bst2
Pkib	3.88412e-108	0.472675	0.616	0.266	7.76823e-105	DC	Pkib
Slfn5	2.27654e-106	0.388812	0.672	0.385	4.55308e-103	DC	Slfn5
Csf2rb2	1.50828e-105	0.381751	0.607	0.285	3.01656e-102	DC	Csf2rb2
H2-Oa	1.51244e-105	0.496717	0.613	0.307	3.02487e-102	DC	H2-Oa
Plek	7.41262e-103	0.420151	0.885	0.708	1.48252e-99	DC	Plek
Mt1	1.37775e-101	0.474226	0.775	0.509	2.7555e-98	DC	Mt1
Il1r2	2.26787e-101	0.258029	0.639	0.294	4.53573e-98	DC	Il1r2
Etv3	2.24905e-100	0.470057	0.691	0.428	4.4981e-97	DC	Etv3
Mef2c	4.58823e-100	0.320804	0.767	0.588	9.17646e-97	DC	Mef2c
Atf3	5.51519e-98	0.490272	0.832	0.656	1.10304e-94	DC	Atf3
S100a4	9.38802e-98	0.492997	0.811	0.625	1.8776e-94	DC	S100a4
Ifitm6	3.22626e-97	0.261285	0.773	0.639	6.45252e-94	DC	Ifitm6
Fcgr2b	8.29391e-97	0.276694	0.785	0.517	1.65878e-93	DC	Fcgr2b
AA467197	7.3205e-95	0.457279	0.595	0.351	1.4641e-91	DC	AA467197
Klf4	1.5947e-93	0.404535	0.746	0.478	3.18941e-90	DC	Klf4
Tyrobp	3.98114e-93	0.44842	0.965	0.802	7.96228e-90	DC	Tyrobp
Eps81	9.88929e-91	0.437883	0.722	0.572	1.97786e-87	DC	Eps8
H2-DMb2	1.4966e-90	0.625635	0.6	0.27	2.99319e-87	DC	H2-DMb2
Anxa1	2.5098e-89	0.324982	0.782	0.599	5.0196e-86	DC	Anxa1
H2-Ob	6.08092e-88	0.357359	0.625	0.382	1.21618e-84	DC	H2-Ob
Slc6a6	3.15561e-85	0.300836	0.792	0.536	6.31122e-82	DC	Slc6a6
Tnfsf9	1.1636e-84	0.693115	0.632	0.445	2.32721e-81	DC	Tnfsf9
Atpif11	3.44778e-84	0.311295	0.896	0.61	6.89556e-81	DC	Atpif1
Ms4a6c	1.22454e-81	0.466589	0.756	0.618	2.44907e-78	DC	Ms4a6c
Clec4b1	6.09662e-81	0.339153	0.551	0.22	1.21932e-77	DC	Clec4b1
Slamf71	9.5021e-81	0.45662	0.662	0.423	1.90042e-77	DC	Slamf7
Cd300c2	3.63082e-79	0.266078	0.79	0.6	7.26164e-76	DC	Cd300c2
Hexb	6.33249e-77	0.285754	0.806	0.592	1.2665e-73	DC	Hexb
Ms4a4c	5.29165e-73	0.38596	0.661	0.467	1.05833e-69	DC	Ms4a4c
Grasp	1.30924e-71	0.539902	0.636	0.447	2.61848e-68	DC	Grasp
Cxcl16	1.83528e-71	0.462124	0.643	0.436	3.67055e-68	DC	Cxcl16
Tbc1d4	2.17023e-71	0.465926	0.509	0.218	4.34046e-68	DC	Tbc1d4
Ccdc88a	1.59883e-67	0.437447	0.657	0.523	3.19766e-64	DC	Ccdc88a
Rasgef1b	6.12893e-66	0.411531	0.629	0.388	1.22579e-62	DC	Rasgef1b
Traf11	1.05751e-65	0.335716	0.749	0.477	2.11503e-62	DC	Traf1
Malt11	1.43691e-65	0.350882	0.819	0.572	2.87383e-62	DC	Malt1
Klrd11	9.32297e-64	0.453517	0.649	0.425	1.86459e-60	DC	Klrd1
Siglech	2.42484e-63	0.319276	0.47	0.184	4.84967e-60	DC	Siglech
Ccl17	1.12706e-62	0.347249	0.447	0.095	2.25411e-59	DC	Ccl17
Rnase6	9.63862e-61	0.430925	0.637	0.487	1.92772e-57	DC	Rnase6
Clec12a	4.41237e-59	0.27337	0.645	0.463	8.82474e-56	DC	Clec12a
Jaml	6.77979e-59	0.372337	0.609	0.393	1.35596e-55	DC	Jaml
Gm43305	2.20576e-57	0.273188	0.827	0.643	4.41152e-54	DC	Gm43305
Pltp	2.20969e-55	0.364488	0.579	0.401	4.41937e-52	DC	Pltp
Bcl2a1d	1.96578e-54	0.337384	0.603	0.388	3.93156e-51	DC	Bcl2a1d
Ncf1	6.73193e-54	0.338584	0.672	0.518	1.34639e-50	DC	Ncf1
Cybb	1.01555e-50	0.266111	0.823	0.648	2.0311e-47	DC	Cybb
Ahr	7.86727e-50	0.306531	0.624	0.448	1.57345e-46	DC	Ahr
Cdkn1a	2.82973e-49	0.271936	0.819	0.663	5.65946e-46	DC	Cdkn1a
AY036118	6.80233e-49	0.310658	0.574	0.378	1.36047e-45	DC	AY036118
Mpeg1	1.24959e-48	0.388434	0.743	0.665	2.49918e-45	DC	Mpeg1
Sirpb1a	3.35151e-48	0.340887	0.631	0.535	6.70302e-45	DC	Sirpb1a
Fabp5	1.19033e-46	0.296671	0.545	0.358	2.38067e-43	DC	Fabp5
Fcer1g	1.26711e-45	0.317831	0.947	0.803	2.53423e-42	DC	Fcer1g
Cd71	3.27224e-45	0.332915	0.674	0.489	6.54448e-42	DC	Cd7
Ccrl2	7.43568e-45	0.288675	0.646	0.474	1.48714e-41	DC	Ccrl2
Tent5c	1.52219e-44	0.298954	0.579	0.383	3.04438e-41	DC	Tent5c
Marcks	1.04515e-43	0.295278	0.682	0.51	2.09031e-40	DC	Marcks
Tbc1d8	1.8571e-42	0.45493	0.526	0.342	3.71419e-39	DC	Tbc1d8
Ier3	2.18744e-42	0.286184	0.703	0.59	4.37487e-39	DC	Ier3
Fosb1	1.2002e-41	0.273792	0.818	0.634	2.40041e-38	DC	Fosb
Tmem123	1.92508e-41	0.308167	0.689	0.517	3.85015e-38	DC	Tmem123
Irf8	4.84387e-40	0.401092	0.712	0.613	9.68774e-37	DC	Irf8
Actn1	6.54864e-38	0.296711	0.598	0.453	1.30973e-34	DC	Actn1
Marcksl1	7.13329e-36	0.29073	0.624	0.468	1.42666e-32	DC	Marcksl1
Cd180	1.48061e-32	0.275379	0.598	0.495	2.96122e-29	DC	Cd180
Ccl41	5.40295e-32	0.280916	0.803	0.676	1.08059e-28	DC	Ccl4
Fdps	4.78885e-29	0.298013	0.521	0.362	9.57771e-26	DC	Fdps
Nr4a3	1.90034e-26	0.284996	0.564	0.372	3.80069e-23	DC	Nr4a3
Tmem176b1	3.0114e-26	0.251612	0.694	0.526	6.0228e-23	DC	Tmem176b
Rap2a	6.6205e-26	0.263781	0.629	0.541	1.3241e-22	DC	Rap2a
Batf3	6.77606e-24	0.337897	0.498	0.315	1.35521e-20	DC	Batf3
Ptgs2	2.09224e-15	0.262703	0.52	0.437	4.18448e-12	DC	Ptgs2
Anpep	8.10319e-12	0.299277	0.404	0.15	1.62064e-08	DC	Anpep
Fn1	0	1.36612	0.854	0.52	0	Infil._Mac_1	Fn1
Thbs1	0	1.2545	0.811	0.629	0	Infil._Mac_1	Thbs1
Tgfbi1	0	1.16675	0.986	0.757	0	Infil._Mac_1	Tgfbi
Vcan	0	1.09107	0.799	0.491	0	Infil._Mac_1	Vcan
Lrp1	0	1.08109	0.939	0.582	0	Infil._Mac_1	Lrp1
F13a1	0	1.04341	0.802	0.622	0	Infil._Mac_1	F13a1
Ccr21	0	1.04099	0.954	0.538	0	Infil._Mac_1	Ccr2
Lyz2	0	1.03927	1	0.885	0	Infil._Mac_1	Lyz2
Ms4a6c1	0	1.02695	0.907	0.607	0	Infil._Mac_1	Ms4a6c
Gda	0	1.02098	0.935	0.644	0	Infil._Mac_1	Gda
Hp	0	1.02051	0.868	0.688	0	Infil._Mac_1	Hp
Emilin2	0	0.988863	0.952	0.64	0	Infil._Mac_1	Emilin2
Cybb1	0	0.984831	0.956	0.638	0	Infil._Mac_1	Cybb
Ifitm31	0	0.98064	0.957	0.719	0	Infil._Mac_1	Ifitm3
Mafb	0	0.971423	0.855	0.545	0	Infil._Mac_1	Mafb
Ms4a4a	0	0.965901	0.78	0.481	0	Infil._Mac_1	Ms4a4a
Lgals31	0	0.946105	0.945	0.692	0	Infil._Mac_1	Lgals3
Mpeg11	0	0.931186	0.952	0.649	0	Infil._Mac_1	Mpeg1
Ifi301	0	0.924976	0.972	0.666	0	Infil._Mac_1	Ifi30
Alox5ap1	0	0.914725	0.958	0.724	0	Infil._Mac_1	Alox5ap
Sirpb1c	0	0.906301	0.834	0.622	0	Infil._Mac_1	Sirpb1c
Ccl9	0	0.905131	0.791	0.489	0	Infil._Mac_1	Ccl9
Csf1r	0	0.877446	0.964	0.686	0	Infil._Mac_1	Csf1r
Pld41	0	0.876709	0.953	0.653	0	Infil._Mac_1	Pld4
Ctsc	0	0.87553	0.978	0.721	0	Infil._Mac_1	Ctsc
Fcgr3	0	0.841351	0.9	0.666	0	Infil._Mac_1	Fcgr3
Ms4a6d	0	0.837825	0.811	0.449	0	Infil._Mac_1	Ms4a6d
S100a41	0	0.834609	0.894	0.62	0	Infil._Mac_1	S100a4
Plbd11	0	0.83088	0.925	0.573	0	Infil._Mac_1	Plbd1
Plaur	0	0.815643	0.918	0.675	0	Infil._Mac_1	Plaur
Itgam	0	0.793129	0.949	0.756	0	Infil._Mac_1	Itgam
Ctss1	0	0.792576	0.981	0.785	0	Infil._Mac_1	Ctss
Lilrb4a	0	0.787554	0.975	0.716	0	Infil._Mac_1	Lilrb4a
Vim1	0	0.760804	0.99	0.863	0	Infil._Mac_1	Vim
Psap1	0	0.7476	1	0.859	0	Infil._Mac_1	Psap
Cebpb	0	0.743994	0.995	0.846	0	Infil._Mac_1	Cebpb
Cd14	1.25822e-305	0.865593	0.927	0.668	2.51645e-302	Infil._Mac_1	Cd14
Pirb1	3.63423e-304	0.800772	0.86	0.582	7.26847e-301	Infil._Mac_1	Pirb
Ifitm21	3.80402e-285	0.812453	0.936	0.74	7.60805e-282	Infil._Mac_1	Ifitm2
Cd681	1.23156e-284	0.747552	0.895	0.633	2.46312e-281	Infil._Mac_1	Cd68
Tyrobp1	8.24427e-278	0.719042	0.972	0.802	1.64885e-274	Infil._Mac_1	Tyrobp
Chil3	6.48995e-276	1.23176	0.792	0.693	1.29799e-272	Infil._Mac_1	Chil3
Ccl6	8.88126e-272	0.856487	0.848	0.561	1.77625e-268	Infil._Mac_1	Ccl6
Rassf41	1.1213e-271	0.816228	0.801	0.532	2.2426e-268	Infil._Mac_1	Rassf4
Ccr1	8.93028e-268	0.690224	0.804	0.554	1.78606e-264	Infil._Mac_1	Ccr1
Pla2g7	9.15275e-268	0.83934	0.821	0.569	1.83055e-264	Infil._Mac_1	Pla2g7
Clec4a3	4.56812e-265	0.792429	0.807	0.604	9.13625e-262	Infil._Mac_1	Clec4a3
Wfdc171	6.23638e-265	0.87947	0.847	0.584	1.24728e-261	Infil._Mac_1	Wfdc17
Plac81	4.77732e-259	0.897666	0.843	0.611	9.55464e-256	Infil._Mac_1	Plac8
Cdkn1a1	2.75766e-258	0.719989	0.898	0.658	5.51532e-255	Infil._Mac_1	Cdkn1a
Fcgr2b1	3.38154e-258	0.732552	0.827	0.515	6.76308e-255	Infil._Mac_1	Fcgr2b
Ltb4r1	2.41121e-257	0.625221	0.771	0.486	4.82243e-254	Infil._Mac_1	Ltb4r1
Fcer1g1	8.02823e-256	0.690928	0.966	0.803	1.60565e-252	Infil._Mac_1	Fcer1g
Clec4e	4.22697e-253	0.745304	0.808	0.573	8.45394e-250	Infil._Mac_1	Clec4e
Csf2rb1	6.83175e-250	0.692582	0.821	0.535	1.36635e-246	Infil._Mac_1	Csf2rb
Spi11	1.0592e-246	0.711113	0.931	0.678	2.1184e-243	Infil._Mac_1	Spi1
S100a6	1.17683e-239	0.617857	0.942	0.774	2.35366e-236	Infil._Mac_1	S100a6
Anxa21	2.02982e-229	0.62615	0.925	0.758	4.05963e-226	Infil._Mac_1	Anxa2
Ifi207	3.02826e-228	0.672665	0.765	0.522	6.05651e-225	Infil._Mac_1	Ifi207
Gngt2	5.3405e-222	0.672133	0.845	0.674	1.0681e-218	Infil._Mac_1	Gngt2
Ms4a4c1	1.09245e-221	0.681274	0.733	0.462	2.1849e-218	Infil._Mac_1	Ms4a4c
Lilr4b	8.71605e-218	0.619795	0.921	0.646	1.74321e-214	Infil._Mac_1	Lilr4b
Clec4a1	1.82135e-216	0.631872	0.751	0.565	3.6427e-213	Infil._Mac_1	Clec4a1
Trem2	8.40511e-214	0.57754	0.649	0.411	1.68102e-210	Infil._Mac_1	Trem2
Cfp1	2.49477e-211	0.629344	0.798	0.587	4.98953e-208	Infil._Mac_1	Cfp
Napsa1	4.93854e-211	0.61117	0.911	0.705	9.87708e-208	Infil._Mac_1	Napsa
Lst1	5.63823e-211	0.608508	0.821	0.574	1.12765e-207	Infil._Mac_1	Lst1
Msrb11	7.14636e-211	0.677202	0.875	0.703	1.42927e-207	Infil._Mac_1	Msrb1
Pilra	2.02407e-210	0.57532	0.809	0.646	4.04815e-207	Infil._Mac_1	Pilra
Ier31	9.77036e-204	0.711014	0.799	0.582	1.95407e-200	Infil._Mac_1	Ier3
Gm9733	1.16625e-201	0.732518	0.724	0.593	2.3325e-198	Infil._Mac_1	Gm9733
Cxcl2	1.88296e-201	0.822444	0.844	0.591	3.76593e-198	Infil._Mac_1	Cxcl2
Mt11	2.80591e-201	0.74146	0.787	0.509	5.61182e-198	Infil._Mac_1	Mt1
Naaa1	3.78936e-199	0.563922	0.695	0.425	7.57872e-196	Infil._Mac_1	Naaa
Ly861	4.3112e-197	0.622758	0.841	0.573	8.62239e-194	Infil._Mac_1	Ly86
F10	1.16514e-196	0.784368	0.675	0.476	2.33028e-193	Infil._Mac_1	F10
Clec4n	1.94579e-196	0.575223	0.654	0.41	3.89159e-193	Infil._Mac_1	Clec4n
Eps82	1.38516e-191	0.618626	0.751	0.571	2.77032e-188	Infil._Mac_1	Eps8
Atf31	3.09046e-191	0.657044	0.881	0.653	6.18092e-188	Infil._Mac_1	Atf3
Osm	2.57372e-189	0.674814	0.717	0.513	5.14744e-186	Infil._Mac_1	Osm
Cd300a1	3.20686e-187	0.594914	0.79	0.581	6.41372e-184	Infil._Mac_1	Cd300a
Gsn1	4.45902e-186	0.490623	0.776	0.551	8.91803e-183	Infil._Mac_1	Gsn
C31	2.14229e-185	0.657245	0.691	0.456	4.28458e-182	Infil._Mac_1	C3
Tlr2	5.52154e-183	0.601748	0.744	0.549	1.10431e-179	Infil._Mac_1	Tlr2
Klf41	4.12595e-182	0.593966	0.78	0.477	8.2519e-179	Infil._Mac_1	Klf4
Slc11a1	9.86276e-181	0.537057	0.79	0.655	1.97255e-177	Infil._Mac_1	Slc11a1
Capg	2.39894e-176	0.592141	0.828	0.621	4.79788e-173	Infil._Mac_1	Capg
Bst1	2.66403e-176	0.454955	0.648	0.449	5.32807e-173	Infil._Mac_1	Bst1
BC0285281	2.04342e-174	0.554043	0.707	0.527	4.08683e-171	Infil._Mac_1	BC028528
Anxa11	3.11134e-174	0.65106	0.783	0.6	6.22267e-171	Infil._Mac_1	Anxa1
Ifitm61	9.46456e-172	0.749387	0.742	0.642	1.89291e-168	Infil._Mac_1	Ifitm6
Msr1	1.04149e-170	0.619176	0.664	0.53	2.08297e-167	Infil._Mac_1	Msr1
Fos	8.88132e-169	0.442905	0.987	0.876	1.77626e-165	Infil._Mac_1	Fos
Clec12a1	2.84765e-167	0.516968	0.686	0.461	5.6953e-164	Infil._Mac_1	Clec12a
Cd300c21	6.84988e-165	0.556809	0.798	0.601	1.36998e-161	Infil._Mac_1	Cd300c2
Ctsl1	8.16254e-163	0.533623	0.778	0.529	1.63251e-159	Infil._Mac_1	Ctsl
Plek1	5.58533e-160	0.525981	0.923	0.705	1.11707e-156	Infil._Mac_1	Plek
Crip12	1.79822e-158	0.495381	0.911	0.774	3.59644e-155	Infil._Mac_1	Crip1
Fcgr1	4.43719e-158	0.537374	0.666	0.466	8.87438e-155	Infil._Mac_1	Fcgr1
Cst31	1.59911e-157	0.416867	0.963	0.882	3.19822e-154	Infil._Mac_1	Cst3
Ahr1	4.8396e-157	0.503263	0.684	0.444	9.6792e-154	Infil._Mac_1	Ahr
Trem1	6.21413e-155	0.518675	0.748	0.652	1.24283e-151	Infil._Mac_1	Trem1
Gm21188	6.09767e-154	0.517542	0.647	0.482	1.21953e-150	Infil._Mac_1	Gm21188
Cyp4f18	3.87505e-152	0.503283	0.734	0.563	7.75009e-149	Infil._Mac_1	Cyp4f18
Marcks1	5.47468e-152	0.507262	0.773	0.503	1.09494e-148	Infil._Mac_1	Marcks
Ifi27l2a1	1.26999e-150	0.584554	0.811	0.591	2.53999e-147	Infil._Mac_1	Ifi27l2a
Thbd	3.46959e-150	0.454462	0.579	0.393	6.93918e-147	Infil._Mac_1	Thbd
Pid11	4.56475e-150	0.605339	0.718	0.581	9.12949e-147	Infil._Mac_1	Pid1
Emp11	2.3651e-149	0.48867	0.594	0.393	4.7302e-146	Infil._Mac_1	Emp1
Ugt1a7c1	2.73885e-149	0.421682	0.726	0.544	5.4777e-146	Infil._Mac_1	Ugt1a7c
Clec4a2	1.68266e-148	0.527776	0.641	0.42	3.36532e-145	Infil._Mac_1	Clec4a2
Hacd4	3.40146e-144	0.475299	0.64	0.455	6.80292e-141	Infil._Mac_1	Hacd4
Apoc2	2.41435e-143	0.507966	0.642	0.521	4.8287e-140	Infil._Mac_1	Apoc2
Gm36161	2.13368e-141	0.600609	0.647	0.485	4.26736e-138	Infil._Mac_1	Gm36161
Gm5150	3.47206e-140	0.44036	0.661	0.536	6.94412e-137	Infil._Mac_1	Gm5150
Mcemp1	7.66169e-139	0.48466	0.633	0.441	1.53234e-135	Infil._Mac_1	Mcemp1
Adam8	1.06151e-134	0.39405	0.679	0.489	2.12302e-131	Infil._Mac_1	Adam8
Prtn3	1.45161e-133	0.250745	0.44	0.228	2.90321e-130	Infil._Mac_1	Prtn3
Adgre1	8.53145e-133	0.407041	0.647	0.47	1.70629e-129	Infil._Mac_1	Adgre1
Apoe	2.67839e-132	0.620979	0.807	0.612	5.35679e-129	Infil._Mac_1	Apoe
C5ar1	3.26048e-132	0.522079	0.763	0.671	6.52096e-129	Infil._Mac_1	C5ar1
Ppt11	3.84696e-130	0.395383	0.714	0.509	7.69392e-127	Infil._Mac_1	Ppt1
H2-DMa1	5.48733e-128	0.434863	0.748	0.466	1.09747e-124	Infil._Mac_1	H2-DMa
Xbp11	1.10413e-126	0.431839	0.808	0.629	2.20827e-123	Infil._Mac_1	Xbp1
Slfn51	3.99906e-124	0.467819	0.604	0.392	7.99811e-121	Infil._Mac_1	Slfn5
Il1b1	3.74978e-122	0.579599	0.834	0.665	7.49956e-119	Infil._Mac_1	Il1b
Nlrp3	3.65505e-116	0.449447	0.673	0.537	7.31009e-113	Infil._Mac_1	Nlrp3
Clec4d	1.03478e-111	0.283624	0.607	0.446	2.06956e-108	Infil._Mac_1	Clec4d
Cd300lf	3.89862e-111	0.359081	0.651	0.538	7.79725e-108	Infil._Mac_1	Cd300lf
Cebpd	1.00236e-110	0.451549	0.691	0.604	2.00473e-107	Infil._Mac_1	Cebpd
Pygl	1.42999e-109	0.345628	0.63	0.501	2.85998e-106	Infil._Mac_1	Pygl
Prdx51	2.11338e-109	0.419101	0.889	0.693	4.22676e-106	Infil._Mac_1	Prdx5
Socs31	2.83379e-109	0.457343	0.842	0.726	5.66758e-106	Infil._Mac_1	Socs3
Cndp21	3.65507e-108	0.315424	0.756	0.549	7.31013e-105	Infil._Mac_1	Cndp2
Cd93	5.56018e-108	0.489749	0.586	0.453	1.11204e-104	Infil._Mac_1	Cd93
Tarm1	6.99714e-107	0.383975	0.547	0.4	1.39943e-103	Infil._Mac_1	Tarm1
Ccl2	1.08113e-104	0.65492	0.658	0.57	2.16227e-101	Infil._Mac_1	Ccl2
Zfp361	8.92909e-104	0.358217	0.978	0.876	1.78582e-100	Infil._Mac_1	Zfp36
Mmp8	1.69588e-103	0.484635	0.614	0.546	3.39175e-100	Infil._Mac_1	Mmp8
Sdf2l11	8.55396e-101	0.310852	0.624	0.432	1.71079e-97	Infil._Mac_1	Sdf2l1
Gm34084	7.68244e-100	0.330735	0.611	0.465	1.53649e-96	Infil._Mac_1	Gm34084
Havcr21	8.22847e-100	0.398625	0.592	0.449	1.64569e-96	Infil._Mac_1	Havcr2
Nupr1	8.2909e-97	0.442747	0.597	0.489	1.65818e-93	Infil._Mac_1	Nupr1
Mgst11	1.37757e-93	0.491398	0.658	0.586	2.75515e-90	Infil._Mac_1	Mgst1
Sirpb1a1	1.36556e-92	0.465616	0.63	0.535	2.73113e-89	Infil._Mac_1	Sirpb1a
Sirpb1b	1.06841e-91	0.43331	0.612	0.488	2.13683e-88	Infil._Mac_1	Sirpb1b
Ckap4	6.18451e-91	0.34956	0.615	0.546	1.2369e-87	Infil._Mac_1	Ckap4
Slpi	9.89379e-91	0.36119	0.581	0.458	1.97876e-87	Infil._Mac_1	Slpi
Pi16	2.20405e-89	0.336911	0.615	0.531	4.4081e-86	Infil._Mac_1	Pi16
Ly6c21	4.38003e-89	0.496455	0.688	0.532	8.76006e-86	Infil._Mac_1	Ly6c2
Ncf11	5.66545e-88	0.368433	0.657	0.52	1.13309e-84	Infil._Mac_1	Ncf1
Clec5a	2.34576e-87	0.262672	0.54	0.447	4.69151e-84	Infil._Mac_1	Clec5a
Ecm1	1.13239e-86	0.480897	0.592	0.538	2.26478e-83	Infil._Mac_1	Ecm1
Slc6a61	2.09884e-86	0.356349	0.718	0.543	4.19768e-83	Infil._Mac_1	Slc6a6
Cstb1	9.95615e-86	0.360525	0.781	0.599	1.99123e-82	Infil._Mac_1	Cstb
Dbi1	5.77773e-85	0.270224	0.836	0.59	1.15555e-81	Infil._Mac_1	Dbi
Cd300ld	3.11646e-84	0.302002	0.694	0.632	6.23291e-81	Infil._Mac_1	Cd300ld
Lrg1	3.13902e-84	0.485669	0.639	0.6	6.27803e-81	Infil._Mac_1	Lrg1
Ccrl21	1.33745e-83	0.38758	0.631	0.476	2.6749e-80	Infil._Mac_1	Ccrl2
Spint11	8.5365e-82	0.309974	0.577	0.52	1.7073e-78	Infil._Mac_1	Spint1
Neat1	1.87438e-79	0.373939	0.796	0.599	3.74877e-76	Infil._Mac_1	Neat1
Slc16a3	2.39121e-79	0.356512	0.653	0.577	4.78241e-76	Infil._Mac_1	Slc16a3
Csf2rb21	7.00335e-78	0.269959	0.46	0.298	1.40067e-74	Infil._Mac_1	Csf2rb2
Hexb1	2.28398e-75	0.289254	0.754	0.597	4.56795e-72	Infil._Mac_1	Hexb
Slc8a1	2.20694e-71	0.413952	0.607	0.562	4.41389e-68	Infil._Mac_1	Slc8a1
Atp1a11	6.16083e-71	0.30121	0.879	0.684	1.23217e-67	Infil._Mac_1	Atp1a1
Plk2	9.07832e-70	0.280149	0.517	0.414	1.81566e-66	Infil._Mac_1	Plk2
Adora2b	2.92723e-69	0.375445	0.539	0.482	5.85446e-66	Infil._Mac_1	Adora2b
Ptgs21	6.22143e-68	0.445051	0.526	0.437	1.24429e-64	Infil._Mac_1	Ptgs2
Mmp19	1.67027e-66	0.455541	0.51	0.439	3.34054e-63	Infil._Mac_1	Mmp19
Saa3	4.46903e-66	0.4271	0.511	0.482	8.93805e-63	Infil._Mac_1	Saa3
Rab7b	2.12397e-63	0.342665	0.571	0.535	4.24793e-60	Infil._Mac_1	Rab7b
Tbc1d91	7.7503e-63	0.395489	0.513	0.387	1.55006e-59	Infil._Mac_1	Tbc1d9
Rasgef1b1	1.52398e-60	0.257178	0.5	0.4	3.04796e-57	Infil._Mac_1	Rasgef1b
Ctsd	4.08499e-60	0.292312	0.86	0.728	8.16998e-57	Infil._Mac_1	Ctsd
Tppp3	5.83817e-59	0.353268	0.525	0.495	1.16763e-55	Infil._Mac_1	Tppp3
Basp11	1.88677e-58	0.34322	0.568	0.484	3.77353e-55	Infil._Mac_1	Basp1
Ccdc88a1	1.94999e-58	0.37133	0.591	0.529	3.89998e-55	Infil._Mac_1	Ccdc88a
Fabp51	4.53979e-56	0.254957	0.452	0.366	9.07959e-53	Infil._Mac_1	Fabp5
Cfh	7.4226e-56	0.456038	0.52	0.446	1.48452e-52	Infil._Mac_1	Cfh
Tgm21	2.19357e-51	0.330874	0.612	0.576	4.38715e-48	Infil._Mac_1	Tgm2
Olfm11	9.573e-50	0.326099	0.527	0.461	1.9146e-46	Infil._Mac_1	Olfm1
Hmox11	5.01804e-49	0.373545	0.606	0.579	1.00361e-45	Infil._Mac_1	Hmox1
H2-DMb11	4.40794e-46	0.308207	0.574	0.491	8.81587e-43	Infil._Mac_1	H2-DMb1
Gm63771	2.18502e-45	0.296624	0.56	0.54	4.37004e-42	Infil._Mac_1	Gm6377
Rap2a1	4.99581e-43	0.278659	0.577	0.546	9.99161e-40	Infil._Mac_1	Rap2a
Trf	5.41777e-43	0.260291	0.533	0.438	1.08355e-39	Infil._Mac_1	Trf
Anxa3	2.96808e-41	0.281619	0.543	0.527	5.93617e-38	Infil._Mac_1	Anxa3
Rgs2	1.4255e-40	0.251316	0.721	0.572	2.851e-37	Infil._Mac_1	Rgs2
AY0361181	6.87031e-38	0.39889	0.402	0.393	1.37406e-34	Infil._Mac_1	AY036118
Cd177	3.89284e-36	0.273781	0.438	0.352	7.78568e-33	Infil._Mac_1	Cd177
Tnfsf13	1.57279e-35	0.312724	0.423	0.355	3.14557e-32	Infil._Mac_1	Tnfsf13
Cx3cr1	2.98483e-34	0.300149	0.56	0.557	5.96966e-31	Infil._Mac_1	Cx3cr1
Tnfaip2	4.28237e-33	0.306507	0.479	0.429	8.56474e-30	Infil._Mac_1	Tnfaip2
C3ar1	3.19802e-32	0.294125	0.475	0.481	6.39604e-29	Infil._Mac_1	C3ar1
Ptpro	5.02388e-10	0.347125	0.426	0.458	1.00478e-06	Infil._Mac_1	Ptpro
Ceacam1	1.42132e-05	0.27714	0.499	0.628	0.0284265	Infil._Mac_1	Ceacam1
S100a9	0	2.3536	0.974	0.332	0	Neutrophil	S100a9
S100a8	0	2.30839	0.983	0.373	0	Neutrophil	S100a8
Retnlg	0	2.00452	0.954	0.265	0	Neutrophil	Retnlg
Slpi1	0	1.80798	0.97	0.43	0	Neutrophil	Slpi
Cxcl21	0	1.72959	0.983	0.582	0	Neutrophil	Cxcl2
G0s2	0	1.63034	0.881	0.398	0	Neutrophil	G0s2
Il1r21	0	1.58204	0.916	0.277	0	Neutrophil	Il1r2
Stfa2l1	0	1.5819	0.911	0.16	0	Neutrophil	Stfa2l1
Ifitm11	0	1.57775	0.936	0.449	0	Neutrophil	Ifitm1
Csf3r	0	1.55566	0.954	0.44	0	Neutrophil	Csf3r
Pglyrp1	0	1.49741	0.986	0.596	0	Neutrophil	Pglyrp1
Hdc	0	1.47242	0.904	0.306	0	Neutrophil	Hdc
Clec4d1	0	1.44654	0.933	0.423	0	Neutrophil	Clec4d
Mmp9	0	1.44227	0.913	0.282	0	Neutrophil	Mmp9
Lrg11	0	1.41895	0.923	0.579	0	Neutrophil	Lrg1
Hp1	0	1.3951	0.97	0.681	0	Neutrophil	Hp
Il1b2	0	1.38465	0.985	0.655	0	Neutrophil	Il1b
Trem11	0	1.36374	0.953	0.638	0	Neutrophil	Trem1
Lcn2	0	1.33273	0.879	0.317	0	Neutrophil	Lcn2
Acod1	0	1.31762	0.77	0.326	0	Neutrophil	Acod1
C5ar11	0	1.31595	0.972	0.656	0	Neutrophil	C5ar1
Asprv1	0	1.29267	0.809	0.261	0	Neutrophil	Asprv1
Ccl61	0	1.28557	0.955	0.555	0	Neutrophil	Ccl6
Cxcr2	0	1.26652	0.895	0.274	0	Neutrophil	Cxcr2
Cstdc4	0	1.26025	0.836	0.165	0	Neutrophil	Cstdc4
Clec4e1	0	1.25506	0.875	0.569	0	Neutrophil	Clec4e
Msrb12	0	1.25073	0.981	0.696	0	Neutrophil	Msrb1
Mxd1	0	1.24801	0.952	0.57	0	Neutrophil	Mxd1
Pla2g71	0	1.23459	0.947	0.562	0	Neutrophil	Pla2g7
Cd141	0	1.23208	0.937	0.668	0	Neutrophil	Cd14
Ccr11	0	1.22795	0.916	0.548	0	Neutrophil	Ccr1
Slc16a31	0	1.18808	0.925	0.557	0	Neutrophil	Slc16a3
Wfdc172	0	1.17972	0.931	0.579	0	Neutrophil	Wfdc17
Slc7a11	0	1.17677	0.8	0.368	0	Neutrophil	Slc7a11
Pygl1	0	1.17489	0.934	0.479	0	Neutrophil	Pygl
Plaur1	0	1.14648	0.955	0.674	0	Neutrophil	Plaur
Wfdc21	0	1.14022	0.866	0.347	0	Neutrophil	Wfdc21
Ifitm22	0	1.13211	0.988	0.737	0	Neutrophil	Ifitm2
Cd300lf1	0	1.09311	0.853	0.523	0	Neutrophil	Cd300lf
Pilra1	0	1.08356	0.948	0.636	0	Neutrophil	Pilra
Anxa12	0	1.08087	0.95	0.589	0	Neutrophil	Anxa1
Cebpb1	0	1.05665	0.994	0.847	0	Neutrophil	Cebpb
Alox5ap2	0	1.05467	0.991	0.723	0	Neutrophil	Alox5ap
Sirpb1b1	0	1.02538	0.907	0.467	0	Neutrophil	Sirpb1b
Gda1	0	0.994575	0.939	0.645	0	Neutrophil	Gda
Mcemp11	0	0.992919	0.89	0.423	0	Neutrophil	Mcemp1
Lst11	0	0.984593	0.902	0.57	0	Neutrophil	Lst1
Cd9	0	0.982663	0.865	0.555	0	Neutrophil	Cd9
Tyrobp2	0	0.97629	0.995	0.801	0	Neutrophil	Tyrobp
Spi12	0	0.96515	0.969	0.677	0	Neutrophil	Spi1
Gm51501	0	0.937986	0.878	0.521	0	Neutrophil	Gm5150
Lilr4b1	0	0.90412	0.917	0.648	0	Neutrophil	Lilr4b
Lilrb4a1	0	0.877849	0.959	0.718	0	Neutrophil	Lilrb4a
S100a61	0	0.876937	0.98	0.773	0	Neutrophil	S100a6
Emilin21	0	0.850079	0.907	0.644	0	Neutrophil	Emilin2
Cd33	0	0.842859	0.815	0.412	0	Neutrophil	Cd33
Mmp81	0	0.804413	0.798	0.533	0	Neutrophil	Mmp8
Cd300a2	0	0.801885	0.902	0.573	0	Neutrophil	Cd300a
Chil1	0	0.799082	0.748	0.28	0	Neutrophil	Chil1
Fpr1	0	0.75186	0.793	0.365	0	Neutrophil	Fpr1
Pi161	0	0.741008	0.828	0.515	0	Neutrophil	Pi16
Anxa22	0	0.739793	0.978	0.755	0	Neutrophil	Anxa2
Srgn	0	0.677843	0.99	0.915	0	Neutrophil	Srgn
Slc40a11	0	0.651907	0.776	0.398	0	Neutrophil	Slc40a1
Ly6g	0	0.596772	0.742	0.165	0	Neutrophil	Ly6g
Steap4	0	0.573741	0.676	0.096	0	Neutrophil	Steap4
Stfa2	0	0.511512	0.704	0.071	0	Neutrophil	Stfa2
Cstdc5	0	0.490815	0.683	0.161	0	Neutrophil	Cstdc5
Stfa1	0	0.484462	0.621	0.171	0	Neutrophil	Stfa1
Stfa3	0	0.373959	0.689	0.033	0	Neutrophil	Stfa3
Scnn1a	1.8908e-305	0.425472	0.721	0.339	3.7816e-302	Neutrophil	Scnn1a
Fcer1g2	2.33496e-305	0.756252	0.989	0.802	4.66993e-302	Neutrophil	Fcer1g
Pirb2	1.42641e-300	0.74879	0.892	0.581	2.85282e-297	Neutrophil	Pirb
Bst11	1.3474e-280	0.615644	0.764	0.442	2.6948e-277	Neutrophil	Bst1
Lmnb1	6.7636e-274	0.837862	0.864	0.518	1.35272e-270	Neutrophil	Lmnb1
Sirpb1c1	2.40054e-273	0.67524	0.831	0.624	4.80108e-270	Neutrophil	Sirpb1c
Cd300ld1	1.43632e-270	0.921598	0.84	0.622	2.87265e-267	Neutrophil	Cd300ld
Cyp4f181	5.13928e-269	0.927181	0.826	0.558	1.02786e-265	Neutrophil	Cyp4f18
Prdx52	1.06145e-268	0.720382	0.974	0.687	2.1229e-265	Neutrophil	Prdx5
Slfn1	5.21789e-268	0.85215	0.782	0.374	1.04358e-264	Neutrophil	Slfn1
Plek2	6.63002e-267	0.769222	0.921	0.707	1.326e-263	Neutrophil	Plek
Ifitm62	7.40105e-266	0.703322	0.84	0.635	1.48021e-262	Neutrophil	Ifitm6
Tnfaip21	2.11354e-259	0.997198	0.774	0.408	4.22708e-256	Neutrophil	Tnfaip2
Nfkbia	1.53905e-255	0.65505	0.939	0.792	3.07809e-252	Neutrophil	Nfkbia
Adam81	8.15741e-250	0.72764	0.818	0.48	1.63148e-246	Neutrophil	Adam8
Nlrp31	4.70745e-246	0.956788	0.792	0.529	9.4149e-243	Neutrophil	Nlrp3
Sirpb1a2	6.23712e-244	0.523739	0.797	0.523	1.24742e-240	Neutrophil	Sirpb1a
Ngp	2.71803e-243	0.318174	0.541	0.054	5.43605e-240	Neutrophil	Ngp
Rdh12	1.22442e-241	0.582987	0.669	0.291	2.44884e-238	Neutrophil	Rdh12
Hacd41	5.94734e-239	0.496112	0.759	0.447	1.18947e-235	Neutrophil	Hacd4
Gm97331	8.97596e-237	0.56628	0.788	0.589	1.79519e-233	Neutrophil	Gm9733
Timp2	2.44399e-235	0.537627	0.788	0.437	4.88797e-232	Neutrophil	Timp2
Plk3	1.61895e-234	0.72596	0.828	0.486	3.23791e-231	Neutrophil	Plk3
Ckap41	1.87707e-232	0.481609	0.757	0.536	3.75414e-229	Neutrophil	Ckap4
Sell	1.01578e-231	0.655882	0.887	0.682	2.03156e-228	Neutrophil	Sell
Hcar2	4.87429e-231	1.06411	0.722	0.354	9.74857e-228	Neutrophil	Hcar2
Itgam1	4.10317e-225	0.670373	0.913	0.759	8.20633e-222	Neutrophil	Itgam
Igfbp6	8.95756e-225	0.613249	0.698	0.386	1.79151e-221	Neutrophil	Igfbp6
Ncf12	5.47575e-219	0.781743	0.795	0.511	1.09515e-215	Neutrophil	Ncf1
Fcgr31	9.69033e-219	0.695776	0.883	0.669	1.93807e-215	Neutrophil	Fcgr3
Hilpda	7.90344e-215	0.639018	0.767	0.413	1.58069e-211	Neutrophil	Hilpda
Ccrl22	1.24387e-214	1.03906	0.769	0.467	2.48774e-211	Neutrophil	Ccrl2
Tlr21	2.80184e-214	0.614333	0.793	0.547	5.60368e-211	Neutrophil	Tlr2
Tarm11	2.57241e-210	0.523397	0.69	0.39	5.14483e-207	Neutrophil	Tarm1
Ifitm32	9.29163e-208	0.682624	0.956	0.72	1.85833e-204	Neutrophil	Ifitm3
Plbd12	2.2487e-207	0.623157	0.912	0.576	4.49739e-204	Neutrophil	Plbd1
Slc11a11	2.21095e-205	0.666658	0.826	0.653	4.4219e-202	Neutrophil	Slc11a1
Mgst12	2.99338e-192	0.543078	0.796	0.576	5.98675e-189	Neutrophil	Mgst1
Jdp2	1.54401e-191	0.795482	0.76	0.535	3.08802e-188	Neutrophil	Jdp2
Clec12a2	2.44044e-187	0.367018	0.762	0.456	4.88089e-184	Neutrophil	Clec12a
Ugt1a7c2	3.29178e-179	0.406265	0.798	0.539	6.58355e-176	Neutrophil	Ugt1a7c
Cd300c22	1.31191e-177	0.614333	0.831	0.599	2.62381e-174	Neutrophil	Cd300c2
Gm340841	9.96824e-176	0.581786	0.727	0.457	1.99365e-172	Neutrophil	Gm34084
Jaml1	3.431e-175	0.38708	0.73	0.386	6.862e-172	Neutrophil	Jaml
Lyz21	1.31452e-173	0.522903	0.983	0.887	2.62904e-170	Neutrophil	Lyz2
Marcks2	1.69501e-169	0.723461	0.776	0.505	3.39001e-166	Neutrophil	Marcks
Fcgr4	1.51923e-161	0.404413	0.737	0.561	3.03847e-158	Neutrophil	Fcgr4
Ceacam11	1.37966e-159	0.292486	0.745	0.609	2.75931e-156	Neutrophil	Ceacam1
Nr4a1	2.02398e-159	0.535587	0.964	0.8	4.04795e-156	Neutrophil	Nr4a1
Tcn21	3.37318e-157	0.362791	0.764	0.447	6.74637e-154	Neutrophil	Tcn2
Il1rn	5.65185e-156	0.979614	0.646	0.282	1.13037e-152	Neutrophil	Il1rn
C32	6.00307e-153	0.433338	0.707	0.456	1.20061e-149	Neutrophil	C3
Slfn4	1.51152e-151	0.822338	0.625	0.274	3.02305e-148	Neutrophil	Slfn4
Clec4a21	3.48668e-151	0.372768	0.693	0.417	6.97337e-148	Neutrophil	Clec4a2
Nfkbiz	6.54785e-151	0.632179	0.813	0.611	1.30957e-147	Neutrophil	Nfkbiz
Nudt41	1.40008e-142	0.624136	0.732	0.432	2.80015e-139	Neutrophil	Nudt4
Glipr1	1.12878e-140	0.379869	0.809	0.531	2.25756e-137	Neutrophil	Glipr1
Fabp52	2.59994e-137	0.400805	0.659	0.351	5.19987e-134	Neutrophil	Fabp5
Lgals32	9.7062e-135	0.501882	0.913	0.696	1.94124e-131	Neutrophil	Lgals3
Ier32	2.0394e-133	0.702903	0.745	0.588	4.0788e-130	Neutrophil	Ier3
Hmgb2	3.88827e-132	0.484296	0.895	0.662	7.77654e-129	Neutrophil	Hmgb2
Tgfbi2	1.48136e-131	0.430331	0.912	0.764	2.96272e-128	Neutrophil	Tgfbi
Klf21	1.72442e-131	0.463502	0.98	0.85	3.44884e-128	Neutrophil	Klf2
Ctsd1	3.78838e-130	0.474466	0.918	0.725	7.57676e-127	Neutrophil	Ctsd
Cebpd1	2.11932e-124	0.609391	0.745	0.6	4.23865e-121	Neutrophil	Cebpd
Csf2rb3	3.91283e-123	0.629658	0.731	0.543	7.82566e-120	Neutrophil	Csf2rb
Treml4	2.61031e-122	0.28317	0.698	0.583	5.22061e-119	Neutrophil	Treml4
Cd1771	1.02537e-118	0.335398	0.596	0.341	2.05074e-115	Neutrophil	Cd177
Ankrd33b1	9.24396e-118	0.776815	0.629	0.314	1.84879e-114	Neutrophil	Ankrd33b
Cst32	5.20664e-117	0.382266	0.966	0.882	1.04133e-113	Neutrophil	Cst3
Cfp2	1.78961e-115	0.37269	0.784	0.589	3.57921e-112	Neutrophil	Cfp
Tacstd2	4.02394e-114	0.348891	0.588	0.32	8.04788e-111	Neutrophil	Tacstd2
Cd682	7.46625e-108	0.361202	0.826	0.64	1.49325e-104	Neutrophil	Cd68
Nfkbid	3.13889e-103	0.530881	0.745	0.524	6.27778e-100	Neutrophil	Nfkbid
Marcksl11	1.40506e-101	0.73478	0.658	0.467	2.81012e-98	Neutrophil	Marcksl1
Gk1	6.43296e-98	0.286481	0.675	0.484	1.28659e-94	Neutrophil	Gk
Csf1	5.74544e-88	0.679224	0.544	0.293	1.14909e-84	Neutrophil	Csf1
Adrb2	1.08494e-86	0.339199	0.693	0.5	2.16989e-83	Neutrophil	Adrb2
Mpeg12	2.1884e-83	0.358823	0.811	0.661	4.37681e-80	Neutrophil	Mpeg1
Txnip1	2.21059e-83	0.426633	0.825	0.64	4.42117e-80	Neutrophil	Txnip
Tgm22	2.50454e-77	0.616915	0.67	0.572	5.00907e-74	Neutrophil	Tgm2
Arg2	2.91443e-73	0.736381	0.606	0.426	5.82887e-70	Neutrophil	Arg2
Oasl2	4.56561e-71	0.514329	0.548	0.294	9.13122e-68	Neutrophil	Oasl2
Isg15	5.74255e-66	0.521206	0.562	0.304	1.14851e-62	Neutrophil	Isg15
Ptgs22	2.59349e-64	0.645449	0.594	0.432	5.18698e-61	Neutrophil	Ptgs2
Ccl21	2.61206e-61	0.251282	0.695	0.567	5.22413e-58	Neutrophil	Ccl2
Cks2	6.80292e-60	0.442612	0.708	0.584	1.36058e-56	Neutrophil	Cks2
Zfp362	6.86992e-60	0.286661	0.941	0.879	1.37398e-56	Neutrophil	Zfp36
Neat11	1.40275e-59	0.397967	0.749	0.603	2.8055e-56	Neutrophil	Neat1
Gsn2	3.95289e-58	0.35455	0.681	0.559	7.90579e-55	Neutrophil	Gsn
Gadd45b	2.39889e-57	0.382721	0.708	0.537	4.79778e-54	Neutrophil	Gadd45b
Osm1	2.54284e-53	0.61841	0.62	0.522	5.08568e-50	Neutrophil	Osm
Clec4n1	1.81054e-50	0.663981	0.555	0.419	3.62109e-47	Neutrophil	Clec4n
Psap2	1.99086e-47	0.265398	0.964	0.862	3.98172e-44	Neutrophil	Psap
Il1f9	1.82862e-46	0.646518	0.486	0.124	3.65723e-43	Neutrophil	Il1f9
Gngt21	4.677e-43	0.36852	0.739	0.683	9.35401e-40	Neutrophil	Gngt2
Slc2a3	3.52046e-30	0.343055	0.49	0.331	7.04091e-27	Neutrophil	Slc2a3
Atf32	4.87644e-30	0.281443	0.762	0.663	9.75288e-27	Neutrophil	Atf3
Bcl2a1b	2.79219e-29	0.335134	0.645	0.538	5.58438e-26	Neutrophil	Bcl2a1b
Upp1	8.69302e-29	0.462024	0.479	0.291	1.7386e-25	Neutrophil	Upp1
Actn11	8.45997e-27	0.384716	0.553	0.458	1.69199e-23	Neutrophil	Actn1
Cstb2	8.84841e-24	0.307196	0.665	0.609	1.76968e-20	Neutrophil	Cstb
H2-Q10	2.20993e-23	0.601608	0.498	0.338	4.41986e-20	Neutrophil	H2-Q10
Egr1	3.5147e-22	0.307569	0.664	0.62	7.0294e-19	Neutrophil	Egr1
Id11	1.89985e-17	0.250122	0.364	0.512	3.7997e-14	Neutrophil	Id1
Tnf	1.97105e-11	0.372061	0.474	0.409	3.9421e-08	Neutrophil	Tnf
Bcl2a1a	5.05255e-10	0.283314	0.427	0.273	1.01051e-06	Neutrophil	Bcl2a1a
Osgin1	5.19669e-08	0.34835	0.413	0.314	0.000103934	Neutrophil	Osgin1
Gadd45a	3.64656e-07	0.347816	0.486	0.44	0.000729313	Neutrophil	Gadd45a
Thbs11	0.000143586	0.328596	0.463	0.656	0.287173	Neutrophil	Thbs1
Cxcl3	0.00799269	0.496785	0.372	0.207	1	Neutrophil	Cxcl3
Gzma1	0	1.64788	0.898	0.513	0	NK_cell	Gzma
Ncr1	0	1.37848	0.93	0.39	0	NK_cell	Ncr1
Ccl51	0	1.31108	0.971	0.665	0	NK_cell	Ccl5
Prf11	0	1.30603	0.909	0.478	0	NK_cell	Prf1
Nkg71	0	1.27338	0.96	0.544	0	NK_cell	Nkg7
Klrb1c	0	1.25196	0.906	0.48	0	NK_cell	Klrb1c
Xcl11	0	1.24111	0.816	0.396	0	NK_cell	Xcl1
Klrk11	0	1.18414	0.911	0.414	0	NK_cell	Klrk1
Klre1	0	1.16971	0.857	0.379	0	NK_cell	Klre1
Il2rb2	0	1.14597	0.929	0.466	0	NK_cell	Il2rb
Klra8	0	1.12803	0.799	0.38	0	NK_cell	Klra8
AW1120102	0	1.08409	0.896	0.561	0	NK_cell	AW112010
Serpinb91	0	1.06155	0.867	0.479	0	NK_cell	Serpinb9
Ctsw1	0	1.0236	0.913	0.415	0	NK_cell	Ctsw
Klrd12	0	0.992051	0.858	0.412	0	NK_cell	Klrd1
Serpinb6b1	0	0.969323	0.812	0.43	0	NK_cell	Serpinb6b
Eomes1	0	0.938157	0.794	0.366	0	NK_cell	Eomes
Klrc2	0	0.920419	0.774	0.369	0	NK_cell	Klrc2
Klra9	0	0.776029	0.727	0.385	0	NK_cell	Klra9
Klri2	0	0.773158	0.759	0.363	0	NK_cell	Klri2
Klrb1a	0	0.632377	0.732	0.218	0	NK_cell	Klrb1a
Cma1	0	0.47539	0.651	0.218	0	NK_cell	Cma1
Klra4	1.95311e-307	0.828945	0.713	0.385	3.90623e-304	NK_cell	Klra4
Ifng1	2.77528e-298	0.911269	0.84	0.448	5.55056e-295	NK_cell	Ifng
Klra7	1.44073e-297	0.812083	0.711	0.379	2.88147e-294	NK_cell	Klra7
Gzmb1	2.23636e-296	1.09954	0.817	0.426	4.47272e-293	NK_cell	Gzmb
Sh2d2a2	5.48968e-287	0.817543	0.837	0.363	1.09794e-283	NK_cell	Sh2d2a
Ms4a4b3	2.10316e-285	0.86824	0.924	0.532	4.20632e-282	NK_cell	Ms4a4b
Tigit1	1.6679e-253	0.516568	0.699	0.29	3.33579e-250	NK_cell	Tigit
Irf81	9.1301e-251	0.868681	0.857	0.603	1.82602e-247	NK_cell	Irf8
Arl4d	8.08834e-240	0.545204	0.685	0.4	1.61767e-236	NK_cell	Arl4d
Ccl3	8.28657e-238	0.854698	0.868	0.568	1.65731e-234	NK_cell	Ccl3
Ccl42	1.54182e-237	0.893512	0.915	0.669	3.08365e-234	NK_cell	Ccl4
Gem1	5.30116e-216	0.898833	0.779	0.464	1.06023e-212	NK_cell	Gem
Hsd11b11	6.54696e-211	0.593913	0.745	0.437	1.30939e-207	NK_cell	Hsd11b1
Klrb1b	2.39912e-205	0.645986	0.649	0.308	4.79823e-202	NK_cell	Klrb1b
Klrg1	4.67768e-205	0.344269	0.605	0.258	9.35537e-202	NK_cell	Klrg1
Nrgn	9.86207e-195	0.353508	0.59	0.29	1.97241e-191	NK_cell	Nrgn
Gimap42	3.01278e-190	0.671055	0.808	0.474	6.02555e-187	NK_cell	Gimap4
Ctla2a1	4.74595e-185	0.804484	0.713	0.349	9.4919e-182	NK_cell	Ctla2a
Klra3	1.15203e-177	0.569973	0.604	0.314	2.30407e-174	NK_cell	Klra3
Klrc11	5.62928e-176	0.781446	0.683	0.406	1.12586e-172	NK_cell	Klrc1
Ptprcap2	3.25878e-170	0.61953	0.853	0.523	6.51755e-167	NK_cell	Ptprcap
S1pr5	1.03056e-169	0.411375	0.688	0.511	2.06112e-166	NK_cell	S1pr5
Cd73	1.26564e-169	0.715476	0.741	0.486	2.53128e-166	NK_cell	Cd7
Atp1b11	1.17555e-166	0.575509	0.794	0.491	2.35109e-163	NK_cell	Atp1b1
Sell1	4.49643e-165	0.562252	0.843	0.685	8.99286e-162	NK_cell	Sell
Dusp22	1.6467e-160	0.653598	0.86	0.653	3.2934e-157	NK_cell	Dusp2
Anxa23	1.45601e-152	0.531318	0.924	0.759	2.91203e-149	NK_cell	Anxa2
Serpinb9b	1.28967e-148	0.300786	0.559	0.291	2.57935e-145	NK_cell	Serpinb9b
Tnfrsf9	7.00213e-148	0.441451	0.628	0.341	1.40043e-144	NK_cell	Tnfrsf9
Sh2d1a2	3.43492e-138	0.344171	0.65	0.346	6.86984e-135	NK_cell	Sh2d1a
Gm45716	1.06846e-136	0.433915	0.601	0.325	2.13692e-133	NK_cell	Gm45716
Fcer1g3	1.064e-132	0.546187	0.933	0.806	2.128e-129	NK_cell	Fcer1g
Cited4	1.19556e-110	0.430632	0.584	0.371	2.39112e-107	NK_cell	Cited4
Klf22	4.55917e-102	0.423544	0.949	0.853	9.11835e-99	NK_cell	Klf2
Serpina3g1	1.56347e-100	0.377441	0.632	0.424	3.12694e-97	NK_cell	Serpina3g
Ctsd2	3.22829e-98	0.402706	0.886	0.727	6.45659e-95	NK_cell	Ctsd
Nr4a21	1.75368e-95	0.568076	0.664	0.424	3.50735e-92	NK_cell	Nr4a2
Tyrobp3	5.09323e-95	0.471168	0.923	0.806	1.01865e-91	NK_cell	Tyrobp
Tnfrsf181	5.44899e-84	0.321641	0.619	0.387	1.0898e-80	NK_cell	Tnfrsf18
Nrarp	1.95232e-73	0.467437	0.572	0.456	3.90463e-70	NK_cell	Nrarp
Pglyrp11	3.31389e-67	0.289356	0.765	0.613	6.62779e-64	NK_cell	Pglyrp1
Gpr1712	1.07167e-63	0.326483	0.616	0.424	2.14335e-60	NK_cell	Gpr171
Rgs11	5.8878e-62	0.404218	0.797	0.653	1.17756e-58	NK_cell	Rgs1
Sytl2	1.89635e-60	0.345091	0.477	0.239	3.79269e-57	NK_cell	Sytl2
Plek3	3.22501e-59	0.313998	0.847	0.712	6.45002e-56	NK_cell	Plek
Dnajb12	8.81732e-56	0.366101	0.828	0.702	1.76346e-52	NK_cell	Dnajb1
Tagap2	1.6465e-55	0.330923	0.692	0.555	3.293e-52	NK_cell	Tagap
Cd1601	1.18994e-48	0.261483	0.526	0.358	2.37988e-45	NK_cell	Cd160
Rhob	2.59074e-46	0.315867	0.828	0.765	5.18148e-43	NK_cell	Rhob
Jun	4.08651e-45	0.281158	0.887	0.838	8.17303e-42	NK_cell	Jun
Rgs21	4.61607e-45	0.304471	0.731	0.572	9.23214e-42	NK_cell	Rgs2
Slamf72	1.65304e-43	0.369455	0.578	0.432	3.30608e-40	NK_cell	Slamf7
Myc	1.29523e-40	0.307779	0.668	0.6	2.59046e-37	NK_cell	Myc
Hspa1b1	1.20538e-39	0.302075	0.818	0.711	2.41076e-36	NK_cell	Hspa1b
Hopx2	1.0977e-36	0.264551	0.66	0.512	2.1954e-33	NK_cell	Hopx
Malt12	5.34244e-36	0.313963	0.692	0.584	1.06849e-32	NK_cell	Malt1
Rgs16	3.71344e-34	0.298475	0.399	0.215	7.42689e-31	NK_cell	Rgs16
Mxd11	6.65455e-22	0.277655	0.641	0.593	1.33091e-18	NK_cell	Mxd1
Nr4a31	7.89184e-15	0.313108	0.472	0.381	1.57837e-11	NK_cell	Nr4a3
Itgax1	2.60404e-10	0.269575	0.507	0.487	5.20808e-07	NK_cell	Itgax
C1qa	0	1.71816	0.992	0.438	0	Macrophage_1	C1qa
C1qc	0	1.7041	0.989	0.405	0	Macrophage_1	C1qc
C1qb	0	1.70229	0.996	0.47	0	Macrophage_1	C1qb
Ckb1	0	1.11904	0.937	0.509	0	Macrophage_1	Ckb
Cd811	0	1.09943	0.915	0.5	0	Macrophage_1	Cd81
Ccl12	4.51352e-305	1.22055	0.809	0.396	9.02703e-302	Macrophage_1	Ccl12
Ccnd11	1.31292e-295	0.997269	0.861	0.466	2.62583e-292	Macrophage_1	Ccnd1
Stmn1	6.63203e-281	0.959627	0.864	0.529	1.32641e-277	Macrophage_1	Stmn1
Mgl2	1.48715e-278	0.990738	0.777	0.332	2.9743e-275	Macrophage_1	Mgl2
Hexb2	3.90274e-276	1.01341	0.905	0.593	7.80547e-273	Macrophage_1	Hexb
Trf1	2.97374e-261	1.0227	0.832	0.424	5.94747e-258	Macrophage_1	Trf
Ctss2	1.60242e-259	0.792365	0.962	0.79	3.20485e-256	Macrophage_1	Ctss
Slamf91	3.68758e-256	0.941626	0.842	0.565	7.37517e-253	Macrophage_1	Slamf9
Cst33	1.73803e-251	0.637397	0.985	0.883	3.47606e-248	Macrophage_1	Cst3
Fcer1g4	3.18161e-248	0.760943	0.979	0.806	6.36322e-245	Macrophage_1	Fcer1g
Cd721	7.31788e-238	0.9223	0.847	0.52	1.46358e-234	Macrophage_1	Cd72
Cxcl161	2.07993e-230	0.86506	0.826	0.431	4.15985e-227	Macrophage_1	Cxcl16
Gatm1	4.20927e-229	0.821826	0.81	0.478	8.41854e-226	Macrophage_1	Gatm
Ctsc1	3.90255e-223	0.808122	0.934	0.729	7.80509e-220	Macrophage_1	Ctsc
Apoe1	3.50103e-218	0.976423	0.866	0.613	7.00207e-215	Macrophage_1	Apoe
Nes	1.54846e-215	0.673579	0.714	0.406	3.09692e-212	Macrophage_1	Nes
Aif1	3.5301e-215	0.999385	0.764	0.435	7.06019e-212	Macrophage_1	Aif1
Tuba1b	2.02761e-211	0.785389	0.872	0.654	4.05523e-208	Macrophage_1	Tuba1b
Cd741	3.11389e-211	0.753662	0.992	0.856	6.22777e-208	Macrophage_1	Cd74
Tubb5	2.75298e-207	0.739405	0.941	0.806	5.50596e-204	Macrophage_1	Tubb5
Pclaf	5.18977e-206	0.572591	0.69	0.383	1.03795e-202	Macrophage_1	Pclaf
Ly862	1.5455e-203	0.8748	0.849	0.578	3.09099e-200	Macrophage_1	Ly86
Pf4	1.969e-201	0.858906	0.674	0.346	3.93801e-198	Macrophage_1	Pf4
Rnase4	2.69443e-196	0.79416	0.739	0.491	5.38885e-193	Macrophage_1	Rnase4
Cd683	6.77037e-188	0.78288	0.861	0.641	1.35407e-184	Macrophage_1	Cd68
Mrc1	1.93079e-181	0.80192	0.621	0.258	3.86158e-178	Macrophage_1	Mrc1
Tk1	6.64119e-180	0.454628	0.671	0.405	1.32824e-176	Macrophage_1	Tk1
Cks1b	4.26145e-177	0.483682	0.659	0.384	8.5229e-174	Macrophage_1	Cks1b
Csf1r1	7.74654e-173	0.812787	0.872	0.697	1.54931e-169	Macrophage_1	Csf1r
Stab1	1.67173e-172	0.68947	0.658	0.347	3.34346e-169	Macrophage_1	Stab1
Lilra5	2.88646e-168	0.739682	0.721	0.53	5.77292e-165	Macrophage_1	Lilra5
Top2a	3.01088e-168	0.545834	0.699	0.413	6.02175e-165	Macrophage_1	Top2a
Fcgr32	2.26282e-164	0.754447	0.841	0.675	4.52564e-161	Macrophage_1	Fcgr3
Tgfbi3	2.76886e-161	0.693991	0.901	0.767	5.53772e-158	Macrophage_1	Tgfbi
Birc5	2.44832e-159	0.521394	0.701	0.526	4.89665e-156	Macrophage_1	Birc5
Cx3cr11	7.95283e-159	0.780304	0.767	0.546	1.59057e-155	Macrophage_1	Cx3cr1
Clec5a1	5.88565e-155	0.489566	0.684	0.441	1.17713e-151	Macrophage_1	Clec5a
Scimp1	2.25548e-154	0.578774	0.689	0.416	4.51096e-151	Macrophage_1	Scimp
Pmp22	3.70109e-150	0.288781	0.54	0.234	7.40218e-147	Macrophage_1	Pmp22
Cd36	5.59066e-145	0.572429	0.711	0.485	1.11813e-141	Macrophage_1	Cd36
Fcgr11	2.86906e-143	0.678632	0.701	0.469	5.73812e-140	Macrophage_1	Fcgr1
Asf1b	3.06696e-139	0.342738	0.634	0.452	6.13392e-136	Macrophage_1	Asf1b
H2-Aa1	5.89887e-139	0.703982	0.902	0.714	1.17977e-135	Macrophage_1	H2-Aa
Ch25h	2.81095e-138	0.419647	0.608	0.353	5.6219e-135	Macrophage_1	Ch25h
H2-Eb11	2.36682e-137	0.721153	0.879	0.669	4.73365e-134	Macrophage_1	H2-Eb1
Cdca8	1.59724e-133	0.375823	0.643	0.425	3.19448e-130	Macrophage_1	Cdca8
Tyrobp4	1.77334e-132	0.614675	0.968	0.806	3.54669e-129	Macrophage_1	Tyrobp
H2-Ab11	2.84889e-129	0.682809	0.876	0.674	5.69778e-126	Macrophage_1	H2-Ab1
Ccl22	9.46684e-128	0.669361	0.739	0.567	1.89337e-124	Macrophage_1	Ccl2
Asb2	1.01111e-125	0.315968	0.603	0.341	2.02222e-122	Macrophage_1	Asb2
Ccl7	1.05512e-122	0.659425	0.617	0.437	2.11024e-119	Macrophage_1	Ccl7
Atpif12	9.79519e-122	0.563679	0.872	0.619	1.95904e-118	Macrophage_1	Atpif1
Cdk1	1.64423e-121	0.392617	0.623	0.46	3.28846e-118	Macrophage_1	Cdk1
Psap3	4.97181e-120	0.450435	0.951	0.864	9.94363e-117	Macrophage_1	Psap
Basp12	1.02715e-119	0.630457	0.732	0.477	2.0543e-116	Macrophage_1	Basp1
Mki67	1.36595e-118	0.527887	0.667	0.405	2.7319e-115	Macrophage_1	Mki67
Prdx11	5.66826e-117	0.479921	0.93	0.769	1.13365e-113	Macrophage_1	Prdx1
Bst21	1.43618e-114	0.619156	0.741	0.511	2.87237e-111	Macrophage_1	Bst2
Alox5ap3	1.65045e-114	0.564141	0.929	0.731	3.3009e-111	Macrophage_1	Alox5ap
Lyz22	7.79056e-111	0.477765	0.946	0.891	1.55811e-107	Macrophage_1	Lyz2
Bcl2a1a1	1.90189e-108	0.279357	0.553	0.269	3.80378e-105	Macrophage_1	Bcl2a1a
Tmem176b2	3.38863e-107	0.583398	0.824	0.523	6.77726e-104	Macrophage_1	Tmem176b
Col14a1	3.97601e-106	0.371877	0.551	0.308	7.95202e-103	Macrophage_1	Col14a1
Tmem119	2.772e-105	0.444822	0.586	0.364	5.544e-102	Macrophage_1	Tmem119
Lig1	3.15773e-105	0.364712	0.616	0.453	6.31546e-102	Macrophage_1	Lig1
Rrm2	6.0423e-105	0.337443	0.623	0.487	1.20846e-101	Macrophage_1	Rrm2
C5ar12	1.60729e-104	0.544427	0.78	0.672	3.21457e-101	Macrophage_1	C5ar1
Prc1	6.64997e-104	0.323889	0.597	0.417	1.32999e-100	Macrophage_1	Prc1
Fcgr2b2	5.75799e-100	0.584125	0.722	0.528	1.1516e-96	Macrophage_1	Fcgr2b
G530011O06Rik	1.36401e-98	0.357065	0.568	0.386	2.72801e-95	Macrophage_1	G530011O06Rik
Cfp3	4.32662e-97	0.474558	0.742	0.595	8.65324e-94	Macrophage_1	Cfp
Dut	8.57365e-95	0.370598	0.643	0.463	1.71473e-91	Macrophage_1	Dut
Mcm3	1.30243e-94	0.411443	0.659	0.554	2.60487e-91	Macrophage_1	Mcm3
Timp21	1.00781e-93	0.521727	0.643	0.451	2.01563e-90	Macrophage_1	Timp2
Glipr11	4.02875e-92	0.42132	0.737	0.54	8.05749e-89	Macrophage_1	Glipr1
Hmgb21	5.25911e-92	0.49426	0.886	0.667	1.05182e-88	Macrophage_1	Hmgb2
Tpx2	1.10729e-91	0.300802	0.584	0.409	2.21458e-88	Macrophage_1	Tpx2
Dab21	1.02675e-88	0.570207	0.7	0.563	2.05349e-85	Macrophage_1	Dab2
Sdf2l12	3.05001e-88	0.429635	0.658	0.435	6.10002e-85	Macrophage_1	Sdf2l1
Cd142	1.77779e-86	0.458577	0.839	0.678	3.55558e-83	Macrophage_1	Cd14
Akr1a11	2.27229e-86	0.416816	0.877	0.723	4.54458e-83	Macrophage_1	Akr1a1
Batf31	7.54382e-86	0.296519	0.522	0.319	1.50876e-82	Macrophage_1	Batf3
Spc24	6.40914e-83	0.274642	0.618	0.551	1.28183e-79	Macrophage_1	Spc24
Anxa31	1.36652e-82	0.422162	0.64	0.522	2.73304e-79	Macrophage_1	Anxa3
Hist1h2ae	2.02255e-78	0.404197	0.532	0.31	4.0451e-75	Macrophage_1	Hist1h2ae
Selenop1	5.20109e-75	0.547847	0.667	0.502	1.04022e-71	Macrophage_1	Selenop
Ccna2	1.11716e-72	0.324036	0.608	0.467	2.23432e-69	Macrophage_1	Ccna2
Pld42	4.10246e-72	0.490655	0.772	0.67	8.20491e-69	Macrophage_1	Pld4
Ifi27l2a2	1.12984e-71	0.513604	0.763	0.599	2.25968e-68	Macrophage_1	Ifi27l2a
Gm340842	2.57519e-70	0.433664	0.608	0.468	5.15037e-67	Macrophage_1	Gm34084
Ifi302	3.26789e-69	0.438068	0.848	0.68	6.53578e-66	Macrophage_1	Ifi30
Spi13	1.25851e-66	0.428952	0.83	0.69	2.51701e-63	Macrophage_1	Spi1
Mafb1	1.99673e-66	0.443638	0.682	0.562	3.99345e-63	Macrophage_1	Mafb
Tmem176a1	2.54429e-65	0.458724	0.696	0.484	5.08859e-62	Macrophage_1	Tmem176a
Gsn3	2.8752e-65	0.388746	0.687	0.561	5.75039e-62	Macrophage_1	Gsn
Cfh1	2.19969e-60	0.383501	0.571	0.445	4.39938e-57	Macrophage_1	Cfh
Saa31	9.55528e-59	0.26983	0.535	0.481	1.91106e-55	Macrophage_1	Saa3
Adgre11	1.97609e-58	0.591738	0.596	0.477	3.95217e-55	Macrophage_1	Adgre1
Marcksl12	8.62545e-56	0.363632	0.617	0.473	1.72509e-52	Macrophage_1	Marcksl1
Cdca3	8.60607e-54	0.3266	0.579	0.509	1.72121e-50	Macrophage_1	Cdca3
Marcks3	1.45837e-52	0.523195	0.638	0.517	2.91675e-49	Macrophage_1	Marcks
H2-DMa2	1.41971e-51	0.446652	0.64	0.479	2.83943e-48	Macrophage_1	H2-DMa
Ms4a6d1	2.37621e-50	0.367428	0.576	0.47	4.75242e-47	Macrophage_1	Ms4a6d
Axl	2.17178e-49	0.548426	0.54	0.4	4.34357e-46	Macrophage_1	Axl
Bcl2a1b1	2.62608e-49	0.357367	0.714	0.536	5.25215e-46	Macrophage_1	Bcl2a1b
Ube2c	3.00217e-48	0.408158	0.588	0.469	6.00434e-45	Macrophage_1	Ube2c
Smc2	1.13978e-46	0.319016	0.611	0.504	2.27956e-43	Macrophage_1	Smc2
Msr11	2.5785e-44	0.276733	0.567	0.538	5.157e-41	Macrophage_1	Msr1
Ms4a7	4.76283e-43	0.570444	0.465	0.332	9.52567e-40	Macrophage_1	Ms4a7
Itgam2	2.16075e-41	0.328273	0.771	0.77	4.32151e-38	Macrophage_1	Itgam
Cybb2	4.68774e-41	0.419859	0.725	0.658	9.37547e-38	Macrophage_1	Cybb
Ptgs1	2.05512e-40	0.301977	0.441	0.302	4.11024e-37	Macrophage_1	Ptgs1
Cd300c23	4.61791e-39	0.450635	0.661	0.613	9.23582e-36	Macrophage_1	Cd300c2
Hpgd	3.48416e-36	0.583364	0.547	0.494	6.96833e-33	Macrophage_1	Hpgd
Mt12	6.17413e-35	0.366628	0.633	0.524	1.23483e-31	Macrophage_1	Mt1
Hist1h1b	9.61948e-35	0.305056	0.449	0.331	1.9239e-31	Macrophage_1	Hist1h1b
Syngr21	1.35642e-34	0.265038	0.738	0.641	2.71283e-31	Macrophage_1	Syngr2
Rab7b1	2.35706e-32	0.263561	0.571	0.536	4.71412e-29	Macrophage_1	Rab7b
Pmepa1	2.39469e-31	0.297073	0.546	0.45	4.78939e-28	Macrophage_1	Pmepa1
Clec4b11	2.30356e-29	0.295167	0.382	0.238	4.60711e-26	Macrophage_1	Clec4b1
Lpl	4.70957e-28	0.33859	0.461	0.362	9.41914e-25	Macrophage_1	Lpl
H2afx	3.34591e-27	0.314305	0.647	0.592	6.69183e-24	Macrophage_1	H2afx
Ifitm33	8.04736e-27	0.280967	0.785	0.733	1.60947e-23	Macrophage_1	Ifitm3
Mpeg13	2.42123e-24	0.427623	0.655	0.672	4.84246e-21	Macrophage_1	Mpeg1
Slc11a12	8.66898e-22	0.276294	0.636	0.667	1.7338e-18	Macrophage_1	Slc11a1
Ms4a6c2	4.52374e-20	0.34688	0.634	0.629	9.04748e-17	Macrophage_1	Ms4a6c
H2-DMb12	1.26612e-18	0.315694	0.538	0.494	2.53224e-15	Macrophage_1	H2-DMb1
Lst12	1.28858e-10	0.314667	0.557	0.594	2.57715e-07	Macrophage_1	Lst1
Clec4a22	3.30507e-07	0.363652	0.43	0.437	0.000661014	Macrophage_1	Clec4a2
Pltp1	0.000276981	0.323101	0.388	0.416	0.553962	Macrophage_1	Pltp
Trdv4	0	1.5572	0.85	0.196	0	gd_T_cell	Trdv4
Cxcr62	0	1.38556	0.964	0.262	0	gd_T_cell	Cxcr6
Cd163l1	0	1.29198	0.83	0.111	0	gd_T_cell	Cd163l1
Tcrg-V6	0	1.27805	0.799	0.036	0	gd_T_cell	Tcrg-V6
Ramp1	0	1.18517	0.927	0.466	0	gd_T_cell	Ramp1
Cd3g2	0	1.1592	0.984	0.404	0	gd_T_cell	Cd3g
Il7r1	0	1.13697	0.978	0.344	0	gd_T_cell	Il7r
Trdc	0	1.10589	0.828	0.199	0	gd_T_cell	Trdc
Ltb2	0	1.08384	0.98	0.516	0	gd_T_cell	Ltb
Thy12	0	1.06802	0.973	0.413	0	gd_T_cell	Thy1
Cd3e2	0	1.05502	0.986	0.394	0	gd_T_cell	Cd3e
Cd3d2	0	1.02351	0.964	0.371	0	gd_T_cell	Cd3d
Capg1	0	0.954388	0.942	0.62	0	gd_T_cell	Capg
Rgcc1	0	0.844867	0.976	0.468	0	gd_T_cell	Rgcc
Csf2	0	0.774295	0.936	0.294	0	gd_T_cell	Csf2
Jaml2	0	0.68023	0.966	0.379	0	gd_T_cell	Jaml
Lta	0	0.57145	0.938	0.249	0	gd_T_cell	Lta
Il2ra	0	0.561592	0.923	0.36	0	gd_T_cell	Il2ra
5830411N06Rik	0	0.423291	0.9	0.036	0	gd_T_cell	5830411N06Rik
Cited41	0	0.413571	0.95	0.355	0	gd_T_cell	Cited4
Grasp1	0	0.368607	0.958	0.434	0	gd_T_cell	Grasp
Il22	0	0.353358	0.839	0.06	0	gd_T_cell	Il22
Ccr6	0	0.324462	0.88	0.165	0	gd_T_cell	Ccr6
Itgae	0	0.273563	0.892	0.261	0	gd_T_cell	Itgae
Socs12	7.20673e-304	0.547181	0.971	0.439	1.44135e-300	gd_T_cell	Socs1
Mmp25	2.51265e-295	0.556804	0.825	0.172	5.0253e-292	gd_T_cell	Mmp25
Pxdc1	2.38699e-289	0.388511	0.884	0.35	4.77399e-286	gd_T_cell	Pxdc1
Ptprcap3	1.37822e-283	0.87249	0.978	0.521	2.75643e-280	gd_T_cell	Ptprcap
Tcrg-C1	5.68786e-272	0.7811	0.785	0.148	1.13757e-268	gd_T_cell	Tcrg-C1
Tesc1	5.85969e-271	0.257862	0.89	0.292	1.17194e-267	gd_T_cell	Tesc
Tmem176b3	4.60278e-264	0.881344	0.975	0.515	9.20556e-261	gd_T_cell	Tmem176b
Gata31	3.73369e-262	0.316751	0.892	0.273	7.46739e-259	gd_T_cell	Gata3
Ero1l	4.44056e-257	0.653884	0.927	0.396	8.88112e-254	gd_T_cell	Ero1l
S100a42	5.77859e-252	0.843898	0.972	0.621	1.15572e-248	gd_T_cell	S100a4
Ddit4	1.07027e-241	0.619239	0.93	0.5	2.14054e-238	gd_T_cell	Ddit4
Ltb4r11	1.33344e-241	0.823345	0.883	0.486	2.66687e-238	gd_T_cell	Ltb4r1
Actn2	2.95121e-236	0.885196	0.789	0.112	5.90241e-233	gd_T_cell	Actn2
Blk	1.05735e-233	1.06854	0.795	0.241	2.1147e-230	gd_T_cell	Blk
Tcrg-V5	3.24666e-230	0.296555	0.675	0.044	6.49333e-227	gd_T_cell	Tcrg-V5
Nr1d1	2.07772e-227	0.481501	0.784	0.165	4.15544e-224	gd_T_cell	Nr1d1
Lat2	4.43784e-220	0.822686	0.928	0.418	8.87568e-217	gd_T_cell	Lat
Tmem176a2	3.0405e-209	0.782905	0.934	0.471	6.08099e-206	gd_T_cell	Tmem176a
S100a62	3.23757e-209	0.661112	0.989	0.776	6.47514e-206	gd_T_cell	S100a6
Avpi11	3.41628e-208	0.529744	0.852	0.396	6.83256e-205	gd_T_cell	Avpi1
Cd931	3.00384e-194	0.263101	0.864	0.441	6.00769e-191	gd_T_cell	Cd93
Tcf73	5.97565e-193	0.256916	0.932	0.388	1.19513e-189	gd_T_cell	Tcf7
Hbegf	3.59698e-179	0.310748	0.773	0.259	7.19396e-176	gd_T_cell	Hbegf
Tnfrsf91	5.99693e-179	0.462567	0.826	0.335	1.19939e-175	gd_T_cell	Tnfrsf9
Trgv2	6.58911e-177	0.673616	0.758	0.315	1.31782e-173	gd_T_cell	Trgv2
Il17a	1.5858e-162	1.39087	0.728	0.102	3.17159e-159	gd_T_cell	Il17a
Serpina3f	2.05483e-156	0.297008	0.732	0.286	4.10967e-153	gd_T_cell	Serpina3f
Tcrg-C4	3.23375e-148	0.650419	0.714	0.213	6.46751e-145	gd_T_cell	Tcrg-C4
Ly6a1	1.16918e-140	0.485465	0.96	0.432	2.33836e-137	gd_T_cell	Ly6a
Spry1	8.81656e-140	0.309084	0.737	0.264	1.76331e-136	gd_T_cell	Spry1
Adam82	6.39766e-131	0.374159	0.864	0.483	1.27953e-127	gd_T_cell	Adam8
Serpinb1a	4.48435e-126	0.812207	0.741	0.417	8.96869e-123	gd_T_cell	Serpinb1a
Spint21	9.70085e-122	0.290144	0.838	0.396	1.94017e-118	gd_T_cell	Spint2
Pdcd1	1.28412e-108	0.652524	0.709	0.245	2.56824e-105	gd_T_cell	Pdcd1
Rln3	3.0645e-103	0.67253	0.653	0.125	6.12901e-100	gd_T_cell	Rln3
Il2rb3	1.94446e-101	0.496957	0.858	0.478	3.88892e-98	gd_T_cell	Il2rb
Aqp3	1.49872e-95	0.786782	0.661	0.158	2.99744e-92	gd_T_cell	Aqp3
Gm457161	4.23184e-94	0.462825	0.713	0.323	8.46369e-91	gd_T_cell	Gm45716
Bcl2a1b2	6.38211e-90	0.523346	0.861	0.528	1.27642e-86	gd_T_cell	Bcl2a1b
Rgs12	3.30705e-87	0.492947	0.936	0.648	6.61409e-84	gd_T_cell	Rgs1
Ckb2	7.22231e-82	0.438251	0.843	0.514	1.44446e-78	gd_T_cell	Ckb
Cyb5a1	2.13914e-77	0.345882	0.9	0.572	4.27827e-74	gd_T_cell	Cyb5a
Akr1b3	2.0286e-73	0.301071	0.91	0.611	4.0572e-70	gd_T_cell	Akr1b3
Cd692	2.83158e-70	0.480588	0.854	0.578	5.66315e-67	gd_T_cell	Cd69
Ly6g5b	4.6128e-69	0.73389	0.627	0.087	9.2256e-66	gd_T_cell	Ly6g5b
Hspa1b2	3.96251e-68	0.407609	0.988	0.704	7.92503e-65	gd_T_cell	Hspa1b
Socs2	1.27413e-66	0.335346	0.687	0.362	2.54825e-63	gd_T_cell	Socs2
Ccr22	1.77403e-66	0.441181	0.839	0.553	3.54806e-63	gd_T_cell	Ccr2
Srgn1	4.99896e-63	0.270832	0.999	0.916	9.99792e-60	gd_T_cell	Srgn
Selenop2	6.47389e-61	0.362399	0.836	0.493	1.29478e-57	gd_T_cell	Selenop
Serpina3g2	5.26932e-60	0.541295	0.71	0.424	1.05386e-56	gd_T_cell	Serpina3g
Jun1	2.65523e-58	0.34948	0.991	0.833	5.31046e-55	gd_T_cell	Jun
Icos1	1.95451e-54	0.562159	0.685	0.238	3.90902e-51	gd_T_cell	Icos
Crip13	8.98112e-50	0.330874	0.952	0.775	1.79622e-46	gd_T_cell	Crip1
Hspa1a	9.68555e-49	0.337089	0.977	0.729	1.93711e-45	gd_T_cell	Hspa1a
Trbc22	2.70054e-43	0.265815	0.728	0.353	5.40107e-40	gd_T_cell	Trbc2
Dnajb13	9.33118e-43	0.257391	0.965	0.696	1.86624e-39	gd_T_cell	Dnajb1
Krt83	1.27639e-42	0.550788	0.595	0.158	2.55279e-39	gd_T_cell	Krt83
Nfkbia1	2.6501e-40	0.287461	0.948	0.794	5.30021e-37	gd_T_cell	Nfkbia
Gadd45b1	8.64425e-27	0.312495	0.743	0.538	1.72885e-23	gd_T_cell	Gadd45b
Sh2d2a3	8.261e-26	0.342885	0.703	0.378	1.6522e-22	gd_T_cell	Sh2d2a
Kcnk1	5.29953e-19	0.355586	0.397	0.169	1.05991e-15	gd_T_cell	Kcnk1
Tcrg-C2	1.01636e-07	0.286032	0.434	0.212	0.000203271	gd_T_cell	Tcrg-C2
Abi3bp	1.33339e-06	0.367544	0.509	0.073	0.00266677	gd_T_cell	Abi3bp
Nr4a32	3.85845e-05	0.263548	0.53	0.379	0.077169	gd_T_cell	Nr4a3
Hilpda1	0.000113066	0.363574	0.56	0.431	0.226132	gd_T_cell	Hilpda
Slc6a13	0.000138256	0.361129	0.516	0.255	0.276512	gd_T_cell	Slc6a13
Bcl2a1d1	0.00122736	0.256567	0.577	0.395	1	gd_T_cell	Bcl2a1d
Ikzf2	0.00310399	0.346714	0.512	0.295	1	gd_T_cell	Ikzf2
Cd79a	0	2.00467	0.94	0.326	0	B_cell	Cd79a
Ebf1	0	1.68752	0.926	0.41	0	B_cell	Ebf1
Igkc	0	1.60519	0.856	0.286	0	B_cell	Igkc
Ly6d	0	1.56154	0.847	0.283	0	B_cell	Ly6d
Cd79b	0	1.55561	0.891	0.468	0	B_cell	Cd79b
Iglc2	0	1.54281	0.82	0.387	0	B_cell	Iglc2
Ccr71	0	1.43079	0.858	0.519	0	B_cell	Ccr7
Iglc3	0	1.39337	0.791	0.256	0	B_cell	Iglc3
Ms4a1	0	1.38525	0.814	0.382	0	B_cell	Ms4a1
H2-DMb21	0	1.37286	0.864	0.265	0	B_cell	H2-DMb2
Bank1	0	1.32064	0.831	0.475	0	B_cell	Bank1
Fcmr	0	1.29448	0.768	0.323	0	B_cell	Fcmr
Cd19	0	1.17611	0.756	0.35	0	B_cell	Cd19
H2-Aa2	0	1.08206	0.974	0.71	0	B_cell	H2-Aa
Cd742	0	0.993889	0.994	0.856	0	B_cell	Cd74
H2-Eb12	2.3678e-290	1.03752	0.97	0.664	4.7356e-287	B_cell	H2-Eb1
Cd55	4.67579e-266	1.19433	0.78	0.467	9.35158e-263	B_cell	Cd55
H2-Ob1	2.2091e-253	1.12594	0.747	0.382	4.4182e-250	B_cell	H2-Ob
Cd831	1.10658e-251	1.06118	0.84	0.479	2.21316e-248	B_cell	Cd83
Scd1	6.21774e-247	1.02087	0.713	0.366	1.24355e-243	B_cell	Scd1
Ighd	4.79156e-246	1.08674	0.728	0.421	9.58311e-243	B_cell	Ighd
Mef2c1	2.69084e-243	1.06826	0.833	0.59	5.38169e-240	B_cell	Mef2c
H2-Ab12	2.6571e-227	0.896076	0.945	0.67	5.31421e-224	B_cell	H2-Ab1
Vpreb3	1.14566e-222	0.655935	0.545	0.156	2.29132e-219	B_cell	Vpreb3
H2-Eb2	3.46945e-211	0.480098	0.517	0.141	6.9389e-208	B_cell	H2-Eb2
Fcer2a	8.72124e-207	1.01023	0.679	0.361	1.74425e-203	B_cell	Fcer2a
Fcrla	4.27928e-204	0.951439	0.655	0.355	8.55856e-201	B_cell	Fcrla
Gm83693	2.18926e-196	0.868441	0.757	0.457	4.37853e-193	B_cell	Gm8369
Iglc1	1.87474e-186	0.559877	0.497	0.138	3.74948e-183	B_cell	Iglc1
Mzb1	1.92799e-183	0.804144	0.582	0.217	3.85598e-180	B_cell	Mzb1
Gm30211	1.03534e-175	0.830339	0.594	0.299	2.07069e-172	B_cell	Gm30211
Klf23	4.82652e-170	0.609768	0.947	0.854	9.65303e-167	B_cell	Klf2
Blk1	6.45372e-163	0.759494	0.615	0.252	1.29074e-159	B_cell	Blk
H2-Oa1	2.07796e-146	0.667901	0.582	0.317	4.15593e-143	B_cell	H2-Oa
Pou2af1	2.53981e-137	0.777142	0.593	0.344	5.07963e-134	B_cell	Pou2af1
Spib	1.3762e-120	0.516507	0.489	0.205	2.7524e-117	B_cell	Spib
Myc1	1.2992e-112	0.774123	0.696	0.6	2.5984e-109	B_cell	Myc
Fam43a	2.39228e-112	0.657572	0.55	0.378	4.78456e-109	B_cell	Fam43a
Ltb3	4.81797e-112	0.581921	0.813	0.525	9.63594e-109	B_cell	Ltb
Iglv1	1.27779e-106	0.409435	0.377	0.092	2.55558e-103	B_cell	Iglv1
Plk21	3.7022e-95	0.556783	0.583	0.413	7.4044e-92	B_cell	Plk2
Gm433051	1.43895e-89	0.629727	0.757	0.652	2.8779e-86	B_cell	Gm43305
Ly863	2.56449e-89	0.506452	0.752	0.584	5.12897e-86	B_cell	Ly86
Serpinb1a1	1.11154e-86	0.583026	0.576	0.426	2.22308e-83	B_cell	Serpinb1a
Ptprcap4	3.18466e-80	0.458532	0.773	0.533	6.36931e-77	B_cell	Ptprcap
Rasgef1b2	5.75396e-77	0.486785	0.547	0.399	1.15079e-73	B_cell	Rasgef1b
Gem2	1.52467e-72	0.48217	0.624	0.479	3.04934e-69	B_cell	Gem
Igkv14-111	6.23118e-72	0.297891	0.381	0.188	1.24624e-68	B_cell	Igkv14-111
H2-DMa3	4.07779e-66	0.453893	0.655	0.478	8.15558e-63	B_cell	H2-DMa
Cd401	2.25713e-61	0.323262	0.475	0.35	4.51426e-58	B_cell	Cd40
Bcl11a1	1.41496e-58	0.487589	0.447	0.244	2.82992e-55	B_cell	Bcl11a
Ms4a4c2	1.75381e-57	0.405364	0.558	0.478	3.50762e-54	B_cell	Ms4a4c
Sell2	1.78533e-52	0.587199	0.705	0.696	3.57066e-49	B_cell	Sell
Nr4a11	1.22837e-46	0.369379	0.822	0.811	2.45675e-43	B_cell	Nr4a1
Napsa2	7.52443e-42	0.379136	0.756	0.718	1.50489e-38	B_cell	Napsa
Cd693	9.16419e-41	0.419818	0.682	0.587	1.83284e-37	B_cell	Cd69
Dusp23	1.46058e-39	0.372833	0.737	0.664	2.92117e-36	B_cell	Dusp2
Hs3st1	1.4937e-33	0.308452	0.471	0.427	2.98741e-30	B_cell	Hs3st1
Iglv3	1.44037e-32	0.300075	0.423	0.335	2.88075e-29	B_cell	Iglv3
Malt13	4.50562e-29	0.378705	0.623	0.59	9.01124e-26	B_cell	Malt1
Txnip2	2.11017e-27	0.34053	0.68	0.651	4.22035e-24	B_cell	Txnip
Plaur2	5.8803e-27	0.305353	0.669	0.694	1.17606e-23	B_cell	Plaur
Ciita1	8.95848e-27	0.311462	0.422	0.385	1.7917e-23	B_cell	Ciita
Egr3	2.61858e-24	0.349162	0.408	0.395	5.23716e-21	B_cell	Egr3
Irf82	7.14331e-24	0.338244	0.601	0.622	1.42866e-20	B_cell	Irf8
Igkv1-135	2.27911e-13	0.267764	0.197	0.106	4.55823e-10	B_cell	Igkv1-135
Cd722	2.52112e-13	0.258532	0.513	0.539	5.04224e-10	B_cell	Cd72
Wdfy41	2.7694e-13	0.315287	0.443	0.454	5.53879e-10	B_cell	Wdfy4
Rhob1	3.77807e-13	0.262834	0.686	0.774	7.55614e-10	B_cell	Rhob
Igkv10-96	2.25342e-07	0.309943	0.3	0.25	0.000450685	B_cell	Igkv10-96
C1qa1	0	1.73723	0.98	0.442	0	Macrophage_2	C1qa
C1qc1	0	1.71888	0.991	0.408	0	Macrophage_2	C1qc
C1qb1	0	1.68315	0.993	0.474	0	Macrophage_2	C1qb
Cd812	0	1.23947	0.947	0.502	0	Macrophage_2	Cd81
Hexb3	0	1.21206	0.973	0.591	0	Macrophage_2	Hexb
Cx3cr12	0	1.16685	0.938	0.539	0	Macrophage_2	Cx3cr1
Cxcl162	0	1.14485	0.933	0.429	0	Macrophage_2	Cxcl16
Csf1r2	0	1.13829	0.98	0.693	0	Macrophage_2	Csf1r
Ctsc2	0	1.0768	0.983	0.728	0	Macrophage_2	Ctsc
Ch25h1	0	1.01401	0.876	0.342	0	Macrophage_2	Ch25h
Ctss3	0	0.916361	0.991	0.79	0	Macrophage_2	Ctss
Scimp2	0	0.880971	0.894	0.408	0	Macrophage_2	Scimp
Nes1	0	0.842532	0.852	0.401	0	Macrophage_2	Nes
Tmem1191	0	0.755167	0.83	0.354	0	Macrophage_2	Tmem119
Creb5	9.16057e-302	0.852555	0.857	0.405	1.83211e-298	Macrophage_2	Creb5
Cd723	4.75863e-299	1.12468	0.927	0.518	9.51727e-296	Macrophage_2	Cd72
Lilra51	9.69614e-298	1.03406	0.876	0.523	1.93923e-294	Macrophage_2	Lilra5
Stab11	5.18379e-294	0.918075	0.845	0.34	1.03676e-290	Macrophage_2	Stab1
Ccnd12	2.26514e-286	0.927007	0.921	0.465	4.53028e-283	Macrophage_2	Ccnd1
Slamf92	4.41787e-286	1.08456	0.901	0.564	8.83575e-283	Macrophage_2	Slamf9
C5ar13	8.2877e-283	1.01427	0.954	0.665	1.65754e-279	Macrophage_2	C5ar1
Ccl121	1.07138e-280	1.12021	0.862	0.396	2.14277e-277	Macrophage_2	Ccl12
Cd743	1.19289e-265	0.897632	0.995	0.857	2.38578e-262	Macrophage_2	Cd74
Ckb3	3.39552e-259	0.95599	0.947	0.511	6.79104e-256	Macrophage_2	Ckb
Cd361	2.30603e-241	0.772786	0.871	0.478	4.61206e-238	Macrophage_2	Cd36
Mmp12	2.34413e-241	0.928517	0.752	0.28	4.68826e-238	Macrophage_2	Mmp12
Ly864	3.48947e-240	0.964893	0.909	0.577	6.97894e-237	Macrophage_2	Ly86
Rnase41	1.96398e-236	0.700325	0.839	0.488	3.92796e-233	Macrophage_2	Rnase4
Clec5a2	6.21625e-236	0.522398	0.815	0.437	1.24325e-232	Macrophage_2	Clec5a
Cd143	1.63847e-235	0.941496	0.964	0.673	3.27694e-232	Macrophage_2	Cd14
Tgfbi4	3.94086e-233	0.91755	0.954	0.766	7.88172e-230	Macrophage_2	Tgfbi
Apoe2	1.38411e-231	1.04911	0.913	0.612	2.76822e-228	Macrophage_2	Apoe
Psap4	1.95346e-229	0.637885	0.994	0.863	3.90692e-226	Macrophage_2	Psap
Mgl21	1.42349e-226	1.00825	0.808	0.333	2.84699e-223	Macrophage_2	Mgl2
H2-Ab13	1.00824e-223	0.943491	0.957	0.671	2.01648e-220	Macrophage_2	H2-Ab1
H2-Eb13	1.96705e-222	0.957956	0.961	0.666	3.9341e-219	Macrophage_2	H2-Eb1
Mafb2	4.35892e-222	1.07603	0.871	0.553	8.71785e-219	Macrophage_2	Mafb
Gatm2	2.45789e-217	0.714494	0.866	0.478	4.91579e-214	Macrophage_2	Gatm
C3ar11	9.0174e-216	1.0731	0.805	0.465	1.80348e-212	Macrophage_2	C3ar1
Mpeg14	4.9592e-214	0.894819	0.922	0.659	9.9184e-211	Macrophage_2	Mpeg1
Adgre12	1.01226e-213	0.952982	0.828	0.466	2.02452e-210	Macrophage_2	Adgre1
Fcgr12	1.97456e-207	0.820337	0.833	0.464	3.94913e-204	Macrophage_2	Fcgr1
Fcgr2b3	1.51605e-206	0.903975	0.874	0.522	3.0321e-203	Macrophage_2	Fcgr2b
H2-Aa3	5.88727e-204	0.890323	0.962	0.712	1.17745e-200	Macrophage_2	H2-Aa
Cd684	2.13447e-198	0.802437	0.913	0.64	4.26894e-195	Macrophage_2	Cd68
Ccn11	4.91683e-198	0.343689	0.714	0.298	9.83366e-195	Macrophage_2	Ccn1
Pmp221	6.88006e-195	0.388525	0.675	0.23	1.37601e-191	Macrophage_2	Pmp22
Fcgr33	9.56345e-194	0.819188	0.906	0.673	1.91269e-190	Macrophage_2	Fcgr3
Plau1	4.58797e-190	0.7989	0.782	0.42	9.17594e-187	Macrophage_2	Plau
G530011O06Rik1	2.83819e-189	0.622793	0.741	0.379	5.67638e-186	Macrophage_2	G530011O06Rik
Lilrb4a2	8.33836e-185	0.747344	0.969	0.723	1.66767e-181	Macrophage_2	Lilrb4a
Asb21	4.72265e-181	0.411441	0.76	0.335	9.44529e-178	Macrophage_2	Asb2
Cst34	8.42429e-179	0.581169	0.972	0.884	1.68486e-175	Macrophage_2	Cst3
Slc11a13	1.08455e-178	0.712215	0.874	0.655	2.16909e-175	Macrophage_2	Slc11a1
Ccl43	1.35726e-178	0.936704	0.931	0.674	2.71452e-175	Macrophage_2	Ccl4
Cybb3	1.50892e-178	0.828608	0.906	0.65	3.01785e-175	Macrophage_2	Cybb
Trf2	4.79867e-178	0.932575	0.812	0.427	9.59734e-175	Macrophage_2	Trf
Lpl1	5.23925e-173	0.6424	0.762	0.348	1.04785e-169	Macrophage_2	Lpl
Basp13	2.05928e-172	0.732102	0.851	0.472	4.11857e-169	Macrophage_2	Basp1
Pf41	4.65478e-171	0.52478	0.713	0.346	9.30955e-168	Macrophage_2	Pf4
Pld43	8.19103e-163	0.740266	0.9	0.664	1.63821e-159	Macrophage_2	Pld4
Tmem176b4	2.15409e-160	0.744282	0.909	0.521	4.30818e-157	Macrophage_2	Tmem176b
Mcm31	3.14054e-160	0.407532	0.796	0.548	6.28107e-157	Macrophage_2	Mcm3
Anxa32	2.05454e-159	0.421655	0.791	0.515	4.10908e-156	Macrophage_2	Anxa3
Mef2c2	2.85049e-158	0.680527	0.85	0.59	5.70099e-155	Macrophage_2	Mef2c
Gadd45g	4.84659e-156	0.757055	0.85	0.622	9.69318e-153	Macrophage_2	Gadd45g
Aif11	2.03708e-155	0.725311	0.777	0.437	4.07415e-152	Macrophage_2	Aif1
Slc7a8	2.20408e-155	0.412846	0.738	0.464	4.40815e-152	Macrophage_2	Slc7a8
Mmp14	4.65636e-153	0.562243	0.716	0.372	9.31272e-150	Macrophage_2	Mmp14
Bcl2a1a2	2.31736e-152	0.319511	0.711	0.263	4.63473e-149	Macrophage_2	Bcl2a1a
Col14a11	2.74694e-149	0.585091	0.671	0.304	5.49389e-146	Macrophage_2	Col14a1
Glipr12	1.08812e-147	0.645144	0.846	0.536	2.17624e-144	Macrophage_2	Glipr1
Lilr4b2	8.41056e-142	0.665162	0.91	0.654	1.68211e-138	Macrophage_2	Lilr4b
Timp22	6.68346e-141	0.633625	0.78	0.446	1.33669e-137	Macrophage_2	Timp2
Mmp13	2.6302e-139	0.466629	0.608	0.198	5.2604e-136	Macrophage_2	Mmp13
Ms4a71	3.66716e-139	0.880171	0.697	0.322	7.33432e-136	Macrophage_2	Ms4a7
Rab7b2	5.46816e-136	0.492864	0.756	0.527	1.09363e-132	Macrophage_2	Rab7b
Rap2a2	8.83386e-134	0.439781	0.818	0.535	1.76677e-130	Macrophage_2	Rap2a
Pmepa11	1.2426e-132	0.477728	0.784	0.439	2.48521e-129	Macrophage_2	Pmepa1
Cd300c24	1.67065e-132	0.674178	0.84	0.604	3.3413e-129	Macrophage_2	Cd300c2
Ccl23	4.33931e-132	0.882326	0.792	0.566	8.67862e-129	Macrophage_2	Ccl2
Ms4a6d2	4.41402e-132	0.519243	0.764	0.462	8.82803e-129	Macrophage_2	Ms4a6d
Fcer1g5	1.04534e-130	0.617741	0.959	0.808	2.09067e-127	Macrophage_2	Fcer1g
H2-DMa4	1.10103e-129	0.664248	0.825	0.471	2.20205e-126	Macrophage_2	H2-DMa
Sdf2l13	3.1474e-126	0.483358	0.793	0.43	6.29479e-123	Macrophage_2	Sdf2l1
Cfp4	7.05386e-124	0.498124	0.828	0.592	1.41077e-120	Macrophage_2	Cfp
Ccl71	4.1604e-123	0.807997	0.695	0.434	8.3208e-120	Macrophage_2	Ccl7
Dst	5.97826e-123	0.657214	0.691	0.335	1.19565e-119	Macrophage_2	Dst
Mrc11	5.58833e-120	0.887368	0.661	0.259	1.11767e-116	Macrophage_2	Mrc1
Axl1	1.71671e-112	0.819502	0.701	0.393	3.43343e-109	Macrophage_2	Axl
Plbd13	3.46388e-112	0.600103	0.868	0.586	6.92776e-109	Macrophage_2	Plbd1
Rgs13	1.98933e-108	0.636856	0.86	0.653	3.97865e-105	Macrophage_2	Rgs1
Spi14	7.29908e-108	0.513776	0.937	0.685	1.45982e-104	Macrophage_2	Spi1
Ccl31	1.21383e-106	0.832305	0.792	0.579	2.42767e-103	Macrophage_2	Ccl3
Pilra2	9.83874e-104	0.344677	0.819	0.65	1.96775e-100	Macrophage_2	Pilra
Cd832	4.84451e-99	0.673524	0.771	0.484	9.68902e-96	Macrophage_2	Cd83
Rhob2	1.05977e-97	0.590433	0.862	0.765	2.11954e-94	Macrophage_2	Rhob
Irf83	1.20613e-97	0.467488	0.835	0.61	2.41226e-94	Macrophage_2	Irf8
Alox5ap4	7.09824e-97	0.537048	0.945	0.731	1.41965e-93	Macrophage_2	Alox5ap
Syngr22	1.02165e-95	0.460299	0.888	0.634	2.04331e-92	Macrophage_2	Syngr2
Gm63772	8.01793e-92	0.451794	0.717	0.533	1.60359e-88	Macrophage_2	Gm6377
Gsn4	2.68119e-91	0.388705	0.796	0.557	5.36239e-88	Macrophage_2	Gsn
Gm433052	3.30826e-91	0.611864	0.84	0.648	6.61652e-88	Macrophage_2	Gm43305
Dab22	4.31263e-91	0.606368	0.757	0.561	8.62527e-88	Macrophage_2	Dab2
Itgax2	6.64104e-89	0.416392	0.724	0.477	1.32821e-85	Macrophage_2	Itgax
Rasgef1b3	1.72882e-86	0.496313	0.671	0.394	3.45764e-83	Macrophage_2	Rasgef1b
Nfkbiz1	6.29544e-83	0.57811	0.807	0.616	1.25909e-79	Macrophage_2	Nfkbiz
Msr12	5.33385e-82	0.389143	0.686	0.533	1.06677e-78	Macrophage_2	Msr1
Gm14636	1.26101e-81	0.251668	0.607	0.373	2.52202e-78	Macrophage_2	Gm14636
Ifi303	4.7325e-81	0.496828	0.897	0.678	9.46499e-78	Macrophage_2	Ifi30
Tmem176a3	2.00416e-80	0.523413	0.798	0.48	4.00831e-77	Macrophage_2	Tmem176a
Pid12	2.75703e-80	0.619131	0.722	0.585	5.51406e-77	Macrophage_2	Pid1
Phlda1	3.45476e-80	0.344935	0.792	0.52	6.90952e-77	Macrophage_2	Phlda1
Marcks4	4.71056e-79	0.553761	0.759	0.512	9.42113e-76	Macrophage_2	Marcks
Atf33	6.08578e-79	0.572453	0.825	0.662	1.21716e-75	Macrophage_2	Atf3
Itgam3	9.35176e-78	0.53055	0.825	0.767	1.87035e-74	Macrophage_2	Itgam
Etv31	2.87562e-77	0.439965	0.714	0.435	5.75125e-74	Macrophage_2	Etv3
BC0285282	4.46969e-75	0.353586	0.72	0.531	8.93937e-72	Macrophage_2	BC028528
Errfi11	5.35409e-75	0.396277	0.713	0.433	1.07082e-71	Macrophage_2	Errfi1
Tnip31	1.01845e-74	0.295684	0.642	0.424	2.03689e-71	Macrophage_2	Tnip3
Sdc41	1.9738e-72	0.471016	0.744	0.473	3.9476e-69	Macrophage_2	Sdc4
H2-DMb13	8.13461e-71	0.591354	0.716	0.486	1.62692e-67	Macrophage_2	H2-DMb1
Selenop3	1.70238e-69	0.510248	0.748	0.499	3.40477e-66	Macrophage_2	Selenop
Ppt12	7.54028e-67	0.428441	0.732	0.514	1.50806e-63	Macrophage_2	Ppt1
Bst22	1.12222e-65	0.484021	0.736	0.513	2.24443e-62	Macrophage_2	Bst2
Plk31	2.26917e-65	0.284279	0.761	0.497	4.53834e-62	Macrophage_2	Plk3
Slc8a11	1.50748e-64	0.545233	0.685	0.56	3.01496e-61	Macrophage_2	Slc8a1
Cd91	3.10306e-62	0.29831	0.818	0.564	6.20611e-59	Macrophage_2	Cd9
Cd1801	1.78002e-60	0.531633	0.66	0.495	3.56004e-57	Macrophage_2	Cd180
Lyz23	2.53261e-59	0.334066	0.962	0.89	5.06522e-56	Macrophage_2	Lyz2
Tyrobp5	2.68639e-59	0.455097	0.936	0.809	5.37277e-56	Macrophage_2	Tyrobp
Havcr22	4.97195e-57	0.274717	0.656	0.45	9.94391e-54	Macrophage_2	Havcr2
Fos1	1.18751e-56	0.326328	0.937	0.882	2.37502e-53	Macrophage_2	Fos
Cxcl22	4.11158e-56	0.488698	0.783	0.601	8.22317e-53	Macrophage_2	Cxcl2
Bcl2a1b3	6.55763e-56	0.414785	0.775	0.535	1.31153e-52	Macrophage_2	Bcl2a1b
Ifi2071	1.35356e-55	0.585747	0.663	0.534	2.70712e-52	Macrophage_2	Ifi207
Zfp363	1.23698e-54	0.321229	0.91	0.882	2.47396e-51	Macrophage_2	Zfp36
Ms4a6c3	6.03345e-53	0.445883	0.761	0.622	1.20669e-49	Macrophage_2	Ms4a6c
Tlr22	9.3889e-53	0.487319	0.685	0.558	1.87778e-49	Macrophage_2	Tlr2
Gm340843	9.64149e-53	0.39381	0.648	0.467	1.9283e-49	Macrophage_2	Gm34084
Ccdc88a2	2.10513e-52	0.319132	0.67	0.527	4.21026e-49	Macrophage_2	Ccdc88a
Mt13	6.96618e-52	0.46361	0.727	0.52	1.39324e-48	Macrophage_2	Mt1
Bag3	1.21554e-50	0.560692	0.658	0.499	2.43107e-47	Macrophage_2	Bag3
Plek4	8.46448e-50	0.396624	0.845	0.716	1.6929e-46	Macrophage_2	Plek
Hspa1a1	4.67259e-48	0.401894	0.894	0.734	9.34519e-45	Macrophage_2	Hspa1a
Jun2	1.52854e-47	0.319322	0.921	0.837	3.05709e-44	Macrophage_2	Jun
Slc6a62	2.77282e-46	0.411184	0.716	0.548	5.54565e-43	Macrophage_2	Slc6a6
Cdkn1a2	2.26886e-43	0.277089	0.833	0.668	4.53771e-40	Macrophage_2	Cdkn1a
Clec12a3	3.03653e-42	0.385066	0.624	0.47	6.07307e-39	Macrophage_2	Clec12a
Lst13	2.44064e-39	0.252203	0.723	0.586	4.88128e-36	Macrophage_2	Lst1
Tmx4	1.03435e-37	0.489328	0.587	0.403	2.0687e-34	Macrophage_2	Tmx4
Tnf1	2.9623e-37	0.438016	0.606	0.404	5.9246e-34	Macrophage_2	Tnf
Tcf4	6.4733e-37	0.328341	0.613	0.498	1.29466e-33	Macrophage_2	Tcf4
Naaa2	1.15353e-35	0.268193	0.603	0.437	2.30706e-32	Macrophage_2	Naaa
Hpgd1	1.13757e-34	0.454031	0.601	0.492	2.27514e-31	Macrophage_2	Hpgd
Wfdc173	2.71277e-33	0.273667	0.752	0.596	5.42554e-30	Macrophage_2	Wfdc17
Adrb21	6.38546e-33	0.265657	0.645	0.507	1.27709e-29	Macrophage_2	Adrb2
Hspb1	1.98286e-32	0.27138	0.527	0.369	3.96571e-29	Macrophage_2	Hspb1
Ptgs11	1.30087e-31	0.357058	0.517	0.299	2.60173e-28	Macrophage_2	Ptgs1
Il1b3	7.48463e-31	0.397331	0.77	0.673	1.49693e-27	Macrophage_2	Il1b
Ifi27l2a3	5.4424e-27	0.275654	0.762	0.6	1.08848e-23	Macrophage_2	Ifi27l2a
Nlrp32	9.16974e-27	0.313289	0.635	0.542	1.83395e-23	Macrophage_2	Nlrp3
Egr11	4.87872e-24	0.421484	0.664	0.621	9.75744e-21	Macrophage_2	Egr1
Cfh2	2.66072e-23	0.603903	0.555	0.447	5.32144e-20	Macrophage_2	Cfh
Zmynd15	3.80597e-23	0.454353	0.482	0.215	7.61194e-20	Macrophage_2	Zmynd15
Rgs22	2.22267e-21	0.302068	0.696	0.578	4.44535e-18	Macrophage_2	Rgs2
Ccrl23	4.42042e-21	0.334301	0.602	0.482	8.84085e-18	Macrophage_2	Ccrl2
Txnip3	6.67426e-21	0.252308	0.76	0.648	1.33485e-17	Macrophage_2	Txnip
Vcam1	1.02562e-19	0.342858	0.437	0.183	2.05124e-16	Macrophage_2	Vcam1
Cited21	5.68375e-19	0.289506	0.702	0.589	1.13675e-15	Macrophage_2	Cited2
Pmaip11	2.74109e-17	0.27564	0.584	0.457	5.48217e-14	Macrophage_2	Pmaip1
Clec4a23	5.09127e-17	0.337079	0.539	0.431	1.01825e-13	Macrophage_2	Clec4a2
Cxcl10	5.92247e-17	0.356088	0.478	0.363	1.18449e-13	Macrophage_2	Cxcl10
Cd932	6.63295e-17	0.4385	0.526	0.46	1.32659e-13	Macrophage_2	Cd93
Socs32	8.37746e-16	0.266232	0.776	0.732	1.67549e-12	Macrophage_2	Socs3
Pltp2	2.89169e-15	0.466052	0.515	0.41	5.78338e-12	Macrophage_2	Pltp
Marcksl13	2.38587e-13	0.271198	0.58	0.476	4.77174e-10	Macrophage_2	Marcksl1
Slamf73	5.27001e-11	0.348845	0.539	0.437	1.054e-07	Macrophage_2	Slamf7
Fcgr41	5.3813e-11	0.367901	0.562	0.574	1.07626e-07	Macrophage_2	Fcgr4
Rassf42	1.28359e-06	0.317148	0.544	0.552	0.00256718	Macrophage_2	Rassf4
Lrp11	3.36903e-06	0.253055	0.578	0.61	0.00673806	Macrophage_2	Lrp1
Ptpro1	0.00226616	0.357468	0.401	0.458	1	Macrophage_2	Ptpro
Malat11	9.49301e-257	0.404261	1	0.965	1.8986e-253	Malat_MNP	Malat1
Neat12	4.69428e-181	0.95014	0.859	0.602	9.38855e-178	Malat_MNP	Neat1
Lrp12	1.28613e-168	0.906152	0.817	0.599	2.57225e-165	Malat_MNP	Lrp1
Ace	2.00589e-151	0.924856	0.747	0.58	4.01179e-148	Malat_MNP	Ace
Cebpb2	3.24098e-127	0.60253	0.96	0.852	6.48195e-124	Malat_MNP	Cebpb
Gda2	2.26468e-117	0.742995	0.801	0.659	4.52935e-114	Malat_MNP	Gda
AY0361182	5.85782e-106	1.00883	0.645	0.382	1.17156e-102	Malat_MNP	AY036118
Emilin22	1.82387e-102	0.682986	0.766	0.658	3.64773e-99	Malat_MNP	Emilin2
Tgm23	6.47179e-99	0.739509	0.719	0.572	1.29436e-95	Malat_MNP	Tgm2
Lars2	9.70461e-92	0.368845	0.899	0.947	1.94092e-88	Malat_MNP	Lars2
Lyz24	2.18585e-83	0.449532	0.953	0.891	4.37171e-80	Malat_MNP	Lyz2
Csf1r3	5.9485e-76	0.603736	0.797	0.702	1.1897e-72	Malat_MNP	Csf1r
Cbfa2t31	1.68207e-72	0.571776	0.623	0.458	3.36415e-69	Malat_MNP	Cbfa2t3
Pld44	1.44578e-71	0.545889	0.76	0.671	2.89156e-68	Malat_MNP	Pld4
Ceacam12	4.12573e-67	0.513991	0.658	0.617	8.25146e-64	Malat_MNP	Ceacam1
Lilrb4a3	1.06858e-66	0.53923	0.813	0.731	2.13716e-63	Malat_MNP	Lilrb4a
Havcr23	4.23743e-66	0.438478	0.613	0.453	8.47487e-63	Malat_MNP	Havcr2
Klf42	1.87181e-65	0.582292	0.659	0.492	3.74361e-62	Malat_MNP	Klf4
Plaur3	5.29404e-65	0.489402	0.768	0.69	1.05881e-61	Malat_MNP	Plaur
Ahr2	2.45313e-59	0.409751	0.61	0.455	4.90627e-56	Malat_MNP	Ahr
Vcan1	3.96297e-59	0.312466	0.582	0.51	7.92595e-56	Malat_MNP	Vcan
Lilr4b3	1.14626e-57	0.534594	0.749	0.662	2.29252e-54	Malat_MNP	Lilr4b
Atf34	2.3042e-53	0.499375	0.754	0.666	4.6084e-50	Malat_MNP	Atf3
Clec4e2	3.41299e-48	0.327545	0.649	0.587	6.82597e-45	Malat_MNP	Clec4e
Nr4a12	2.63483e-46	0.371477	0.882	0.808	5.26966e-43	Malat_MNP	Nr4a1
Adgre4	4.2373e-46	0.563954	0.627	0.608	8.4746e-43	Malat_MNP	Adgre4
Slc11a14	1.02425e-44	0.47922	0.685	0.664	2.0485e-41	Malat_MNP	Slc11a1
Gngt22	1.82737e-43	0.443695	0.732	0.685	3.65474e-40	Malat_MNP	Gngt2
Csf2rb4	1.12097e-42	0.424508	0.633	0.552	2.24194e-39	Malat_MNP	Csf2rb
Slc16a32	1.20542e-42	0.270558	0.635	0.58	2.41085e-39	Malat_MNP	Slc16a3
Spi15	1.60198e-41	0.341687	0.773	0.693	3.20397e-38	Malat_MNP	Spi1
Gk2	4.09572e-40	0.265152	0.592	0.492	8.19144e-37	Malat_MNP	Gk
Mafb3	2.5745e-39	0.500849	0.623	0.566	5.14901e-36	Malat_MNP	Mafb
Ccdc88a3	4.22438e-39	0.452008	0.593	0.531	8.44876e-36	Malat_MNP	Ccdc88a
Cxcl23	8.76831e-39	0.51395	0.689	0.606	1.75366e-35	Malat_MNP	Cxcl2
Hp2	1.74442e-37	0.314272	0.701	0.701	3.48885e-34	Malat_MNP	Hp
Cdkn1a3	1.28914e-36	0.369776	0.751	0.672	2.57828e-33	Malat_MNP	Cdkn1a
Fn11	3.02143e-36	0.356454	0.584	0.542	6.04286e-33	Malat_MNP	Fn1
Nupr11	8.60058e-36	0.357834	0.56	0.494	1.72012e-32	Malat_MNP	Nupr1
Spp12	4.16841e-35	0.31169	0.642	0.469	8.33682e-32	Malat_MNP	Spp1
Cybb4	1.31807e-33	0.431275	0.707	0.659	2.63615e-30	Malat_MNP	Cybb
Itgam4	3.44465e-30	0.381078	0.733	0.771	6.8893e-27	Malat_MNP	Itgam
Ifi2072	3.3226e-28	0.352248	0.561	0.539	6.6452e-25	Malat_MNP	Ifi207
Apoe3	1.3784e-26	0.440351	0.665	0.624	2.75681e-23	Malat_MNP	Apoe
F101	2.56004e-25	0.307416	0.518	0.49	5.12008e-22	Malat_MNP	F10
Thbd1	1.25463e-23	0.295727	0.495	0.402	2.50925e-20	Malat_MNP	Thbd
Il1b4	8.32841e-22	0.370881	0.703	0.676	1.66568e-18	Malat_MNP	Il1b
Fosb2	2.4147e-21	0.35141	0.657	0.648	4.8294e-18	Malat_MNP	Fosb
Plek5	9.64237e-20	0.335951	0.698	0.723	1.92847e-16	Malat_MNP	Plek
Trem12	4.26452e-19	0.296461	0.611	0.661	8.52904e-16	Malat_MNP	Trem1
Slc8a12	6.04037e-18	0.478752	0.549	0.566	1.20807e-14	Malat_MNP	Slc8a1
Tgfbi5	5.58916e-17	0.27708	0.711	0.777	1.11783e-13	Malat_MNP	Tgfbi
Fabp4	2.46268e-14	0.269102	0.464	0.447	4.92536e-11	Malat_MNP	Fabp4
Treml41	8.63286e-14	0.27903	0.548	0.593	1.72657e-10	Malat_MNP	Treml4
Thbs12	1.30924e-12	0.442072	0.566	0.646	2.61849e-09	Malat_MNP	Thbs1
Pid13	8.24076e-11	0.382424	0.538	0.594	1.64815e-07	Malat_MNP	Pid1
Rassf43	1.82539e-10	0.331888	0.523	0.553	3.65077e-07	Malat_MNP	Rassf4
Plk22	1.84765e-09	0.283399	0.429	0.421	3.69531e-06	Malat_MNP	Plk2
Nfkbiz2	8.91891e-08	0.317239	0.562	0.628	0.000178378	Malat_MNP	Nfkbiz
Tlr23	8.07864e-07	0.307815	0.519	0.566	0.00161573	Malat_MNP	Tlr2
Pirb3	0.00179885	0.267159	0.522	0.606	1	Malat_MNP	Pirb
Gngt23	1.61766e-255	1.43223	1	0.679	3.23532e-252	Infil._Mac_2	Gngt2
Ace1	5.72436e-247	1.46819	0.977	0.578	1.14487e-243	Infil._Mac_2	Ace
Ear2	7.83299e-226	1.36887	0.933	0.474	1.5666e-222	Infil._Mac_2	Ear2
Eno3	2.96478e-223	1.28363	0.917	0.455	5.92957e-220	Infil._Mac_2	Eno3
Adgre41	1.24778e-218	1.27118	0.943	0.6	2.49557e-215	Infil._Mac_2	Adgre4
Ifitm34	6.17212e-218	1.15611	0.998	0.729	1.23442e-214	Infil._Mac_2	Ifitm3
Treml42	3.71516e-213	1.18866	0.926	0.583	7.43032e-210	Infil._Mac_2	Treml4
Cst35	1.88832e-211	0.845951	1	0.885	3.77664e-208	Infil._Mac_2	Cst3
Lst14	9.16759e-209	1.18784	0.989	0.582	1.83352e-205	Infil._Mac_2	Lst1
Cd300c25	4.43593e-203	1.14248	0.984	0.606	8.87186e-200	Infil._Mac_2	Cd300c2
Cebpb3	8.00349e-197	0.942661	0.998	0.853	1.6007e-193	Infil._Mac_2	Cebpb
Lyz25	1.88096e-192	0.911979	1	0.891	3.76193e-189	Infil._Mac_2	Lyz2
Fcer1g6	2.05119e-188	0.87284	1	0.81	4.10238e-185	Infil._Mac_2	Fcer1g
Ceacam13	1.21096e-184	1.19528	0.91	0.611	2.42192e-181	Infil._Mac_2	Ceacam1
Msrb13	2.12499e-182	1.07153	0.989	0.709	4.24999e-179	Infil._Mac_2	Msrb1
Gm361611	1.77962e-181	1.15024	0.883	0.488	3.55925e-178	Infil._Mac_2	Gm36161
Cybb5	7.10884e-180	1.0841	0.982	0.653	1.42177e-176	Infil._Mac_2	Cybb
Apoc21	2.05912e-178	1.26835	0.878	0.521	4.11823e-175	Infil._Mac_2	Apoc2
Pglyrp12	2.11311e-177	1.14274	0.972	0.614	4.22622e-174	Infil._Mac_2	Pglyrp1
Clec4a31	4.67136e-176	1.12599	0.933	0.611	9.34273e-173	Infil._Mac_2	Clec4a3
Ifitm63	5.3614e-175	1.09819	0.931	0.642	1.07228e-171	Infil._Mac_2	Ifitm6
Cd300ld2	2.62289e-174	1.04201	0.933	0.629	5.24577e-171	Infil._Mac_2	Cd300ld
Napsa3	2.17237e-172	0.980849	0.995	0.713	4.34475e-169	Infil._Mac_2	Napsa
Gm211881	8.6528e-169	1.03105	0.862	0.485	1.73056e-165	Infil._Mac_2	Gm21188
Fabp41	2.84689e-167	1.12937	0.823	0.438	5.69378e-164	Infil._Mac_2	Fabp4
Tyrobp6	3.36809e-165	0.852821	1	0.81	6.73619e-162	Infil._Mac_2	Tyrobp
Ifitm23	2.95621e-161	0.972267	0.998	0.748	5.91243e-158	Infil._Mac_2	Ifitm2
Cd300a3	1.15078e-155	0.972932	0.931	0.588	2.30155e-152	Infil._Mac_2	Cd300a
Plac82	3.71604e-155	1.06746	0.945	0.62	7.43208e-152	Infil._Mac_2	Plac8
Csf1r4	2.6419e-152	0.973382	0.977	0.699	5.28381e-149	Infil._Mac_2	Csf1r
Fcgr42	1.17253e-150	0.974118	0.871	0.565	2.34506e-147	Infil._Mac_2	Fcgr4
Klf43	1.52494e-150	1.00436	0.92	0.488	3.04988e-147	Infil._Mac_2	Klf4
Nr4a13	1.89911e-146	0.772054	0.991	0.807	3.79822e-143	Infil._Mac_2	Nr4a1
Spi16	9.84966e-143	0.883684	0.984	0.69	1.96993e-139	Infil._Mac_2	Spi1
Apoe4	1.47925e-137	1.03386	0.956	0.618	2.9585e-134	Infil._Mac_2	Apoe
Pilra3	1.49425e-137	0.869011	0.917	0.651	2.9885e-134	Infil._Mac_2	Pilra
Ccl62	1.37953e-135	0.921124	0.954	0.573	2.75906e-132	Infil._Mac_2	Ccl6
Alox5ap5	2.3009e-130	0.871751	0.995	0.735	4.6018e-127	Infil._Mac_2	Alox5ap
Nupr12	6.28228e-128	0.93324	0.825	0.489	1.25646e-124	Infil._Mac_2	Nupr1
Cd92	9.0316e-126	0.856036	0.938	0.567	1.80632e-122	Infil._Mac_2	Cd9
Hfe	3.04704e-124	0.851424	0.777	0.418	6.09409e-121	Infil._Mac_2	Hfe
Gda3	1.49257e-123	0.905258	0.913	0.659	2.98513e-120	Infil._Mac_2	Gda
Rnase61	2.10255e-122	0.749348	0.818	0.49	4.2051e-119	Infil._Mac_2	Rnase6
Cbfa2t32	6.29923e-118	0.78201	0.8	0.457	1.25985e-114	Infil._Mac_2	Cbfa2t3
Cyp4f182	3.89598e-115	0.834837	0.846	0.569	7.79196e-112	Infil._Mac_2	Cyp4f18
Hp3	1.62664e-114	0.955977	0.89	0.696	3.25328e-111	Infil._Mac_2	Hp
Ctss4	1.79843e-113	0.710287	1	0.794	3.59686e-110	Infil._Mac_2	Ctss
Slc11a15	3.69838e-112	0.783071	0.871	0.66	7.39675e-109	Infil._Mac_2	Slc11a1
Clec4a11	1.41734e-110	0.893204	0.825	0.573	2.83467e-107	Infil._Mac_2	Clec4a1
Plaur4	3.99425e-109	0.795468	0.922	0.687	7.9885e-106	Infil._Mac_2	Plaur
Clec4e3	6.37107e-109	0.839044	0.851	0.584	1.27421e-105	Infil._Mac_2	Clec4e
Lgals33	1.73791e-108	0.742324	0.963	0.705	3.47581e-105	Infil._Mac_2	Lgals3
Tgm3	5.82086e-105	0.596518	0.651	0.349	1.16417e-101	Infil._Mac_2	Tgm3
Pld45	4.4616e-102	0.713633	0.933	0.669	8.92321e-99	Infil._Mac_2	Pld4
Slc12a2	2.96794e-98	0.701898	0.69	0.44	5.93588e-95	Infil._Mac_2	Slc12a2
Cdkn1a4	3.58636e-98	0.765835	0.901	0.67	7.17272e-95	Infil._Mac_2	Cdkn1a
Lrp13	3.41843e-97	0.82645	0.832	0.603	6.83686e-94	Infil._Mac_2	Lrp1
Cd300e	9.85152e-93	0.908073	0.726	0.514	1.9703e-89	Infil._Mac_2	Cd300e
Bcl2a1a3	2.11758e-92	0.4301	0.667	0.274	4.23516e-89	Infil._Mac_2	Bcl2a1a
Plek6	1.65709e-90	0.658189	0.959	0.715	3.31417e-87	Infil._Mac_2	Plek
Tgm24	1.44597e-88	0.699174	0.809	0.573	2.89195e-85	Infil._Mac_2	Tgm2
Slc16a33	4.14871e-87	0.625966	0.795	0.577	8.29741e-84	Infil._Mac_2	Slc16a3
Ms4a6c4	9.79296e-85	0.732703	0.871	0.623	1.95859e-81	Infil._Mac_2	Ms4a6c
Krt80	2.79419e-82	0.712431	0.71	0.505	5.58838e-79	Infil._Mac_2	Krt80
Itgam5	4.13416e-81	0.660445	0.897	0.767	8.26831e-78	Infil._Mac_2	Itgam
Naga1	6.81155e-81	0.546972	0.775	0.471	1.36231e-77	Infil._Mac_2	Naga
Pygl2	1.15866e-79	0.52832	0.738	0.504	2.31731e-76	Infil._Mac_2	Pygl
Bcl2a1d2	1.5361e-79	0.607371	0.743	0.396	3.07219e-76	Infil._Mac_2	Bcl2a1d
Tppp31	1.48991e-77	0.609014	0.687	0.492	2.97983e-74	Infil._Mac_2	Tppp3
Srgn2	7.90874e-77	0.365616	0.998	0.918	1.58175e-73	Infil._Mac_2	Srgn
Pla2g72	1.65892e-76	0.757006	0.798	0.583	3.31784e-73	Infil._Mac_2	Pla2g7
Atp1a12	8.58449e-76	0.566713	0.924	0.693	1.7169e-72	Infil._Mac_2	Atp1a1
Clec12a4	5.90327e-74	0.481189	0.736	0.471	1.18065e-70	Infil._Mac_2	Clec12a
Zfp364	6.03467e-73	0.473159	0.989	0.881	1.20693e-69	Infil._Mac_2	Zfp36
Trem13	3.42242e-72	0.619987	0.791	0.656	6.84485e-69	Infil._Mac_2	Trem1
Thbd2	4.37399e-71	0.498978	0.625	0.401	8.74798e-68	Infil._Mac_2	Thbd
BC0285283	3.58894e-67	0.583242	0.731	0.535	7.17789e-64	Infil._Mac_2	BC028528
Marcks5	1.96207e-65	0.553698	0.814	0.516	3.92414e-62	Infil._Mac_2	Marcks
S100a43	2.58645e-64	0.589171	0.924	0.633	5.1729e-61	Infil._Mac_2	S100a4
Cd144	5.65606e-64	0.568068	0.899	0.681	1.13121e-60	Infil._Mac_2	Cd14
Bcl2a1b4	2.3912e-63	0.579106	0.862	0.538	4.7824e-60	Infil._Mac_2	Bcl2a1b
Hmox12	3.66984e-63	0.668889	0.747	0.577	7.33968e-60	Infil._Mac_2	Hmox1
Emilin23	1.66145e-62	0.566261	0.818	0.659	3.32291e-59	Infil._Mac_2	Emilin2
Cd274	4.48074e-62	0.51834	0.641	0.352	8.96148e-59	Infil._Mac_2	Cd274
Ccdc88a4	9.78098e-61	0.510145	0.733	0.529	1.9562e-57	Infil._Mac_2	Ccdc88a
Ms4a4a1	3.34201e-60	0.773229	0.687	0.498	6.68401e-57	Infil._Mac_2	Ms4a4a
Rap2a3	1.54191e-59	0.466994	0.745	0.543	3.08382e-56	Infil._Mac_2	Rap2a
Pmaip12	5.88325e-59	0.525785	0.749	0.455	1.17665e-55	Infil._Mac_2	Pmaip1
Hpgd2	1.09908e-57	0.836694	0.66	0.493	2.19817e-54	Infil._Mac_2	Hpgd
Psap5	6.61709e-57	0.430161	0.991	0.866	1.32342e-53	Infil._Mac_2	Psap
Pltp3	1.35375e-55	0.603141	0.634	0.409	2.70749e-52	Infil._Mac_2	Pltp
Chil31	3.50091e-55	0.654453	0.74	0.699	7.00183e-52	Infil._Mac_2	Chil3
Gk3	9.51209e-55	0.501296	0.692	0.492	1.90242e-51	Infil._Mac_2	Gk
Cd685	4.526e-54	0.554156	0.828	0.648	9.052e-51	Infil._Mac_2	Cd68
Tnfsf131	7.67136e-54	0.448961	0.568	0.355	1.53427e-50	Infil._Mac_2	Tnfsf13
Pi162	1.96182e-53	0.458021	0.664	0.534	3.92364e-50	Infil._Mac_2	Pi16
Prdx53	2.01856e-53	0.487397	0.945	0.701	4.03711e-50	Infil._Mac_2	Prdx5
Cd362	2.38162e-53	0.680301	0.685	0.492	4.76323e-50	Infil._Mac_2	Cd36
Il1b5	3.54297e-51	0.612947	0.864	0.673	7.08593e-48	Infil._Mac_2	Il1b
Fabp53	5.83454e-51	0.338341	0.607	0.366	1.16691e-47	Infil._Mac_2	Fabp5
Neat13	2.08132e-48	0.460746	0.857	0.607	4.16263e-45	Infil._Mac_2	Neat1
Rgs23	3.5963e-48	0.521381	0.823	0.577	7.19261e-45	Infil._Mac_2	Rgs2
Fam43a1	4.84101e-48	0.298512	0.559	0.382	9.68202e-45	Infil._Mac_2	Fam43a
Adrb22	6.99097e-48	0.539812	0.683	0.509	1.39819e-44	Infil._Mac_2	Adrb2
Gm63773	2.15946e-47	0.575231	0.678	0.538	4.31891e-44	Infil._Mac_2	Gm6377
Irf7	1.00181e-44	0.361459	0.69	0.495	2.00362e-41	Infil._Mac_2	Irf7
Socs33	1.08174e-44	0.484668	0.855	0.731	2.16348e-41	Infil._Mac_2	Socs3
Havcr24	1.99558e-44	0.529097	0.639	0.455	3.99116e-41	Infil._Mac_2	Havcr2
C5ar14	2.74063e-43	0.396229	0.791	0.675	5.48126e-40	Infil._Mac_2	C5ar1
Sort1	3.05402e-43	0.315639	0.598	0.503	6.10804e-40	Infil._Mac_2	Sort1
Hacd42	2.53376e-41	0.276961	0.621	0.465	5.06751e-38	Infil._Mac_2	Hacd4
Gm51502	3.70439e-41	0.389956	0.657	0.543	7.40877e-38	Infil._Mac_2	Gm5150
Ctsc3	5.34514e-41	0.425534	0.908	0.736	1.06903e-37	Infil._Mac_2	Ctsc
Csf2rb5	7.3334e-40	0.389748	0.71	0.552	1.46668e-36	Infil._Mac_2	Csf2rb
Atf35	7.51231e-39	0.481317	0.846	0.665	1.50246e-35	Infil._Mac_2	Atf3
Vcl	5.15466e-38	0.339192	0.614	0.503	1.03093e-34	Infil._Mac_2	Vcl
Lilra52	2.88409e-37	0.380718	0.637	0.537	5.76818e-34	Infil._Mac_2	Lilra5
Mgst13	3.002e-37	0.432122	0.683	0.589	6.00401e-34	Infil._Mac_2	Mgst1
Klf24	5.7457e-36	0.387422	0.966	0.856	1.14914e-32	Infil._Mac_2	Klf2
Mafb4	2.66377e-34	0.425578	0.699	0.565	5.32754e-31	Infil._Mac_2	Mafb
S1pr51	3.7389e-34	0.621093	0.605	0.521	7.47781e-31	Infil._Mac_2	S1pr5
Ltb4r12	5.49799e-34	0.259176	0.648	0.503	1.0996e-30	Infil._Mac_2	Ltb4r1
Hspa1b3	2.18533e-33	0.421108	0.876	0.715	4.37067e-30	Infil._Mac_2	Hspa1b
Gsto1	2.82828e-33	0.289922	0.623	0.514	5.65657e-30	Infil._Mac_2	Gsto1
Hspa1a2	4.27573e-33	0.434275	0.869	0.738	8.55147e-30	Infil._Mac_2	Hspa1a
Ifi2073	5.94435e-33	0.399153	0.653	0.537	1.18887e-29	Infil._Mac_2	Ifi207
Mpeg15	4.19305e-32	0.440726	0.775	0.668	8.3861e-29	Infil._Mac_2	Mpeg1
Plk23	1.58871e-30	0.453914	0.572	0.418	3.17742e-27	Infil._Mac_2	Plk2
Fos2	8.43216e-29	0.317558	0.975	0.882	1.68643e-25	Infil._Mac_2	Fos
Sirpb1a3	1.06594e-28	0.504336	0.625	0.54	2.13187e-25	Infil._Mac_2	Sirpb1a
Sgk1	3.02462e-27	0.52367	0.683	0.634	6.04924e-24	Infil._Mac_2	Sgk1
Itgax3	4.28802e-27	0.323837	0.607	0.486	8.57604e-24	Infil._Mac_2	Itgax
Clec4n2	3.45741e-26	0.405474	0.563	0.425	6.91483e-23	Infil._Mac_2	Clec4n
Slc8a13	4.22231e-26	0.393185	0.623	0.564	8.44463e-23	Infil._Mac_2	Slc8a1
F102	5.95185e-26	0.430095	0.579	0.489	1.19037e-22	Infil._Mac_2	F10
Fcgr34	1.20963e-25	0.326806	0.768	0.681	2.41926e-22	Infil._Mac_2	Fcgr3
Rassf44	7.89953e-25	0.511718	0.644	0.55	1.57991e-21	Infil._Mac_2	Rassf4
Rhob3	2.22619e-24	0.345682	0.844	0.768	4.45239e-21	Infil._Mac_2	Rhob
Mef2c3	7.54843e-24	0.332934	0.662	0.6	1.50969e-20	Infil._Mac_2	Mef2c
Pid14	1.45554e-23	0.347853	0.653	0.59	2.91107e-20	Infil._Mac_2	Pid1
Plbd14	2.64735e-23	0.370267	0.756	0.595	5.2947e-20	Infil._Mac_2	Plbd1
Xbp12	3.0991e-23	0.343914	0.749	0.639	6.1982e-20	Infil._Mac_2	Xbp1
Ccl91	3.51462e-23	0.256257	0.593	0.509	7.02925e-20	Infil._Mac_2	Ccl9
Hes1	1.06666e-22	0.509853	0.513	0.427	2.13331e-19	Infil._Mac_2	Hes1
Bag31	5.95075e-22	0.346595	0.605	0.503	1.19015e-18	Infil._Mac_2	Bag3
Cx3cr13	3.43533e-21	0.43661	0.63	0.555	6.87067e-18	Infil._Mac_2	Cx3cr1
Nfkbia2	3.22448e-20	0.287904	0.936	0.799	6.44897e-17	Infil._Mac_2	Nfkbia
Tbc1d81	1.38121e-19	0.272532	0.464	0.354	2.76243e-16	Infil._Mac_2	Tbc1d8
Traf12	2.07831e-16	0.290414	0.632	0.495	4.15662e-13	Infil._Mac_2	Traf1
Sirpb1c2	2.56313e-16	0.466069	0.614	0.638	5.12627e-13	Infil._Mac_2	Sirpb1c
Cks21	2.92479e-16	0.316926	0.648	0.592	5.84957e-13	Infil._Mac_2	Cks2
Nfkbiz3	4.8129e-16	0.318551	0.713	0.623	9.62579e-13	Infil._Mac_2	Nfkbiz
Adgre13	3.48995e-15	0.293152	0.549	0.481	6.9799e-12	Infil._Mac_2	Adgre1
S100a63	3.5169e-15	0.252493	0.938	0.783	7.03379e-12	Infil._Mac_2	S100a6
Ccrl24	1.19143e-12	0.343582	0.57	0.486	2.38286e-09	Infil._Mac_2	Ccrl2
Ifi27l2a4	8.07279e-12	0.276012	0.694	0.605	1.61456e-08	Infil._Mac_2	Ifi27l2a
Cd1802	2.49898e-11	0.314095	0.526	0.502	4.99795e-08	Infil._Mac_2	Cd180
Gm97332	3.99065e-11	0.420715	0.561	0.604	7.98129e-08	Infil._Mac_2	Gm9733
AY0361183	5.28509e-11	0.255375	0.434	0.392	1.05702e-07	Infil._Mac_2	AY036118
Pirb4	5.39482e-10	0.284372	0.614	0.602	1.07896e-06	Infil._Mac_2	Pirb
Tlr24	1.19185e-08	0.295772	0.552	0.564	2.38371e-05	Infil._Mac_2	Tlr2
Ly6i	2.02677e-07	0.42816	0.409	0.326	0.000405353	Infil._Mac_2	Ly6i
Sirpb1b2	1.44377e-06	0.316551	0.501	0.497	0.00288754	Infil._Mac_2	Sirpb1b
Ptpro2	0.000148818	0.266777	0.43	0.456	0.297636	Infil._Mac_2	Ptpro
Aqp6	0	0.261868	0.361	0	0	Renal_cell_2	Aqp6
Esam	2.00686e-297	0.290722	0.621	0.065	4.01372e-294	Renal_cell_2	Esam
Emp2	3.38463e-280	0.609267	0.671	0.065	6.76926e-277	Renal_cell_2	Emp2
Smim6	7.00392e-276	0.396869	0.642	0.065	1.40078e-272	Renal_cell_2	Smim6
Bsnd	2.82228e-267	0.339545	0.602	0.035	5.64456e-264	Renal_cell_2	Bsnd
Kcnq1	2.55175e-263	0.363841	0.517	0.008	5.10349e-260	Renal_cell_2	Kcnq1
Bok	6.64766e-263	0.415899	0.66	0.062	1.32953e-259	Renal_cell_2	Bok
Ankrd1	4.43165e-251	0.37912	0.621	0.083	8.8633e-248	Renal_cell_2	Ankrd1
Mal	9.9837e-245	1.84526	0.963	0.119	1.99674e-241	Renal_cell_2	Mal
Clcnka	5.06084e-237	0.636414	0.74	0.089	1.01217e-233	Renal_cell_2	Clcnka
Cldn7	3.78511e-228	1.24337	0.859	0.103	7.57022e-225	Renal_cell_2	Cldn7
Krt7	2.17424e-220	1.36165	0.931	0.258	4.34848e-217	Renal_cell_2	Krt7
Proser2	1.70255e-217	0.339076	0.61	0.053	3.4051e-214	Renal_cell_2	Proser2
Epn3	1.78918e-213	0.557933	0.737	0.142	3.57837e-210	Renal_cell_2	Epn3
Clu	1.1494e-208	1.64278	0.886	0.151	2.2988e-205	Renal_cell_2	Clu
Atp1b12	3.99875e-199	1.55825	0.958	0.502	7.9975e-196	Renal_cell_2	Atp1b1
Wfdc22	1.08482e-194	1.67011	0.918	0.247	2.16965e-191	Renal_cell_2	Wfdc2
Atp6v1b1	1.47253e-194	0.515539	0.576	0.026	2.94506e-191	Renal_cell_2	Atp6v1b1
Efemp1	8.80413e-193	0.750715	0.7	0.119	1.76083e-189	Renal_cell_2	Efemp1
Tacstd21	2.31901e-192	1.33762	0.905	0.326	4.63801e-189	Renal_cell_2	Tacstd2
Pcolce	1.6932e-191	0.803046	0.756	0.164	3.38639e-188	Renal_cell_2	Pcolce
Defb1	1.69668e-191	1.50785	0.836	0.142	3.39335e-188	Renal_cell_2	Defb1
Bcam	2.71733e-190	1.44952	0.873	0.171	5.43465e-187	Renal_cell_2	Bcam
Epcam	2.69745e-186	1.60666	0.905	0.338	5.39491e-183	Renal_cell_2	Epcam
Igfbp71	4.34579e-183	1.56763	0.947	0.33	8.69158e-180	Renal_cell_2	Igfbp7
Sdc42	2.63462e-173	1.23308	0.963	0.475	5.26923e-170	Renal_cell_2	Sdc4
Krt81	4.73434e-173	1.15423	0.862	0.286	9.46869e-170	Renal_cell_2	Krt8
Clcnkb	7.0485e-173	0.661749	0.684	0.093	1.4097e-169	Renal_cell_2	Clcnkb
Col18a1	4.10178e-172	0.914543	0.838	0.267	8.20355e-169	Renal_cell_2	Col18a1
Paqr51	2.04336e-167	1.08342	0.867	0.262	4.08672e-164	Renal_cell_2	Paqr5
Tsc22d11	1.90935e-166	1.32501	0.947	0.428	3.8187e-163	Renal_cell_2	Tsc22d1
Lcn21	7.84526e-165	1.58248	0.894	0.344	1.56905e-161	Renal_cell_2	Lcn2
Adgrg11	2.91961e-163	1.03735	0.886	0.378	5.83923e-160	Renal_cell_2	Adgrg1
Gpx8	1.04475e-160	0.54949	0.735	0.208	2.08951e-157	Renal_cell_2	Gpx8
Cdh161	3.35754e-160	1.26771	0.875	0.329	6.71507e-157	Renal_cell_2	Cdh16
Ckmt1	6.55878e-160	0.767978	0.767	0.218	1.31176e-156	Renal_cell_2	Ckmt1
Serinc2	1.11791e-159	0.639171	0.671	0.064	2.23582e-156	Renal_cell_2	Serinc2
Hoxb9	3.69958e-153	0.592057	0.706	0.132	7.39916e-150	Renal_cell_2	Hoxb9
S100a11	5.0156e-150	1.16002	0.92	0.481	1.00312e-146	Renal_cell_2	S100a1
Spint22	3.41992e-148	1.19952	0.891	0.409	6.83985e-145	Renal_cell_2	Spint2
Spp13	6.72487e-147	1.67628	0.899	0.468	1.34497e-143	Renal_cell_2	Spp1
Hbegf1	1.70135e-145	0.899745	0.82	0.274	3.40271e-142	Renal_cell_2	Hbegf
Gstm2	8.18391e-145	0.980954	0.698	0.165	1.63678e-141	Renal_cell_2	Gstm2
Foxq1	1.10486e-144	0.539594	0.653	0.124	2.20972e-141	Renal_cell_2	Foxq1
Tspan8	2.26827e-141	0.996754	0.721	0.137	4.53654e-138	Renal_cell_2	Tspan8
Cd631	3.78633e-141	1.16584	0.942	0.418	7.57265e-138	Renal_cell_2	Cd63
Rab25	5.4587e-141	0.599578	0.735	0.207	1.09174e-137	Renal_cell_2	Rab25
Sostdc1	9.40377e-141	0.824463	0.721	0.096	1.88075e-137	Renal_cell_2	Sostdc1
Sfn	7.54979e-140	0.958496	0.862	0.454	1.50996e-136	Renal_cell_2	Sfn
Adgrf5	4.03475e-139	0.287333	0.403	0.033	8.0695e-136	Renal_cell_2	Adgrf5
Cystm11	1.43435e-137	1.1207	0.889	0.406	2.86871e-134	Renal_cell_2	Cystm1
Lamc2	2.09878e-137	0.431553	0.66	0.136	4.19757e-134	Renal_cell_2	Lamc2
Itgb61	3.4903e-137	0.721768	0.748	0.195	6.98061e-134	Renal_cell_2	Itgb6
Aif1l	1.70288e-135	0.955746	0.828	0.381	3.40577e-132	Renal_cell_2	Aif1l
Mrps6	1.89897e-135	1.06858	0.883	0.417	3.79793e-132	Renal_cell_2	Mrps6
Pdzk1ip11	6.10233e-133	1.18106	0.889	0.387	1.22047e-129	Renal_cell_2	Pdzk1ip1
Ptpn13	4.80944e-132	0.735707	0.801	0.238	9.61888e-129	Renal_cell_2	Ptpn13
Atp1a13	1.18569e-129	0.938378	0.95	0.693	2.37139e-126	Renal_cell_2	Atp1a1
Fxyd21	2.86787e-129	1.24544	0.926	0.395	5.73575e-126	Renal_cell_2	Fxyd2
Hesx1	4.20882e-127	0.426112	0.679	0.23	8.41765e-124	Renal_cell_2	Hesx1
Scin	5.07675e-125	0.731385	0.737	0.205	1.01535e-121	Renal_cell_2	Scin
Shroom3	2.70661e-124	0.465234	0.605	0.098	5.41322e-121	Renal_cell_2	Shroom3
St14	4.82537e-124	0.764844	0.769	0.299	9.65074e-121	Renal_cell_2	St14
Kcnj161	2.32379e-123	0.812682	0.806	0.384	4.64759e-120	Renal_cell_2	Kcnj16
Akr1b8	6.66463e-123	0.339225	0.637	0.143	1.33293e-119	Renal_cell_2	Akr1b8
Slc14a2	3.96363e-122	0.369857	0.464	0.038	7.92725e-119	Renal_cell_2	Slc14a2
Lypd2	7.48563e-121	0.340402	0.406	0.042	1.49713e-117	Renal_cell_2	Lypd2
Mal2	1.14027e-118	0.929056	0.756	0.349	2.28053e-115	Renal_cell_2	Mal2
ccdc1981	1.87979e-118	0.807241	0.828	0.42	3.75959e-115	Renal_cell_2	ccdc198
Mgst31	9.31821e-118	0.843117	0.867	0.448	1.86364e-114	Renal_cell_2	Mgst3
Ldhb1	2.06042e-117	1.22421	0.849	0.365	4.12085e-114	Renal_cell_2	Ldhb
Kcnk11	2.43878e-117	0.667653	0.735	0.169	4.87756e-114	Renal_cell_2	Kcnk1
Sh2d4a	7.03736e-117	0.618019	0.671	0.202	1.40747e-113	Renal_cell_2	Sh2d4a
Igfbp2	3.1467e-116	0.60343	0.374	0.021	6.2934e-113	Renal_cell_2	Igfbp2
Cx3cl1	1.72404e-115	0.582381	0.716	0.231	3.44808e-112	Renal_cell_2	Cx3cl1
Kng2	3.40593e-115	0.825638	0.737	0.226	6.81186e-112	Renal_cell_2	Kng2
Kctd1	2.05179e-114	0.572277	0.745	0.319	4.10359e-111	Renal_cell_2	Kctd1
Rcan2	2.65913e-114	0.325674	0.637	0.214	5.31825e-111	Renal_cell_2	Rcan2
Klk1	1.64161e-113	1.17752	0.7	0.154	3.28322e-110	Renal_cell_2	Klk1
Cxadr	2.69423e-112	0.782408	0.748	0.277	5.38846e-109	Renal_cell_2	Cxadr
Mt2	3.23357e-112	0.886747	0.753	0.3	6.46715e-109	Renal_cell_2	Mt2
Tnfrsf12a1	1.48063e-111	0.777479	0.838	0.471	2.96127e-108	Renal_cell_2	Tnfrsf12a
Lad11	7.43855e-111	0.724784	0.801	0.421	1.48771e-107	Renal_cell_2	Lad1
Laptm4b	1.98612e-110	0.760781	0.782	0.347	3.97224e-107	Renal_cell_2	Laptm4b
Cdh1	4.3241e-110	0.842084	0.756	0.255	8.6482e-107	Renal_cell_2	Cdh1
Cryab1	1.40751e-109	1.31191	0.759	0.248	2.81502e-106	Renal_cell_2	Cryab
Scx	3.32088e-107	0.349954	0.554	0.033	6.64175e-104	Renal_cell_2	Scx
Chchd101	4.18073e-107	0.936093	0.897	0.508	8.36146e-104	Renal_cell_2	Chchd10
Ccn12	5.23847e-107	0.669233	0.767	0.307	1.04769e-103	Renal_cell_2	Ccn1
Plet1	1.23037e-106	0.955618	0.645	0.089	2.46075e-103	Renal_cell_2	Plet1
Apela	1.61451e-106	0.683829	0.653	0.085	3.22901e-103	Renal_cell_2	Apela
Tcim	6.67436e-106	0.370393	0.631	0.115	1.33487e-102	Renal_cell_2	Tcim
Car15	1.83842e-105	0.877509	0.65	0.146	3.67685e-102	Renal_cell_2	Car15
Tns11	6.68366e-105	0.816512	0.804	0.343	1.33673e-101	Renal_cell_2	Tns1
Ctsd3	1.36407e-104	0.801385	0.96	0.733	2.72813e-101	Renal_cell_2	Ctsd
Tubb2b	3.36691e-104	0.703297	0.801	0.506	6.73382e-101	Renal_cell_2	Tubb2b
Gstt11	4.99214e-104	0.688123	0.735	0.275	9.98428e-101	Renal_cell_2	Gstt1
Fermt21	5.48999e-104	0.760455	0.769	0.364	1.098e-100	Renal_cell_2	Fermt2
Elovl71	5.36081e-102	0.743547	0.759	0.334	1.07216e-98	Renal_cell_2	Elovl7
Klhdc8a	1.90836e-101	0.43263	0.666	0.241	3.81672e-98	Renal_cell_2	Klhdc8a
Serpinh1	1.98583e-101	0.600005	0.676	0.12	3.97165e-98	Renal_cell_2	Serpinh1
Tmem176b5	2.60734e-101	0.851975	0.939	0.53	5.21467e-98	Renal_cell_2	Tmem176b
Tmem176a4	7.562e-101	0.814668	0.947	0.485	1.5124e-97	Renal_cell_2	Tmem176a
Cd813	2.28059e-100	0.833884	0.923	0.513	4.56118e-97	Renal_cell_2	Cd81
Pax81	2.93294e-100	0.622493	0.7	0.219	5.86588e-97	Renal_cell_2	Pax8
Perp1	3.72325e-100	0.431035	0.698	0.234	7.4465e-97	Renal_cell_2	Perp
Ndufa41	5.3919e-100	0.65478	0.968	0.776	1.07838e-96	Renal_cell_2	Ndufa4
Hspb11	8.21341e-100	1.12488	0.782	0.368	1.64268e-96	Renal_cell_2	Hspb1
Krt18	2.13277e-98	1.0747	0.65	0.131	4.26555e-95	Renal_cell_2	Krt18
Gm433053	2.14881e-98	0.847302	0.958	0.65	4.29762e-95	Renal_cell_2	Gm43305
Pcbd11	8.94036e-98	0.787575	0.817	0.337	1.78807e-94	Renal_cell_2	Pcbd1
Ppp1r1a	2.68752e-97	0.770059	0.714	0.236	5.37504e-94	Renal_cell_2	Ppp1r1a
Wwc11	4.04541e-97	0.791157	0.775	0.384	8.09083e-94	Renal_cell_2	Wwc1
Hspg2	2.457e-96	0.397429	0.504	0.022	4.914e-93	Renal_cell_2	Hspg2
Cisd11	9.42655e-96	0.719033	0.891	0.519	1.88531e-92	Renal_cell_2	Cisd1
Gadd45a1	3.91208e-95	0.581934	0.817	0.435	7.82416e-92	Renal_cell_2	Gadd45a
Tmem45b	7.56612e-94	0.573569	0.52	0.051	1.51322e-90	Renal_cell_2	Tmem45b
Mt14	9.43615e-94	1.03963	0.886	0.522	1.88723e-90	Renal_cell_2	Mt1
Ly6a2	2.4978e-92	1.14558	0.82	0.451	4.99559e-89	Renal_cell_2	Ly6a
Tmem2051	5.69479e-92	0.559106	0.769	0.35	1.13896e-88	Renal_cell_2	Tmem205
Psca	7.07104e-92	0.693509	0.554	0.136	1.41421e-88	Renal_cell_2	Psca
Timp31	2.87948e-91	0.871106	0.777	0.377	5.75895e-88	Renal_cell_2	Timp3
Atp6v0d2	1.15333e-89	0.260981	0.504	0.038	2.30665e-86	Renal_cell_2	Atp6v0d2
Cgnl11	4.69169e-89	0.822972	0.732	0.274	9.38337e-86	Renal_cell_2	Cgnl1
Klf5	1.39157e-87	0.452059	0.594	0.173	2.78315e-84	Renal_cell_2	Klf5
Sprr1a	1.76301e-87	0.530033	0.592	0.151	3.52601e-84	Renal_cell_2	Sprr1a
Fgf1	3.55311e-86	0.287949	0.645	0.207	7.10623e-83	Renal_cell_2	Fgf1
Nupr13	1.21419e-85	0.81621	0.793	0.49	2.42839e-82	Renal_cell_2	Nupr1
Sox4	1.96619e-85	0.765401	0.745	0.417	3.93238e-82	Renal_cell_2	Sox4
Mpc21	1.17341e-84	0.703205	0.912	0.631	2.34683e-81	Renal_cell_2	Mpc2
Ctsl2	7.14106e-84	0.764662	0.894	0.54	1.42821e-80	Renal_cell_2	Ctsl
Slc5a3	6.16369e-82	0.752133	0.698	0.316	1.23274e-78	Renal_cell_2	Slc5a3
Rnf128	2.83675e-81	0.726879	0.708	0.297	5.67351e-78	Renal_cell_2	Rnf128
Muc1	4.29408e-81	0.836713	0.687	0.231	8.58816e-78	Renal_cell_2	Muc1
Fgfr2	4.39823e-81	0.283631	0.422	0.022	8.79645e-78	Renal_cell_2	Fgfr2
Adamts11	5.02592e-81	0.549674	0.639	0.166	1.00518e-77	Renal_cell_2	Adamts1
Tinagl11	5.61143e-81	0.498073	0.684	0.305	1.12229e-77	Renal_cell_2	Tinagl1
Gstm11	2.82191e-80	0.825138	0.828	0.541	5.64382e-77	Renal_cell_2	Gstm1
Ccn2	1.2243e-79	0.532339	0.618	0.205	2.44859e-76	Renal_cell_2	Ccn2
Cldn4	4.39363e-79	1.0719	0.623	0.22	8.78725e-76	Renal_cell_2	Cldn4
Slc34a2	1.3485e-78	0.26922	0.592	0.227	2.69701e-75	Renal_cell_2	Slc34a2
Umod	1.78025e-78	1.52065	0.631	0.119	3.5605e-75	Renal_cell_2	Umod
Elf3	2.30731e-78	0.711308	0.629	0.201	4.61463e-75	Renal_cell_2	Elf3
Tmem30b	3.06365e-78	0.599141	0.634	0.223	6.12731e-75	Renal_cell_2	Tmem30b
Tmem213	4.77513e-78	0.80396	0.605	0.096	9.55027e-75	Renal_cell_2	Tmem213
Sytl21	8.12618e-78	0.473378	0.714	0.246	1.62524e-74	Renal_cell_2	Sytl2
Eprn	1.4588e-76	0.452585	0.639	0.278	2.9176e-73	Renal_cell_2	Eprn
Hpn1	4.32912e-76	0.49058	0.708	0.294	8.65824e-73	Renal_cell_2	Hpn
Dcdc2a	5.26067e-75	0.582469	0.674	0.285	1.05213e-71	Renal_cell_2	Dcdc2a
Slco4a1	9.53357e-75	0.430704	0.639	0.273	1.90671e-71	Renal_cell_2	Slco4a1
Tmc4	1.32052e-74	0.591757	0.663	0.262	2.64104e-71	Renal_cell_2	Tmc4
Cd94	2.13945e-74	0.771919	0.846	0.57	4.2789e-71	Renal_cell_2	Cd9
2200002D01Rik1	2.15757e-74	0.402571	0.708	0.368	4.31514e-71	Renal_cell_2	2200002D01Rik
Tspan31	2.72018e-74	0.660237	0.756	0.388	5.44036e-71	Renal_cell_2	Tspan3
Atpif13	8.44505e-74	0.646151	0.918	0.626	1.68901e-70	Renal_cell_2	Atpif1
Syne21	1.62276e-73	0.792461	0.772	0.497	3.24552e-70	Renal_cell_2	Syne2
Wfdc15b	1.65935e-73	0.872332	0.647	0.164	3.3187e-70	Renal_cell_2	Wfdc15b
Dst1	3.05397e-73	0.57096	0.727	0.343	6.10793e-70	Renal_cell_2	Dst
Prdx54	3.32201e-73	0.628282	0.955	0.702	6.64403e-70	Renal_cell_2	Prdx5
Dbi2	6.74488e-73	0.64131	0.944	0.6	1.34898e-69	Renal_cell_2	Dbi
Cd59a	1.50479e-72	0.702667	0.682	0.342	3.00959e-69	Renal_cell_2	Cd59a
Tmem72	2.12478e-72	0.408005	0.57	0.101	4.24956e-69	Renal_cell_2	Tmem72
Amotl21	2.71871e-72	0.506591	0.642	0.222	5.43743e-69	Renal_cell_2	Amotl2
Idh21	2.06492e-71	0.679787	0.788	0.473	4.12984e-68	Renal_cell_2	Idh2
Slc5a1	4.41613e-71	0.287973	0.586	0.16	8.83227e-68	Renal_cell_2	Slc5a1
Cebpd2	1.43568e-70	0.597285	0.822	0.606	2.87135e-67	Renal_cell_2	Cebpd
Itga3	2.70023e-70	0.427482	0.621	0.193	5.40047e-67	Renal_cell_2	Itga3
Egfr1	3.7895e-70	0.415454	0.65	0.298	7.579e-67	Renal_cell_2	Egfr
Mdh11	7.55558e-70	0.593131	0.942	0.669	1.51112e-66	Renal_cell_2	Mdh1
Crip2	7.59622e-70	0.732744	0.721	0.44	1.51924e-66	Renal_cell_2	Crip2
Tfcp2l11	3.1712e-69	0.740276	0.69	0.366	6.3424e-66	Renal_cell_2	Tfcp2l1
Plau2	2.27995e-68	0.689198	0.743	0.43	4.5599e-65	Renal_cell_2	Plau
Col4a31	6.59451e-68	0.529221	0.631	0.186	1.3189e-64	Renal_cell_2	Col4a3
Spon1	6.61324e-68	0.265968	0.568	0.239	1.32265e-64	Renal_cell_2	Spon1
Pkhd11	7.62737e-67	0.695702	0.639	0.201	1.52547e-63	Renal_cell_2	Pkhd1
Cav2	1.58222e-66	0.576539	0.666	0.351	3.16444e-63	Renal_cell_2	Cav2
[truncated: 820 more rows]
