# Supplementary material for: Predicting Macrophage Spatial Localization from Single‐Cell Transcriptomes to Uncover Disease Mechanisms
Source: Adv Sci (Weinh). 2026 Feb 28;13(21):e10924. doi: 10.1002/advs.202410924 (PMC13073240; doi:10.1002/advs.202410924)
Supplement: Supplementary file 12 — Supplemental Table 11 [file ADVS-13-e10924-s008.xlsx]

## Sheet: Sheet1
mouse_brain_HVG155
Apoc1
Apod
Apoe
Arpp21
Atf3
Atp1a2
Birc5
Bsg
C1ql3
C4b
Calb2
Cald1
Car2
Casq2
Cbr2
Ccl12
Ccl2
Ccl24
Ccl3
Ccl4
Ccl5
Ccl7
Ccl8
Ccnb2
Cd163
Cd209b
Cd209f
Cd209g
Cd300ld
Cd74
Cd83
Cdc20
Cdca3
Cdk1
Cenpf
Cfp
Cldn11
Cldn5
Clec10a
Clec4n
Cnp
Col1a2
Crip1
Cryab
Cxcl1
Cxcl10
Cxcl12
Cxcl2
Cyr61
Dab2
Dbi
Dusp1
Ebf1
Edc4
Egr1
Enpp2
Epas1
Ermn
F13a1
Fabp7
Fam64a
Fcna
Flt1
Fn1
Folr2
Fos
Fosb
Gdf15
Gjb1
Gm26735
Gmfb
Gpr17
H2-Aa
H2-Ab1
Higd1b
Hnrnpul1
Hspa1a
Id3
Ifi27l2a
Ifit3
Ifitm2
Ifitm3
Igfbp2
Igfbp7
Il1b
Il33
Irf7
Isg15
Itm2a
Jun
Kif20b
Lgals1
Lgals3
Ly6c1
Lyve1
Lyz2
Mag
Mal
Map1b
Mbp
Meg3
Mgl2
Mgp
Mki67
Mkks
Mmp9
Mobp
Mpp1
Mrc1
Ms4a7
Nefh
Nefm
Nfkbia
Nrgn
Pbdc1
Pbk
Pcmtd1
Pcp4
Pdgfrb
Penk
Pf4
Plp1
Podxl
Ptgds
Ptprb
Pyurf
Rcor3
Retnla
Rgs1
Rgs5
Rnase2a
Rora
Rsad2
S100a5
Sag
Scd2
2004-09-01
Snhg11
Spp1
Stab1
Syt1
Syt11
Tac1
Tm4sf1
Tnf
Top2a
Traf2
Tsc22d1
Ttr
Txn2
Ube2c
Vim
Vtn
Wfdc17
Zfp36
